# Supplementary material for: Three-dimensional CRISPR screening reveals epigenetic interaction with anti-angiogenic therapy
Source: Commun Biol. 2021 Jul 15;4:878. doi: 10.1038/s42003-021-02397-3 (PMC8282794; doi:10.1038/s42003-021-02397-3)
Supplement: Supplementary file 4 — Supplementary Data 1 [file 42003_2021_2397_MOESM4_ESM.xlsx]

## Sheet: Sheet1
Gene ID	Microcarrier_rep_1	Microcarrier_rep_2	Monolayer_rep_1	Monolayer_rep_2
ENSG00000223972	0	0	0	0
ENSG00000227232	5.0356	6.63287	4.51801	1.28734
ENSG00000243485	0	0	0	0
ENSG00000237613	0	0	0	0
ENSG00000268020	0	0	0	0
ENSG00000240361	0	0	0	0
ENSG00000186092	0	0	0	0
ENSG00000238009	1.00712	0	1.8072	0
ENSG00000239945	0	0	0	0
ENSG00000233750	0	0	0	0
ENSG00000237683	0	0	0	0
ENSG00000268903	0	0	0	0
ENSG00000269981	0	0	0	0
ENSG00000239906	0	0	0	0
ENSG00000241860	0	0	0	0
ENSG00000222623	0	0	0	0
ENSG00000241599	0	0	0	0
ENSG00000228463	1.00712	0	0	0
ENSG00000241670	0	0	0	0
ENSG00000237094	0	0	0	0
ENSG00000250575	0	0	0	0
ENSG00000233653	0	0	0	0
ENSG00000224813	0	0	0	0
ENSG00000235249	0	0	0	0
ENSG00000269732	0	0	0	0
ENSG00000256186	0	0	0	0
ENSG00000236601	0	0	0	0
ENSG00000236743	0	0	0	0
ENSG00000236679	0	0	0	0
ENSG00000231709	0	0	0	0
ENSG00000235146	0	0	0	0
ENSG00000239664	0	0	0	0
ENSG00000230021	0	0	0	0
ENSG00000223659	0	0	0	0
ENSG00000225972	3.02136	2.48733	4.51801	3.86202
ENSG00000225630	75.5339	91.202	53.3125	47.6315
ENSG00000237973	73.5197	231.321	24.3973	84.9644
ENSG00000229344	54.3844	108.613	6.32521	7.72403
ENSG00000240409	0	0	0.903602	0
ENSG00000248527	101.719	96.1766	93.9746	91.4011
ENSG00000198744	0	0	1.8072	2.57468
ENSG00000268663	0	0	0	0
ENSG00000185097	0	0	0	0
ENSG00000229376	0	0	0	0
ENSG00000224956	0	0	0	0
ENSG00000235373	0	0	0.903602	0
ENSG00000223181	0	0	0	0
ENSG00000240618	0	0	0	0
ENSG00000229905	0	0	0	0
ENSG00000228327	0	0	0	0
ENSG00000237491	0	0.829109	1.8072	1.28734
ENSG00000230092	1.00712	0	0	1.28734
ENSG00000269831	0	0	0	0
ENSG00000240453	0	0	0	0
ENSG00000177757	0	0	0	0
ENSG00000225880	2.01424	1.65822	2.71081	1.28734
ENSG00000228794	36.2563	50.5756	52.4089	54.0682
ENSG00000230368	3.02136	1.65822	0	0
ENSG00000234711	0	0	0	0
ENSG00000269308	0	0	0	0
ENSG00000272438	0	0	0	0
ENSG00000230699	0	0.829109	0	0
ENSG00000241180	0	0	0	0
ENSG00000223764	0	0	0	0
ENSG00000187634	0	0	0	1.28734
ENSG00000268179	0	0	0	0
ENSG00000188976	134.954	125.195	92.1674	72.091
ENSG00000187961	63.4485	58.0376	27.1081	29.6088
ENSG00000187583	17.121	14.0948	12.6504	14.1607
ENSG00000187642	0	0	0.903602	0
ENSG00000272512	4.02848	3.31643	0.903602	1.28734
ENSG00000188290	21.1495	6.63287	4.51801	6.4367
ENSG00000231702	0	0	0	0
ENSG00000224969	0	0	0	0
ENSG00000187608	554.923	766.096	1153.9	961.642
ENSG00000188157	7.04983	4.97465	7.22882	2.57468
ENSG00000242590	0	0	0	0
ENSG00000217801	1.00712	2.48733	3.61441	3.86202
ENSG00000273443	0	0	0	0
ENSG00000237330	0	0	0	0
ENSG00000131591	32.2278	44.7719	34.3369	25.7468
ENSG00000223823	0	0	0	0
ENSG00000207730	0	0	0	0
ENSG00000207607	0	0	0	0
ENSG00000198976	0	0	0	0
ENSG00000272141	0	0	0	0
ENSG00000205231	0	0	0	0
ENSG00000162571	0	0	0	0
ENSG00000186891	0	0	0	0
ENSG00000186827	0	4.97465	1.8072	1.28734
ENSG00000078808	4004.31	3885.2	3085.8	4169.69
ENSG00000176022	357.527	477.567	318.972	293.513
ENSG00000184163	3.02136	0	0	0
ENSG00000260179	0	0.829109	0	0
ENSG00000160087	1201.49	1565.36	805.109	1068.49
ENSG00000230415	0	0	0.903602	0
ENSG00000162572	7.04983	9.9493	8.13242	5.14936
ENSG00000131584	30.2136	27.3606	16.2648	16.7354
ENSG00000169972	31.2207	57.2085	46.0837	34.7582
ENSG00000127054	191.353	191.524	183.431	167.354
ENSG00000240731	0	0	0	0
ENSG00000224051	104.74	189.037	92.1674	145.469
ENSG00000169962	1.00712	0	0	0
ENSG00000107404	184.303	216.397	115.661	111.998
ENSG00000162576	0	0	0	0
ENSG00000175756	710.019	974.203	755.411	659.118
ENSG00000223663	0	0	0	0
ENSG00000221978	298.107	325.84	293.671	244.594
ENSG00000224870	66.4699	116.904	92.1674	82.3897
ENSG00000242485	966.834	1472.5	1068.06	1055.62
ENSG00000264293	0	0	0	0
ENSG00000272455	1.00712	7.46198	9.03602	0
ENSG00000235098	0	0	0	0
ENSG00000225905	0	0	0	0
ENSG00000205116	0	0	0	0
ENSG00000225285	0	0	0	0
ENSG00000179403	8.05695	4.97465	10.8432	5.14936
ENSG00000215915	2.01424	0	0	0
ENSG00000160072	114.812	104.468	48.7945	64.367
ENSG00000197785	411.912	509.902	275.599	345.007
ENSG00000205090	0	0	0	0
ENSG00000160075	552.908	737.907	460.837	370.754
ENSG00000215791	0	0	0	0
ENSG00000215014	0	4.97465	1.8072	2.57468
ENSG00000236684	0	0	0	0
ENSG00000228594	4.02848	2.48733	2.71081	2.57468
ENSG00000272106	2.01424	5.80376	9.93962	0
ENSG00000197530	31.2207	39.7972	25.3009	20.5974
ENSG00000189409	0	0	0	0
ENSG00000248333	23.1637	32.3352	29.8189	19.3101
ENSG00000272004	6.04271	10.7784	4.51801	1.28734
ENSG00000189339	249.766	412.896	343.369	341.145
ENSG00000269737	0	0	0	0
ENSG00000269227	0	0	0	0
ENSG00000215914	0	0	0	0
ENSG00000008128	3.02136	0.829109	0.903602	0
ENSG00000268575	2.01424	0	2.71081	5.14936
ENSG00000227775	0	0	0	0
ENSG00000215790	6.04271	9.9493	15.3612	12.8734
ENSG00000008130	391.769	378.074	417.464	498.2
ENSG00000078369	1861.16	1780.1	1584.92	1848.62
ENSG00000231050	0	0	0.903602	0
ENSG00000169885	0	0	0	0
ENSG00000178821	1.00712	1.65822	0	1.28734
ENSG00000142609	0	0.829109	0.903602	0
ENSG00000233542	0	0	0	2.57468
ENSG00000187730	0	0	0	0
ENSG00000226969	0	0	0	0
ENSG00000067606	25.178	41.4554	31.6261	19.3101
ENSG00000271806	0	0	0	1.28734
ENSG00000182873	1.00712	0.829109	2.71081	0
ENSG00000162585	136.968	156.702	134.637	119.723
ENSG00000269554	0	0.829109	0	1.28734
ENSG00000203301	2.01424	1.65822	5.42161	6.4367
ENSG00000243558	0	0	0	0
ENSG00000234396	0	0	0	0
ENSG00000157933	369.613	359.833	354.212	270.341
ENSG00000116151	5.0356	4.97465	2.71081	6.4367
ENSG00000272161	0	0	0	0
ENSG00000269753	0	0	0	0
ENSG00000269896	2.01424	0	0	0
ENSG00000238240	0	0	0	0
ENSG00000272420	0	0	0	0
ENSG00000271921	0	0	0	0
ENSG00000271847	0	0	0	0
ENSG00000178642	0	0	0	0
ENSG00000157916	747.282	886.317	731.014	700.312
ENSG00000157911	113.804	177.429	115.661	96.5504
ENSG00000149527	0	0	0	0
ENSG00000224387	0	0	0	0
ENSG00000229393	0	0	0	0
ENSG00000157881	6.04271	9.1202	6.32521	5.14936
ENSG00000197921	0	0	0	0
ENSG00000272449	44.3132	32.3352	25.3009	50.2062
ENSG00000238164	4.02848	8.29109	4.51801	11.5861
ENSG00000157873	363.57	354.859	348.79	626.934
ENSG00000225931	0	0	0	0
ENSG00000228037	0	4.14554	0.903602	2.57468
ENSG00000157870	208.474	278.581	223.19	220.135
ENSG00000142606	0	1.65822	0.903602	0
ENSG00000237058	0	0	0	0
ENSG00000215912	0	0.829109	0.903602	0
ENSG00000233234	0	0	0	0
ENSG00000231630	0	0	0	0
ENSG00000169717	0	0	0	0
ENSG00000177133	0	0	0	0
ENSG00000256761	0	0	0	0
ENSG00000142611	0	0	0	0
ENSG00000226286	0	0	0	0
ENSG00000272235	0	0	0	0
ENSG00000130762	0	0.829109	0	0
ENSG00000272088	0	0	0	0
ENSG00000162591	11.0783	14.0948	32.5297	19.3101
ENSG00000207776	0	0	0	0
ENSG00000238260	0	0	0	0
ENSG00000158109	1057.48	1387.1	1149.38	1522.92
ENSG00000116213	169.196	31.5061	61.4449	126.159
ENSG00000078900	0	0	0	1.28734
ENSG00000227589	0	0	0	0
ENSG00000235131	0	0	0	0
ENSG00000227372	67.477	50.5756	54.2161	72.091
ENSG00000162592	0	0	0	0
ENSG00000235169	0	0	1.8072	1.28734
ENSG00000130764	1132	1848.91	1053.6	1014.42
ENSG00000266075	0	0	0	0
ENSG00000272153	0	0	0	0
ENSG00000116198	135.961	120.221	165.359	140.32
ENSG00000169598	70.4983	8.29109	37.0477	73.3783
ENSG00000264428	0	0	0	0
ENSG00000198912	131.933	26.5315	90.3602	126.159
ENSG00000236423	3.02136	2.48733	0	1.28734
ENSG00000233304	0	0	0	0
ENSG00000226374	0	0	0	0
ENSG00000229280	0	0	0	0
ENSG00000235054	0	0	0	0
ENSG00000227169	0	0	0	0
ENSG00000232596	0	0	0	0
ENSG00000196581	0	0	0	0
ENSG00000231510	0	0	0	0
ENSG00000260972	0	0	0	0
ENSG00000264341	0	0	0	0
ENSG00000236948	0	0	0	0
ENSG00000216045	0	0	0	0
ENSG00000264101	0	0	0	0
ENSG00000131697	19.1353	21.5568	17.1684	19.3101
ENSG00000266687	0	0	0	0
ENSG00000069424	4.02848	7.46198	5.42161	3.86202
ENSG00000268332	0	0	0	0
ENSG00000116254	0	0	0	0
ENSG00000116251	2302.27	2787.46	2718.03	2560.52
ENSG00000226944	1.00712	0	1.8072	1.28734
ENSG00000158286	2.01424	0.829109	0.903602	0
ENSG00000116237	627.435	463.472	409.332	473.741
ENSG00000225077	1.00712	0.829109	0.903602	1.28734
ENSG00000173673	0	0	0	0
ENSG00000158292	36.2563	27.3606	26.2045	28.3215
ENSG00000097021	240.701	229.663	136.444	185.377
ENSG00000271746	4.02848	3.31643	1.8072	2.57468
ENSG00000069812	201.424	237.954	121.083	131.309
ENSG00000187017	1.00712	5.80376	0.903602	2.57468
ENSG00000265392	0	0	0	0
ENSG00000231868	0	0	0	0
ENSG00000215788	100.712	113.588	54.2161	57.9303
ENSG00000171680	320.264	379.732	299.996	311.536
ENSG00000162408	518.666	558.819	355.116	399.075
ENSG00000253022	0	0	0	0
ENSG00000229519	0	0	0	0
ENSG00000173662	1.00712	1.65822	0.903602	0
ENSG00000204859	2.01424	15.7531	6.32521	5.14936
ENSG00000162413	394.791	383.877	187.949	335.995
ENSG00000116273	160.132	130.999	137.348	180.227
ENSG00000041988	299.114	300.137	159.938	208.549
ENSG00000007923	158.118	244.587	111.143	108.136
ENSG00000228750	1.00712	0	0	0
ENSG00000239166	0	0	0	0
ENSG00000237436	7.04983	2.48733	4.51801	0
ENSG00000171735	105.748	76.278	81.3242	127.447
ENSG00000227950	0	0	0	0
ENSG00000237365	0	0	0	0
ENSG00000207056	0	0	0	0
ENSG00000237402	2.01424	0	0	1.28734
ENSG00000237728	0	0	0	0
ENSG00000225126	0	0	0	0
ENSG00000270171	0	0	0	0
ENSG00000270035	0	0	0	0
ENSG00000269978	0	0	0	0
ENSG00000049245	384.719	408.751	461.741	415.811
ENSG00000269925	6.04271	5.80376	3.61441	1.28734
ENSG00000049246	5.0356	6.63287	11.7468	19.3101
ENSG00000236266	0	0	0	0
ENSG00000049247	0	0	0	0
ENSG00000049249	0	0	0	0
ENSG00000270330	0	0	0	0
ENSG00000116288	1416.01	2151.54	1633.71	1380.03
ENSG00000200344	0	0	0	0
ENSG00000116285	31.2207	14.0948	21.6864	41.1948
ENSG00000238290	0	0	0	0
ENSG00000232848	0	0	0	0
ENSG00000229305	0	0	0	0
ENSG00000200975	0	0	0	0
ENSG00000227634	0	0	0	0
ENSG00000233645	0	0	0	0
ENSG00000265414	0	0	0	0
ENSG00000251977	0	0	0	0
ENSG00000162426	2.01424	2.48733	2.71081	6.4367
ENSG00000252254	0	0	0	0
ENSG00000142599	311.2	400.46	513.246	534.246
ENSG00000232912	0	0	0	1.28734
ENSG00000221083	2.01424	3.31643	0.903602	2.57468
ENSG00000270282	0	0	0	0
ENSG00000234619	0	0	0	0
ENSG00000224315	0	0	0	0
ENSG00000222511	0	0	0	0
ENSG00000226545	0	0	0	0
ENSG00000228423	0	0	0	0
ENSG00000229716	0	0	0	0
ENSG00000074800	8492.03	11237.7	9432.7	8433.36
ENSG00000236269	2.01424	0	0.903602	0
ENSG00000230679	2.01424	3.31643	3.61441	0
ENSG00000201725	0	0	0	0
ENSG00000238249	0	0	0	0
ENSG00000232208	0	0	0	0
ENSG00000232663	0	0	0	0
ENSG00000131686	0	0	0	0
ENSG00000265141	0	0	0	0
ENSG00000197241	0	0	0	0
ENSG00000142583	0	0	0	0
ENSG00000252404	0	0	0	0
ENSG00000180758	31.2207	14.0948	28.9153	36.0455
ENSG00000207865	0	0	0	0
ENSG00000228526	0	0	0	0
ENSG00000234546	42.299	40.6263	37.0477	51.4936
ENSG00000049239	94.6692	208.935	219.575	168.641
ENSG00000252841	0	0	0	0
ENSG00000171621	97.6906	140.119	84.035	72.091
ENSG00000252956	0	0	0	0
ENSG00000235263	0	0	0	0
ENSG00000171612	44.3132	23.215	42.4693	42.4822
ENSG00000231181	94.6692	126.854	132.829	90.1137
ENSG00000188807	93.6621	79.5944	90.3602	87.5391
ENSG00000171608	221.566	266.973	203.31	151.906
ENSG00000179840	0	0	0	0
ENSG00000233268	0	0	0	0
ENSG00000231789	1.00712	1.65822	0.903602	2.57468
ENSG00000171603	1195.45	1458.4	1292.15	1050.47
ENSG00000271264	0	0	0	0
ENSG00000178585	692.898	733.761	647.883	812.311
ENSG00000223989	0	0	0	0
ENSG00000162441	195.381	191.524	168.07	141.607
ENSG00000228150	1.00712	0.829109	0.903602	0
ENSG00000173614	74.5268	91.202	79.517	82.3897
ENSG00000202415	0	0	0	0
ENSG00000265521	0	0	0	0
ENSG00000241326	0	0	0	0
ENSG00000162444	0	0.829109	0	0
ENSG00000225786	0	0	0	0
ENSG00000130939	77.5482	63.0123	75.9026	91.4011
ENSG00000224340	0	2.48733	0	0
ENSG00000233623	0	0	0	0
ENSG00000201746	0	0	0	0
ENSG00000054523	275.951	270.289	328.911	290.939
ENSG00000264881	0	0	0	0
ENSG00000199562	2.01424	1.65822	3.61441	0
ENSG00000264501	0	0	0	0
ENSG00000265945	0	0.829109	0	1.28734
ENSG00000142657	731.168	1029.75	1074.38	993.826
ENSG00000271989	0	0	0.903602	0
ENSG00000175279	88.6265	60.5249	46.0837	64.367
ENSG00000251503	0	0	0	0
ENSG00000241563	0	0	0	0
ENSG00000160049	555.93	571.256	631.618	489.189
ENSG00000203469	0	0	0	0
ENSG00000142655	40.2848	74.6198	57.8305	52.7809
ENSG00000243267	0	0	0	0
ENSG00000130940	7.04983	14.0948	2.71081	19.3101
ENSG00000272078	0	0	0	0
ENSG00000225158	0	0	0	0
ENSG00000175262	0	0	0	0
ENSG00000215785	0	0	0	0
ENSG00000264181	0	0	0	0
ENSG00000207213	0	0	0	0
ENSG00000120948	1436.15	1735.32	1215.34	1222.97
ENSG00000009724	0	0	0	0
ENSG00000271895	4.02848	6.63287	9.93962	9.01137
ENSG00000116649	693.905	1007.37	699.388	508.499
ENSG00000171824	275.951	316.72	248.491	245.882
ENSG00000226849	0	0	0	0
ENSG00000230337	4.02848	7.46198	6.32521	6.4367
ENSG00000198793	171.21	247.074	228.611	216.273
ENSG00000225602	0	0	0	0
ENSG00000253086	0	0	0	0
ENSG00000271794	0	0	0	0
ENSG00000171819	0	0	0	0
ENSG00000207451	0	0	0	0
ENSG00000238173	1.00712	0	0	0
ENSG00000120942	116.826	108.613	181.624	167.354
ENSG00000238199	0	0	0	0
ENSG00000224338	0	0	0	0
ENSG00000204624	0	0	0	0
ENSG00000235643	0	0.829109	0	0
ENSG00000116661	6.04271	6.63287	14.4576	18.0227
ENSG00000132879	29.2065	29.8479	9.93962	20.5974
ENSG00000116663	4.02848	3.31643	4.51801	9.01137
ENSG00000116670	146.032	190.695	81.3242	135.171
ENSG00000162490	1.00712	0.829109	2.71081	1.28734
ENSG00000177674	208.474	291.017	158.13	240.732
ENSG00000215910	0	0	0.903602	0
ENSG00000177553	0	0	0	0
ENSG00000177000	95.6763	90.3729	153.612	190.526
ENSG00000011021	53.3773	40.6263	29.8189	78.5277
ENSG00000242349	1.00712	0.829109	0	0
ENSG00000175206	0	0	0	0
ENSG00000120937	0	0	0	0
ENSG00000224904	0	0	0	0
ENSG00000199347	0	0	0	0
ENSG00000201801	0	0	0	0
ENSG00000116685	1368.67	1376.32	959.625	1105.82
ENSG00000083444	1038.34	1244.49	1293.05	1132.86
ENSG00000116688	383.712	520.68	450.897	326.984
ENSG00000270914	0	0	0	0
ENSG00000116691	145.025	172.455	93.071	87.5391
ENSG00000202461	0	0	0	0
ENSG00000243539	0	0	0	0
ENSG00000120949	0	0	0	0
ENSG00000201135	0	0	0	0
ENSG00000227875	0	0	0	0
ENSG00000028137	372.634	556.332	526.8	325.697
ENSG00000263676	0	0	0	0
ENSG00000225196	0	0	0	0
ENSG00000252969	0	0	0	0
ENSG00000048707	152.075	160.018	207.828	221.422
ENSG00000239149	0	0	0	0
ENSG00000229484	0	0	0	0
ENSG00000162496	6.04271	17.4113	21.6864	33.4708
ENSG00000221340	0	0	0	0
ENSG00000272482	0	0	1.8072	0
ENSG00000204518	0	0	0	0
ENSG00000226166	0	0	0	0
ENSG00000188984	0	0	0	0
ENSG00000238771	0	0	0	0
ENSG00000157330	0	0	0	0
ENSG00000116726	0	0	0	0
ENSG00000116721	0	0.829109	0	0
ENSG00000228338	0	0	0	0
ENSG00000204513	0	0	0	0
ENSG00000231103	0	0	0	0
ENSG00000179172	0	0	0	0
ENSG00000120952	0	0	0	0
ENSG00000243073	0	0	0	0
ENSG00000187545	0	0	0	0
ENSG00000204510	0	0	0	0
ENSG00000207434	0	0	0	0
ENSG00000234064	0	0	0	0
ENSG00000232423	0	0	0	0
ENSG00000250894	0	0	0	0
ENSG00000204508	0	0	0	0
ENSG00000239810	0	0	0	0
ENSG00000270601	0	0	0	0
ENSG00000250113	0	0	0	0
ENSG00000204505	0	0	0	0
ENSG00000233336	0	0	0	0
ENSG00000229978	0	0	0	0
ENSG00000236179	0	0	0	0
ENSG00000179412	0	0	0	0
ENSG00000224199	0	0	0	0
ENSG00000229571	0	0	0	0
ENSG00000204503	0	0	0	0
ENSG00000233394	0	0	0	0
ENSG00000204502	0	0	0	0
ENSG00000231219	0	0	0	0
ENSG00000207511	0	0	0	0
ENSG00000182330	0	0	0	0
ENSG00000237700	0	0	0	0
ENSG00000204501	0	0	0	0
ENSG00000228229	0	0	0	0
ENSG00000204495	0	0	0	0
ENSG00000204491	0	0	0	0
ENSG00000204488	0	0	0	0
ENSG00000204486	0	0	0	0
ENSG00000204485	0	0	0	0
ENSG00000224581	0	0	0	0
ENSG00000157358	0	0	0	0
ENSG00000204481	0	0	0	0
ENSG00000204480	0	0	0	0
ENSG00000204479	0	0	0	0
ENSG00000204478	0	0	0	0
ENSG00000162494	0	0	0	0
ENSG00000259961	0	0	0	0
ENSG00000215909	0	0	0	0
ENSG00000162493	0	1.65822	0	0
ENSG00000222952	0	0	0	0
ENSG00000266358	0	0	0	0
ENSG00000237445	0	0	0	0
ENSG00000253085	0	0	0	0
ENSG00000116731	71.5055	71.3034	85.8422	72.091
ENSG00000252151	0	0	0	0
ENSG00000231606	0	0	0	0
ENSG00000234593	0	0	0	0
ENSG00000189337	0	0	0	0
ENSG00000235829	0	0	0	0
ENSG00000175147	0	0.829109	0	0
ENSG00000171729	487.446	479.225	305.417	267.767
ENSG00000204464	0	0	0	0
ENSG00000215720	0	0	0	0
ENSG00000142621	15.1068	16.5822	9.93962	11.5861
ENSG00000233485	0	0	0	1.28734
ENSG00000236045	0	0	0	0
ENSG00000228140	6.04271	6.63287	1.8072	3.86202
ENSG00000142634	1356.59	1485.76	855.711	1072.35
ENSG00000162438	0	0	0	0
ENSG00000142615	0	0	0	0
ENSG00000215704	0	0	0	0
ENSG00000132906	48.3417	14.924	24.3973	56.6429
ENSG00000116138	226.602	213.91	271.984	270.341
ENSG00000251866	0	0	0	0
ENSG00000272510	0	0.829109	0	0
ENSG00000116771	4.02848	4.14554	3.61441	1.28734
ENSG00000237301	0	0	0	0
ENSG00000235084	0	0	0	0
ENSG00000252417	0	0	0	0
ENSG00000236500	0	0	0	0
ENSG00000197312	164.16	133.487	209.636	191.814
ENSG00000215695	0	0	0	0
ENSG00000271742	0	0	0	0
ENSG00000116786	746.275	693.135	399.392	668.129
ENSG00000264048	0	0	0	0
ENSG00000237938	0	0	0	0
ENSG00000162461	1.00712	0.829109	0.903602	0
ENSG00000224459	1.00712	4.97465	2.71081	3.86202
ENSG00000162460	0	0	0	0
ENSG00000162458	578.086	717.179	994.866	661.692
ENSG00000224321	0	0.829109	0	0
ENSG00000233954	1.00712	0	1.8072	1.28734
ENSG00000178715	0	0	0	0
ENSG00000179743	38.2705	40.6263	32.5297	20.5974
ENSG00000065526	180.274	131.828	255.719	213.698
ENSG00000238818	0	0	0	0
ENSG00000270620	0	0	0	0
ENSG00000116809	77.5482	67.1578	65.9629	70.8036
ENSG00000234607	0	0	0	0
ENSG00000231353	0	0	0	0
ENSG00000224966	0	0	0	0
ENSG00000183888	0	0	0	0
ENSG00000233078	0	0	0	0
ENSG00000173641	0	0	0	0
ENSG00000186510	0	0	0	0
ENSG00000232456	0	0	0	0
ENSG00000184908	0	0	0	1.28734
ENSG00000185519	2.01424	0.829109	0	1.28734
ENSG00000142627	512.624	39.7972	244.876	477.603
ENSG00000227959	0	0	0	0
ENSG00000224621	2.01424	0	0	0
ENSG00000234166	0	0	0	0
ENSG00000142632	38.2705	47.2592	29.8189	52.7809
ENSG00000237276	1.00712	0.829109	5.42161	1.28734
ENSG00000204377	1.00712	6.63287	1.8072	3.86202
ENSG00000132881	7.04983	6.63287	14.4576	14.1607
ENSG00000233929	0	6.63287	0.903602	0
ENSG00000037637	71.5055	70.4742	69.5774	63.0796
ENSG00000055070	605.279	732.932	578.305	617.923
ENSG00000226457	0	0	0	0
ENSG00000187144	0	0	0.903602	0
ENSG00000157191	356.52	158.36	274.695	440.27
ENSG00000226029	7.04983	24.8733	12.6504	12.8734
ENSG00000080947	2.01424	1.65822	0.903602	6.4367
ENSG00000206652	0	0	0	0
ENSG00000261135	0	0.829109	0	0
ENSG00000224174	10.0712	5.80376	9.03602	5.14936
ENSG00000233421	0	0	0	0
ENSG00000268674	0	0	0	0
ENSG00000225710	0	0	0	0
ENSG00000266584	0	0	0	0
ENSG00000219481	139.99	97.8348	118.372	92.6884
ENSG00000271732	0	0	0	0
ENSG00000215908	29.2065	34.8226	13.554	16.7354
ENSG00000186301	1.00712	0	0	0
ENSG00000207513	0	0	0	0
ENSG00000237847	0	0	0	0
ENSG00000264742	0	0	0	0
ENSG00000236698	1.00712	0	0	1.28734
ENSG00000268869	0	0	0	0
ENSG00000268991	0	0	0	0
ENSG00000058453	109.776	98.6639	119.275	88.8264
ENSG00000207389	0	0	0	0
ENSG00000227684	0	0	0	0
ENSG00000186715	0	0.829109	0	0
ENSG00000223643	0	0	0	0
ENSG00000230239	0	0	0	0
ENSG00000263811	0	0	0	0
ENSG00000228549	7.04983	2.48733	0	3.86202
ENSG00000238142	28.1993	17.4113	18.072	11.5861
ENSG00000235241	0	0	0	0
ENSG00000207005	1.00712	0.829109	0	0
ENSG00000272426	2.01424	0	0	0
ENSG00000117122	411.912	218.885	375.898	508.499
ENSG00000226526	0	0	0	0
ENSG00000159363	117.833	102.809	86.7458	105.562
ENSG00000117118	230.63	79.5944	123.793	203.4
ENSG00000117115	1.00712	0.829109	0.903602	0
ENSG00000252180	0	0	0	0
ENSG00000204362	0	0	0	0
ENSG00000142623	1.00712	4.14554	4.51801	2.57468
ENSG00000142619	1.00712	2.48733	0.903602	0
ENSG00000266634	0	0	0	0
ENSG00000159339	0	0	0	0
ENSG00000269468	0	0	0	0
ENSG00000256049	0	0	0	0
ENSG00000227751	0	0	0	0
ENSG00000179051	1366.66	62.1832	389.452	1238.42
ENSG00000266727	0	0	0	0
ENSG00000239020	0	0	0	0
ENSG00000074964	0	0	0	0
ENSG00000236648	0	0	0	0
ENSG00000117148	0	0	0	0
ENSG00000261781	0	0	0	0
ENSG00000117154	0	0	0	0
ENSG00000230035	0	0	0	0
ENSG00000225387	0	0	0	0
ENSG00000179023	0	0	0.903602	1.28734
ENSG00000235282	0	0	0	0
ENSG00000225478	0	0	0	0
ENSG00000009709	2.01424	0	0	0
ENSG00000179002	0	0	0	0
ENSG00000255275	0	0	0	0
ENSG00000159423	241.709	242.929	254.816	305.099
ENSG00000265606	0	0	0	0
ENSG00000221662	0	0	0	0
ENSG00000169991	149.054	199.815	177.106	148.044
ENSG00000272084	4.02848	7.46198	0.903602	1.28734
ENSG00000127481	136.968	99.493	179.817	146.757
ENSG00000266098	1.00712	0.829109	0.903602	0
ENSG00000230424	1.00712	2.48733	0	2.57468
ENSG00000127463	363.57	335.789	275.599	314.111
ENSG00000053372	346.449	392.998	346.983	285.789
ENSG00000211454	2.01424	2.48733	2.71081	2.57468
ENSG00000162482	1.00712	0	0.903602	0
ENSG00000270728	0	0	0	0
ENSG00000053371	326.307	394.656	343.369	290.939
ENSG00000200403	1.00712	0	0	1.28734
ENSG00000040487	47.3346	57.2085	56.0233	77.2403
ENSG00000265192	0	0	0	0
ENSG00000077549	2102.86	912.849	1580.4	2745.89
ENSG00000240490	0	0	0	0
ENSG00000201609	0	0	0	0
ENSG00000239027	0	0	0	0
ENSG00000235185	0	0	0	0
ENSG00000270136	0	0	0	0
ENSG00000173436	387.741	456.01	374.091	332.133
ENSG00000226396	9.06407	8.29109	10.8432	9.01137
ENSG00000158747	1079.63	1413.63	591.859	719.623
ENSG00000158748	0	0	0	0
ENSG00000162542	33.2349	39.7972	48.7945	48.9189
ENSG00000178828	0	0	0	0
ENSG00000235434	0	0	0	0
ENSG00000169914	20.1424	9.1202	21.6864	15.4481
ENSG00000188784	0	0	0	0
ENSG00000242688	0	0	0	0
ENSG00000188257	0	0	0	0
ENSG00000127472	0	0	0	0
ENSG00000117215	0	0	0	0
ENSG00000158786	0	0	0	0
ENSG00000227066	0	0	0	0
ENSG00000187980	0	0	0	0
ENSG00000225986	0	0	0	0
ENSG00000162543	0	0	0	0
ENSG00000228105	0	0	0	0
ENSG00000158816	0	0	0	0
ENSG00000226664	0	0	0	0
ENSG00000236963	0	0	0	0
ENSG00000226487	0	0	0	0
ENSG00000162545	55.3916	50.5756	76.8062	72.091
ENSG00000090432	206.459	295.992	169.877	158.343
ENSG00000215520	0	0	0	0
ENSG00000183114	0	0	0	0
ENSG00000158825	1.00712	0.829109	0	0
ENSG00000158828	229.623	314.232	224.093	290.939
ENSG00000117242	20.1424	29.0188	21.6864	28.3215
ENSG00000257033	0	0	0	0
ENSG00000244038	510.609	361.491	229.515	396.5
ENSG00000117245	2.01424	7.46198	5.42161	10.2987
ENSG00000235432	0	0	0	0
ENSG00000189410	1.00712	2.48733	3.61441	2.57468
ENSG00000233069	0	0	0	0
ENSG00000127483	597.222	419.529	609.931	635.945
ENSG00000203394	0	0	0	0
ENSG00000075151	214.516	137.632	278.309	221.422
ENSG00000251914	0	0	0	0
ENSG00000221808	0	0	0	0
ENSG00000233072	0	0	0.903602	0
ENSG00000236073	0	0	0	0
ENSG00000235112	0	0	0	0
ENSG00000266867	0	0	0	0
ENSG00000117298	13979.8	15210	8887.83	11203.7
ENSG00000236936	0	0	0	0
ENSG00000231105	1.00712	0.829109	0	0
ENSG00000236216	0	0	0	0
ENSG00000228823	0	0	0	0
ENSG00000236009	0	0	0	0
ENSG00000227001	2.01424	0	0	2.57468
ENSG00000187952	0	0	0	0
ENSG00000186543	0	0	0	0
ENSG00000142794	2.01424	2.48733	1.8072	2.57468
ENSG00000176378	0	0	0	0
ENSG00000162551	0	0	0	0
ENSG00000233431	0	0	0	0
ENSG00000221781	0	0	0	0
ENSG00000076864	0	0	0	0
ENSG00000090686	1224.66	1520.59	1234.32	1147.02
ENSG00000231978	0	0	0	0
ENSG00000187942	0	0	0	0
ENSG00000142798	5430.39	7060.69	10789.9	7070.07
ENSG00000232037	0	0	0.903602	0
ENSG00000219073	0	0	0	0
ENSG00000264385	0	0	0	0
ENSG00000263991	0	0	0	0
ENSG00000201919	0	0	0	0
ENSG00000142789	0	0	0	0
ENSG00000263582	0	0	0	0
ENSG00000263929	0	0	0	0
ENSG00000201273	0	0	0	0
ENSG00000228397	2.01424	0.829109	0	1.28734
ENSG00000218510	13.0925	3.31643	8.13242	6.4367
ENSG00000070831	2147.18	1650.76	2122.56	2224.52
ENSG00000230068	0	0.829109	0.903602	0
ENSG00000271428	0	0	0	0
ENSG00000271840	1.00712	0	0	0
ENSG00000162552	0	0	0.903602	0
ENSG00000266564	0	0	0	0
ENSG00000234397	0	0	0	0
ENSG00000184677	61.4343	54.7212	47.8909	61.7923
ENSG00000237200	0	0	0	0
ENSG00000070886	0	0	0	0
ENSG00000173372	0	0	0	0
ENSG00000159189	0	0	0	0
ENSG00000173369	0	0	0	0
ENSG00000133216	2046.47	1522.24	793.363	1576.99
ENSG00000265422	0	0	0	0
ENSG00000216157	0	0	0	0
ENSG00000225952	0	0	0	0
ENSG00000264014	0	0	0	0
ENSG00000272796	17.121	18.2404	50.6017	38.6202
ENSG00000215906	0	0	0	0
ENSG00000227868	0	0	0	0
ENSG00000004487	99.7048	55.5503	65.0593	66.9416
ENSG00000240553	0	0	0	0
ENSG00000263793	0	0	0	0
ENSG00000266802	1.00712	1.65822	0	0
ENSG00000169641	561.972	576.231	778.905	726.059
ENSG00000229010	0	0	0	0
ENSG00000206935	0	0	0	0
ENSG00000252578	0	0	0	0
ENSG00000179546	70.4983	67.1578	74.0954	52.7809
ENSG00000215381	0	0	0	0
ENSG00000261326	0	0	1.8072	0
ENSG00000125944	750.304	489.174	840.35	690.014
ENSG00000125945	19.1353	9.1202	26.2045	32.1835
ENSG00000249087	7.04983	9.9493	1.8072	1.28734
ENSG00000201405	0	0	0	0
ENSG00000271420	0	0.829109	0	0
ENSG00000204219	22.1566	22.3859	30.7225	29.6088
ENSG00000232482	0	0	0	0
ENSG00000088280	45.3204	47.2592	95.7818	99.1251
ENSG00000007968	23.1637	41.4554	23.4937	16.7354
ENSG00000235052	1.00712	0	0	0
ENSG00000117318	1426.08	1334.04	837.639	1235.85
ENSG00000197880	0	0	0	0
ENSG00000229239	0	0	0	0
ENSG00000142676	4503.84	6694.22	6507.74	5565.17
ENSG00000203589	0	0	0	0
ENSG00000244609	0	0	0	0
ENSG00000011007	360.549	176.6	275.599	352.731
ENSG00000236810	9.06407	13.2657	0.903602	3.86202
ENSG00000057757	287.029	267.802	259.334	242.02
ENSG00000011009	1108.84	1816.58	1346.37	1323.38
ENSG00000117308	126.897	141.778	94.8782	113.286
ENSG00000117305	118.84	116.904	151.805	153.193
ENSG00000179163	50.356	82.9109	112.95	100.412
ENSG00000188822	0	0	0	0
ENSG00000264347	0	0	0	0
ENSG00000238538	0	0	0	0
ENSG00000229106	0	0	0	0
ENSG00000232557	0	0	0	0
ENSG00000264926	0	0	0	0
ENSG00000230228	1.00712	2.48733	0.903602	1.28734
ENSG00000189266	1.00712	2.48733	0.903602	0
ENSG00000188529	68.4841	82.9109	75.9026	72.091
ENSG00000215905	0	0	0	0
ENSG00000225315	0	0	0	0
ENSG00000142661	20.1424	4.14554	0.903602	5.14936
ENSG00000230703	0	0	0	0
ENSG00000142677	1.00712	0	0	0
ENSG00000185436	0	0	0	0
ENSG00000230023	0	0	0	0
ENSG00000221032	0	0	0	0
ENSG00000266511	0	0	0	0
ENSG00000232298	0	0	0	0
ENSG00000158055	0	0	0	0
ENSG00000001460	66.4699	58.0376	37.9513	48.9189
ENSG00000001461	305.157	285.213	265.659	345.007
ENSG00000117602	45.3204	41.4554	40.6621	51.4936
ENSG00000266551	0	0	0	0
ENSG00000264443	0	0	0	0
ENSG00000184454	0	0	0	1.28734
ENSG00000227312	0	0	0	0
ENSG00000239106	0	0	0	0
ENSG00000133226	695.919	724.641	909.024	708.036
ENSG00000238986	0	0	0	0
ENSG00000169504	1857.13	1197.23	1487.33	2012.11
ENSG00000238482	0	0	0	0
ENSG00000020633	0	0.829109	0	1.28734
ENSG00000229162	0	0	0	0
ENSG00000261025	0	0	0	0
ENSG00000264371	0	0	0	0
ENSG00000233755	0	0.829109	0	0
ENSG00000233419	0	0	0	0
ENSG00000231953	0	0	0	0
ENSG00000117614	412.919	433.624	523.186	478.89
ENSG00000117616	356.52	167.48	172.588	225.284
ENSG00000272432	1.00712	1.65822	0	1.28734
ENSG00000261349	0	0	0	0
ENSG00000187010	0	0	0	0
ENSG00000224183	0	0	0	0
ENSG00000259984	0	0	0	0
ENSG00000183726	477.374	157.531	321.682	404.224
ENSG00000252515	0	0	0	0
ENSG00000238889	0	0	0	0
ENSG00000188672	0	0	0	0
ENSG00000238084	0	0	0	0
ENSG00000266468	0	0	0	0
ENSG00000204178	129.918	129.341	179.817	194.388
ENSG00000157978	601.25	1010.68	644.268	727.347
ENSG00000225643	0	1.65822	0	1.28734
ENSG00000117643	0	0	0	0
ENSG00000233478	0	0	0	0
ENSG00000162430	374.648	443.573	494.27	508.499
ENSG00000255054	0	0	0	0
ENSG00000228172	1.00712	0	0	0
ENSG00000117640	85.6051	135.974	156.323	101.7
ENSG00000223474	0	0	0	0
ENSG00000272478	0	0	0	0
ENSG00000127423	16.1139	24.0442	8.13242	15.4481
ENSG00000236528	0	0	0	0
ENSG00000182749	54.3844	53.8921	35.2405	45.0569
ENSG00000207302	0	0	0	0
ENSG00000117632	3471.54	4705.19	5013.18	4575.2
ENSG00000229786	0	0	0	0
ENSG00000223624	0	0	0	0
ENSG00000264021	0	0	0	0
ENSG00000266763	0	0	0	0
ENSG00000158006	80.5695	101.98	54.2161	55.3556
ENSG00000207237	0	0	0	0
ENSG00000252190	0	0	0	0
ENSG00000252691	0	0	0	0
ENSG00000158008	0	0	0	0
ENSG00000158014	1.00712	0	0.903602	2.57468
ENSG00000158022	0	0	0	1.28734
ENSG00000265320	0	0	0	0
ENSG00000175087	14.0997	10.7784	8.13242	14.1607
ENSG00000197245	142.004	213.081	337.044	209.836
ENSG00000142684	355.513	519.851	362.344	278.065
ENSG00000236782	0	0	0	0
ENSG00000142675	0	0	0	1.28734
ENSG00000188782	0	0	0	0
ENSG00000236155	0	0	0.903602	0
ENSG00000130695	45.3204	31.5061	24.3973	18.0227
ENSG00000270733	0	0	0	0
ENSG00000142669	5322.62	5745.72	2461.41	3421.75
ENSG00000158062	0	0	0.903602	0
ENSG00000169442	2.01424	1.65822	0	0
ENSG00000176092	0	1.65822	0	0
ENSG00000225854	2.01424	0.829109	3.61441	0
ENSG00000265143	0	0	0.903602	0
ENSG00000176083	0	0	0	0
ENSG00000131914	0	0	0	0
ENSG00000117682	227.609	281.068	245.78	234.296
ENSG00000223583	0	0	0	0
ENSG00000225891	0	0	0	0
ENSG00000198830	1936.69	2955.77	2963.81	2312.06
ENSG00000224129	0	0	0	0
ENSG00000117676	24.1709	32.3352	35.2405	27.0341
ENSG00000238705	0	0	0	0
ENSG00000243905	0	0	0	0
ENSG00000252802	0	0	0	0
ENSG00000229247	0	0	0	0
ENSG00000238316	0	0	0	0
ENSG00000235069	0	0	0	0
ENSG00000260063	0	0	0	2.57468
ENSG00000117713	169.196	144.265	120.179	113.286
ENSG00000266138	0	0	0	0
ENSG00000060642	22.1566	27.3606	24.3973	28.3215
ENSG00000241188	0	0	0	0
ENSG00000204160	181.281	208.935	123.793	163.492
ENSG00000175793	8.05695	24.0442	9.03602	11.5861
ENSG00000226698	0	0	0	0
ENSG00000142751	87.6194	111.93	85.8422	82.3897
ENSG00000198746	113.804	171.626	110.239	142.895
ENSG00000090273	811.738	957.621	712.038	650.106
ENSG00000131910	0	0	0	0
ENSG00000175707	1.00712	1.65822	5.42161	6.4367
ENSG00000172746	0	0	2.71081	1.28734
ENSG00000224064	0	0.829109	0	0
ENSG00000225294	0	0	0	0
ENSG00000253368	2511.76	3222.75	955.107	1385.18
ENSG00000158246	0	0	0.903602	0
ENSG00000090020	305.157	386.365	340.658	341.145
ENSG00000229985	0	0	0	0
ENSG00000214973	0	0	0.903602	0
ENSG00000225159	0	0	0	0
ENSG00000225990	0	0	0	0
ENSG00000224311	0	0	0	0
ENSG00000142784	94.6692	106.955	66.8665	74.6657
ENSG00000252098	0	0	0	0
ENSG00000243659	0	0	0	0
ENSG00000186501	58.4129	78.7653	57.8305	48.9189
ENSG00000206888	0	0	0	0
ENSG00000241547	0	0	0	0
ENSG00000142765	0	0	0.903602	0
ENSG00000142733	45.3204	66.3287	58.7341	38.6202
ENSG00000142748	6.04271	3.31643	4.51801	1.28734
ENSG00000174950	0	0	0	0
ENSG00000231207	0	0	0	0
ENSG00000181773	1.00712	0	0.903602	0
ENSG00000158195	1179.34	1080.33	1668.95	1553.82
ENSG00000241169	0	0	0	0
ENSG00000237429	0	0	0	0
ENSG00000126705	70.4983	42.2845	99.3962	139.033
ENSG00000000938	16.1139	12.4366	9.93962	7.72403
ENSG00000235912	0	0	0.903602	0
ENSG00000233975	1.00712	0	0.903602	0
ENSG00000126709	540.823	1161.58	1153	786.564
ENSG00000225886	0	0	0	0
ENSG00000206767	0	0	0	0
ENSG00000226662	0	0	0	0
ENSG00000207095	0	0	0	0
ENSG00000009780	62.4414	53.063	65.9629	68.229
ENSG00000231344	0	0	0	0
ENSG00000230833	0	0	0	0
ENSG00000117758	531.759	514.877	650.593	602.475
ENSG00000269971	1.00712	0	2.71081	5.14936
ENSG00000270031	2.01424	0.829109	3.61441	0
ENSG00000223062	0	0	0	0
ENSG00000117751	163.153	145.923	162.648	124.872
ENSG00000252947	0	0	0	0
ENSG00000268552	0	0	0	0
ENSG00000130775	102.726	125.195	140.058	139.033
ENSG00000117748	239.694	258.682	215.057	173.791
ENSG00000130768	0	1.65822	0.903602	0
ENSG00000227050	0	0	0	0
ENSG00000158156	178.26	263.657	206.925	185.377
ENSG00000158161	302.136	156.702	140.962	257.468
ENSG00000238231	0	0	0	0
ENSG00000240750	3.02136	0	3.61441	3.86202
ENSG00000228589	2.01424	2.48733	3.61441	2.57468
ENSG00000228943	0	0	0	0
ENSG00000214812	0	0	0	0
ENSG00000253005	0	0	0	0
ENSG00000252429	0	0	0	0
ENSG00000169403	5.0356	6.63287	0	3.86202
ENSG00000126698	606.286	480.054	722.882	666.842
ENSG00000215902	1.00712	0	2.71081	5.14936
ENSG00000269804	0	0	0	0
ENSG00000130770	1283.07	1584.43	1186.43	1113.55
ENSG00000270605	2.01424	1.65822	0	2.57468
ENSG00000271398	0	0	0	0
ENSG00000130766	300.121	474.25	376.802	346.294
ENSG00000130772	78.5553	108.613	82.2278	43.7695
ENSG00000204138	552.908	668.262	724.689	624.359
ENSG00000206779	0	0	0	0
ENSG00000229820	0	2.48733	1.8072	0
ENSG00000221216	1.00712	4.97465	0	1.28734
ENSG00000180198	472.339	94.5184	160.841	332.133
ENSG00000242125	190.346	176.6	154.516	169.929
ENSG00000200087	0	0.829109	12.6504	1.28734
ENSG00000238821	0	0	0	0
ENSG00000231468	0	0	0	0
ENSG00000180098	260.844	302.625	191.564	226.572
ENSG00000197989	140.997	163.334	99.3962	68.229
ENSG00000221539	4.02848	0.829109	0.903602	2.57468
ENSG00000120656	137.975	144.265	106.625	114.573
ENSG00000188060	0	2.48733	2.71081	2.57468
ENSG00000229388	0	0	0	0
ENSG00000270103	8.05695	9.9493	1.8072	2.57468
ENSG00000162419	131.933	156.702	147.287	136.458
ENSG00000252777	0	0	0	0
ENSG00000198492	531.759	611.053	702.099	602.475
ENSG00000116329	0	0	0	0
ENSG00000226852	0	0	0	0
ENSG00000233427	0	0	0	1.28734
ENSG00000199756	0	0	0	0
ENSG00000159023	147.039	159.189	172.588	256.18
ENSG00000225616	3.02136	1.65822	0.903602	1.28734
ENSG00000206704	0	0	0	0
ENSG00000253304	17.121	29.0188	4.51801	5.14936
ENSG00000225750	0	0	0	0
ENSG00000116350	397.812	267.802	304.514	360.455
ENSG00000227637	0	0	0	0
ENSG00000116353	99.7048	117.733	80.4206	68.229
ENSG00000237934	0	0	0	0
ENSG00000060656	15.1068	13.2657	16.2648	9.01137
ENSG00000221550	0	0	0	0
ENSG00000230523	0	0	0	0
ENSG00000266678	0	0	0	0
ENSG00000225011	0	0	0	0
ENSG00000221126	0	0	0	0
ENSG00000228176	1.00712	0	0	0
ENSG00000222787	0	0	0	0
ENSG00000270927	0	0	0	0
ENSG00000233399	0	0	0	0
ENSG00000233372	0	0	0	0
ENSG00000231251	0	0	0	0
ENSG00000236335	0	0	0	0
ENSG00000231949	0	0	0	0
ENSG00000162510	0	1.65822	0	0
ENSG00000186056	0	0.829109	0.903602	0
ENSG00000162511	1945.75	2258.49	1424.08	1943.88
ENSG00000264773	0	0	0	0
ENSG00000229607	0	0	0	0
ENSG00000223382	0	0	0	0
ENSG00000222784	0	0	0	0
ENSG00000235143	0	0	0	0
ENSG00000162512	3.02136	3.31643	3.61441	2.57468
ENSG00000134644	503.56	306.77	489.752	484.039
ENSG00000200154	0	0	0	0
ENSG00000202107	0	0	0	0
ENSG00000200181	0	0	0	0
ENSG00000237329	0	0	0	0
ENSG00000232768	0	0	0	0
ENSG00000215900	0	0	0	0
ENSG00000225142	0	0	0	0
ENSG00000084628	0	0	1.8072	0
ENSG00000060688	87.6194	91.202	71.3846	70.8036
ENSG00000229447	5.0356	10.7784	6.32521	3.86202
ENSG00000121766	214.516	242.929	294.574	209.836
ENSG00000229044	0	0	0	0
ENSG00000121769	0	0	0.903602	1.28734
ENSG00000168528	384.719	432.795	515.053	460.867
ENSG00000268950	0	0	0	0
ENSG00000215899	0	0	0	0
ENSG00000206981	0	0	0.903602	0
ENSG00000228682	0	0	0	0
ENSG00000223907	0	0	0	0
ENSG00000229167	0	0	0	0
ENSG00000142910	2657.79	4410.86	2062.92	1546.09
ENSG00000121764	2.01424	0.829109	1.8072	0
ENSG00000162517	225.595	238.783	147.287	189.239
ENSG00000235790	0	0	0	0
ENSG00000264078	0	0.829109	0.903602	0
ENSG00000084636	0	0	0	0
ENSG00000121753	0	0	0.903602	0
ENSG00000266580	0	0	0	0
ENSG00000254545	0	0	0	0
ENSG00000134668	96.6834	155.872	158.13	124.872
ENSG00000203620	0	0.829109	0	0
ENSG00000269967	0	0	0	0
ENSG00000184007	1121.93	897.925	1418.66	1381.31
ENSG00000212673	0	0	0	0
ENSG00000228634	0	0	0	0
ENSG00000121774	812.745	761.951	905.409	866.379
ENSG00000203325	0	0	0	0
ENSG00000121775	343.428	272.777	218.672	338.57
ENSG00000266203	0	0	0	0
ENSG00000025800	1009.13	995.76	1034.62	875.391
ENSG00000250135	0	0	0	0
ENSG00000084652	225.595	298.479	310.839	281.927
ENSG00000160050	218.545	276.093	180.72	199.538
ENSG00000224066	0	0	0	0
ENSG00000160051	12.0854	5.80376	5.42161	6.4367
ENSG00000222046	0	0	0.903602	0
ENSG00000160055	48.3417	57.2085	43.3729	34.7582
ENSG00000084623	828.859	1107.69	902.698	746.657
ENSG00000220785	44.3132	71.3034	44.2765	51.4936
ENSG00000183615	151.068	145.094	176.202	190.526
ENSG00000182866	0	0	0	0
ENSG00000252450	0	0	0	0
ENSG00000116478	950.72	1013.17	1047.27	937.183
ENSG00000175130	188.331	119.392	347.887	437.695
ENSG00000233775	0	0	0	0
ENSG00000162526	0	0	0	0
ENSG00000225828	6.04271	4.14554	0.903602	2.57468
ENSG00000160058	139.99	20.7277	51.5053	124.872
ENSG00000224333	0	0	0	0
ENSG00000270850	0	0	0	0
ENSG00000229259	0	0	0	0
ENSG00000263529	0	0	0	0
ENSG00000254553	0	0	0	0
ENSG00000273274	0	0	0	0
ENSG00000160062	102.726	121.879	159.938	142.895
ENSG00000176261	149.054	121.879	155.42	115.861
ENSG00000200591	0	0	0	0
ENSG00000162521	309.186	321.694	443.669	372.041
ENSG00000162520	133.947	148.41	142.769	132.596
ENSG00000224409	1.00712	0.829109	0	1.28734
ENSG00000162522	110.783	116.904	94.8782	95.2631
ENSG00000134684	464.282	641.73	421.982	314.111
ENSG00000116497	143.011	155.872	101.203	106.849
ENSG00000160097	1.00712	0	0	0
ENSG00000121905	0	0	0	0
ENSG00000121900	45.3204	60.5249	39.7585	39.9075
ENSG00000221423	0	0	0	0
ENSG00000116514	55.3916	60.5249	56.0233	54.0682
ENSG00000267885	0	0	0	0
ENSG00000217644	0	0	0	0
ENSG00000239670	0	0	0	0
ENSG00000236065	0	0	0	0
ENSG00000004455	733.183	1131.73	712.942	611.486
ENSG00000142920	10.0712	23.215	9.03602	23.1721
ENSG00000116525	8.05695	5.80376	9.93962	11.5861
ENSG00000160094	0	0.829109	0.903602	0
ENSG00000270115	0	0	0	0
ENSG00000256142	0	0	0	0
ENSG00000184389	0	0	0	0
ENSG00000225313	0	0	0	0
ENSG00000134686	361.556	354.029	349.694	397.788
ENSG00000266239	0	0	0	0
ENSG00000222112	0	0	0	0
ENSG00000233246	0	0.829109	0	0
ENSG00000221225	0	0	0	0
ENSG00000234512	0	0	0	0
ENSG00000121903	11.0783	17.4113	11.7468	9.01137
ENSG00000235907	1.00712	0	0	0
ENSG00000121904	0	0	0	1.28734
ENSG00000227000	0	0	0	0
ENSG00000176256	0	0	0	0
ENSG00000231163	0	0	0	0
ENSG00000201148	0	0	0	0
ENSG00000142698	0	0	0	0
ENSG00000221053	0	0	0	0
ENSG00000270241	0	0	0	0
ENSG00000207941	0	0	0	0
ENSG00000163866	230.63	267.802	278.309	230.434
ENSG00000189280	0	0.829109	0	0
ENSG00000189433	0	0	0	0
ENSG00000255811	0	0	0	0
ENSG00000216162	0	0	0	0
ENSG00000188910	0	0	0	0
ENSG00000187513	0	0	0	0
ENSG00000230163	0	0	0	0
ENSG00000116544	0	0	0	0
ENSG00000252728	0	0	0	0
ENSG00000241014	12.0854	9.9493	11.7468	14.1607
ENSG00000271741	0	0	0	0
ENSG00000243749	0	0	0	0
ENSG00000163867	89.6336	63.0123	62.3485	74.6657
ENSG00000233940	0	0	0	0
ENSG00000197056	32.2278	28.1897	44.2765	21.8848
ENSG00000228348	0	0	0	0
ENSG00000116560	1597.29	1683.92	1537.03	1597.59
ENSG00000201868	0	0	0	0
ENSG00000263591	0	0	0	0
ENSG00000146463	126.897	170.796	260.237	204.687
ENSG00000240374	0	0	0	0
ENSG00000201542	1.00712	0.829109	2.71081	0
ENSG00000229994	0	0.829109	0	5.14936
ENSG00000227409	0	0	0	0
ENSG00000202129	0	0	0	0
ENSG00000142687	487.446	616.028	680.412	675.853
ENSG00000236274	0	0	0	0
ENSG00000020129	23.1637	31.5061	38.8549	24.4594
ENSG00000239636	0	0.829109	1.8072	2.57468
ENSG00000116819	0	0	0	0
ENSG00000126067	772.46	766.926	645.172	777.553
ENSG00000239859	0	0	0	0
ENSG00000142686	68.4841	110.271	103.011	95.2631
ENSG00000092853	264.872	334.131	272.888	207.262
ENSG00000232335	0	0	0	0
ENSG00000134698	69.4912	56.3794	86.7458	70.8036
ENSG00000092847	145.025	197.328	191.564	133.883
ENSG00000271164	0	0	0	0
ENSG00000271914	0	0	0.903602	0
ENSG00000126070	97.6906	66.3287	103.011	95.2631
ENSG00000271554	0	0	0	0
ENSG00000232862	0	0.829109	0	0
ENSG00000092850	0	0	0	0
ENSG00000116863	372.634	562.136	341.562	381.052
ENSG00000171812	4.02848	2.48733	0	0
ENSG00000054116	1024.24	1557.07	812.338	982.24
ENSG00000116871	845.98	1013.17	710.231	728.634
ENSG00000264592	0	0	0	0
ENSG00000054118	643.549	744.54	952.397	731.209
ENSG00000231849	0	0	0	0
ENSG00000214193	29.2065	19.0695	7.22882	6.4367
ENSG00000142694	399.826	403.776	322.586	418.385
ENSG00000116883	3.02136	1.65822	2.71081	0
ENSG00000196182	104.74	142.607	74.999	68.229
ENSG00000181817	257.822	367.295	205.118	234.296
ENSG00000222821	0	0	0	0
ENSG00000116885	17.121	35.6517	25.3009	32.1835
ENSG00000201448	0	0	0	0
ENSG00000116898	210.488	402.118	268.37	230.434
ENSG00000119535	0	0	0	0
ENSG00000230214	0	0	0	0
ENSG00000234481	0	0	0	0
ENSG00000163873	1.00712	0	0	0
ENSG00000264698	0	0	0	0
ENSG00000207328	0	0	0	0
ENSG00000223944	0	0	0	0
ENSG00000252368	0	0	0	0
ENSG00000230451	0	0	0	0
ENSG00000233621	7.04983	9.1202	7.22882	2.57468
ENSG00000163874	46.3275	61.354	57.8305	16.7354
ENSG00000163875	426.011	227.176	290.96	395.213
ENSG00000263675	0	0	0	0
ENSG00000163877	67.477	44.7719	93.9746	46.3442
ENSG00000232273	0	0	0	0
ENSG00000237749	0	0	1.8072	0
ENSG00000163879	25.178	25.7024	9.93962	2.57468
ENSG00000134697	235.666	329.156	340.658	242.02
ENSG00000169218	0	0	0	0
ENSG00000116922	27.1922	22.3859	18.9756	16.7354
ENSG00000134690	319.257	358.175	228.611	226.572
ENSG00000183317	0	0	0	0
ENSG00000200421	0	0	0	0
ENSG00000238871	0	0	0	0
ENSG00000214141	0	0	0	0
ENSG00000227416	0	0	0	0
ENSG00000185090	1.00712	2.48733	0	5.14936
ENSG00000233728	0	0	0	0
ENSG00000196449	139.99	93.6893	94.8782	145.469
ENSG00000197982	588.158	502.44	328.008	375.903
ENSG00000188786	98.6977	75.4489	93.9746	79.815
ENSG00000230610	0	0	0	0
ENSG00000235673	0	0	0	0
ENSG00000230955	0	0	0	0
ENSG00000204084	35.2492	58.0376	45.1801	50.2062
ENSG00000252448	0	0	0	0
ENSG00000222282	0	0	0	0
ENSG00000183431	600.243	501.611	487.945	502.062
ENSG00000212541	0	0	0	0
ENSG00000183386	153.082	160.847	154.516	136.458
ENSG00000183520	294.079	281.068	288.249	280.64
ENSG00000185668	0	0	0	0
ENSG00000224592	0	0	0	0
ENSG00000223589	0	0	0	0
ENSG00000265596	0	0	0	0
ENSG00000237290	0	0	0	0
ENSG00000200796	0	0	0	0
ENSG00000238063	0	0	0	0
ENSG00000215895	0	0.829109	0.903602	0
ENSG00000116954	915.471	1217.13	1053.6	1574.42
ENSG00000228436	4.02848	9.9493	5.42161	14.1607
ENSG00000214114	126.897	159.189	136.444	64.367
ENSG00000131233	0	0	0	0
ENSG00000158315	1.00712	0	0	1.28734
ENSG00000199963	0	0	0	0
ENSG00000207466	0	0	0	0
ENSG00000235549	0	0	0	0
ENSG00000174574	428.026	317.549	551.197	471.166
ENSG00000168653	1033.3	1533.85	1567.75	1307.94
ENSG00000127603	2170.34	2093.5	2868.94	2703.41
ENSG00000206654	0	0	0	0
ENSG00000222378	0	0	0	0
ENSG00000270040	0	0	0	0
ENSG00000226438	0	0	0	0
ENSG00000217897	0	0.829109	0	0
ENSG00000255103	12.0854	8.29109	24.3973	20.5974
ENSG00000183682	0	0	0	0
ENSG00000237624	4.02848	6.63287	1.8072	1.28734
ENSG00000182109	0	0	0	1.28734
ENSG00000243970	0	0	0	0
ENSG00000090621	1760.44	573.743	931.614	1614.32
ENSG00000228060	0	0	0	0
ENSG00000201457	0	0	0	0
ENSG00000163909	0	0	0	0
ENSG00000225903	0	0	0	0
ENSG00000116981	0	0	0	0
ENSG00000116983	0	0	0	0
ENSG00000084072	179.267	210.594	130.119	136.458
ENSG00000225333	0	0	0	0
ENSG00000252413	0	0	0	0
ENSG00000116985	0	0	0	0
ENSG00000198754	26.1851	35.6517	31.6261	36.0455
ENSG00000261798	0	0	0	0
ENSG00000229213	0	0	0	0
ENSG00000043514	58.4129	26.5315	48.7945	47.6315
ENSG00000202222	2.01424	0	0.903602	1.28734
ENSG00000116990	1.00712	0	0	0
ENSG00000236546	0	0	0	0
ENSG00000207356	0	0	0	0
ENSG00000168389	4.02848	11.6075	11.7468	5.14936
ENSG00000228477	10.0712	13.2657	21.6864	9.01137
ENSG00000131236	1499.6	1243.66	1653.59	1661.95
ENSG00000131238	1018.2	916.165	625.293	771.116
ENSG00000226745	0	0	0	0
ENSG00000117000	194.374	200.644	177.106	155.768
ENSG00000207508	0	0	0	0
ENSG00000188800	0	0	0	0
ENSG00000259943	6.04271	1.65822	2.71081	6.4367
ENSG00000084073	179.267	139.29	170.781	137.745
ENSG00000231296	0	0	0	0
ENSG00000049089	0	0	0.903602	1.28734
ENSG00000227311	0	0	0	0
ENSG00000084070	55.3916	57.2085	39.7585	39.9075
ENSG00000213172	0	0	0	0
ENSG00000187801	9.06407	4.97465	5.42161	2.57468
ENSG00000260920	16.1139	19.0695	14.4576	23.1721
ENSG00000187815	5.0356	7.46198	3.61441	5.14936
ENSG00000238287	9.06407	12.4366	11.7468	10.2987
ENSG00000164002	22.1566	37.3099	30.7225	39.9075
ENSG00000227278	0	0	0	0
ENSG00000238186	0	0	0	0
ENSG00000117010	11.0783	1.65822	2.71081	12.8734
ENSG00000236505	0	0	0	0
ENSG00000233910	0	0	0	0
ENSG00000117016	5.0356	3.31643	1.8072	1.28734
ENSG00000237899	0	0	0	0
ENSG00000272145	0	1.65822	3.61441	2.57468
ENSG00000066136	106.755	101.151	106.625	126.159
ENSG00000198974	0	0	0	0
ENSG00000207962	0	0	0	0
ENSG00000117013	0	0	0	0
ENSG00000264582	0	0	0	0
ENSG00000179862	25.178	21.5568	37.9513	15.4481
ENSG00000229528	1.00712	0	0	0
ENSG00000228940	0	0	0	0
ENSG00000233118	0	0	0	0
ENSG00000171793	258.83	276.922	214.154	160.917
ENSG00000171790	1.00712	0	0.903602	0
ENSG00000010803	180.274	174.942	128.311	216.273
ENSG00000215893	0	0	0	0
ENSG00000235358	0	0	0	0
ENSG00000213987	0	0	0	0
ENSG00000204060	7.04983	2.48733	0.903602	1.28734
ENSG00000229901	0	0	0	0
ENSG00000252563	0	0	0	0
ENSG00000127129	0	0	0	0
ENSG00000127124	12.0854	13.2657	15.3612	9.01137
ENSG00000230881	0	0	0	0
ENSG00000230638	0	0	0	0
ENSG00000264896	0	0	0	0
ENSG00000227538	0	0	0	0
ENSG00000228776	0	0	0	0
ENSG00000044012	0	0	0	0
ENSG00000197273	0	0	0	0
ENSG00000198815	111.79	78.7653	102.107	97.8378
ENSG00000227527	0	0	0	0
ENSG00000177181	0	0	0	0
ENSG00000235002	0	0	0	0
ENSG00000066185	2.01424	0	0	0
ENSG00000127125	201.424	352.371	388.549	326.984
ENSG00000186409	5.0356	0	0	0
ENSG00000230116	0	0	0	0
ENSG00000236876	0	0	0	0
ENSG00000200254	0	0	0	0
ENSG00000236180	0	0	0	0
ENSG00000171960	273.936	380.561	222.286	208.549
ENSG00000234917	2.01424	0	0	1.28734
ENSG00000065978	3117.03	1438.5	2478.58	3220.92
ENSG00000164007	0	0	0	1.28734
ENSG00000117385	146.032	150.898	137.348	139.033
ENSG00000164008	47.3346	63.0123	54.2161	45.0569
ENSG00000228452	0	0	0	0
ENSG00000177868	84.598	47.2592	109.336	97.8378
ENSG00000164010	15.1068	24.8733	25.3009	20.5974
ENSG00000228192	1.00712	2.48733	0	0
ENSG00000164011	10.0712	6.63287	5.42161	12.8734
ENSG00000233708	0	0	0	0
ENSG00000237090	0	0	0	0
ENSG00000225099	0	0	0	0
ENSG00000117394	72.5126	53.8921	51.5053	32.1835
ENSG00000227533	0	4.14554	2.71081	0
ENSG00000207256	0	0	0	0
ENSG00000252803	0	0	0	0
ENSG00000186973	3.02136	0	0	0
ENSG00000117395	554.923	504.098	596.377	495.626
ENSG00000243710	1.00712	0	1.8072	1.28734
ENSG00000199240	0	0	0	0
ENSG00000179178	0	2.48733	0.903602	3.86202
ENSG00000253313	0	0	0	0
ENSG00000066056	575.065	767.755	636.136	705.462
ENSG00000117400	0	0	0	0
ENSG00000234694	1.00712	4.14554	1.8072	1.28734
ENSG00000117399	491.474	808.381	271.081	269.054
ENSG00000066322	825.838	784.337	568.366	659.118
ENSG00000159479	411.912	451.035	321.682	302.525
ENSG00000229431	0	0	0	0
ENSG00000198198	21.1495	48.0883	25.3009	25.7468
ENSG00000229372	3.02136	8.29109	1.8072	1.28734
ENSG00000178922	1153.15	1653.24	1430.4	1373.59
ENSG00000229348	1.00712	1.65822	0.903602	1.28734
ENSG00000142949	1671.82	1394.56	1749.37	1708.3
ENSG00000066135	173.224	185.72	259.334	227.859
ENSG00000236200	2.01424	1.65822	0.903602	0
ENSG00000126091	11.0783	16.5822	10.8432	18.0227
ENSG00000229444	0	0	0	0
ENSG00000252201	0	0	0	0
ENSG00000233674	0	0	0	0
ENSG00000224751	0	0	0	0
ENSG00000117407	0	0	0	0
ENSG00000237950	0	0	0	1.28734
ENSG00000117408	52.3702	72.9616	61.4449	47.6315
ENSG00000132768	99.7048	181.575	99.3962	68.229
ENSG00000117410	627.435	622.661	456.319	619.21
ENSG00000117411	1723.18	2540.39	1469.26	1573.13
ENSG00000159214	2.01424	6.63287	1.8072	3.86202
ENSG00000196517	1.00712	1.65822	0	0
ENSG00000230615	0	0	0	1.28734
ENSG00000227163	0	0	0	0
ENSG00000271647	0	0	0	0
ENSG00000239560	0	0	0	0
ENSG00000171872	0	0	0	0
ENSG00000233514	1.00712	1.65822	0	0
ENSG00000239275	0	0	0	0
ENSG00000226804	0	0	0	0
ENSG00000200171	0	0	0	0
ENSG00000238037	0	0	0	0
ENSG00000227994	0	0	0	0
ENSG00000271329	0	0	0	0
ENSG00000178028	113.804	124.366	103.011	121.01
ENSG00000117419	48.3417	50.5756	27.1081	29.6088
ENSG00000233602	0	0	0	0
ENSG00000252146	0	0	0	0
ENSG00000199385	0	0	0	0
ENSG00000187147	684.841	1000.73	601.799	593.463
ENSG00000263381	0	0	0	0
ENSG00000126106	18.1281	46.4301	19.8792	52.7809
ENSG00000198520	0	0	0	0
ENSG00000199377	12.0854	4.97465	14.4576	15.4481
ENSG00000200169	0	0	0	0
ENSG00000142945	158.118	98.6639	94.8782	111.998
ENSG00000225721	0	0	0	0
ENSG00000142937	16200.5	22531.9	21034	17102.3
ENSG00000264294	0	0	0	0
ENSG00000200913	1.00712	0.829109	2.71081	1.28734
ENSG00000202031	0	0	0	2.57468
ENSG00000207421	0	0	0	0
ENSG00000234093	1.00712	2.48733	0.903602	1.28734
ENSG00000142959	2.01424	0.829109	1.8072	0
ENSG00000173846	603.264	601.104	349.694	325.697
ENSG00000188396	0	0	0.903602	0
ENSG00000222009	41.2919	47.2592	37.9513	48.9189
ENSG00000117425	0	0.829109	0	0
ENSG00000202444	0	0	0	0
ENSG00000226499	0	0	3.61441	1.28734
ENSG00000070785	152.075	179.087	131.022	92.6884
ENSG00000266294	0	0	0	0
ENSG00000253039	0	0	0	0
ENSG00000229815	0	0	0	0
ENSG00000232369	0	0	0	0
ENSG00000268949	0	0	0	1.28734
ENSG00000126107	70.4983	111.93	87.6494	57.9303
ENSG00000126088	564.994	897.925	649.69	598.613
ENSG00000162415	4.02848	0	0	0
ENSG00000264650	0	0.829109	0	0
ENSG00000234315	0	0	0	0
ENSG00000221707	0	0	0	0
ENSG00000186603	7.04983	2.48733	4.51801	1.28734
ENSG00000132781	10.0712	18.2404	20.7828	23.1721
ENSG00000132773	57.4058	56.3794	56.9269	42.4822
ENSG00000070759	2.01424	0.829109	0.903602	1.28734
ENSG00000238945	0	0	0	0
ENSG00000236872	0	0	0	0
ENSG00000236624	3.02136	9.9493	4.51801	6.4367
ENSG00000132763	14.0997	22.3859	15.3612	7.72403
ENSG00000117450	11029	14008.6	9242.04	10705.5
ENSG00000234379	0	0	0	0
ENSG00000117448	207.467	266.973	317.164	253.606
ENSG00000132780	743.254	1093.59	809.627	706.749
ENSG00000159588	0	4.14554	0	0
ENSG00000159592	448.168	369.782	389.452	467.304
ENSG00000225447	2.01424	2.48733	6.32521	2.57468
ENSG00000234329	0	0	0	0
ENSG00000159596	79.5624	65.4996	40.6621	63.0796
ENSG00000197429	45.3204	40.6263	45.1801	51.4936
ENSG00000230896	14.0997	27.3606	19.8792	21.8848
ENSG00000236111	0	0.829109	0	0
ENSG00000086015	263.865	276.922	190.66	233.008
ENSG00000232467	0	0	0	0
ENSG00000117461	349.47	560.477	641.557	539.395
ENSG00000226957	0	0	0	0
ENSG00000233114	0	0	0	0
ENSG00000227857	3.02136	0	0	0
ENSG00000117472	25.178	33.9935	13.554	15.4481
ENSG00000250719	0	0	0	0
ENSG00000085998	119.847	82.9109	85.8422	82.3897
ENSG00000171357	21.1495	36.4808	35.2405	14.1607
ENSG00000085999	18.1281	5.80376	13.554	18.0227
ENSG00000132128	368.606	156.702	205.118	321.835
ENSG00000173660	1636.57	1861.35	1769.25	1619.47
ENSG00000117481	69.4912	96.1766	84.9386	75.953
ENSG00000225779	0	0	0	0
ENSG00000117480	0	0.829109	0	0
ENSG00000232022	3.02136	0	1.8072	3.86202
ENSG00000224863	0	0	0	0
ENSG00000225667	1.00712	0.829109	0	3.86202
ENSG00000197587	0	0	0	0
ENSG00000269956	0	0	0	0
ENSG00000162456	0	0	0	0
ENSG00000079277	77.5482	122.708	92.1674	91.4011
ENSG00000142961	64.4556	77.1071	31.6261	50.2062
ENSG00000123472	176.246	208.106	149.998	168.641
ENSG00000159658	414.933	293.504	425.597	453.143
ENSG00000233647	0	0	0	0
ENSG00000186118	0	0	0	0
ENSG00000228237	0	0	0	0
ENSG00000236476	0	0	0	0
ENSG00000142973	0	0	0	0
ENSG00000154198	0	0	0	0
ENSG00000238145	0	0	0	0
ENSG00000187048	0	0	0	0
ENSG00000186377	0	0	0	0
ENSG00000259832	0	0	0	0
ENSG00000261196	0	0	0	0
ENSG00000261593	0	0	0	0
ENSG00000261290	0	0	0	0
ENSG00000186160	0	0	0	0
ENSG00000225154	0	0	0	0
ENSG00000225506	0	0	0	0
ENSG00000162365	0	0	0	0
ENSG00000225514	0	0	0	0
ENSG00000224805	3.02136	0.829109	0	0
ENSG00000162366	0	0	0	0
ENSG00000162367	234.659	341.593	232.226	220.135
ENSG00000226252	0	2.48733	0.903602	2.57468
ENSG00000123473	175.239	128.512	83.1314	205.974
ENSG00000162368	406.876	215.568	343.369	459.58
ENSG00000225762	0	0	0	0
ENSG00000186790	1.00712	0	0	0
ENSG00000237424	0	0	0	0
ENSG00000186564	0	1.65822	2.71081	0
ENSG00000271355	0	0	0	0
ENSG00000229554	0	0	0	0
ENSG00000221346	0	0	0	0
ENSG00000227883	0	0	0	0
ENSG00000221447	0	0	0	0
ENSG00000227947	0	0	0	0
ENSG00000269113	0	0	0	0
ENSG00000223814	0	0	0	0
ENSG00000273395	0	0	0	0
ENSG00000225028	0	0	0	0
ENSG00000226133	0	0	0	0
ENSG00000231413	0	0	0	0
ENSG00000237180	0	0	0	0
ENSG00000242267	0	0	0	0
ENSG00000269709	0	0	0	0
ENSG00000223720	0	0	0	0
ENSG00000117834	0	0	0	0
ENSG00000272491	0	0	0	0
ENSG00000132122	0	0	0	0
ENSG00000224986	0	0	0	0
ENSG00000206700	0	0	0	0
ENSG00000235105	0	0	0	0
ENSG00000223175	0	0	0	0
ENSG00000232514	0	0	0	0
ENSG00000186094	0	0	0	0
ENSG00000162373	0	0	0	0
ENSG00000229846	0	0	0	0
ENSG00000239144	0	0	0	0
ENSG00000230114	0	0	0	0
ENSG00000225623	0	0	0	0
ENSG00000237478	0	0	0	0
ENSG00000215887	0	0	0	0
ENSG00000221746	0	0	0	0
ENSG00000227839	0	0	0	0
ENSG00000233595	0	0	0	0
ENSG00000162374	0	0	0	0
ENSG00000230828	0	0	0	0
ENSG00000237337	0	0	0	0
ENSG00000233407	0	0	0	0
ENSG00000234080	1.00712	0	0	0
ENSG00000229316	0	0	0	0
ENSG00000225671	0	0	0	0
ENSG00000142700	0	0	0	0
ENSG00000271782	0	0	0	0
ENSG00000185104	94.6692	158.36	80.4206	88.8264
ENSG00000225767	0	0	0	0
ENSG00000202140	0	0	0	0
ENSG00000207194	0	0	0	0
ENSG00000252825	0	0	0	0
ENSG00000230585	0	0	0	0
ENSG00000237130	0	0	0	0
ENSG00000123080	64.4556	68.816	58.7341	47.6315
ENSG00000265538	0	0	0	0
ENSG00000204006	0	0	0	0
ENSG00000200262	0	0	0	0
ENSG00000213478	1.00712	0	0	0
ENSG00000239101	0	0	0	0
ENSG00000221492	0	0	0	0
ENSG00000203356	0	2.48733	0	0
ENSG00000238618	0	0	0	0
ENSG00000123091	442.125	328.327	521.378	493.051
ENSG00000233406	0	0	0.903602	1.28734
ENSG00000236434	0	0	0	0
ENSG00000085831	0	0	0.903602	1.28734
ENSG00000261664	0	0	0	0
ENSG00000085832	140.997	160.018	165.359	173.791
ENSG00000232027	0	0	0	0
ENSG00000206595	0	0	0	0
ENSG00000238140	0	0	0	0
ENSG00000227070	0	0.829109	0	0
ENSG00000252032	0	0	0	0
ENSG00000227742	0	0	0	0
ENSG00000117859	166.175	174.113	211.443	233.008
ENSG00000236973	0	0	0	0
ENSG00000232846	0	0	0	0
ENSG00000212624	0	0	0	0
ENSG00000078618	210.488	288.53	312.646	274.203
ENSG00000266993	0	1.65822	0.903602	1.28734
ENSG00000272175	1.00712	3.31643	1.8072	1.28734
ENSG00000212076	0	0	0	0
ENSG00000230604	0	0	0	0
ENSG00000212174	0	0	0	0
ENSG00000265769	0	0	0	0
ENSG00000169213	195.381	233.809	254.816	166.067
ENSG00000200839	0	0	0	0
ENSG00000229032	0	0	0	0
ENSG00000264613	0	0	0	0
ENSG00000117862	204.445	194.011	225.901	199.538
ENSG00000198841	51.3631	33.1643	35.2405	69.5163
ENSG00000223390	0	0	0	0
ENSG00000228369	0	0	0	0
ENSG00000134717	749.297	481.712	451.801	751.806
ENSG00000157077	63.4485	52.2338	84.035	61.7923
ENSG00000241745	0	0	0	0
ENSG00000228407	0	0	0	0
ENSG00000223429	0	0	0	0
ENSG00000224255	0	0	0	0
ENSG00000236004	0	0	0	0
ENSG00000237663	0	0	0	0
ENSG00000213735	0	0	0	0
ENSG00000154222	46.3275	27.3606	40.6621	59.2176
ENSG00000272100	0	0	0	0
ENSG00000224680	0	0	0	0
ENSG00000085840	19.1353	32.3352	31.6261	9.01137
ENSG00000134748	294.079	293.504	225.901	220.135
ENSG00000134744	53.3773	41.4554	77.7098	86.2517
ENSG00000239063	0	0	0	0
ENSG00000272371	0	0	0	0
ENSG00000236290	0	0	0	0
ENSG00000116157	81.5766	89.5437	107.529	61.7923
ENSG00000182183	0	0	0	0
ENSG00000162377	38.2705	55.5503	44.2765	30.8961
ENSG00000233664	0	0	0	0
ENSG00000239640	0	0	0	0
ENSG00000162378	289.043	245.416	260.237	328.271
ENSG00000252018	0	0	0	0
ENSG00000228929	1.00712	4.97465	0.903602	1.28734
ENSG00000206627	0	0	0	0
ENSG00000203995	1.00712	0	0	0
ENSG00000242391	0	0	0	0
ENSG00000121310	29.2065	48.9174	31.6261	36.0455
ENSG00000230953	0	0	0	0
ENSG00000231866	0	0	0	0
ENSG00000116171	335.371	134.316	281.924	325.697
ENSG00000264834	0	0	0	1.28734
ENSG00000266188	0	0	0	0
ENSG00000265815	0	0	0	0
ENSG00000237279	0	0	0	0
ENSG00000236360	0	0	0	0
ENSG00000226147	0	0	0	0
ENSG00000174348	2.01424	0	0	0
ENSG00000232993	0	0	0	0
ENSG00000227644	0	0	0	0
ENSG00000162383	0	0	0	0
ENSG00000235563	0	0	0	0
ENSG00000157184	54.3844	43.1137	84.035	73.3783
ENSG00000236723	0	0	0	0
ENSG00000162384	184.303	245.416	228.611	158.343
ENSG00000259818	0	0.829109	0	1.28734
ENSG00000162385	675.777	542.237	378.609	569.004
ENSG00000226754	5.0356	2.48733	0.903602	0
ENSG00000270172	62.4414	94.5184	83.1314	113.286
ENSG00000157193	193.367	137.632	161.745	208.549
ENSG00000234578	0	0	0	0
ENSG00000228838	0	0	0	0
ENSG00000225030	0	0.829109	0	0
ENSG00000232762	0	0	0	0
ENSG00000225675	0	0	0	0
ENSG00000226938	0	0	0	0
ENSG00000230138	0	0	0	0
ENSG00000236253	0	0	0	0
ENSG00000143006	0	0	0	0
ENSG00000174332	0	0	0	0
ENSG00000239007	0	0	0	0
ENSG00000058804	314.221	366.466	244.876	209.836
ENSG00000201003	0	0	0	0
ENSG00000264454	0	0	0	0
ENSG00000229687	0	0	0	0
ENSG00000058799	169.196	213.081	192.467	185.377
ENSG00000211452	0	0	0	0
ENSG00000081870	139.99	129.341	116.565	151.906
ENSG00000116212	981.941	775.217	496.077	915.298
ENSG00000219102	0	0	0	0
ENSG00000203985	0	0	0	0
ENSG00000197015	0	0	0	0
ENSG00000272091	3.02136	4.97465	8.13242	11.5861
ENSG00000116209	631.464	347.397	553.908	688.726
ENSG00000203276	0	0	0.903602	0
ENSG00000116205	24.1709	21.5568	36.1441	34.7582
ENSG00000264208	0	0	0	0
ENSG00000225183	0	0	0	0
ENSG00000237611	0	0	0	0
ENSG00000212670	2.01424	0.829109	5.42161	1.28734
ENSG00000157211	0	0	0	0
ENSG00000256407	0	0	0	0
ENSG00000248835	11.0783	10.7784	4.51801	18.0227
ENSG00000215883	12.0854	18.2404	11.7468	19.3101
ENSG00000116221	480.396	591.155	461.741	402.937
ENSG00000157216	490.467	490.003	513.246	486.614
ENSG00000198711	0	0	0	0
ENSG00000225632	0	0	0	0
ENSG00000232245	0	0	0	0
ENSG00000265404	0	0	0	0
ENSG00000235741	0	0	0	0
ENSG00000237173	0	0	0	0
ENSG00000252646	0	0	0	0
ENSG00000227453	0	0	0	0
ENSG00000162390	24.1709	47.2592	28.0117	11.5861
ENSG00000162391	0	0	0	0
ENSG00000230728	0	0	0	0
ENSG00000271723	0	0	0	0
ENSG00000184313	0	0	0	0
ENSG00000243725	11.0783	13.2657	3.61441	6.4367
ENSG00000162396	11.0783	12.4366	18.9756	10.2987
ENSG00000006555	0	0	0	0
ENSG00000237453	0	0	0	0
ENSG00000162398	0	0	0	0
ENSG00000116133	1981	2120.03	1611.12	3553.06
ENSG00000242396	0	0	0	0
ENSG00000233203	0	0	0	0
ENSG00000143001	0	0.829109	0	0
ENSG00000233271	0	0	0	0
ENSG00000162399	0	0	0	0
ENSG00000169174	0	0	0.903602	0
ENSG00000162402	92.655	72.1325	90.3602	93.9757
ENSG00000231090	0	0	0	0
ENSG00000231095	0	0	0	0
ENSG00000265822	0	0	0	0
ENSG00000231900	0	0	0	0
ENSG00000232198	0	0	0	0
ENSG00000199831	0	0	0	0
ENSG00000252162	0	0	0	0
ENSG00000272051	0	0	0	0
ENSG00000234810	0	0	0	1.28734
ENSG00000233147	0	0	0	0
ENSG00000230250	0	0	0	0
ENSG00000227104	0	0	0	0
ENSG00000233079	0	0	0	0
ENSG00000235612	0	0	0	0
ENSG00000229871	0	0	0	0
ENSG00000260971	0	0	0	0
ENSG00000223307	0	0	0	0
ENSG00000223956	0	0	0	0
ENSG00000162407	138.982	76.278	125.601	160.917
ENSG00000236776	0	0	0	0
ENSG00000224980	0	0	0	0
ENSG00000225475	18.1281	34.8226	23.4937	28.3215
ENSG00000162409	3.02136	2.48733	0.903602	0
ENSG00000187889	0	0	0	0
ENSG00000229913	0	0	0	0
ENSG00000157131	0	1.65822	0	0
ENSG00000021852	0	0	0	0
ENSG00000236341	0	0	0	0
ENSG00000221591	0	0	0	0
ENSG00000173406	0	0	0	0
ENSG00000227935	0	0	0	0
ENSG00000236888	0	0	0	0
ENSG00000238773	0	0	0	0
ENSG00000226759	0	0	0	0
ENSG00000229887	0	0	0	0
ENSG00000223416	0	0	0.903602	0
ENSG00000235038	0	0	0	0
ENSG00000230546	0	0	0	0
ENSG00000233216	0	0	0	0
ENSG00000162600	11.0783	6.63287	12.6504	15.4481
ENSG00000270209	0	0	0	0
ENSG00000264128	0	0	0	0
ENSG00000184292	199.41	231.321	857.518	849.644
ENSG00000185839	0	0	0	0
ENSG00000162601	28.1993	9.9493	28.9153	15.4481
ENSG00000222168	1.00712	0	0.903602	1.28734
ENSG00000264081	0	0	0	0
ENSG00000177606	9530.37	6122.97	2396.35	2433.07
ENSG00000234807	0	0.829109	0	0
ENSG00000272226	1.00712	1.65822	1.8072	0
ENSG00000231740	0	0	0	0
ENSG00000232453	7.04983	7.46198	9.93962	1.28734
ENSG00000228121	0	0	0	0
ENSG00000230812	8.05695	1.65822	3.61441	2.57468
ENSG00000241042	0	0	0	0
ENSG00000235215	0	0	0	0
ENSG00000237352	1.00712	0	0	0
ENSG00000224609	1.00712	0.829109	0	0
ENSG00000270457	0	0	0	0
ENSG00000172456	40.2848	30.677	29.8189	23.1721
ENSG00000266150	0	0	0	0
ENSG00000226883	0	0	0	0
ENSG00000231816	0	0	0	0
ENSG00000134709	0	0	0	0
ENSG00000134716	1.00712	1.65822	1.8072	0
ENSG00000265535	0	0	0	0
ENSG00000162598	0	0	0	0
ENSG00000229332	0	0	0	0
ENSG00000238242	0	0	0	0
ENSG00000226476	0	0.829109	0.903602	0
ENSG00000231252	0	0	0	0
ENSG00000162599	224.588	268.631	315.357	298.663
ENSG00000237928	0	0	3.61441	0
ENSG00000263380	0	0	0	0
ENSG00000270742	0	0	0	0
ENSG00000237853	0	0	0	0
ENSG00000264551	0	0	0	0
ENSG00000223920	0	0	0	0
ENSG00000162604	513.631	555.503	358.73	478.89
ENSG00000271200	1.00712	0	0	1.28734
ENSG00000132849	1.00712	2.48733	0	9.01137
ENSG00000200575	0	0	0	0
ENSG00000212360	0	0	0	0
ENSG00000236646	0	0	0	0
ENSG00000242860	0	0	0	0
ENSG00000263908	0	0	0	0
ENSG00000234204	0	0	0	0
ENSG00000234088	0	0	0	0
ENSG00000240563	0	0	0	0
ENSG00000237227	0	0	0	0
ENSG00000200174	0	0	0	0
ENSG00000132854	0	0	0	0
ENSG00000201153	0	0	0	0
ENSG00000162607	240.701	208.935	240.358	194.388
ENSG00000116641	27.1922	24.0442	28.0117	24.4594
ENSG00000270549	0	0	0	0
ENSG00000132855	0	0	0	0
ENSG00000269624	0	0	0	0
ENSG00000213703	0	0.829109	1.8072	0
ENSG00000235545	0	0	0	0
ENSG00000125703	61.4343	48.9174	48.7945	51.4936
ENSG00000234318	0	0	0	0
ENSG00000237163	0	0	0	0
ENSG00000229537	0	0	0	0
ENSG00000227485	0	0	0	0
ENSG00000229225	0	0	0	0
ENSG00000203605	0	0	0	0
ENSG00000271593	0	0	0	0
ENSG00000252259	0	0	0	0
ENSG00000224209	0	0	0	0
ENSG00000228734	0	0	0	0
ENSG00000223683	0	0	0	0
ENSG00000230798	0	0	0	0
ENSG00000187140	0	0	0	0
ENSG00000252784	0	0	0	0
ENSG00000236674	0	0	0	0
ENSG00000088035	67.477	92.8602	90.3602	43.7695
ENSG00000142856	94.6692	77.9362	69.5774	81.1024
ENSG00000203965	0	0	0.903602	1.28734
ENSG00000264271	0	0	0	0
ENSG00000251720	0	0	0	0
ENSG00000116652	0	2.48733	0.903602	0
ENSG00000079739	113.804	188.208	124.697	121.01
ENSG00000244256	0	0	0	2.57468
ENSG00000185483	26.1851	29.8479	29.8189	30.8961
ENSG00000177452	0	0	0	0
ENSG00000228056	0	0	0	0
ENSG00000207190	0	0	0	0
ENSG00000200508	0	0	0	0
ENSG00000223949	0	0	0	0
ENSG00000177414	0	0	0	0
ENSG00000238653	0	0	0	0
ENSG00000158966	12.0854	9.9493	13.554	16.7354
ENSG00000264470	0	0	0	0
ENSG00000162437	34.242	32.3352	35.2405	24.4594
ENSG00000162434	2540.96	2101.79	2934	4174.84
ENSG00000234784	0	0	0	0
ENSG00000233877	0	0	0	0
ENSG00000226891	0	0	0	0
ENSG00000185031	0	0	0	0
ENSG00000272506	0	0	0	0
ENSG00000212257	0	0	0	0
ENSG00000265996	0	0	0	1.28734
ENSG00000199135	0	0	0	0
ENSG00000231485	0	0	0	0
ENSG00000235804	1.00712	0.829109	0	0
ENSG00000234496	0	0.829109	0	0
ENSG00000162433	288.036	257.024	252.105	233.008
ENSG00000231622	0	0	0	0
ENSG00000116675	3.02136	0.829109	2.71081	6.4367
ENSG00000229294	0	0	0	0
ENSG00000234144	0	0	0	0
ENSG00000222624	0	0	0	0
ENSG00000116678	77.5482	35.6517	28.9153	37.3328
ENSG00000213625	374.648	153.385	357.826	409.374
ENSG00000237852	7.04983	9.1202	5.42161	0
ENSG00000238931	0	0	0	0
ENSG00000224570	0	0	0	0
ENSG00000239319	0	0	0	0
ENSG00000184588	81.5766	30.677	26.2045	12.8734
ENSG00000227466	0	0	0	0
ENSG00000223152	0	0	0	0
ENSG00000118473	18.1281	15.7531	30.7225	42.4822
ENSG00000264720	0	0	0	0
ENSG00000248458	0	0	0	0
ENSG00000221655	0	0	0	0
ENSG00000152760	53.3773	29.8479	48.7945	33.4708
ENSG00000172410	0	0	0	0
ENSG00000152763	8.05695	1.65822	13.554	11.5861
ENSG00000231080	0	0	0	0
ENSG00000198160	187.324	137.632	214.154	225.284
ENSG00000116704	41.2919	33.1643	40.6621	36.0455
ENSG00000203963	0	0	0	0
ENSG00000252433	0	0	0	0
ENSG00000162594	0	0	0	0
ENSG00000253074	0	0	0	0
ENSG00000221733	0	0	0	0
ENSG00000252116	0	0	0	0
ENSG00000228523	0	0	0	0
ENSG00000081985	0	0	0	0
ENSG00000142864	3746.48	3541.95	4199.94	3533.75
ENSG00000223263	0	0	0	0
ENSG00000235200	0	0	0	0
ENSG00000207504	0	0	0	0
ENSG00000238139	0	0	0	0
ENSG00000242482	0	0	0	0
ENSG00000232048	0	0	0	0
ENSG00000116717	417.954	218.056	377.706	508.499
ENSG00000172380	642.542	573.743	960.529	662.98
ENSG00000238778	0	0	1.8072	1.28734
ENSG00000232284	0	0	0	0
ENSG00000235055	0	0	0	0
ENSG00000162595	128.911	189.037	234.937	169.929
ENSG00000228431	0	0	0	0
ENSG00000263542	0	0	0	0
ENSG00000116729	516.652	416.213	528.607	751.806
ENSG00000234383	1.00712	4.14554	2.71081	0
ENSG00000221203	0	0	0	0
ENSG00000229133	0	0.829109	0	1.28734
ENSG00000225242	0	0	0	0
ENSG00000237622	0	0	0	0
ENSG00000229440	0	0	0	0
ENSG00000116745	0	0	0	0
ENSG00000024526	164.16	156.702	82.2278	96.5504
ENSG00000233589	0	0	1.8072	1.28734
ENSG00000234264	0	1.65822	0.903602	0
ENSG00000225167	0	0	0	0
ENSG00000223883	0	0	0	0
ENSG00000235446	0	0	0	0
ENSG00000229639	0	0	0	0
ENSG00000033122	1.00712	0	0	0
ENSG00000270615	0	0	0	0
ENSG00000240692	0	0	0	0
ENSG00000229359	0	0	0	0
ENSG00000237919	0	0	0	0
ENSG00000066557	87.6194	102.809	93.071	83.677
ENSG00000244389	0	0	0	0
ENSG00000116754	923.528	1223.76	1194.56	886.977
ENSG00000228988	0	0	0	0
ENSG00000118454	51.3631	24.0442	54.2161	54.0682
ENSG00000197568	2.01424	2.48733	2.71081	1.28734
ENSG00000226088	0	0	0	0
ENSG00000116761	9.06407	4.14554	5.42161	3.86202
ENSG00000271992	0	0	0	0
ENSG00000233020	1.00712	0	0	0
ENSG00000237033	0	0	0	0
ENSG00000229051	0	0	0	0
ENSG00000226208	0	0	0	0
ENSG00000050628	0	0	0	0
ENSG00000235782	0	0	0	0
ENSG00000269933	0	0	0	0
ENSG00000235079	0	0	0	0
ENSG00000132485	421.983	445.231	402.103	325.697
ENSG00000207721	0	0	0	0
ENSG00000229956	0	0	0.903602	0
ENSG00000264239	0	0	0	0
ENSG00000237726	0	0	0	0
ENSG00000226324	0	0	0	0
ENSG00000172260	145.025	134.316	91.2638	79.815
ENSG00000231985	0	0	0	0
ENSG00000271618	0	0	0	0
ENSG00000228853	0	0	0	0
ENSG00000233994	0	0	0	0
ENSG00000227207	0	0	0	0
ENSG00000212366	0	0	0	0
ENSG00000225087	0	0	0	0
ENSG00000227016	0	0	0	0
ENSG00000229636	0	0	0	0
ENSG00000251825	0	0	0	0
ENSG00000233973	0	0	0	0
ENSG00000223479	0	0	0	0
ENSG00000200601	0	0	0	0
ENSG00000252005	0	0	0	0
ENSG00000162620	0	0	0	0
ENSG00000254685	37.2634	22.3859	24.3973	14.1607
ENSG00000259030	0	0	0.903602	0
ENSG00000116783	0	0	0	0
ENSG00000237324	0	0	0	0
ENSG00000233894	0	0	0	0
ENSG00000162621	0	0	0	0
ENSG00000178965	0	0	0	0
ENSG00000234497	0	0	0	0
ENSG00000272864	0	0	0	0
ENSG00000116791	191.353	77.9362	125.601	132.596
ENSG00000162623	193.367	186.549	270.177	218.848
ENSG00000229943	0	0	0	0
ENSG00000261213	0	0	0	0
ENSG00000224127	0	0	0	0
ENSG00000162624	0	0	0	0
ENSG00000224149	0	0	0	0
ENSG00000206999	0	0	0	0
ENSG00000137968	1.00712	0	0	0
ENSG00000224493	0	0	0	0
ENSG00000252338	0	0	0	0
ENSG00000213579	0	0	0	0
ENSG00000230863	0	0	0	0
ENSG00000178193	0	0	0	0
ENSG00000117054	82.5838	61.354	89.4566	84.9644
ENSG00000181227	0	0	0	0
ENSG00000137955	31.2207	15.7531	32.5297	36.0455
ENSG00000206620	0	0	0	0
ENSG00000207241	0	0	0	0
ENSG00000201487	0	0	0	0
ENSG00000057468	0	0	0	0
ENSG00000266832	0	0	0	0
ENSG00000154007	0	0	0	0
ENSG00000225605	0	0	0	0
ENSG00000230027	0	0	0	0
ENSG00000184005	253.794	198.157	161.745	217.56
ENSG00000223905	0	0	0	0
ENSG00000272855	0	0	0.903602	1.28734
ENSG00000226415	0	0	0	0
ENSG00000264686	0	0	0	0
ENSG00000199921	0	0	0	0
ENSG00000237552	0	0	0	0
[truncated: 61,678 more rows]
