# Supplementary material for: Three-dimensional CRISPR screening reveals epigenetic interaction with anti-angiogenic therapy
Source: Commun Biol. 2021 Jul 15;4:878. doi: 10.1038/s42003-021-02397-3 (PMC8282794; doi:10.1038/s42003-021-02397-3)
Supplement: Supplementary file 5 — Supplementary Data 2 [file 42003_2021_2397_MOESM5_ESM.xlsx]

## Sheet: Sheet1
Candidate genes identified from the kinome-wide CRISPR screen at FDR ≤ 0.3
Gene	Description	a-RRA score	P-value	FDR (%)*	Selection (B versus P)	Time point
BRD2	bromodomain containing 2	5.93e-08	4.96e-06	0.0009	positive (+)	Day 21
MAP3K11	mitogen-activated protein kinase kinase kinase 11	7.51e-07	4.96e-06	0.0009	positive (+)	Day 21
CDK12	cyclin dependent kinase 12	3.23e-06	4.96e-06	0.0009	positive (+)	Day 21
YES1	YES proto-oncogene 1, SRC family tyrosine kinase	4.84e-05	0.000193	0.03	positive (+)	Day 21
BRD3	bromodomain containing 3	4.54e-05	0.000193	0.04	positive (+)	Day 21
TGFBR2	transforming growth factor beta receptor 2	5.73e-05	0.000203	0.04	positive (+)	Day 21
PTK2	protein tyrosine kinase 2	0.000135	0.000521	0.07	positive (+)	Day 21
TLK1	tousled-like kinase 1	4.64e-05	0.000193	0.07	negative (–)	Day 12
TAOK1	thousand and one amino acid protein kinase 1	5.79e-05	0.000203	0.08	negative (–)	Day 21
LATS2	large tumour suppressor kinase 2	0.000105	0.000402	0.1	negative (–)	Day 21
ACTR2	ARP2 actin related protein 2 homolog	0.000393	0.0015	0.16	positive (+)	Day 21
CDKL3	cyclin dependent kinase like 3	0.000116	0.000441	0.17	positive (+)	Day 12
TLK2	tousled-like kinase 2	0.000279	0.00105	0.2	negative (–)	Day 21
ABL1	ABL proto-oncogene 1, non-receptor tyrosine kinase	0.000471	0.00177	0.23	negative (–)	Day 21
C17orf75	chromosome 17 open reading frame 75	0.000501	0.00183	0.23	negative (–)	Day 21
STK25	serine/threonine kinase 25	0.000655	0.00247	0.27	negative (–)	Day 21
TRRAP	transformation/transcription domain associated protein	0.000857	0.00332	0.29	positive (+)	Day 21
DYRK4	dual specificity tyrosine phosphorylation regulated kinase 4	0.000899	0.00342	0.29	positive (+)	Day 21
*FDR for each gene was calculated using the combined data from two independent experiments (n = 2) except BRD3 and TGFBR2 (n = 1).
Genes identified from positive or negative selection are shaded in green or red, respectively.
a-RRA, modified robust rank aggregation; B, bevacizumab; FDR, false-discovery rate; P, palivizumab.
