# Supplementary material for: Three-dimensional CRISPR screening reveals epigenetic interaction with anti-angiogenic therapy
Source: Commun Biol. 2021 Jul 15;4:878. doi: 10.1038/s42003-021-02397-3 (PMC8282794; doi:10.1038/s42003-021-02397-3)
Supplement: Supplementary file 6 — Supplementary Data 3 [file 42003_2021_2397_MOESM6_ESM.xlsx]

## Sheet: D12_BvsP_all.sgrna_summary
sgrna	Gene	control_count	treatment_count	control_mean	treat_mean	LFC	control_var	adj_var	score	p.low	p.high	p.twosided	FDR	high_in_treatment
3085	Non-Targeting Control	0/9.5392	15.652/2.9774	0.8818	6.8623	2.0628	75.729	1.7376	4.5369	1	3.8153e-06	7.6306e-06	0.024052	TRUE
155	CAMK2B	38.979/26.233	57.163/74.434	31.979	65.23	1.0059	82.022	104.78	3.2483	0.99942	0.00058095	0.0011619	0.9999	TRUE
88	BCR	1963.9/1853	1600.6/1668.8	1907.6	1634.3	-0.22297	6150.6	13372	2.3636	0.0090492	0.99095	0.018098	0.9999	FALSE
2746	LRRK2	461.95/106.12	409.66/52.104	221.44	146.16	-0.59606	71141	1019.5	2.3577	0.0091931	0.99081	0.018386	0.9999	FALSE
3148	Non-Targeting Control	1727.5/1745.7	1863.2/2081.2	1736.6	1969.2	0.18125	164.69	11942	2.1285	0.98335	0.016648	0.033296	0.9999	TRUE
1508	PIP5K1B	1512.7/1503.6	1331.8/1284.7	1508.2	1308	-0.20526	41.482	10080	1.9935	0.023105	0.97689	0.046211	0.9999	FALSE
2177	PIK3R4	1261.4/1380.8	1429.1/1578	1319.8	1501.7	0.18616	7127.8	8586.8	1.9631	0.97518	0.024815	0.04963	0.9999	TRUE
1822	SGK2	2068.4/1857.8	2115.7/2259.8	1960.3	2186.6	0.15755	22198	13817	1.9253	0.97291	0.027093	0.054186	0.9999	TRUE
416	EPHB4	2762.6/2725.8	3093.6/2944.6	2744.1	3018.2	0.13728	674.23	20722	1.9037	0.97153	0.028475	0.05695	0.9999	TRUE
2901	NRK	3080.2/3261.2	3478.1/3458.2	3169.4	3468.1	0.1299	16389	24656	1.9023	0.97143	0.028567	0.057135	0.9999	TRUE
2149	TBK1	736.46/761.95	818.65/930.43	749.1	872.75	0.22015	324.78	4354.9	1.8738	0.96952	0.03048	0.060959	0.9999	TRUE
1252	RAF1	1073.2/1019.5	1209.9/1180.5	1046	1195.1	0.19213	1440.5	6496.2	1.8504	0.96788	0.032125	0.06425	0.9999	TRUE
2181	MINK1	2129.8/1915	2138.8/2335.7	2019.5	2235.1	0.14626	23078	14321	1.8015	0.96419	0.035814	0.071627	0.9999	TRUE
2075	SHPK	1858.6/2049.7	2106.8/2218.1	1951.8	2161.8	0.14733	18285	13745	1.7908	0.96334	0.036661	0.073321	0.9999	TRUE
1792	TLK1	3303.3/3683.3	3269.8/3112.8	3488.1	3190.4	-0.1287	72271	27680	1.7898	0.03674	0.96326	0.07348	0.9999	FALSE
292	CSNK1E	1957.3/2099.8	2178.3/2307.5	2027.3	2241.9	0.14513	10165	14388	1.7896	0.96324	0.036761	0.073522	0.9999	TRUE
1462	VRK2	1395.8/1343.8	1541.3/1531.9	1369.6	1536.6	0.1659	1349.7	8977.4	1.7628	0.96103	0.038969	0.077937	0.9999	TRUE
3093	Non-Targeting Control	2527.9/2618.5	2354.6/2319.4	2572.8	2336.9	-0.13869	4110.7	19172	1.7037	0.04422	0.95578	0.088441	0.9999	FALSE
1047	PRKACA	3957.7/3993.4	4272.2/4290.4	3975.5	4281.3	0.10689	637.77	32416	1.6986	0.9553	0.044699	0.089398	0.9999	TRUE
373	MARK2	3492.4/3481.8	3913.6/3627.9	3487.1	3768	0.11176	55.786	27670	1.689	0.95439	0.045612	0.091225	0.9999	TRUE
479	FLT4	341.69/391.11	282.41/305.18	365.57	293.57	-0.31544	1222.4	1849.6	1.6739	0.04707	0.95293	0.094141	0.9999	FALSE
425	ERBB3	1329.4/1444	1529.1/1558.6	1385.5	1543.8	0.15593	6564.5	9103.3	1.6587	0.95142	0.048584	0.097169	0.9999	TRUE
2679	DCLK3	2463.2/2493.3	2294/2216.6	2478.2	2255	-0.13612	454.66	18326	1.6489	0.049586	0.95041	0.099173	0.9999	FALSE
1738	TJP2	1340.2/1452.4	1611.4/1496.1	1395.2	1552.7	0.15425	6288.3	9179.3	1.6444	0.94995	0.050045	0.10009	0.9999	TRUE
966	PIK3CA	2351.2/2501.7	2641/2648.4	2425.3	2644.7	0.12491	11322	17855	1.6422	0.94973	0.050275	0.10055	0.9999	TRUE
517	GK2	584.69/629.59	690.03/714.57	606.73	702.19	0.2105	1008.3	3384.6	1.641	0.9496	0.050402	0.1008	0.9999	TRUE
2201	CDKL3	807.79/937.23	976.53/998.91	870.1	987.65	0.18262	8389.6	5209.9	1.6285	0.9483	0.051705	0.10341	0.9999	TRUE
2598	NUAK2	1949.8/1881.6	1817.6/1643.5	1915.4	1728.4	-0.14815	2324.6	13437	1.6134	0.053326	0.94667	0.10665	0.9999	FALSE
3145	Non-Targeting Control	1800.5/1853	2045.6/1968	1826.6	2006.4	0.13543	1377.3	12691	1.5967	0.94484	0.055164	0.11033	0.9999	TRUE
3139	Non-Targeting Control	538.25/513.93	557.33/669.91	525.95	611.03	0.21596	295.78	2853.7	1.5928	0.9444	0.055602	0.1112	0.9999	TRUE
2925	ANKK1	2735.2/2637.6	3012.6/2815.1	2686	2912.2	0.11662	4762.4	20193	1.592	0.9443	0.055697	0.11139	0.9999	TRUE
1615	TRIM24	1974.7/1979.4	2172.9/2155.6	1977	2164.2	0.13044	11.112	13959	1.5843	0.94343	0.056565	0.11313	0.9999	TRUE
1163	MAPK11	1205.9/1192.4	1053.4/1068.9	1199.1	1061.1	-0.17623	90.685	7653.2	1.5775	0.057345	0.94265	0.11469	0.9999	FALSE
55	AKT1	2002/2070	2264/2186.9	2035.7	2225.1	0.12827	2310	14460	1.5749	0.94236	0.057644	0.11529	0.9999	TRUE
1791	TLK1	1930.7/2009.2	1887/1686.7	1969.6	1784	-0.14265	3079.8	13896	1.5738	0.057765	0.94224	0.11553	0.9999	FALSE
303	CSNK2A1	2446.6/2468.3	2242.3/2250.9	2457.4	2246.6	-0.12935	235.47	18140	1.5654	0.05875	0.94125	0.1175	0.9999	FALSE
2352	CDC42BPG	1210.8/1203.1	1326.3/1362.1	1207	1344.1	0.15511	29.736	7713.5	1.5612	0.94077	0.059233	0.11847	0.9999	TRUE
3012	PIM3	1803/1676.5	1577.4/1561.6	1738.6	1569.5	-0.14754	8001.5	11959	1.5464	0.061003	0.939	0.12201	0.9999	FALSE
2026	ATMIN	1131.2/1139.9	1290.9/1241.6	1135.6	1266	0.15672	37.917	7169.1	1.5404	0.93826	0.061737	0.12347	0.9999	TRUE
2943	STK32C	3474.1/3335.2	3252.1/3054.8	3403.9	3151.9	-0.11094	9659.1	26875	1.5374	0.062103	0.9379	0.12421	0.9999	FALSE
351	DLG3	3192.2/2961.9	2863.6/2813.6	3074.9	2838.5	-0.11538	26512	23771	1.5334	0.062591	0.93741	0.12518	0.9999	FALSE
324	DGKG	2250/2475.4	2398.1/2736.2	2360	2561.6	0.11817	25420	17278	1.5333	0.93739	0.062605	0.12521	0.9999	TRUE
2058	NUP62	1184.3/1293.8	1312.7/1438.1	1237.8	1374	0.15041	5992.6	7950.7	1.5267	0.93658	0.063423	0.12685	0.9999	TRUE
2643	MEX3B	2016.1/1962.7	1891.8/1729.8	1989.2	1809	-0.13694	1428.4	14063	1.5198	0.064284	0.93572	0.12857	0.9999	FALSE
2396	PAK6	1069/1104.2	1184.1/1240.1	1086.5	1211.8	0.15733	617.35	6798.7	1.5196	0.93569	0.064308	0.12862	0.9999	TRUE
897	PFKFB3	2459/2524.3	2741.1/2649.9	2491.5	2695.1	0.1133	2132.4	18444	1.4994	0.93311	0.066891	0.13378	0.9999	TRUE
1950	PNKP	2166.3/2045	2067.4/1784.9	2104.7	1921	-0.13174	7356.3	15052	1.4979	0.067078	0.93292	0.13416	0.9999	FALSE
833	PAK3	944.63/947.96	872.41/794.96	946.29	832.78	-0.18414	5.5589	5761.1	1.4955	0.067393	0.93261	0.13479	0.9999	FALSE
1310	CCL2	1642.1/1465.5	1416.8/1383	1551.3	1399.8	-0.14814	15614	10427	1.4834	0.068979	0.93102	0.13796	0.9999	FALSE
2238	CDK12	2778.3/3010.8	3079.3/3144.1	2892.2	3111.5	0.1054	27040	22078	1.4758	0.93	0.069996	0.13999	0.9999	TRUE
2508	WNK2	2081.7/1981.8	2216.4/2194.3	2031.1	2205.3	0.11868	4989.5	14420	1.4509	0.92659	0.073407	0.14681	0.9999	TRUE
2004	SMG1	2276.6/2753.3	2460.7/2964	2503.6	2700.6	0.10926	113880	18552	1.4467	0.92601	0.073992	0.14798	0.9999	TRUE
909	PFKM	1104.7/1160.2	1246.7/1260.9	1132.1	1253.8	0.14715	1541.4	7142.9	1.4396	0.92501	0.07499	0.14998	0.9999	TRUE
2631	TSSK6	1896.7/1828	2031.3/2020.1	1862	2025.7	0.1215	2364.3	12988	1.4364	0.92455	0.075446	0.15089	0.9999	TRUE
1667	BAZ1B	1970.5/1984.2	2159.2/2133.3	1977.3	2146.2	0.11819	92.896	13962	1.4293	0.92354	0.076457	0.15291	0.9999	TRUE
2965	EPHA6	1483.7/1485.7	1541.3/1716.4	1484.7	1626.5	0.13153	2.0658	9891.8	1.426	0.92306	0.076938	0.15388	0.9999	TRUE
990	PI4KA	2659.7/2642.4	2462.1/2438.5	2651	2450.2	-0.11359	150.52	19877	1.4242	0.077193	0.92281	0.15439	0.9999	FALSE
3051	C8orf44-SGK3	1595.7/1525.1	1673.4/1738.8	1560	1705.8	0.12881	2491.1	10497	1.4229	0.92261	0.077389	0.15478	0.9999	TRUE
2240	CDK12	1550.1/1574	1723.7/1691.1	1562	1707.4	0.12832	286.15	10514	1.4179	0.92189	0.078108	0.15622	0.9999	TRUE
607	IRAK1	805.3/819.18	868.33/954.24	812.21	910.27	0.16425	96.4	4797.6	1.4158	0.92158	0.078423	0.15685	0.9999	TRUE
2371	AGK	1803.8/1782.6	1939.4/1962.1	1793.2	1950.7	0.12141	224.44	12412	1.4139	0.9213	0.0787	0.1574	0.9999	TRUE
1825	HIPK3	1572.4/1622.9	1691.7/1795.3	1597.5	1742.8	0.12553	1271.1	10801	1.3982	0.91898	0.08102	0.16204	0.9999	TRUE
735	MPP3	2044.3/1911.4	1949.7/1683.7	1976.8	1811.8	-0.12565	8836.1	13957	1.3964	0.081302	0.9187	0.1626	0.9999	FALSE
2560	MORN1	1444.7/1539.4	1659.8/1601.8	1491.3	1630.5	0.12868	4482.4	9944.5	1.3961	0.91866	0.081343	0.16269	0.9999	TRUE
1215	PRPS2	3679/3475.9	3852.3/3769.3	3576	3810.6	0.09166	20635	28523	1.3893	0.91763	0.082374	0.16475	0.9999	TRUE
1642	PRPF4B	1273.1/1295	1416.8/1403.8	1284	1410.3	0.13531	239.86	8307.7	1.3862	0.91716	0.082837	0.16567	0.9999	TRUE
320	DGKB	2630.7/2619.7	2820.7/2818.1	2625.2	2819.4	0.10292	60.267	19644	1.3855	0.91705	0.082949	0.1659	0.9999	TRUE
943	PHKG1	2135.6/2374.1	2023.8/2127.3	2251.7	2074.9	-0.11788	28463	16326	1.3832	0.0833	0.9167	0.1666	0.9999	FALSE
325	DGKQ	2163.8/2207.1	2023.1/2002.3	2185.3	2012.7	-0.11869	940.6	15749	1.3759	0.08443	0.91557	0.16886	0.9999	FALSE
767	NEK1	1304.6/1330.7	1408/1482.7	1317.6	1444.9	0.13295	342.16	8569.6	1.375	0.91543	0.084571	0.16914	0.9999	TRUE
267	CRKL	3071.9/3038.2	3213.4/3319.8	3055	3266.1	0.096361	566.43	23586	1.3745	0.91535	0.084646	0.16929	0.9999	TRUE
763	MYT1	1709.3/1813.6	1799.3/2030.6	1760.7	1911.4	0.11843	5446.8	12142	1.3678	0.91431	0.085688	0.17138	0.9999	TRUE
2362	SCYL2	1823.7/1910.2	1814.9/1612.2	1866.5	1710.6	-0.12577	3741.3	13025	1.3661	0.085959	0.91404	0.17192	0.9999	FALSE
2494	NADK	1586.5/1479.8	1614.8/1728.4	1532.2	1670.6	0.12469	5701.5	10273	1.3655	0.91396	0.086044	0.17209	0.9999	TRUE
2184	MINK1	2998.1/2733	2701.6/2621.6	2862.5	2661.3	-0.1051	35158	21805	1.3625	0.086523	0.91348	0.17305	0.9999	FALSE
2420	CAMK1G	1766.5/1981.8	1977.6/2076.7	1871.1	2026.5	0.1151	23189	13064	1.3603	0.91313	0.086874	0.17375	0.9999	TRUE
229	CKMT1B	2266.6/2176.1	2085.1/2012.7	2220.9	2048.6	-0.11649	4092.8	16058	1.3601	0.086904	0.9131	0.17381	0.9999	FALSE
1826	HIPK3	1284.7/1446.4	1482.1/1499.1	1363.1	1490.6	0.12888	13089	8926.7	1.3492	0.91136	0.088643	0.17729	0.9999	TRUE
403	EPHB1	2471.5/2547	2340.9/2310.4	2508.9	2325.6	-0.1094	2851.8	18600	1.344	0.089474	0.91053	0.17895	0.9999	FALSE
1713	TBRG4	1493.7/1553.7	1697.2/1621.2	1523.4	1658.7	0.12273	1803	10202	1.3401	0.90989	0.090105	0.18021	0.9999	TRUE
506	GALK2	1522.7/1557.3	1361.7/1447	1539.9	1403.7	-0.1335	598.52	10335	1.3396	0.090185	0.90981	0.18037	0.9999	FALSE
2890	PIKFYVE	1974.7/2073.6	1857.8/1868.3	2023.5	1863	-0.11916	4892.7	14355	1.3396	0.090192	0.90981	0.18038	0.9999	FALSE
548	GTF2H1	2940/2899.9	3072.5/3167.9	2919.9	3119.8	0.095511	804.44	22333	1.3378	0.90951	0.090489	0.18098	0.9999	TRUE
1924	RIPK3	1672.8/1692	1593.1/1488.7	1682.4	1540	-0.12751	184.85	11496	1.3281	0.092076	0.90792	0.18415	0.9999	FALSE
412	EPHB3	2033.6/1974.6	1829.2/1862.3	2003.9	1845.7	-0.11857	1737	14188	1.328	0.092091	0.90791	0.18418	0.9999	FALSE
3144	Non-Targeting Control	1724.2/2045	1949.7/2112.4	1877.8	2029.4	0.11199	51537	13120	1.324	0.90725	0.092752	0.1855	0.9999	TRUE
1814	COL4A3BP	1358.5/1311.6	1491/1424.7	1334.9	1457.5	0.12667	1096.5	8704.7	1.314	0.90558	0.094419	0.18884	0.9999	TRUE
335	DAPK3	2546.1/2377.7	2620.6/2654.3	2460.4	2637.4	0.10017	14191	18167	1.3131	0.90542	0.094581	0.18916	0.9999	TRUE
850	CDK17	782.91/825.14	860.16/928.94	803.75	893.89	0.15317	892.24	4737.8	1.3096	0.90483	0.09517	0.19034	0.9999	TRUE
496	FYN	2090.8/2210.7	1923.8/2052.9	2149.9	1987.3	-0.11342	7193.2	15442	1.3087	0.095321	0.90468	0.19064	0.9999	FALSE
1147	MAPK4	1545.9/1625.2	1659.1/1783.4	1585.1	1720.1	0.11789	3148.1	10701	1.3056	0.90415	0.095852	0.1917	0.9999	TRUE
2778	ACVR1C	1826.2/1689.6	1638.7/1589.9	1756.6	1614.1	-0.12199	9331.5	12108	1.295	0.097652	0.90235	0.1953	0.9999	FALSE
1275	ROS1	1623/1709.9	1813.6/1793.9	1665.9	1803.7	0.11457	3774.2	11360	1.2926	0.90193	0.098073	0.19615	0.9999	TRUE
1491	TRRAP	885.74/906.23	1000.3/981.04	895.93	990.65	0.14483	209.8	5395.7	1.2895	0.90138	0.098618	0.19724	0.9999	TRUE
560	GUK1	125.23/126.4	104.12/89.321	125.81	96.436	-0.38016	0.67669	522.3	1.2854	0.09933	0.90067	0.19866	0.9999	FALSE
2526	FN3KRP	2387.7/2582.8	2327.3/2291.1	2483.3	2309.1	-0.10487	19031	18371	1.285	0.099391	0.90061	0.19878	0.9999	FALSE
2713	MYLK3	2464.8/2446.8	2236.8/2329.8	2455.8	2282.8	-0.10533	162.14	18126	1.2848	0.099438	0.90056	0.19888	0.9999	FALSE
2070	PRKD3	3882.2/3993.4	4323.9/4012	3937.4	4165	0.081077	6181.4	32041	1.2719	0.89829	0.10171	0.20342	0.9999	TRUE
2202	CDKL3	2373.6/2275.1	2157.9/2158.6	2323.8	2158.2	-0.1066	4850.3	16959	1.2716	0.10176	0.89824	0.20352	0.9999	FALSE
675	MAK	2851.3/2903.5	2696.8/2681.1	2877.3	2689	-0.09762	1362.8	21941	1.2713	0.1018	0.8982	0.20361	0.9999	FALSE
1406	TGFBR2	3006.4/2824.8	3192.9/3016.1	2914.2	3103.2	0.090654	16490	22281	1.2666	0.89735	0.10265	0.20531	0.9999	TRUE
2077	DSTYK	1627.2/1712.3	1768/1841.5	1669.2	1804.4	0.11226	3622.6	11387	1.2666	0.89734	0.10266	0.20531	0.9999	TRUE
2203	CDKL3	730.66/870.46	852.67/917.03	797.5	884.27	0.14882	9790.7	4693.7	1.2665	0.89733	0.10267	0.20535	0.9999	TRUE
1502	PIP5K1A	2245/2260.8	2332.8/2499.5	2252.9	2414.7	0.10001	124.1	16337	1.2658	0.8972	0.1028	0.2056	0.9999	TRUE
1780	SLK	2645.6/2492.1	2747.9/2737.7	2567.7	2742.8	0.095111	11783	19127	1.2658	0.8972	0.1028	0.2056	0.9999	TRUE
2339	STRADB	2349.5/2346.7	2131.3/2234.5	2348.1	2182.3	-0.10558	4.1774	17173	1.2651	0.10292	0.89708	0.20585	0.9999	FALSE
92	BLK	337.54/341.03	383.81/398.97	339.28	391.31	0.20527	6.066	1692.5	1.2647	0.89702	0.10298	0.20597	0.9999	TRUE
244	CKS2	3231.1/3235	3120.8/2946.1	3233.1	3032.2	-0.092513	7.427	25255	1.264	0.10311	0.89689	0.20622	0.9999	FALSE
291	CSNK1E	2107.4/2012.8	1953.7/1860.9	2059.5	1906.7	-0.11116	4474.6	14664	1.2619	0.10349	0.89651	0.20699	0.9999	FALSE
143	CALM3	1234.9/1330.7	1175.9/1158.2	1281.9	1167	-0.13536	4592.8	8291.9	1.2618	0.10352	0.89648	0.20703	0.9999	FALSE
671	LYN	2911/3043	2792.1/2779.4	2976.3	2785.7	-0.095421	8713.8	22855	1.2604	0.10376	0.89624	0.20751	0.9999	FALSE
2442	MARK4	1108.8/1236.5	1244/1316	1170.9	1279.5	0.12777	8157.8	7437.9	1.2584	0.89588	0.10412	0.20824	0.9999	TRUE
2480	CERK	812.76/789.37	722.7/707.12	800.98	714.87	-0.16388	273.54	4718.3	1.2537	0.10498	0.89502	0.20997	0.9999	FALSE
806	NTRK2	1389.2/1453.5	1473.3/1613.7	1421	1541.9	0.11775	2072.9	9383.8	1.2484	0.89405	0.10595	0.21189	0.9999	TRUE
526	GRK5	3154/3186.1	2945.9/3002.7	3170	2974.2	-0.091982	515.04	24662	1.2472	0.10616	0.89384	0.21232	0.9999	FALSE
1695	DGKI	545.71/564.01	472.27/500.2	554.78	486.03	-0.1905	167.39	3041.5	1.2466	0.10627	0.89373	0.21254	0.9999	FALSE
1943	CHEK2	738.12/722.6	799.6/823.24	730.32	811.33	0.15157	120.48	4224.6	1.2464	0.8937	0.1063	0.21261	0.9999	TRUE
938	PHKB	535.76/513.93	580.47/601.43	524.73	590.86	0.17093	238.35	2845.8	1.2396	0.89244	0.10756	0.21513	0.9999	TRUE
206	CHEK1	2797.4/2667.4	2564.1/2544.2	2731.6	2554.1	-0.096891	8448.8	20608	1.2364	0.10815	0.89185	0.2163	0.9999	FALSE
2367	N4BP2	2143.9/2040.2	2048.3/1838.5	2091.4	1940.6	-0.10792	5373.5	14937	1.2339	0.10862	0.89138	0.21724	0.9999	FALSE
2379	PBK	871.65/905.04	788.03/808.35	888.18	798.13	-0.15406	557.51	5339.9	1.2324	0.1089	0.8911	0.21779	0.9999	FALSE
856	CDK18	2086.6/2087.9	2227.3/2247.9	2087.3	2237.6	0.10027	0.79509	14902	1.2313	0.89089	0.10911	0.21821	0.9999	TRUE
1996	MAST3	1963.9/2159.4	2228.7/2188.4	2059.4	2208.4	0.10078	19130	14662	1.2311	0.89085	0.10915	0.2183	0.9999	TRUE
1805	AKT3	1807.2/1873.3	2038.1/1921.9	1839.9	1979.1	0.10519	2186	12802	1.2306	0.89076	0.10924	0.21848	0.9999	TRUE
2298	NMRK1	2532/2481.4	2642.4/2706.4	2506.6	2674.2	0.093369	1280.5	18579	1.23	0.89065	0.10935	0.2187	0.9999	TRUE
2276	GSAP	3127.5/3012	2922.8/2837.4	3069.2	2879.8	-0.091872	6665.8	23718	1.2299	0.10936	0.89064	0.21872	0.9999	FALSE
1431	TRIO	2256.7/2318	2411/2480.1	2287.1	2445.3	0.096452	1883.8	16637	1.2265	0.89	0.11	0.22	0.9999	TRUE
1545	DGKE	686.7/721.41	747.88/817.29	703.84	781.81	0.15137	602.3	4042	1.2264	0.88998	0.11002	0.22004	0.9999	TRUE
15	ACVR1B	804.47/828.72	834.98/973.6	816.51	901.63	0.14291	294.14	4828	1.2251	0.88973	0.11027	0.22053	0.9999	TRUE
2444	MARK4	2110.7/2248.9	1998/2052.9	2178.7	2025.2	-0.10532	9549.9	15691	1.225	0.11029	0.88971	0.22058	0.9999	FALSE
2393	PAK6	2201.9/2232.2	2524.7/2228.6	2217	2372	0.097453	457.92	16024	1.2245	0.88961	0.11039	0.22078	0.9999	TRUE
981	PIK3CG	1151.1/1168.6	1252.1/1277.3	1159.8	1264.6	0.12474	151.76	7353.1	1.2225	0.88925	0.11075	0.2215	0.9999	TRUE
1213	PRPS2	3900.4/3820.5	3697.2/3592.2	3860.2	3644.3	-0.083022	3196.8	31284	1.2208	0.11108	0.88892	0.22216	0.9999	FALSE
2338	STRADB	932.19/1024.3	912.56/854.5	977.15	883.05	-0.14592	4242.5	5987	1.2161	0.11198	0.88802	0.22396	0.9999	FALSE
2307	ETNK2	674.26/827.53	878.53/778.58	746.97	827.05	0.14673	11776	4340.1	1.2155	0.8879	0.1121	0.22419	0.9999	TRUE
1823	SGK2	2433.3/2507.6	2641.7/2626	2470.2	2633.9	0.092525	2761.9	18254	1.2115	0.88714	0.11286	0.22572	0.9999	TRUE
2357	BMP2K	888.23/891.92	1003.7/954.24	890.07	978.68	0.13677	6.797	5353.5	1.211	0.88706	0.11294	0.22588	0.9999	TRUE
2042	PIK3R5	1965.6/1942.4	2129.3/2061.8	1954	2095.3	0.1007	267.44	13763	1.2047	0.88584	0.11416	0.22831	0.9999	TRUE
45	AK2	1961.4/2009.2	2131.3/2124.3	1985.2	2127.8	0.10009	1142.2	14028	1.2047	0.88583	0.11417	0.22834	0.9999	TRUE
1751	SH3BP5	2128.1/2264.4	2067.4/2020.1	2195.2	2043.6	-0.10317	9286.9	15834	1.2045	0.11421	0.88579	0.22841	0.9999	FALSE
1914	CLP1	988.58/988.5	958.83/835.15	988.54	894.86	-0.14349	0.0031473	6070.8	1.2024	0.1146	0.8854	0.2292	0.9999	FALSE
1490	TRRAP	2057.6/2278.7	2290.6/2340.2	2165.3	2315.3	0.096545	24453	15575	1.2014	0.8852	0.1148	0.22961	0.9999	TRUE
890	PFKFB1	2619.9/2519.6	2749.2/2721.3	2569.2	2735.2	0.090291	5036.5	19140	1.1999	0.8849	0.1151	0.23019	0.9999	TRUE
1093	PRKCG	3042.9/3177.8	3291.6/3298.9	3109.6	3295.3	0.083643	9097.5	24095	1.1961	0.88418	0.11582	0.23164	0.9999	TRUE
127	BUB1B	2031.1/2003.2	1872.8/1875.7	2017.1	1874.2	-0.10593	387.35	14301	1.1947	0.11611	0.88389	0.23222	0.9999	FALSE
1811	GNE	2550.2/2510	2749.2/2639.4	2530.1	2693.8	0.090431	809.37	18789	1.1945	0.88385	0.11615	0.23229	0.9999	TRUE
1427	TPR	2274.1/2473	2481.1/2576.9	2371.5	2528.6	0.092495	19804	17379	1.1916	0.88329	0.11671	0.23341	0.9999	TRUE
1097	PRKCH	882.43/920.54	994.22/984.02	901.28	989.11	0.13401	726.27	5434.3	1.1914	0.88325	0.11675	0.23351	0.9999	TRUE
1189	MAP2K5	1312/1486.9	1250.1/1316	1396.7	1282.6	-0.12288	15310	9191.8	1.1904	0.11695	0.88305	0.2339	0.9999	FALSE
2018	SIK2	2715.3/2578	2535.6/2422.1	2645.7	2478.2	-0.094358	9428.1	19829	1.19	0.11703	0.88297	0.23406	0.9999	FALSE
2470	MPP5	1449.7/1333.1	1305.2/1249	1390.2	1276.8	-0.12265	6799.8	9139.9	1.186	0.11781	0.88219	0.23562	0.9999	FALSE
1464	VRK2	2853.8/2749.7	2971.8/2975.9	2801.3	2973.8	0.086215	5419	21243	1.184	0.88179	0.11821	0.23642	0.9999	TRUE
2160	NME7	2665.5/2581.6	2876.5/2703.4	2623.2	2788.6	0.088193	3525.6	19626	1.1808	0.88116	0.11884	0.23767	0.9999	TRUE
1205	PRKX	2655.6/2570.8	2794.2/2761.5	2612.9	2777.8	0.088273	3591.3	19533	1.1801	0.88102	0.11898	0.23797	0.9999	TRUE
2315	FGGY	1579.1/1603.8	1791.1/1639	1591.4	1713.4	0.1065	305.19	10752	1.1765	0.8803	0.1197	0.23939	0.9999	TRUE
1020	PLAU	2167.1/2219.1	1993.9/2099	2192.9	2045.8	-0.10015	1350.9	15815	1.17	0.121	0.879	0.242	0.9999	FALSE
2724	TBCK	1993.8/2014	2185.1/2102	2003.8	2143.2	0.096927	204.4	14187	1.1697	0.87893	0.12107	0.24213	0.9999	TRUE
2192	TNNI3K	1981.3/1863.7	1774.1/1798.3	1921.6	1786.2	-0.1054	6914.6	13490	1.1663	0.12175	0.87825	0.24349	0.9999	FALSE
2364	SCYL2	1308.7/1274.7	1194.3/1176.1	1291.6	1185.1	-0.12399	579.07	8367	1.1637	0.12227	0.87773	0.24454	0.9999	FALSE
660	LIMK1	1630.5/1721.8	1859.8/1741.8	1675.5	1799.8	0.10317	4171.7	11439	1.162	0.87738	0.12262	0.24525	0.9999	TRUE
3110	Non-Targeting Control	1636.3/1724.2	1582.9/1528.9	1679.7	1555.6	-0.11062	3865.1	11473	1.1581	0.1234	0.8766	0.2468	0.9999	FALSE
2359	BMP2K	3359.7/3512.8	3252.8/3236.4	3435.4	3244.6	-0.082417	11727	27175	1.1575	0.12354	0.87646	0.24708	0.9999	FALSE
2204	CDKL3	2904.4/2820	3069.1/2996.7	2861.9	3032.7	0.083594	3556.8	21799	1.1567	0.87631	0.12369	0.24738	0.9999	TRUE
452	FGFR1	3460/3505.7	3176.6/3409.1	3482.8	3290.8	-0.081782	1041.1	27628	1.1551	0.12403	0.87597	0.24806	0.9999	FALSE
14	ACVR1B	1772.3/1758.8	1853/1933.8	1765.5	1893	0.10049	91.393	12182	1.1545	0.87586	0.12414	0.24828	0.9999	TRUE
2541	PEAK1	1628/1670.6	1786.3/1756.6	1649.1	1771.4	0.10313	905.24	11223	1.1542	0.87579	0.12421	0.24841	0.9999	TRUE
2540	NOL9	1060.7/1089.9	965.64/995.93	1075.2	980.67	-0.13264	424.06	6714.3	1.1537	0.12432	0.87568	0.24864	0.9999	FALSE
518	GK2	969.51/920.54	1173.2/908.1	944.71	1032.2	0.12761	1199.3	5749.5	1.1535	0.87564	0.12436	0.24871	0.9999	TRUE
2569	MAP3K19	1850.3/1749.3	1678.8/1662.9	1799.1	1670.8	-0.10663	5103.3	12461	1.1488	0.12531	0.87469	0.25062	0.9999	FALSE
2472	MPP5	1774/1780.3	1885/1923.4	1777.1	1904.1	0.099512	19.749	12279	1.1459	0.87408	0.12592	0.25183	0.9999	TRUE
1323	SRC	1062.4/1182.9	1204.5/1229.7	1121	1217	0.11843	7261.8	7059	1.1426	0.87339	0.12661	0.25322	0.9999	TRUE
2999	SBK1	4127.7/3967.1	3853.7/3824.4	4046.6	3839	-0.075948	12887	33118	1.1406	0.12702	0.87298	0.25405	0.9999	FALSE
2891	PIKFYVE	3647.5/3658.3	3850.3/3845.3	3652.9	3847.8	0.074972	58.591	29266	1.1393	0.87271	0.12729	0.25459	0.9999	TRUE
1595	TNK1	2358.7/2401.5	2683.9/2384.9	2380	2530	0.088133	917.54	17454	1.1353	0.87187	0.12813	0.25625	0.9999	TRUE
826	PAK1	2208.6/2541	2447.1/2591.8	2369	2518.4	0.088222	55333	17357	1.1344	0.87168	0.12832	0.25664	0.9999	TRUE
2889	PIKFYVE	3471.7/3646.4	3407.3/3330.2	3557.9	3368.5	-0.078907	15266	28350	1.125	0.13029	0.86971	0.26058	0.9999	FALSE
3133	Non-Targeting Control	1827.1/1953.2	1991.2/2045.4	1889.1	2018.1	0.0953	7953.5	13215	1.1227	0.86923	0.13077	0.26155	0.9999	TRUE
1769	PPIP5K1	2561/2448	2291.3/2413.2	2503.9	2351.4	-0.090597	6387.6	18555	1.1193	0.13151	0.86849	0.26303	0.9999	FALSE
1002	PKD1	618.69/589.05	547.81/529.97	603.69	538.82	-0.16373	439.5	3364.4	1.1184	0.13169	0.86831	0.26338	0.9999	FALSE
2616	RIOK1	1856.9/1667	1880.2/1884.7	1759.4	1882.5	0.097488	18050	12131	1.1173	0.86808	0.13192	0.26385	0.9999	TRUE
2413	SCYL3	5322.8/5046.3	5489.6/5348.8	5182.7	5418.8	0.064262	38233	44669	1.1172	0.86804	0.13196	0.26392	0.9999	TRUE
2903	NRK	2083.3/2078.4	1963.3/1926.4	2080.8	1944.7	-0.097557	12.305	14846	1.1172	0.13196	0.86804	0.26392	0.9999	FALSE
2007	CDK19	1843.6/1909	1741.4/1755.2	1876.1	1748.3	-0.10172	2138.7	13106	1.1162	0.13216	0.86784	0.26433	0.9999	FALSE
2064	SH3BP4	4065.5/3876.5	4156.5/4184.7	3969.9	4170.6	0.071142	17855	32361	1.1158	0.86774	0.13226	0.26451	0.9999	TRUE
652	KIT	1110.5/1173.3	1203.1/1269.8	1141.5	1236	0.11472	1974.1	7213.9	1.1133	0.86722	0.13278	0.26557	0.9999	TRUE
277	CSK	1449.7/1380.8	1631.9/1420.2	1414.8	1522.4	0.1056	2373.7	9335	1.1128	0.86711	0.13289	0.26578	0.9999	TRUE
2482	PINK1	1458/1568	1608.7/1639	1512	1623.8	0.10285	6054	10111	1.1119	0.86691	0.13309	0.26618	0.9999	TRUE
2259	FGFRL1	1114.6/1104.2	1213.3/1190.9	1109.4	1202.1	0.11568	54.884	6971.3	1.1102	0.86655	0.13345	0.2669	0.9999	TRUE
238	CKS1B	2540.3/2687.7	2345.7/2575.4	2612.9	2457.9	-0.08823	10864	19533	1.1095	0.1336	0.8664	0.2672	0.9999	FALSE
1348	STK3	5032.5/4578.8	4592.1/4561.3	4800.3	4576.7	-0.068816	102960	40714	1.1084	0.13385	0.86615	0.2677	0.9999	FALSE
2150	TBK1	2514.6/2698.4	2319.2/2588.8	2604.9	2450.3	-0.088232	16902	19461	1.1082	0.13389	0.86611	0.26778	0.9999	FALSE
2243	STK26	1152/1181.7	994.9/1153.7	1166.7	1071.4	-0.12289	441.32	7405.7	1.108	0.13393	0.86607	0.26787	0.9999	FALSE
2429	ALPK3	3579.5/3684.5	3778.2/3863.1	3631.6	3820.4	0.073096	5519.6	29060	1.1075	0.86596	0.13404	0.26809	0.9999	TRUE
872	PDK1	1773.1/1932.9	1930.6/2024.6	1851.3	1977	0.094759	12765	12898	1.1072	0.8659	0.1341	0.26819	0.9999	TRUE
1810	GNE	3140.7/2994.1	3313.4/3162	3066.6	3236.8	0.077916	10749	23694	1.1059	0.86561	0.13439	0.26878	0.9999	TRUE
1279	RP2	912.28/1027.9	886.7/879.81	968.35	883.25	-0.13256	6684.2	5922.4	1.1058	0.13441	0.86559	0.26882	0.9999	FALSE
1503	PIP5K1A	1047.5/1052.9	1169.1/1110.6	1050.2	1139.5	0.11761	14.725	6527.4	1.1051	0.86543	0.13457	0.26913	0.9999	TRUE
1328	SRM	1555.9/1435.7	1650.9/1560.1	1494.5	1604.9	0.10269	7227.1	9970.5	1.105	0.86541	0.13459	0.26918	0.9999	TRUE
1947	IRAK3	3209.6/3294.6	3110.6/3041.4	3251.8	3075.8	-0.080265	3615.8	25432	1.1038	0.13484	0.86516	0.26967	0.9999	FALSE
1003	PKD1	1355.2/1397.5	1289.6/1253.5	1376.2	1271.4	-0.11416	896.55	9029.3	1.1027	0.13509	0.86491	0.27017	0.9999	FALSE
576	HK2	1657.9/1587.1	1720.3/1755.2	1622.1	1737.7	0.099221	2504.9	11002	1.1017	0.8647	0.1353	0.2706	0.9999	TRUE
1992	STK38L	1075.7/983.73	927.53/954.24	1028.7	940.79	-0.12871	4227.7	6367.4	1.1013	0.13538	0.86462	0.27076	0.9999	FALSE
2012	MAST2	994.39/994.47	874.45/943.82	994.43	908.48	-0.13028	0.0029837	6114.1	1.0992	0.13583	0.86417	0.27167	0.9999	FALSE
1585	CDK13	508.39/485.31	547.13/559.74	496.72	553.4	0.1556	266.42	2665.4	1.0979	0.86388	0.13612	0.27224	0.9999	TRUE
718	MAP3K11	1842/1783.8	1966/1905.5	1812.7	1935.5	0.094542	1690.5	12575	1.0954	0.86333	0.13667	0.27335	0.9999	TRUE
1970	ICK	933.85/816.8	816.61/772.63	873.36	794.31	-0.13671	6857.9	5233.3	1.0928	0.13725	0.86275	0.2745	0.9999	FALSE
728	MPP1	2398.5/2291.8	2264/2140.7	2344.5	2201.5	-0.09076	5690.3	17141	1.0923	0.13734	0.86266	0.27469	0.9999	FALSE
2696	IGFN1	1742.5/1689.6	1480.1/1723.9	1715.8	1597.4	-0.10318	1395.2	11771	1.0922	0.13738	0.86262	0.27476	0.9999	FALSE
915	PFKP	2135.6/2111.8	2283.1/2233	2123.6	2257.9	0.088424	283.76	15215	1.0887	0.86186	0.13814	0.27627	0.9999	TRUE
2550	NEK11	2162.1/2172.6	2389.9/2219.6	2167.3	2303.2	0.087686	54.613	15593	1.0881	0.86173	0.13827	0.27653	0.9999	TRUE
2544	PEAK1	3013/2987	2888.1/2782.3	3000	2834.7	-0.081717	339.24	23074	1.0879	0.13832	0.86168	0.27663	0.9999	FALSE
2982	CDKL4	1122.9/945.58	1137.8/1097.2	1030.4	1117.3	0.11663	15757	6380.6	1.0873	0.86154	0.13846	0.27693	0.9999	TRUE
432	ERBB4	2337.9/2259.6	2129.3/2186.9	2298.4	2157.9	-0.090987	3067.6	16736	1.0864	0.13866	0.86134	0.27731	0.9999	FALSE
546	GTF2H1	4014.9/4013.6	4250.4/4171.3	4014.3	4210.7	0.068903	0.76821	32799	1.0846	0.86095	0.13905	0.27811	0.9999	TRUE
3077	Non-Targeting Control	2475.6/2394.4	2615.9/2542.7	2434.6	2579	0.083075	3301.4	17938	1.0779	0.85946	0.14054	0.28107	0.9999	TRUE
2124	EIF2AK1	2642.3/2628.1	2639.7/2941.6	2635.2	2786.6	0.080564	101.43	19734	1.0777	0.85943	0.14057	0.28115	0.9999	TRUE
2733	SLAMF6	1395/1525.1	1511.4/1619.7	1458.6	1564.6	0.10117	8470.1	9682.8	1.0776	0.85939	0.14061	0.28123	0.9999	TRUE
881	PDK4	2088.3/2023.5	2195.3/2176.5	2055.7	2185.9	0.088566	2098.8	14630	1.0765	0.85915	0.14085	0.28169	0.9999	TRUE
2342	ETNK1	3270.1/3106.2	3084.7/2952.1	3187.1	3017.7	-0.078793	13435	24822	1.0755	0.14107	0.85893	0.28214	0.9999	FALSE
2596	TSSK3	2063.4/2215.5	2261.3/2280.7	2138.1	2271	0.086938	11566	15340	1.0728	0.85831	0.14169	0.28337	0.9999	TRUE
96	BMPR1A	727.34/728.56	849.27/748.81	727.95	797.46	0.1314	0.7455	4208.2	1.0715	0.85803	0.14197	0.28394	0.9999	TRUE
538	GSK3A	1428.1/1503.6	1549.5/1592.9	1465.4	1571.1	0.10037	2849.5	9737.2	1.0707	0.85785	0.14215	0.28429	0.9999	TRUE
1571	MKNK1	2115.7/2021.1	2048.3/1834.1	2067.9	1938.2	-0.093349	4469.6	14735	1.0679	0.14279	0.85721	0.28558	0.9999	FALSE
780	NME1	782.91/848.99	871.05/908.1	815.28	889.38	0.12536	2184.7	4819.3	1.0674	0.8571	0.1429	0.2858	0.9999	TRUE
2547	PIP4K2C	1212.5/1089.9	1100.4/1018.3	1149.5	1058.5	-0.11891	7526.7	7275.1	1.0672	0.14294	0.85706	0.28588	0.9999	FALSE
1403	TGFBR1	3566.2/3391.2	3414.1/3191.7	3477.6	3301	-0.075147	15315	27579	1.0631	0.14386	0.85614	0.28772	0.9999	FALSE
2402	CAMK1D	4452.8/4262.9	4129.3/4180.2	4356.8	4154.7	-0.068505	18037	36210	1.062	0.14412	0.85588	0.28823	0.9999	FALSE
3030	NME1-NME2	3183/2888	2869.7/2870.2	3031.9	2869.9	-0.079194	43548	23371	1.0597	0.14464	0.85536	0.28929	0.9999	FALSE
2602	ADPGK	2542/2425.4	2302.2/2377.4	2483	2339.5	-0.085839	6798.8	18368	1.0587	0.14487	0.85513	0.28974	0.9999	FALSE
592	IKBKB	3065.3/3146.8	2887.4/2996.7	3105.7	2941.5	-0.078341	3320.1	24059	1.0586	0.14489	0.85511	0.28977	0.9999	FALSE
2078	DSTYK	1211.7/1229.4	1176.6/1079.3	1220.5	1126.9	-0.11501	156.5	7817.2	1.0586	0.14489	0.85511	0.28978	0.9999	FALSE
851	CDK17	1221.6/1248.4	1311.3/1347.3	1235	1329.2	0.10598	359.62	7928.6	1.058	0.85497	0.14503	0.29005	0.9999	TRUE
2017	SIK2	2503.8/2481.4	2625.4/2646.9	2492.6	2636.1	0.080744	251.05	18454	1.0566	0.85466	0.14534	0.29068	0.9999	TRUE
161	CAMK2G	870.82/863.3	975.85/911.07	867.05	942.9	0.12086	28.233	5188	1.0531	0.85385	0.14615	0.29229	0.9999	TRUE
2853	NEK10	1365.9/1441.6	1285.5/1319	1403.3	1302.1	-0.10785	2864.3	9243.4	1.0521	0.14638	0.85362	0.29275	0.9999	FALSE
963	PIK3C3	2996.4/2827.2	3048.7/3086	2910.6	3067.3	0.075633	14325	22247	1.0507	0.85329	0.14671	0.29342	0.9999	TRUE
941	PHKG1	2304.8/2315.7	2229.3/2119.9	2310.2	2173.9	-0.087678	59.316	16839	1.0502	0.14682	0.85318	0.29363	0.9999	FALSE
1847	TRIB1	1091.4/1082.7	1193.6/1153.7	1087.1	1173.5	0.11029	38.007	6803.2	1.048	0.85269	0.14731	0.29462	0.9999	TRUE
1531	CDC42BPA	1887.6/1758.8	2007.5/1874.2	1822.1	1939.7	0.090236	8297.2	12653	1.0461	0.85223	0.14777	0.29553	0.9999	TRUE
233	CKMT2	1844.5/1768.3	1678.8/1700.1	1806	1689.4	-0.096227	2898.5	12519	1.0421	0.14869	0.85131	0.29738	0.9999	FALSE
2944	STK32C	2246.7/2219.1	2281.7/2451.9	2232.8	2365.3	0.083086	381.95	16162	1.0417	0.85121	0.14879	0.29757	0.9999	TRUE
1216	PRPS2	3368/3115.8	3402.5/3407.6	3239.4	3405.1	0.071925	31822	25315	1.0411	0.85108	0.14892	0.29783	0.9999	TRUE
131	DDR1	1298.8/1371.3	1230.4/1244.5	1334.5	1237.4	-0.10889	2629.1	8702.1	1.0408	0.14898	0.85102	0.29795	0.9999	FALSE
2373	RIOK2	2376.9/2324	2191.9/2236	2350.3	2213.8	-0.086257	1400	17192	1.0408	0.149	0.851	0.29799	0.9999	FALSE
436	ERN1	3.3174/2.3848	0.68051/0	2.814	0.17938	-1.6933	0.4376	6.4116	1.0405	0.018278	0.98172	0.036555	0.9999	FALSE
1900	MAP3K2	422.14/448.34	532.84/440.65	435.04	484.56	0.15516	343.46	2275.7	1.0379	0.85034	0.14966	0.29932	0.9999	TRUE
1495	CDC7	2467.3/2465.9	2641/2572.4	2466.6	2606.5	0.079567	1.0046	18222	1.0365	0.85001	0.14999	0.29998	0.9999	TRUE
1471	YES1	487.66/564.01	594.08/565.7	524.45	579.72	0.14429	2918.6	2844	1.0364	0.85	0.15	0.3	0.9999	TRUE
791	NME4	1987.9/1893.5	1775.4/1863.8	1940.2	1819.1	-0.09291	4457.2	13647	1.0364	0.15001	0.84999	0.30001	0.9999	FALSE
1170	MAPK10	2042.7/2028.3	1874.1/1948.7	2035.5	1911	-0.090962	103.73	14458	1.0349	0.15036	0.84964	0.30072	0.9999	FALSE
686	MATK	2172.9/2101	1979.6/2038	2136.7	2008.6	-0.089129	2583.2	15327	1.0344	0.15047	0.84953	0.30093	0.9999	FALSE
1455	UCK2	3069.4/3077.6	2919.4/2908.9	3073.5	2914.1	-0.076798	33.452	23758	1.034	0.15056	0.84944	0.30112	0.9999	FALSE
800	NPR2	1700.2/1899.5	1878.2/1947.2	1797.1	1912.4	0.089677	19883	12445	1.0337	0.84936	0.15064	0.30128	0.9999	TRUE
1439	TTN	1594/1564.4	1463.8/1481.2	1579.2	1472.5	-0.10084	437.26	10653	1.0336	0.15067	0.84933	0.30135	0.9999	FALSE
2372	AGK	3727.1/3573.6	3580.1/3368.9	3649.6	3472.9	-0.071558	11775	29234	1.0332	0.15076	0.84924	0.30152	0.9999	FALSE
2275	GSAP	3305/3411.5	3483.5/3568.4	3357.8	3525.7	0.070371	5673.4	26436	1.0326	0.84911	0.15089	0.30178	0.9999	TRUE
2054	TSSK2	876.62/949.15	767.61/909.58	912.17	835.59	-0.12636	2631.6	5513.1	1.0314	0.15118	0.84882	0.30237	0.9999	FALSE
995	PI4KB	1207.5/1281.8	1252.1/1426.2	1244.1	1336.3	0.10304	2761.2	7999.3	1.0307	0.84866	0.15134	0.30268	0.9999	TRUE
201	CDK9	1323.6/1415.4	1421.6/1512.5	1368.7	1466.3	0.099291	4209.8	8970.9	1.0304	0.84858	0.15142	0.30284	0.9999	TRUE
1702	DCLK1	1280.5/1241.3	1401.8/1307.1	1260.8	1353.6	0.10246	769.15	8127.8	1.0301	0.84853	0.15147	0.30294	0.9999	TRUE
3039	MORN2	3878/3642.8	3699.9/3464.2	3758.6	3580.1	-0.070168	27675	30292	1.0255	0.15257	0.84743	0.30514	0.9999	FALSE
2082	PRKD2	2415.1/2365.7	2243.6/2265.8	2390.3	2254.7	-0.084219	1216.8	17545	1.0237	0.15299	0.84701	0.30598	0.9999	FALSE
2100	AK5	2549.4/2581.6	2760.1/2654.3	2565.4	2706.7	0.077306	516.51	19106	1.022	0.84662	0.15338	0.30676	0.9999	TRUE
2452	FASTKD5	2215.2/2084.3	2040.2/2003.8	2148.8	2021.9	-0.087766	8564.8	15432	1.0214	0.15354	0.84646	0.30707	0.9999	FALSE
1319	SGK1	2614.1/2711.5	2862.2/2751.1	2662.4	2806.1	0.075824	4746.1	19980	1.0168	0.84537	0.15463	0.30925	0.9999	TRUE
1932	CIT	1861.1/1844.7	1933.3/2003.8	1852.8	1968.2	0.087115	134.59	12911	1.0155	0.84507	0.15493	0.30985	0.9999	TRUE
438	PTK2B	1841.2/1702.8	1690.4/1627.1	1770.6	1658.5	-0.094348	9580.8	12224	1.0144	0.15521	0.84479	0.31041	0.9999	FALSE
1819	ACTR2	2281.5/2402.7	2442.3/2505.5	2341.3	2473.7	0.079303	7341	17113	1.0118	0.84418	0.15582	0.31164	0.9999	TRUE
3020	WEE2	1902.5/1971	1817/1820.7	1936.5	1818.8	-0.090401	2347.7	13615	1.0085	0.1566	0.8434	0.3132	0.9999	FALSE
1906	NEK6	2192.8/2149.9	2156.5/1939.8	2171.2	2045.3	-0.086192	919.82	15627	1.0078	0.15678	0.84322	0.31356	0.9999	FALSE
912	PFKM	2950.8/2824.8	2669.6/2807.7	2887.1	2737.8	-0.076607	7940.7	22031	1.0063	0.15715	0.84285	0.31429	0.9999	FALSE
265	CRKL	795.35/980.16	912.56/1001.9	882.93	956.18	0.11486	17124	5302	1.006	0.84278	0.15722	0.31444	0.9999	TRUE
2988	NME9	1104.7/1166.2	1219.5/1220.7	1135	1220.1	0.10419	1890.3	7164.9	1.0051	0.84257	0.15743	0.31485	0.9999	TRUE
629	JAK1	1069.9/1012.4	1108.5/1134.4	1040.7	1121.4	0.10762	1653.9	6456.9	1.004	0.84231	0.15769	0.31537	0.9999	TRUE
3068	Non-Targeting Control	3572/3529.5	3774.8/3663.6	3550.7	3718.8	0.066713	902.45	28280	0.99956	0.84124	0.15876	0.31752	0.9999	TRUE
1523	DYRK3	2015.3/1935.3	1887.7/1826.6	1974.9	1856.9	-0.088817	3203.8	13941	0.99916	0.15886	0.84114	0.31772	0.9999	FALSE
2288	SNRK	1146.2/1218.6	1231/1307.1	1181.8	1268.5	0.10198	2627.2	7521	0.99899	0.8411	0.1589	0.3178	0.9999	TRUE
2426	SCYL1	1560/1557.3	1449.5/1463.4	1558.6	1456.4	-0.097809	3.7076	10487	0.99833	0.15906	0.84094	0.31812	0.9999	FALSE
2791	GLYCTK	859.21/754.79	707.73/766.67	805.31	736.61	-0.12848	5456.7	4748.8	0.99692	0.1594	0.8406	0.3188	0.9999	FALSE
1145	MAPK4	2494.7/2363.3	2313.7/2276.2	2428.1	2294.9	-0.08139	8625.7	17880	0.99647	0.15951	0.84049	0.31902	0.9999	FALSE
2793	NADK2	1472.1/1258	1484.2/1426.2	1360.8	1454.9	0.096339	22956	8908.6	0.99639	0.84047	0.15953	0.31906	0.9999	TRUE
2884	FUK	1023.4/1094.6	1194.3/1086.7	1058.4	1139.2	0.10606	2536.3	6588.9	0.99568	0.8403	0.1597	0.31941	0.9999	TRUE
2277	CROT	1228.3/1249.6	1266.4/1391.9	1238.9	1327.7	0.09977	228.47	7959	0.99515	0.84017	0.15983	0.31966	0.9999	TRUE
1176	MAPK13	2770/2889.2	2601.6/2767.5	2829	2683.2	-0.076283	7102	21497	0.99406	0.1601	0.8399	0.32019	0.9999	FALSE
187	CDK4	1345.2/1550.1	1496.4/1586.9	1444	1541	0.093717	21023	9566.9	0.99156	0.83929	0.16071	0.32141	0.9999	TRUE
1223	PTK2	2943.4/3107.4	3058.2/3297.4	3024.3	3175.6	0.070401	13459	23300	0.99113	0.83919	0.16081	0.32162	0.9999	TRUE
1376	SYK	1447.2/1285.4	1244.6/1296.6	1363.9	1270.4	-0.10242	13101	8932.9	0.98968	0.16117	0.83883	0.32233	0.9999	FALSE
654	LCK	2269.9/2121.3	2081.7/2058.8	2194.4	2070.2	-0.083966	11050	15827	0.98663	0.16191	0.83809	0.32382	0.9999	FALSE
635	JAK2	1245.7/1336.7	1158.9/1243	1290.4	1200.2	-0.10439	4142.2	8357.6	0.98604	0.16206	0.83794	0.32412	0.9999	FALSE
1448	TYK2	2453.2/2384.8	2358.6/2757	2418.8	2550.1	0.076231	2339.5	17797	0.9842	0.83749	0.16251	0.32502	0.9999	TRUE
2411	PAK7	3880.5/3723.9	3586.3/3672.6	3801.4	3629.2	-0.066873	12269	30709	0.98282	0.16285	0.83715	0.3257	0.9999	FALSE
816	ROR1	1709.3/1620.5	1780.9/1756.6	1664.3	1768.7	0.087749	3944.2	11347	0.98037	0.83655	0.16345	0.3269	0.9999	TRUE
788	NME3	1832/1924.5	2008.9/1971	1877.7	1989.8	0.083633	4279.8	13120	0.97893	0.83619	0.16381	0.32762	0.9999	TRUE
1214	PRPS2	1593.2/1460.7	1378/1476.8	1525.5	1426.5	-0.096692	8779.9	10219	0.97889	0.16382	0.83618	0.32764	0.9999	FALSE
1085	PRKCD	1617.2/1435.7	1438.6/1411.3	1523.7	1424.9	-0.096727	16499	10205	0.97878	0.16384	0.83616	0.32769	0.9999	FALSE
2520	FASTKD3	1232.4/1415.4	1261/1199.9	1320.7	1230	-0.10254	16760	8594.3	0.97821	0.16398	0.83602	0.32797	0.9999	FALSE
1306	MAPK12	1649.6/1599	1769.3/1685.2	1624.1	1726.7	0.088359	1278.2	11018	0.97783	0.83592	0.16408	0.32816	0.9999	TRUE
1764	AATK	1586.5/1625.2	1519.6/1488.7	1605.8	1504	-0.094364	749.06	10869	0.97581	0.16458	0.83542	0.32916	0.9999	FALSE
1616	TRIM24	1011/1050.5	1116.7/1100.1	1030.6	1108.4	0.10495	781.51	6381.4	0.97441	0.83507	0.16493	0.32985	0.9999	TRUE
2858	SGK223	1581.6/1540.6	1503.2/1420.2	1560.9	1461.1	-0.09527	839.71	10505	0.97383	0.16507	0.83493	0.33014	0.9999	FALSE
1969	ICK	1395.8/1591.9	1333.8/1455.9	1490.6	1393.5	-0.097095	19242	9938.9	0.97381	0.16507	0.83493	0.33015	0.9999	FALSE
1256	RET	1649.6/1464.3	1417.5/1493.1	1554.2	1454.8	-0.095226	17183	10450	0.97171	0.1656	0.8344	0.33119	0.9999	FALSE
1343	NEK4	1746.6/1853	1887/1927.8	1799	1907.3	0.084303	5660.7	12461	0.97034	0.83406	0.16594	0.33188	0.9999	TRUE
2536	LRRK1	2663.9/2758	2516.5/2629	2710.5	2572.1	-0.07558	4434	20416	0.96857	0.16638	0.83362	0.33276	0.9999	FALSE
1931	CIT	2052.6/2014	1863.9/1972.5	2033.2	1917.4	-0.08454	747.5	14438	0.96353	0.16764	0.83236	0.33528	0.9999	FALSE
1229	PTK7	2776.7/2836.7	2949.3/2944.6	2806.5	2947	0.070414	1804.5	21292	0.96238	0.83207	0.16793	0.33586	0.9999	TRUE
3084	Non-Targeting Control	1288.8/1368.9	1380.1/1455.9	1328.2	1417.5	0.093754	3206.6	8653	0.95946	0.83134	0.16866	0.33733	0.9999	TRUE
2448	MPP4	1757.4/1726.6	1858.5/1835.5	1741.9	1847	0.084426	473.91	11987	0.95941	0.83132	0.16868	0.33735	0.9999	TRUE
495	FYN	1571.6/1615.7	1505.3/1482.7	1593.5	1494	-0.093006	972.18	10769	0.95928	0.16871	0.83129	0.33742	0.9999	FALSE
1680	MAP3K6	1843.6/1869.7	1741.4/1753.7	1856.6	1747.5	-0.087313	339.3	12942	0.95891	0.1688	0.8312	0.3376	0.9999	FALSE
3071	Non-Targeting Control	2713.6/2749.7	2886/2852.3	2731.6	2869.1	0.070838	650.12	20608	0.95798	0.83096	0.16904	0.33807	0.9999	TRUE
2145	HIPK2	2545.3/2444.4	2648.5/2600.7	2494.3	2624.5	0.073366	5084.8	18470	0.95788	0.83094	0.16906	0.33812	0.9999	TRUE
2152	TBK1	1968/2101	1943.5/1893.6	2033.4	1918.4	-0.083978	8843.5	14440	0.95735	0.16919	0.83081	0.33839	0.9999	FALSE
855	CDK18	931.36/870.46	947.95/994.44	900.39	970.91	0.10867	1855.1	5427.9	0.95721	0.83077	0.16923	0.33846	0.9999	TRUE
1539	PIK3R3	3341.4/3390	3263/3157.5	3365.6	3209.8	-0.068364	1179.2	26510	0.95697	0.16929	0.83071	0.33858	0.9999	FALSE
2005	CDK19	2443.3/2359.8	2586.6/2471.2	2401.2	2528.2	0.074381	3485.6	17641	0.95691	0.83069	0.16931	0.33861	0.9999	TRUE
2572	MAP3K19	2215.2/2192.8	2019.1/2149.7	2204	2083.3	-0.08118	249.9	15911	0.95647	0.16942	0.83058	0.33883	0.9999	FALSE
2351	CDC42BPG	2128.1/2115.3	2244.3/2234.5	2121.7	2239.4	0.077853	81.678	15198	0.9547	0.83014	0.16986	0.33973	0.9999	TRUE
2441	MARK4	1417.4/1463.1	1391/1304.1	1440	1346.8	-0.09648	1045.4	9535.1	0.95463	0.16988	0.83012	0.33976	0.9999	FALSE
634	JAK2	1302.9/1428.5	1416.8/1493.1	1364.3	1454.5	0.09232	7891.2	8935.6	0.95443	0.83007	0.16993	0.33987	0.9999	TRUE
678	MARK1	1686.9/1500	1810.8/1576.5	1590.7	1689.6	0.086952	17471	10747	0.95387	0.82992	0.17008	0.34015	0.9999	TRUE
1498	NME5	944.63/875.23	846.55/830.68	909.27	838.58	-0.11662	2409.2	5492.1	0.95381	0.17009	0.82991	0.34018	0.9999	FALSE
2786	GRK7	2012.8/2124.9	2198.7/2169	2068.1	2183.8	0.078513	6277.4	14737	0.95327	0.82977	0.17023	0.34045	0.9999	TRUE
2961	EPHA10	1280.5/1347.4	1450.2/1354.7	1313.5	1401.6	0.093563	2238.4	8538.1	0.95319	0.82975	0.17025	0.34049	0.9999	TRUE
2708	PLXNA4	1703.5/1754	1666.6/1584	1728.6	1624.7	-0.089323	1277.5	11876	0.95282	0.17034	0.82966	0.34068	0.9999	FALSE
400	EPHA8	1895.9/1997.3	2061.9/2052.9	1945.9	2057.4	0.080332	5140.7	13695	0.95263	0.82961	0.17039	0.34078	0.9999	TRUE
1090	PRKCE	1171.9/1323.6	1202.5/1119.5	1245.4	1160.2	-0.10213	11517	8009.2	0.95182	0.17059	0.82941	0.34119	0.9999	FALSE
1021	PLK1	1472.9/1429.7	1254.9/1469.3	1451.1	1357.9	-0.095788	934.42	9623.6	0.95091	0.17082	0.82918	0.34165	0.9999	FALSE
457	FGFR2	1276.4/1475	1418.9/1506.5	1372.1	1462	0.091539	19754	8997.3	0.94826	0.8285	0.1715	0.343	0.9999	TRUE
1627	CDK5R1	2819/2801	2634.2/2709.4	2809.9	2671.6	-0.072835	161.92	21323	0.94771	0.17164	0.82836	0.34328	0.9999	FALSE
1771	PPIP5K1	1808.8/1792.2	1656.4/1734.3	1800.5	1694.9	-0.087143	138.18	12473	0.94548	0.17221	0.82779	0.34442	0.9999	FALSE
3041	SBK3	1769/1723	1626.4/1658.4	1745.9	1642.3	-0.08815	1056.9	12019	0.94442	0.17248	0.82752	0.34495	0.9999	FALSE
2699	XRCC6BP1	1710.9/1718.3	1614.2/1610.8	1714.6	1612.5	-0.088557	26.72	11761	0.94185	0.17313	0.82687	0.34627	0.9999	FALSE
2138	STK39	1815.4/1862.5	1936/1954.6	1838.8	1945.3	0.081167	1108.9	12793	0.94138	0.82674	0.17326	0.34651	0.9999	TRUE
2040	BRD4	2373.6/2276.3	2351.8/2061.8	2324.4	2202.1	-0.077996	4733.5	16964	0.93962	0.17371	0.82629	0.34742	0.9999	FALSE
1895	PLK4	4569.7/4508.5	4232.8/4482.4	4539	4355.8	-0.059423	1874.3	38049	0.93918	0.17382	0.82618	0.34764	0.9999	FALSE
2714	MYLK3	2122.3/2147.5	2066/1972.5	2134.9	2018.7	-0.080673	318.01	15312	0.93871	0.17394	0.82606	0.34788	0.9999	FALSE
887	PDPK1	2111.5/2065.2	2119.1/2289.6	2088.3	2202.7	0.076936	1070.7	14910	0.93721	0.82567	0.17433	0.34865	0.9999	TRUE
2676	MYLK2	2161.3/2180.9	2194/2386.4	2171.1	2288.1	0.075728	192.62	15625	0.93647	0.82548	0.17452	0.34903	0.9999	TRUE
1524	DYRK3	3078.5/3033.5	3051.4/2779.4	3055.9	2912.2	-0.069475	1015.3	23595	0.93566	0.17472	0.82528	0.34945	0.9999	FALSE
120	BTK	2716.9/2634	2633.6/2454.8	2675.2	2542.6	-0.073279	3438.3	20096	0.93494	0.17491	0.82509	0.34982	0.9999	FALSE
189	CDK5	1749.1/1921	1716.2/1738.8	1833	1727.5	-0.085511	14778	12745	0.93492	0.17491	0.82509	0.34983	0.9999	FALSE
2524	PANK3	889.06/893.11	775.78/872.37	891.08	822.66	-0.11514	8.2015	5360.8	0.93459	0.175	0.825	0.35	0.9999	FALSE
3000	SBK1	1798.9/1819.6	1866.6/1962.1	1809.2	1913.8	0.081011	215.36	12546	0.93347	0.82471	0.17529	0.35058	0.9999	TRUE
1711	MAGI1	2566.8/2653.1	2778.5/2702	2609.6	2740	0.070296	3721.4	19503	0.9334	0.82469	0.17531	0.35061	0.9999	TRUE
2672	MASTL	1030.1/988.5	922.77/948.29	1009.1	935.44	-0.10919	863.16	6222.2	0.93334	0.17532	0.82468	0.35064	0.9999	FALSE
488	FRK	1345.2/1423.7	1246/1345.8	1383.9	1294.9	-0.095808	3084	9090.4	0.93329	0.17533	0.82467	0.35067	0.9999	FALSE
2618	GSG2	2730.2/2733	2534.2/2663.3	2731.6	2597.9	-0.07236	3.8584	20608	0.93119	0.17588	0.82412	0.35175	0.9999	FALSE
815	ROR1	589.67/558.05	479.08/567.19	573.64	521.27	-0.13785	500.04	3165.3	0.93074	0.17599	0.82401	0.35199	0.9999	FALSE
2951	KSR2	2124/2151.1	2301.5/2204.7	2137.5	2252.6	0.075631	368.23	15334	0.92947	0.82368	0.17632	0.35265	0.9999	TRUE
666	LTK	1113.8/1128	1052.7/1033.1	1120.9	1042.9	-0.10395	100.83	7058	0.92838	0.17661	0.82339	0.35321	0.9999	FALSE
536	MKNK2	2098.3/2110.6	1937.4/2045.4	2104.4	1990.7	-0.080097	75.717	15049	0.92687	0.177	0.823	0.35399	0.9999	FALSE
1725	STK17B	476.88/565.2	539.64/598.45	519.16	568.29	0.13019	3907.7	2809.8	0.9267	0.82296	0.17704	0.35408	0.9999	TRUE
2838	TTBK2	1866.9/1892.3	1808.8/1738.8	1879.6	1773.4	-0.083802	324.72	13135	0.92598	0.17723	0.82277	0.35446	0.9999	FALSE
219	CHUK	2748.5/2582.8	2791.4/2798.7	2664.3	2795.1	0.069096	13733	19997	0.92467	0.82243	0.17757	0.35514	0.9999	TRUE
522	GRK4	1796.4/1719.4	1666.6/1645	1757.5	1655.7	-0.085987	2958.7	12116	0.92438	0.17765	0.82235	0.35529	0.9999	FALSE
1218	PSKH1	640.26/651.05	588.64/591.01	645.63	589.82	-0.13023	58.281	3645.6	0.92436	0.17765	0.82235	0.3553	0.9999	FALSE
124	BUB1	3211.2/3134.8	3092.9/2964	3172.8	3027.7	-0.067493	2918.9	24688	0.92322	0.17795	0.82205	0.35589	0.9999	FALSE
2161	PKN3	3193/3181.3	3404.6/3261.7	3187.2	3332.4	0.064258	67.909	24823	0.92168	0.82165	0.17835	0.3567	0.9999	TRUE
3076	Non-Targeting Control	2046.8/1980.6	1882.3/1924.9	2013.4	1903.5	-0.080999	2194.5	14269	0.92071	0.1786	0.8214	0.3572	0.9999	FALSE
1219	PSKH1	1022.6/1035	1130.3/1074.8	1028.8	1102.2	0.099393	77.144	6368.2	0.92037	0.82131	0.17869	0.35738	0.9999	TRUE
1039	PRKAB1	2618.3/2439.7	2409/2393.8	2527.4	2401.4	-0.073747	15952	18765	0.91979	0.17884	0.82116	0.35768	0.9999	FALSE
1808	AKT3	2407.6/2289.4	2364.1/2576.9	2347.8	2468.2	0.072141	6984.4	17170	0.91912	0.82098	0.17902	0.35803	0.9999	TRUE
798	NPR2	1027.6/1049.3	996.94/933.4	1038.4	964.65	-0.10616	236.62	6439.6	0.91883	0.17909	0.82091	0.35818	0.9999	FALSE
584	HUS1	2682.9/2544.6	2543.7/2426.6	2612.9	2484.5	-0.07267	9571.9	19533	0.91874	0.17912	0.82088	0.35823	0.9999	FALSE
2481	PINK1	3475.8/3441.3	3271.2/3342.1	3458.5	3306.5	-0.064843	595.74	27396	0.91862	0.17915	0.82085	0.3583	0.9999	FALSE
1379	TAF1	1324.5/1554.9	1488.3/1561.6	1435.1	1524.5	0.087166	26591	9495.6	0.91785	0.82065	0.17935	0.3587	0.9999	TRUE
2763	PLK5	2522.9/2473	2360/2386.4	2497.8	2373.1	-0.073853	1241.5	18501	0.91679	0.17963	0.82037	0.35925	0.9999	FALSE
3064	Non-Targeting Control	1982.1/1997.3	1880.2/1881.7	1989.7	1881	-0.081033	114.55	14067	0.91675	0.17964	0.82036	0.35927	0.9999	FALSE
118	BTK	1259/1201.9	1331.1/1292.2	1230.1	1311.5	0.092325	1625.1	7891.3	0.91589	0.82014	0.17986	0.35972	0.9999	TRUE
1327	SRM	3479.9/3153.9	3531.1/3391.2	3312.9	3460.5	0.062847	53181	26010	0.91492	0.81988	0.18012	0.36024	0.9999	TRUE
164	CAMK2G	1774/1924.5	1725.8/1762.6	1847.7	1744.1	-0.083235	11340	12868	0.91366	0.18045	0.81955	0.3609	0.9999	FALSE
811	NTRK3	705.78/683.25	584.56/693.73	694.42	636.81	-0.12477	253.76	3977.4	0.91356	0.18047	0.81953	0.36095	0.9999	FALSE
122	BUB1	2846.3/2925	2800.3/2700.5	2885.4	2749.9	-0.069345	3092.8	22015	0.91293	0.18064	0.81936	0.36128	0.9999	FALSE
19	ACVR2A	267.05/277.83	299.42/311.13	272.39	305.22	0.16364	58.113	1303.6	0.90944	0.81844	0.18156	0.36312	0.9999	TRUE
3046	FPGT-TNNI3K	4400.5/4103.1	4417.8/4421.4	4249.2	4419.6	0.056719	44254	35132	0.90922	0.81838	0.18162	0.36323	0.9999	TRUE
2561	ADCK4	889.89/754.79	855.4/911.07	819.56	882.8	0.1071	9141.2	4849.6	0.908	0.81806	0.18194	0.36388	0.9999	TRUE
871	PDK1	263.73/243.25	270.84/299.22	253.28	284.68	0.16795	209.84	1195.7	0.9079	0.81804	0.18196	0.36393	0.9999	TRUE
1930	CIT	2536.1/2597.1	2737.7/2646.9	2566.4	2691.9	0.068836	1855.2	19115	0.90752	0.81793	0.18207	0.36413	0.9999	TRUE
2207	NME8	1934.9/1773.1	1779.5/1719.4	1852.2	1749.2	-0.082503	13090	12906	0.90672	0.18228	0.81772	0.36455	0.9999	FALSE
2766	UHMK1	1492/1676.5	1644.8/1706	1581.6	1675.1	0.08286	17039	10672	0.9056	0.81743	0.18257	0.36515	0.9999	TRUE
2777	ACVR1C	2525.4/2661.4	2421.2/2512.9	2592.5	2466.6	-0.071776	9260.8	19349	0.9049	0.18276	0.81724	0.36552	0.9999	FALSE
44	AK1	2163.8/2479	2283.8/2593.3	2316	2433.6	0.071415	49746	16890	0.90474	0.8172	0.1828	0.3656	0.9999	TRUE
1783	IP6K1	1720.9/1717.1	1895.9/1741.8	1719	1817.2	0.080112	7.3512	11797	0.90422	0.81706	0.18294	0.36588	0.9999	TRUE
2328	STK32B	1047.5/944.39	1060.2/1070.4	994.59	1065.3	0.098965	5316.5	6115.3	0.90398	0.817	0.183	0.36601	0.9999	TRUE
1538	PIK3R3	1591.5/1588.3	1557/1438.1	1589.9	1496.4	-0.087432	5.2352	10740	0.9027	0.18334	0.81666	0.36669	0.9999	FALSE
2183	MINK1	4145.9/4121	3901.3/4034.3	4133.4	3967.3	-0.05917	311.5	33979	0.90129	0.18372	0.81628	0.36744	0.9999	FALSE
2227	MPP6	1128.7/978.97	952.71/1004.9	1051.2	978.44	-0.10337	11231	6534.9	0.89998	0.18407	0.81593	0.36813	0.9999	FALSE
282	CSNK1A1	1006/1138.7	1094.3/1195.4	1070.3	1143.7	0.095602	8819.4	6677.8	0.89818	0.81546	0.18454	0.36909	0.9999	TRUE
3108	Non-Targeting Control	2404.3/2481.4	2351.8/2292.6	2442.5	2322	-0.072974	2973.5	18008	0.89813	0.18456	0.81544	0.36912	0.9999	FALSE
2738	ALPK2	2788.3/2830.8	2730.2/2627.5	2809.4	2678.4	-0.068905	903.17	21318	0.89773	0.18467	0.81533	0.36933	0.9999	FALSE
1599	RIPK1	2932.6/2668.6	2964.3/2892.5	2797.5	2928.2	0.065853	34860	21209	0.89746	0.81526	0.18474	0.36948	0.9999	TRUE
2580	ALPK1	2719.4/2482.6	2441.7/2505.5	2598.3	2473.3	-0.071082	28063	19402	0.89717	0.18481	0.81519	0.36963	0.9999	FALSE
2438	TRIB3	2344.6/2470.7	2479.1/2573.9	2406.8	2526.1	0.069751	7951.4	17691	0.89673	0.81507	0.18493	0.36986	0.9999	TRUE
624	ITPKA	2549.4/2564.9	2558/2314.9	2557.1	2433.4	-0.071507	119.3	19031	0.89669	0.18494	0.81506	0.36989	0.9999	FALSE
1722	MAPKAPK2	2454.9/2525.5	2632.9/2590.3	2489.9	2611.5	0.068742	2495.3	18430	0.89544	0.81472	0.18528	0.37055	0.9999	TRUE
2131	NMRK2	3012.2/3000.1	3028.3/3260.2	3006.1	3142.1	0.063794	73.227	23131	0.89392	0.81432	0.18568	0.37137	0.9999	TRUE
69	ARAF	2687.9/2545.8	2500.2/2481.6	2615.9	2490.9	-0.070612	10103	19560	0.89376	0.18572	0.81428	0.37145	0.9999	FALSE
1525	DYRK2	1749.9/1831.5	1834/1947.2	1790.3	1889.7	0.077966	3330.5	12388	0.89367	0.81425	0.18575	0.3715	0.9999	TRUE
319	DGKB	2922.6/2867.7	2782.6/2742.2	2895.1	2762.3	-0.067696	1506.4	22104	0.89291	0.18595	0.81405	0.37191	0.9999	FALSE
16	ACVR1B	1097.2/1081.5	1029.6/1001.9	1089.3	1015.6	-0.10096	123.5	6820.4	0.89231	0.18611	0.81389	0.37223	0.9999	FALSE
1409	TGFBR3	5215.8/5593.6	5524.4/5665.9	5401.4	5594.7	0.050723	71389	46960	0.89208	0.81383	0.18617	0.37235	0.9999	TRUE
2303	ULK4	713.24/761.95	779.86/811.33	737.19	795.44	0.10957	1186.5	4272.2	0.89117	0.81358	0.18642	0.37284	0.9999	TRUE
305	CSNK2A2	2808.2/3063.3	2686/2917.8	2933	2799.5	-0.067171	32557	22454	0.89073	0.18654	0.81346	0.37308	0.9999	FALSE
1668	BAZ1B	2274.9/2319.2	2185.8/2177.9	2297	2181.9	-0.074133	982.4	16723	0.89005	0.18672	0.81328	0.37344	0.9999	FALSE
797	NPR2	7500.6/7840.1	8062/7754.5	7668.5	7906.8	0.044142	57616	71789	0.88934	0.81309	0.18691	0.37382	0.9999	TRUE
2705	PLXNA4	3933.6/3708.4	4128/3828.9	3819.3	3975.6	0.057841	25367	30884	0.88926	0.81307	0.18693	0.37386	0.9999	TRUE
2251	PANK1	2665.5/2645.9	2788.7/2773.4	2655.7	2781.1	0.066505	191.66	19920	0.88804	0.81274	0.18726	0.37452	0.9999	TRUE
596	ILK	1381.7/1508.4	1443.4/1622.7	1443.7	1530.4	0.084112	8030.1	9563.9	0.88685	0.81242	0.18758	0.37516	0.9999	TRUE
1516	ULK1	2993.1/2952.4	2828.2/2849.3	2972.7	2838.7	-0.066494	829.19	22821	0.88667	0.18763	0.81237	0.37525	0.9999	FALSE
2219	IP6K2	1929.1/2074.8	2046.3/2167.5	2000.6	2106	0.074057	10621	14160	0.886	0.81219	0.18781	0.37562	0.9999	TRUE
1390	TEC	2468.1/2402.7	2637.6/2472.7	2435.2	2553.8	0.068601	2141.6	17943	0.8857	0.81211	0.18789	0.37578	0.9999	TRUE
3107	Non-Targeting Control	3800.1/3651.1	3932/3824.4	3724.9	3877.8	0.058042	11091	29964	0.88362	0.81155	0.18845	0.3769	0.9999	TRUE
1975	FASTKD2	2274.9/2209.5	2145/2113.9	2242	2129.4	-0.0743	2137.1	16242	0.88346	0.18849	0.81151	0.37699	0.9999	FALSE
2829	STK35	1490.3/1446.4	1606/1506.5	1468.2	1555.5	0.083253	965.92	9759.6	0.88345	0.8115	0.1885	0.37699	0.9999	TRUE
1135	PRKG2	3638.4/3658.3	3839.4/3758.9	3648.3	3799	0.058358	198.96	29222	0.88124	0.81091	0.18909	0.37819	0.9999	TRUE
1158	MAPK8	1886.8/1869.7	2053.8/1907	1878.2	1979	0.075392	145.8	13124	0.88002	0.81057	0.18943	0.37885	0.9999	TRUE
2849	SIK1	2102.4/1972.2	1905.4/1956.1	2036.3	1930.6	-0.076843	8473	14464	0.87864	0.1898	0.8102	0.37959	0.9999	FALSE
1267	BRD2	1161.1/1126.8	1265.7/1173.1	1143.8	1218.5	0.091196	587.07	7231.7	0.87846	0.81015	0.18985	0.37969	0.9999	TRUE
3070	Non-Targeting Control	517.51/522.27	552.57/580.59	519.89	566.41	0.12341	11.329	2814.5	0.87682	0.80971	0.19029	0.38058	0.9999	TRUE
1590	LAMTOR3	873.3/815.61	768.97/794.96	843.96	781.86	-0.11014	1665.1	5023	0.87629	0.19044	0.80956	0.38087	0.9999	FALSE
2173	HUNK	1231.6/1144.7	1337.2/1193.9	1187.4	1263.5	0.089639	3774.8	7563.1	0.87595	0.80947	0.19053	0.38106	0.9999	TRUE
1368	STK11	2219.3/2122.5	2049.7/2072.2	2170.4	2060.9	-0.074607	4691	15619	0.87565	0.19061	0.80939	0.38122	0.9999	FALSE
2155	EEF2K	2279.1/2271.5	2466.2/2311.9	2275.3	2387.8	0.069599	28.256	16533	0.87498	0.80921	0.19079	0.38158	0.9999	TRUE
167	CD2	1598.2/1621.7	1705.3/1697.1	1609.9	1701.2	0.079575	276.52	10902	0.87486	0.80917	0.19083	0.38165	0.9999	TRUE
2760	SGK494	2147.2/2269.1	2353.9/2282.1	2207.3	2317.7	0.070385	7439.1	15940	0.87451	0.80908	0.19092	0.38184	0.9999	TRUE
1457	VRK1	513.37/538.97	502.89/457.03	526.01	479.41	-0.13356	327.74	2854.1	0.87227	0.19153	0.80847	0.38306	0.9999	FALSE
3025	SBK2	3440.1/3370.9	3595.8/3501.4	3405.4	3548.3	0.059293	2394.9	26888	0.87155	0.80827	0.19173	0.38345	0.9999	TRUE
136	CAD	2400.1/2310.9	2157.9/2326.8	2355.1	2240.8	-0.071763	3983.4	17234	0.87089	0.19191	0.80809	0.38381	0.9999	FALSE
968	PIK3CA	1726.7/2039	1898.6/2055.9	1876.4	1975.7	0.074362	48853	13108	0.86735	0.80713	0.19287	0.38575	0.9999	TRUE
469	FLT1	1540.1/1626.4	1655/1689.7	1582.7	1672.2	0.079355	3728.1	10681	0.86647	0.80688	0.19312	0.38623	0.9999	TRUE
641	KDR	3329.8/3542.6	3335.8/3248.3	3434.6	3291.8	-0.06125	22648	27167	0.86641	0.19313	0.80687	0.38626	0.9999	FALSE
1672	PAPSS2	2274.9/2294.2	2110.3/2237.5	2284.5	2172.9	-0.072215	185.96	16614	0.86572	0.19332	0.80668	0.38664	0.9999	FALSE
997	PIP4K2A	1942.3/1903.1	1864.6/1780.5	1922.6	1822	-0.077468	770.5	13498	0.8656	0.19335	0.80665	0.38671	0.9999	FALSE
2667	TTBK1	1769/1661	1849.6/1767.1	1714.2	1807.9	0.076744	5831.2	11757	0.86423	0.80627	0.19373	0.38746	0.9999	TRUE
2983	CDKL4	836.81/922.92	946.58/936.38	878.81	941.47	0.099247	3709.6	5272.4	0.86288	0.8059	0.1941	0.3882	0.9999	TRUE
1061	PRKAR1A	1616.4/1643.1	1581.5/1497.6	1629.7	1539	-0.082588	357.37	11064	0.86256	0.19419	0.80581	0.38838	0.9999	FALSE
39	ADRBK2	3909.5/3802.6	4059.9/3956.9	3855.7	4008.1	0.055905	5721.4	31240	0.86215	0.8057	0.1943	0.38861	0.9999	TRUE
721	MOS	2285.7/2315.7	2447.1/2377.4	2300.6	2412	0.068185	449.01	16755	0.86056	0.80526	0.19474	0.38948	0.9999	TRUE
289	CSNK1E	2483.1/2635.2	2489.3/2390.8	2558	2439.6	-0.068374	11577	19039	0.85845	0.19532	0.80468	0.39064	0.9999	FALSE
101	BMPR2	3761.1/3785.9	3612.1/3635.4	3773.5	3623.7	-0.058403	307.31	30437	0.85833	0.19535	0.80465	0.39071	0.9999	FALSE
2487	CDK15	2653.9/2456.4	2722/2621.6	2553.2	2671.3	0.065209	19522	18996	0.85686	0.80424	0.19576	0.39152	0.9999	TRUE
21	ACVR2B	1900.9/1974.6	1799.9/1875.7	1937.4	1837.4	-0.076374	2720.3	13623	0.8563	0.19591	0.80409	0.39183	0.9999	FALSE
1442	TXK	1557.5/1506	1684.9/1554.2	1531.5	1618.2	0.079385	1326.7	10268	0.85554	0.80387	0.19613	0.39225	0.9999	TRUE
1475	ZAP70	1224.1/1066	1133/1302.6	1142.3	1214.9	0.088738	12514	7220.3	0.8536	0.80334	0.19666	0.39332	0.9999	TRUE
867	PDGFRB	2083.3/2089.1	2006.8/1957.6	2086.2	1982.1	-0.073844	16.651	14893	0.8534	0.19672	0.80328	0.39344	0.9999	FALSE
1410	TGFBR3	2057.6/2058.1	1959.2/1950.2	2057.9	1954.7	-0.074178	0.11428	14649	0.85251	0.19696	0.80304	0.39393	0.9999	FALSE
1139	MAPK1	1447.2/1481	1362.4/1397.9	1464	1380	-0.085172	569.7	9726	0.85159	0.19722	0.80278	0.39444	0.9999	FALSE
1228	PTK6	2166.3/2046.2	2025.2/1977	2105.4	2000.9	-0.073357	7212.3	15057	0.851	0.19739	0.80261	0.39477	0.9999	FALSE
807	NTRK2	2925.9/2996.5	3119.4/3059.2	2961	3089.2	0.061117	2490.4	22713	0.85049	0.80247	0.19753	0.39506	0.9999	TRUE
1220	PSKH1	2225.1/2233.4	2245.7/2003.8	2229.3	2121.3	-0.071599	33.894	16131	0.85021	0.19761	0.80239	0.39521	0.9999	FALSE
1362	STK10	1042.5/1186.4	1052.1/1030.2	1112.1	1041.1	-0.095201	10372	6992	0.85009	0.19764	0.80236	0.39527	0.9999	FALSE
2911	AK9	2696.2/2746.1	2549.9/2649.9	2721	2599.4	-0.065973	1244.9	20512	0.84955	0.19779	0.80221	0.39557	0.9999	FALSE
1112	PKN2	1315.3/1254.4	1375.3/1348.7	1284.5	1362	0.084394	1856.9	8312.1	0.84942	0.80218	0.19782	0.39565	0.9999	TRUE
228	CKM	2355.4/2438.5	2185.8/2386.4	2396.5	2283.9	-0.069448	3454.7	17600	0.84934	0.19785	0.80215	0.39569	0.9999	FALSE
900	PFKFB3	893.21/928.88	881.26/815.8	910.87	847.9	-0.10324	636.43	5503.7	0.84889	0.19797	0.80203	0.39594	0.9999	FALSE
476	FLT3	1599/1469	1585.6/1652.4	1532.6	1618.7	0.078736	8446.1	10277	0.8486	0.80195	0.19805	0.39611	0.9999	TRUE
2477	CERK	4149.2/3934.9	3899.3/3873.5	4040.7	3886.4	-0.056143	22965	33060	0.84841	0.1981	0.8019	0.39621	0.9999	FALSE
421	ERBB2	2361.2/2250.1	2176.9/2213.7	2304.9	2195.2	-0.070329	6171	16793	0.84665	0.19859	0.80141	0.39719	0.9999	FALSE
1193	MAP2K6	1923.3/1978.2	2106.2/1994.8	1950.5	2049.7	0.071537	1509.4	13734	0.84653	0.80137	0.19863	0.39726	0.9999	TRUE
2605	UCK1	461.95/519.89	500.17/568.68	490.06	533.33	0.12181	1680.1	2622.9	0.84475	0.80087	0.19913	0.39825	0.9999	TRUE
2501	WNK3	2682.1/2635.2	2967/2600.7	2658.6	2777.8	0.063293	1099.7	19945	0.84456	0.80082	0.19918	0.39836	0.9999	TRUE
2978	NEK5	2530.3/2241.7	2585.2/2404.2	2381.7	2493.1	0.065937	41689	17469	0.84305	0.8004	0.1996	0.3992	0.9999	TRUE
1304	RYK	2398.5/2439.7	2543.7/2518.8	2419	2531.3	0.06543	848.14	17799	0.84159	0.79999	0.20001	0.40002	0.9999	TRUE
3121	Non-Targeting Control	2495.5/2699.6	2385.2/2575.4	2595.6	2478.5	-0.066565	20836	19377	0.8411	0.20015	0.79985	0.40029	0.9999	FALSE
2313	FGGY	861.69/939.62	845.19/830.68	899.81	837.91	-0.10272	3037.4	5423.7	0.84059	0.20029	0.79971	0.40058	0.9999	FALSE
448	FES	2028.6/2102.2	2262.7/2075.2	2065.1	2166.9	0.069426	2710.5	14711	0.83978	0.79948	0.20052	0.40103	0.9999	TRUE
1222	PTK2	1945.7/1942.4	2044.9/2039.5	1944	2042.2	0.071035	5.1945	13679	0.83932	0.79936	0.20064	0.40129	0.9999	TRUE
1281	RPS6KA1	1570/1736.1	1697.2/1783.4	1651	1739.8	0.075553	13818	11238	0.83783	0.79894	0.20106	0.40213	0.9999	TRUE
1052	PRKACB	1959.8/2027.1	1919.7/2280.7	1993.1	2092.4	0.070095	2267.4	14096	0.8362	0.79848	0.20152	0.40304	0.9999	TRUE
693	MAP3K3	356.62/498.43	326.64/448.09	421.6	382.58	-0.13978	10124	2192.1	0.83348	0.20229	0.79771	0.40457	0.9999	FALSE
1008	PKD2	3300.8/3078.8	3352.9/3285.5	3187.9	3319	0.058146	24653	24829	0.83231	0.79738	0.20262	0.40523	0.9999	TRUE
1354	AURKA	1839.5/1775.5	1621.6/1811.7	1807.2	1714.1	-0.076309	2048.4	12529	0.83225	0.20263	0.79737	0.40527	0.9999	FALSE
449	FGFR1	1560/1538.2	1655.7/1612.2	1549.1	1633.8	0.076796	237.66	10409	0.83064	0.79691	0.20309	0.40617	0.9999	TRUE
354	DMPK	1666.2/1368.9	1442.7/1411.3	1510.2	1426.9	-0.081838	44294	10096	0.82941	0.20344	0.79656	0.40687	0.9999	FALSE
2395	PAK6	2213.5/2256	2277.7/2404.2	2234.7	2340.1	0.066462	903.14	16178	0.82867	0.79636	0.20364	0.40729	0.9999	TRUE
1621	KSR1	2205.2/2009.2	2109.6/1902.5	2104.9	2003.4	-0.071308	19225	15054	0.82775	0.2039	0.7961	0.40781	0.9999	FALSE
557	GUK1	3145.7/3049	2903.7/3035.4	3097	2968.8	-0.060939	4679.4	23977	0.82747	0.20398	0.79602	0.40797	0.9999	FALSE
2200	VRK3	2381.9/2572	2287.9/2441.4	2475.1	2363.4	-0.066611	18081	18298	0.82594	0.20442	0.79558	0.40884	0.9999	FALSE
858	PDGFRA	1365.9/1359.3	1229/1342.8	1362.6	1284.6	-0.084979	21.746	8922.8	0.82577	0.20447	0.79553	0.40894	0.9999	FALSE
1533	MAP4K3	2808.2/2680.5	2858.8/2865.7	2743.6	2862.3	0.061057	8147.9	20717	0.82432	0.79512	0.20488	0.40976	0.9999	TRUE
541	GSK3B	3455.1/3599.9	3241.3/3543.1	3526.7	3388.8	-0.057539	10486	28050	0.82354	0.2051	0.7949	0.4102	0.9999	FALSE
2504	WNK3	1739.1/1921	1897.3/1944.2	1827.8	1920.6	0.071408	16540	12701	0.8234	0.79486	0.20514	0.41028	0.9999	TRUE
2802	PIP5KL1	2452.4/2480.2	2485.9/2672.2	2466.3	2577.4	0.063544	386.97	18219	0.82309	0.79477	0.20523	0.41046	0.9999	TRUE
2267	CSNK1G1	2029.4/2081.9	2099.4/2212.2	2055.5	2155	0.068181	1379.4	14629	0.82284	0.7947	0.2053	0.4106	0.9999	TRUE
1894	PLK4	1211.7/1309.3	1311.3/1356.2	1259.5	1333.6	0.082354	4763	8118.3	0.82184	0.79441	0.20559	0.41117	0.9999	TRUE
1134	PRKG2	1991.3/1838.7	2189.2/1843	1913.5	2008.6	0.070004	11644	13421	0.82165	0.79436	0.20564	0.41128	0.9999	TRUE
362	DYRK1A	1054.9/1043.4	949.99/1016.8	1049.1	982.81	-0.094111	67.009	6519.5	0.82132	0.20573	0.79427	0.41147	0.9999	FALSE
1056	PRKACG	1177.7/1316.4	1359.7/1278.8	1245.1	1318.6	0.082658	9631.9	8006.9	0.82118	0.79423	0.20577	0.41154	0.9999	TRUE
2178	PIK3R4	1579.9/1736.1	1618.9/1877.2	1656.2	1743.3	0.073913	12211	11281	0.8202	0.79395	0.20605	0.4121	0.9999	TRUE
2478	CERK	738.12/807.26	768.29/890.23	771.92	827.02	0.09935	2391.2	4514.1	0.82012	0.79393	0.20607	0.41215	0.9999	TRUE
2509	STK33	2532.8/2426.5	2399.5/2337.2	2479.1	2368.1	-0.066044	5648.9	18334	0.8196	0.20622	0.79378	0.41245	0.9999	FALSE
599	INSR	2698.7/2525.5	2808.5/2643.9	2610.7	2724.9	0.061776	15001	19513	0.81796	0.79331	0.20669	0.41338	0.9999	TRUE
2020	SIK2	1560.8/1597.8	1476/1514	1579.2	1494.9	-0.079128	684.13	10653	0.8171	0.20693	0.79307	0.41387	0.9999	FALSE
2637	POMK	1183.5/1160.2	1180.7/1307.1	1171.8	1242.3	0.084191	270.75	7444.3	0.81683	0.79299	0.20701	0.41402	0.9999	TRUE
936	PHKA2	1214.2/1143.5	1074.5/1141.8	1178.3	1107.7	-0.089131	2496.2	7494.1	0.81617	0.2072	0.7928	0.4144	0.9999	FALSE
2799	LRGUK	4271.1/4058.9	4315.1/4314.2	4163.7	4314.6	0.051365	22517	34280	0.81529	0.79255	0.20745	0.41491	0.9999	TRUE
1837	TNK2	905.65/973	832.26/924.47	938.72	877.15	-0.097759	2269	5705.9	0.81506	0.20752	0.79248	0.41504	0.9999	FALSE
2816	PNCK	2087.5/2014	1952.4/1951.7	2050.4	1952	-0.070899	2701.2	14585	0.81457	0.20766	0.79234	0.41532	0.9999	FALSE
2059	NUP62	2362/2287	2173.5/2264.3	2324.2	2218.4	-0.067159	2809	16962	0.81205	0.20838	0.79162	0.41676	0.9999	FALSE
801	NTRK1	3232.8/3359	3562.5/3294.5	3295.3	3425.8	0.056028	7964.7	25843	0.81199	0.7916	0.2084	0.4168	0.9999	TRUE
2415	SCYL3	1940.7/1872.1	2057.2/1944.2	1906.1	1999.9	0.069291	2353.1	13358	0.81182	0.79155	0.20845	0.41689	0.9999	TRUE
3104	Non-Targeting Control	2661.4/2733	2632.9/2530.8	2696.9	2581.3	-0.063199	2564.4	20293	0.81174	0.20847	0.79153	0.41694	0.9999	FALSE
2553	DCAKD	799.49/777.45	768.29/699.68	788.39	733.18	-0.1046	242.97	4629.7	0.8114	0.20857	0.79143	0.41713	0.9999	FALSE
1739	TJP2	4225.5/4043.4	3892.5/4077.5	4133.5	3983.9	-0.053156	16579	33980	0.81136	0.20858	0.79142	0.41716	0.9999	FALSE
579	HK3	3009.7/3174.2	2895.6/3036.9	3090.9	2965.4	-0.059762	13529	23920	0.81119	0.20863	0.79137	0.41725	0.9999	FALSE
1936	MAP4K5	3310.8/3107.4	3273.9/3398.7	3207.5	3335.7	0.056537	20681	25014	0.81079	0.79126	0.20874	0.41749	0.9999	TRUE
2249	PANK1	1340.2/1349.8	1337.2/1204.3	1345	1269	-0.083821	45.847	8784.3	0.81062	0.20879	0.79121	0.41759	0.9999	FALSE
2044	PIK3R5	2182/2128.4	2085.8/2023.1	2155.1	2054.2	-0.069124	1435.1	15486	0.81054	0.20882	0.79118	0.41763	0.9999	FALSE
2995	MAST4	5170.2/4927	5305.9/5127	5047.1	5215.7	0.047389	29563	43260	0.81048	0.79117	0.20883	0.41766	0.9999	TRUE
58	AKT2	2414.2/2655.5	2566.9/2721.3	2532	2643	0.061861	29118	18806	0.80922	0.79081	0.20919	0.41839	0.9999	TRUE
744	MST1	1991.3/2155.9	2181.7/2158.6	2071.9	2170.1	0.066762	13552	14770	0.80787	0.79042	0.20958	0.41917	0.9999	TRUE
2332	STYK1	1142.8/1170.9	1172.5/1281.8	1156.8	1225.9	0.083643	394.82	7330.2	0.80721	0.79023	0.20977	0.41955	0.9999	TRUE
480	FLT4	1946.5/2093.9	1842.8/2005.3	2018.8	1922.3	-0.070636	10864	14315	0.80663	0.20994	0.79006	0.41988	0.9999	FALSE
1747	EIF2AK3	2345.4/2231	2077.6/2295.5	2287.5	2183.8	-0.066856	6545.5	16640	0.80337	0.21088	0.78912	0.42176	0.9999	FALSE
2964	EPHA10	2258.3/2223.8	2048.3/2233	2241	2138.7	-0.067397	594.44	16233	0.80315	0.21094	0.78906	0.42189	0.9999	FALSE
1612	DYRK4	2749.3/2780.7	2705.7/2593.3	2764.9	2648.9	-0.061839	492.96	20912	0.80254	0.21112	0.78888	0.42224	0.9999	FALSE
418	EPHB6	2715.3/2718.7	2962.9/2706.4	2717	2831.8	0.059676	5.7709	20475	0.80219	0.78878	0.21122	0.42244	0.9999	TRUE
3004	MAP3K15	1619.7/1515.5	1682.2/1616.7	1566.8	1649.1	0.073872	5427.2	10552	0.80183	0.78867	0.21133	0.42265	0.9999	TRUE
556	GUCY2F	1054.1/1186.4	1177.3/1193.9	1118.3	1185.6	0.084179	8764.8	7038.6	0.80162	0.78861	0.21139	0.42277	0.9999	TRUE
3147	Non-Targeting Control	3241.1/3339.9	3189.5/3133.7	3290.1	3161.5	-0.057531	4884.3	25794	0.80109	0.21154	0.78846	0.42308	0.9999	FALSE
2114	RPS6KC1	2312.2/2350.2	2284.5/2170.5	2331.2	2226.8	-0.066073	722.29	17023	0.80017	0.21181	0.78819	0.42361	0.9999	FALSE
1726	STK17B	1136.2/1182.9	1120.8/1061.4	1159.3	1090.7	-0.087913	1088.6	7349.2	0.80014	0.21181	0.78819	0.42363	0.9999	FALSE
1264	RNASEL	2261.6/2233.4	2117.7/2173.5	2247.5	2145.4	-0.067002	399.26	16290	0.79946	0.21201	0.78799	0.42402	0.9999	FALSE
3101	Non-Targeting Control	2063.4/2163	1993.9/2035	2112.6	2014.4	-0.068695	4961.2	15120	0.7993	0.21206	0.78794	0.42412	0.9999	FALSE
1364	STK10	2290.7/2198.8	2224.6/2063.3	2244.3	2142.4	-0.066962	4220	16262	0.79854	0.21228	0.78772	0.42456	0.9999	FALSE
1594	TNK1	1920.8/2085.5	2188.5/2008.2	2001.5	2096.4	0.066858	13576	14167	0.798	0.78757	0.21243	0.42487	0.9999	TRUE
1330	SRMS	1623/1760	1625/1584	1690.1	1604.4	-0.075077	9382.2	11559	0.79762	0.21255	0.78745	0.42509	0.9999	FALSE
2649	NTPCR	3305.8/3186.1	3172.5/3065.2	3245.4	3118.4	-0.057571	7161.8	25371	0.79731	0.21264	0.78736	0.42527	0.9999	FALSE
2416	SCYL3	2495.5/2427.7	2626.1/2512.9	2461.4	2568.9	0.061631	2296.6	18176	0.79715	0.78732	0.21268	0.42536	0.9999	TRUE
922	PGK1	2076.7/2036.6	2134.1/2172	2056.6	2152.9	0.066045	802.43	14638	0.79663	0.78717	0.21283	0.42567	0.9999	TRUE
38	ADRBK2	7056.9/6732.3	6839.8/6548.7	6892.7	6692.7	-0.042487	52692	63086	0.7965	0.21287	0.78713	0.42574	0.9999	FALSE
1909	FASTK	2171.2/2252.5	2274.3/2350.6	2211.5	2312.1	0.064184	3298.6	15976	0.79633	0.78708	0.21292	0.42584	0.9999	TRUE
230	CKMT1B	1876.8/1855.4	2008.2/1907	1866.1	1956.9	0.068557	229.69	13022	0.79627	0.78706	0.21294	0.42587	0.9999	TRUE
821	DDR2	3297.5/3256.5	3403.9/3404.6	3276.9	3404.3	0.054986	841.76	25669	0.79483	0.78664	0.21336	0.42671	0.9999	TRUE
2349	CDC42BPG	3319.1/3394.8	3154.8/3301.9	3356.7	3227.5	-0.0566	2867.3	26425	0.79466	0.21341	0.78659	0.42681	0.9999	FALSE
2408	ADCK1	1728.4/1829.2	1674/1706	1778	1690	-0.073257	5080.1	12286	0.79464	0.21341	0.78659	0.42682	0.9999	FALSE
3	ABL1	2558.5/2572	2454.6/2456.3	2565.3	2455.5	-0.063095	90.833	19104	0.7945	0.21345	0.78655	0.4269	0.9999	FALSE
1372	AURKC	2651.4/2673.4	2835/2715.4	2662.4	2774.5	0.059505	240.81	19980	0.79342	0.78623	0.21377	0.42753	0.9999	TRUE
3095	Non-Targeting Control	1074/1027.9	992.18/981.04	1050.7	986.59	-0.090701	1065.2	6531.1	0.79295	0.2139	0.7861	0.4278	0.9999	FALSE
2942	STK32C	2510.4/2527.9	2530.1/2297	2519.2	2410.8	-0.063423	152.45	18691	0.79281	0.21394	0.78606	0.42789	0.9999	FALSE
2440	TRIB3	1812.1/1767.1	1778.8/1627.1	1789.5	1701.3	-0.072876	1011.7	12382	0.79264	0.21399	0.78601	0.42799	0.9999	FALSE
3091	Non-Targeting Control	1361.8/1322.4	1416.1/1415.7	1341.9	1415.9	0.077379	776.72	8760.3	0.79058	0.78541	0.21459	0.42919	0.9999	TRUE
1966	LMTK2	513.37/536.58	585.24/549.32	524.85	567	0.11124	269.52	2846.6	0.79	0.78524	0.21476	0.42953	0.9999	TRUE
366	EGFR	2425.8/2202.4	2178.3/2240.5	2311.4	2209.2	-0.065243	24984	16850	0.78767	0.21544	0.78456	0.43089	0.9999	FALSE
2505	WNK2	1684.4/1758.8	1603.3/1668.8	1721.2	1635.7	-0.073451	2767.3	11815	0.78646	0.2158	0.7842	0.4316	0.9999	FALSE
709	MAP3K9	705.78/674.9	726.1/753.27	690.17	739.56	0.099588	476.67	3948.3	0.78612	0.7841	0.2159	0.4318	0.9999	TRUE
2709	NEK9	3363.8/3233.8	3444/3404.6	3298.2	3424.3	0.054111	8455.3	25870	0.78395	0.78346	0.21654	0.43307	0.9999	TRUE
2230	NLK	2768.4/2780.7	2611.1/2712.4	2774.5	2661.3	-0.060108	75.942	20999	0.7816	0.21722	0.78278	0.43445	0.9999	FALSE
2278	CROT	3453.4/3454.4	3563.8/3602.6	3453.9	3583.2	0.052989	0.49132	27352	0.78154	0.78276	0.21724	0.43448	0.9999	TRUE
622	ITPKA	1358.5/1366.5	1301.8/1275.8	1362.5	1288.7	-0.080214	32.19	8921.6	0.7807	0.21749	0.78251	0.43498	0.9999	FALSE
2757	SGK494	2564.3/2290.6	2337.5/2301.5	2423.6	2319.5	-0.063352	37495	17840	0.77988	0.21773	0.78227	0.43546	0.9999	FALSE
859	PDGFRA	2433.3/2625.7	2700.9/2569.5	2527.7	2634.4	0.059634	18509	18767	0.77896	0.782	0.218	0.436	0.9999	TRUE
1813	COL4A3BP	466.92/523.47	515.82/553.79	494.39	534.47	0.11225	1599.8	2650.5	0.77855	0.78188	0.21812	0.43624	0.9999	TRUE
2970	MYLK4	1918.3/1839.9	2004.1/1932.3	1878.7	1967.9	0.066888	3073.7	13128	0.77851	0.78187	0.21813	0.43627	0.9999	TRUE
2588	COASY	1961.4/1928.1	1806.1/1902.5	1944.7	1853.7	-0.06912	554.11	13685	0.77808	0.21826	0.78174	0.43652	0.9999	FALSE
2521	PANK3	1278.9/1083.9	1105.1/1115	1177.3	1110.1	-0.084814	19037	7486.7	0.77753	0.21842	0.78158	0.43685	0.9999	FALSE
1250	RAF1	3643.3/3403.1	3373.3/3409.1	3521.2	3391.1	-0.054278	28857	27996	0.77726	0.2185	0.7815	0.43701	0.9999	FALSE
1206	PRKX	618.69/592.63	637.63/663.95	605.52	650.66	0.10357	339.82	3376.6	0.77683	0.78137	0.21863	0.43726	0.9999	TRUE
1675	PAPSS1	3329/3242.2	3174.6/3147.1	3285.3	3160.8	-0.05572	3772	25748	0.77591	0.2189	0.7811	0.4378	0.9999	FALSE
3109	Non-Targeting Control	607.91/677.29	614.5/576.12	641.66	595	-0.10875	2408.1	3618.8	0.7757	0.21896	0.78104	0.43793	0.9999	FALSE
1601	RIPK2	2224.3/2073.6	2342.3/2149.7	2147.6	2243.9	0.063242	11362	15422	0.7753	0.78092	0.21908	0.43816	0.9999	TRUE
1521	DYRK3	2517.9/2445.6	2338.9/2414.6	2481.5	2376.5	-0.062367	2612.2	18355	0.77525	0.2191	0.7809	0.43819	0.9999	FALSE
1946	IRAK3	1720.9/1649.1	1644.1/1560.1	1684.6	1601.6	-0.072887	2578	11514	0.77393	0.21949	0.78051	0.43897	0.9999	FALSE
2237	CDK12	1746.6/1804.1	1840.1/1881.7	1775.1	1860.8	0.067945	1653.3	12262	0.77347	0.78038	0.21962	0.43925	0.9999	TRUE
786	NME3	1204.2/1144.7	1227/1255	1174.1	1240.9	0.079757	1770.7	7461.8	0.77322	0.7803	0.2197	0.43939	0.9999	TRUE
3067	Non-Targeting Control	3188/3111	3132.4/2928.2	3149.3	3028.6	-0.056354	2966.9	24467	0.77153	0.2202	0.7798	0.4404	0.9999	FALSE
3131	Non-Targeting Control	3652.5/3552.2	3730.5/3735.1	3602	3732.8	0.051467	5027.8	28774	0.77141	0.77977	0.22023	0.44046	0.9999	TRUE
2840	TTBK2	1090.6/1200.8	1050.7/1107.6	1144.3	1078.8	-0.085068	6071	7235.6	0.77099	0.22036	0.77964	0.44071	0.9999	FALSE
808	NTRK2	3397/3308.9	3265.1/3190.2	3352.7	3227.4	-0.054908	3879.8	26387	0.77098	0.22036	0.77964	0.44072	0.9999	FALSE
762	MYT1	2755.9/2634	2504.3/2667.7	2694.3	2584.7	-0.059884	7430.9	20269	0.76974	0.22073	0.77927	0.44145	0.9999	FALSE
2706	PLXNA4	1437.3/1392.7	1437.9/1542.3	1414.8	1489.2	0.073847	991.59	9334.9	0.76961	0.77924	0.22076	0.44153	0.9999	TRUE
1203	EIF2AK2	2910.2/2693.6	2691.4/2684.1	2799.8	2687.7	-0.058917	23454	21230	0.7692	0.22089	0.77911	0.44178	0.9999	FALSE
397	EPHA8	1307.9/1361.7	1312.7/1506.5	1334.5	1406.3	0.075499	1449.8	8702.2	0.76916	0.7791	0.2209	0.4418	0.9999	TRUE
2503	WNK3	1852.8/1845.8	1948.3/1924.9	1849.3	1936.5	0.066468	23.95	12881	0.76868	0.77896	0.22104	0.44209	0.9999	TRUE
1782	IP6K1	2813.2/2797.4	2621.3/2767.5	2805.3	2693.4	-0.058686	124.3	21280	0.76683	0.22159	0.77841	0.44318	0.9999	FALSE
2496	NADK	1566.6/1645.5	1635.3/1737.3	1605.6	1685.5	0.070028	3111.5	10868	0.76651	0.77831	0.22169	0.44337	0.9999	TRUE
1741	MAP4K4	1822.1/1898.3	1906.1/1988.9	1859.8	1947	0.066104	2905.9	12969	0.7661	0.77819	0.22181	0.44362	0.9999	TRUE
308	CSNK2A2	2417.6/2347.8	2494.7/2472.7	2382.4	2483.7	0.06002	2429.5	17476	0.76591	0.77813	0.22187	0.44373	0.9999	TRUE
1737	TJP2	1270.6/1283	1248.7/1167.1	1276.8	1207.2	-0.080734	77.705	8252	0.76554	0.22198	0.77802	0.44395	0.9999	FALSE
251	CLK2	2399.3/2425.4	2270.9/2350.6	2412.3	2310.4	-0.06224	339.24	17740	0.76506	0.22212	0.77788	0.44423	0.9999	FALSE
2475	IPPK	1788.1/1788.6	1848.9/1898.1	1788.3	1873.3	0.066955	0.1419	12372	0.76418	0.77762	0.22238	0.44476	0.9999	TRUE
205	CHEK1	2037.7/1984.2	1993.2/2216.6	2010.8	2102	0.063963	1433.7	14246	0.76409	0.77759	0.22241	0.44482	0.9999	TRUE
2121	EIF2AK1	582.2/648.67	563.46/576.12	614.54	569.75	-0.10898	2210.5	3436.8	0.76391	0.22246	0.77754	0.44492	0.9999	FALSE
2759	SGK494	1628.8/1522.7	1481.5/1511	1574.9	1496.2	-0.073923	5634.3	10618	0.76388	0.22247	0.77753	0.44494	0.9999	FALSE
985	PIK3R1	3598.5/3712	3930.6/3645.8	3654.8	3785.5	0.050679	6431.9	29285	0.76378	0.7775	0.2225	0.445	0.9999	TRUE
71	ARAF	2708.7/2675.8	2466.2/2706.4	2692.2	2583.5	-0.059414	541.03	20250	0.76358	0.22256	0.77744	0.44512	0.9999	FALSE
1477	MAP3K12	1788.1/1721.8	1903.4/1776	1754.6	1838.6	0.067381	2194.2	12092	0.76336	0.77738	0.22262	0.44525	0.9999	TRUE
899	PFKFB3	1811.3/1786.2	1922.4/1846	1798.7	1883.8	0.066649	314.35	12458	0.76237	0.77708	0.22292	0.44584	0.9999	TRUE
1479	MAP3K12	2272.4/2376.5	2174.2/2276.2	2323.9	2224.6	-0.062934	5413.8	16959	0.76202	0.22302	0.77698	0.44605	0.9999	FALSE
620	ITPK1	1537.6/1630	1531.1/1478.3	1583.1	1504.5	-0.073489	4270.4	10685	0.7611	0.2233	0.7767	0.4466	0.9999	FALSE
777	NME1	2225.1/2129.6	2230/2314.9	2176.9	2272.1	0.061723	4561.2	15675	0.76036	0.77648	0.22352	0.44704	0.9999	TRUE
1009	PKLR	1232.4/1385.6	1414.8/1339.8	1306.8	1376.8	0.07526	11740	8485.1	0.76026	0.77645	0.22355	0.4471	0.9999	TRUE
2511	STK33	1630.5/1590.7	1484.2/1579.5	1610.5	1531.1	-0.072862	793.26	10907	0.75993	0.22365	0.77635	0.4473	0.9999	FALSE
1552	DGKD	1760.7/1942.4	1946.2/1924.9	1849.3	1935.5	0.065683	16521	12881	0.75941	0.7762	0.2238	0.44761	0.9999	TRUE
939	PHKB	1805.5/1842.3	1828.5/1993.3	1823.8	1909.2	0.065962	676.21	12668	0.75849	0.77592	0.22408	0.44816	0.9999	TRUE
524	GRK4	2974.9/2808.1	2732.2/2824	2890.3	2777.8	-0.057277	13907	22060	0.75771	0.22431	0.77569	0.44863	0.9999	FALSE
2205	NME8	659.33/610.51	686.63/672.88	634.45	679.72	0.099283	1192.2	3570.3	0.75764	0.77567	0.22433	0.44867	0.9999	TRUE
502	GALK1	2076.7/2034.2	2179/2115.4	2055.4	2147	0.062879	900.82	14628	0.75742	0.7756	0.2244	0.4488	0.9999	TRUE
2704	PKDCC	1495.3/1366.5	1502.6/1503.6	1429.5	1503.1	0.07239	8301.3	9451	0.75715	0.77552	0.22448	0.44896	0.9999	TRUE
2185	AK3	2047.7/1984.2	2117.7/2094.6	2015.7	2106.1	0.063305	2016.2	14288	0.75678	0.77541	0.22459	0.44918	0.9999	TRUE
2852	SIK1	500.1/521.08	564.82/535.93	510.48	550.18	0.10785	220.19	2753.8	0.75656	0.77534	0.22466	0.44932	0.9999	TRUE
3126	Non-Targeting Control	1840.3/1956.7	1958.5/2011.2	1897.6	1984.7	0.064666	6777.6	13287	0.75509	0.7749	0.2251	0.4502	0.9999	TRUE
2469	MPP5	2518.7/2583.9	2394.7/2501	2551.1	2447.3	-0.059941	2126.3	18978	0.75394	0.22544	0.77456	0.45088	0.9999	FALSE
1221	PTK2	1574.1/1602.6	1672.7/1659.9	1588.3	1666.3	0.06911	405.83	10727	0.75297	0.77427	0.22573	0.45147	0.9999	TRUE
41	AK1	3130.8/3258.8	3103.8/3047.3	3194.2	3075.4	-0.054638	8199.7	24889	0.75269	0.22582	0.77418	0.45164	0.9999	FALSE
1568	PDXK	2213.5/2092.7	2066/2051.4	2152.3	2058.7	-0.064086	7305	15462	0.75238	0.22591	0.77409	0.45182	0.9999	FALSE
102	BMPR2	1155.3/1205.5	1166.4/1065.9	1180.1	1115	-0.081823	1262.1	7508	0.75159	0.22615	0.77385	0.4523	0.9999	FALSE
2548	PIP4K2C	2473.9/2501.7	2492.7/2283.6	2487.8	2385.9	-0.060307	384.2	18411	0.75093	0.22635	0.77365	0.4527	0.9999	FALSE
1714	TBRG4	1358.5/1315.2	1267.8/1265.4	1336.7	1266.6	-0.077648	935.33	8719	0.75065	0.22643	0.77357	0.45286	0.9999	FALSE
256	CLK3	4105.3/4073.3	4168.1/4285.9	4089.2	4226.6	0.047654	512.59	33540	0.75004	0.77338	0.22662	0.45323	0.9999	TRUE
1449	TYRO3	3393.7/3480.6	3585.6/3535.6	3436.9	3560.5	0.050969	3779.2	27189	0.74975	0.7733	0.2267	0.45341	0.9999	TRUE
582	HUS1	840.13/850.19	824.77/760.72	845.14	792.1	-0.093402	50.552	5031.4	0.74782	0.22728	0.77272	0.45457	0.9999	FALSE
2519	FASTKD3	2248.4/2318	2149.7/2224.1	2282.9	2186.6	-0.06218	2427.3	16600	0.74779	0.22729	0.77271	0.45459	0.9999	FALSE
555	GUCY2F	1958.9/1897.1	1795.2/1887.6	1927.8	1840.8	-0.066541	1910	13542	0.74711	0.2275	0.7725	0.455	0.9999	FALSE
776	NEK3	1348.5/1528.7	1531.8/1485.7	1435.8	1508.6	0.071324	16242	9501.2	0.74703	0.77248	0.22752	0.45505	0.9999	TRUE
2209	TAOK3	1444.7/1547.7	1393.7/1448.5	1495.3	1420.8	-0.073708	5307.8	9976.9	0.74615	0.22779	0.77221	0.45557	0.9999	FALSE
692	MAP3K1	1867.7/1998.5	1812.2/1878.7	1932	1845.2	-0.066302	8554	13577	0.74513	0.2281	0.7719	0.45619	0.9999	FALSE
459	FGFR2	1526/1521.5	1364.4/1537.8	1523.8	1448.5	-0.073001	10.089	10205	0.74474	0.22821	0.77179	0.45643	0.9999	FALSE
2281	TRPM7	3512.3/3421	3641.4/3538.6	3466.4	3589.6	0.050401	4166.2	27471	0.74376	0.77149	0.22851	0.45702	0.9999	TRUE
574	HK2	2273.2/2378.8	2502.2/2344.7	2325.4	2422.2	0.058765	5576.9	16973	0.74239	0.77108	0.22892	0.45785	0.9999	TRUE
2642	MEX3B	1776.5/1898.3	1712.2/1793.9	1836.4	1752.5	-0.067384	7425.1	12773	0.74188	0.22908	0.77092	0.45816	0.9999	FALSE
1787	MELK	2329.6/2220.3	2387.2/2352.1	2274.3	2369.6	0.059201	5983	16524	0.74144	0.77079	0.22921	0.45843	0.9999	TRUE
2491	WNK1	2193.6/2361	2157.9/2203.2	2275.8	2180.4	-0.061694	14005	16537	0.74114	0.2293	0.7707	0.45861	0.9999	FALSE
1492	TRRAP	1820.4/1987.7	1827.8/1805.8	1902.2	1816.8	-0.066287	14005	13326	0.74039	0.22953	0.77047	0.45906	0.9999	FALSE
2669	MASTL	3073.6/3235	3371.9/3169.4	3153.2	3269.1	0.052033	13032	24504	0.74001	0.77035	0.22965	0.45929	0.9999	TRUE
73	ATM	2628.2/2610.2	2775.8/2670.7	2619.2	2722.7	0.055922	162.54	19590	0.7399	0.77032	0.22968	0.45936	0.9999	TRUE
750	MUSK	2690.4/2511.2	2689.4/2715.4	2599.3	2702.3	0.056079	16061	19410	0.73976	0.77028	0.22972	0.45944	0.9999	TRUE
2582	ITPKC	2230.1/2132	2094.6/2081.2	2180.5	2087.9	-0.062605	4812.1	15707	0.73919	0.22989	0.77011	0.45979	0.9999	FALSE
2935	GK5	1365.1/1399.9	1535.9/1374.1	1382.4	1452.7	0.071551	604.72	9078.4	0.73823	0.76981	0.23019	0.46037	0.9999	TRUE
2483	PINK1	380.67/468.62	363.39/413.85	422.36	387.8	-0.12285	3877.5	2196.8	0.73733	0.23046	0.76954	0.46092	0.9999	FALSE
627	ITPKB	2450.7/2504.1	2502.9/2258.3	2477.2	2377.5	-0.059283	1421.9	18317	0.73719	0.2305	0.7695	0.46101	0.9999	FALSE
523	GRK4	2362/2337.1	2209.6/2297	2349.5	2252.9	-0.060557	309.26	17185	0.73705	0.23055	0.76945	0.46109	0.9999	FALSE
1326	SRM	2653.1/2748.5	2528.1/2664.7	2700.4	2595.5	-0.057116	4551.8	20324	0.73552	0.23101	0.76899	0.46202	0.9999	FALSE
312	CSNK2B	1564.2/1409.4	1360.3/1464.9	1484.8	1411.6	-0.07283	11979	9892.2	0.73541	0.23105	0.76895	0.46209	0.9999	FALSE
2811	DGKK	1748.3/1631.2	1589.7/1630.1	1688.7	1609.8	-0.069049	6853.1	11548	0.73485	0.23121	0.76879	0.46243	0.9999	FALSE
1149	MAPK6	2023.6/2066.4	2165.4/2102	2044.9	2133.5	0.061126	917.15	14538	0.73437	0.76864	0.23136	0.46272	0.9999	TRUE
2050	DAPK2	1623/1701.6	1655/1515.5	1661.8	1583.7	-0.069436	3083.7	11327	0.73417	0.23142	0.76858	0.46285	0.9999	FALSE
1010	PKLR	2052.6/2040.2	2001.4/1915.9	2046.4	1958.2	-0.063548	77.276	14551	0.7314	0.23227	0.76773	0.46454	0.9999	FALSE
1459	VRK1	3620.9/3471.1	3444.7/3400.1	3545.2	3422.4	-0.050869	11228	28227	0.73126	0.23231	0.76769	0.46462	0.9999	FALSE
1829	LRPPRC	2448.2/2335.9	2368.8/2222.6	2391.4	2294.6	-0.059627	6308.2	17555	0.73107	0.23237	0.76763	0.46474	0.9999	FALSE
1648	RPS6KA4	73.812/73.929	72.134/102.72	73.871	86.08	0.21794	0.0068583	279.02	0.73093	0.76759	0.23241	0.46482	0.9999	TRUE
1827	HIPK3	2830.6/2864.2	2954.8/2955	2847.3	2954.9	0.053488	564.19	21665	0.7309	0.76758	0.23242	0.46484	0.9999	TRUE
1446	TYK2	1946.5/1895.9	1750.3/1926.4	1921	1836.2	-0.065128	1278	13485	0.73058	0.23252	0.76748	0.46503	0.9999	FALSE
104	BMPR2	3404.5/3349.5	3312.7/3203.6	3376.9	3257.7	-0.051805	1513	26617	0.73028	0.23261	0.76739	0.46522	0.9999	FALSE
967	PIK3CA	1894.2/1917.4	1949/2032	1905.8	1990.1	0.062414	268.1	13356	0.72946	0.76714	0.23286	0.46572	0.9999	TRUE
2456	RBKS	1154.5/1136.4	1250.8/1165.6	1145.4	1207.5	0.076087	163.64	7243.4	0.72945	0.76714	0.23286	0.46573	0.9999	TRUE
1105	PKN1	1012.6/1279.5	1194.3/1205.8	1138.3	1200	0.076205	35717	7189.4	0.72879	0.76693	0.23307	0.46613	0.9999	TRUE
676	MAK	2656.4/2428.9	2694.1/2587.3	2540.1	2640.2	0.055721	25885	18879	0.72827	0.76678	0.23322	0.46645	0.9999	TRUE
704	MAP3K5	2131.4/2188.1	1957.1/2186.9	2159.6	2068.8	-0.061901	1604	15525	0.72825	0.23323	0.76677	0.46646	0.9999	FALSE
1394	TEK	637.77/664.17	666.22/724.99	650.84	694.98	0.094539	348.54	3680.8	0.72764	0.76658	0.23342	0.46684	0.9999	TRUE
1012	PKLR	1761.5/1831.5	1703.3/1726.9	1796.2	1715	-0.066656	2450.1	12437	0.72762	0.23342	0.76658	0.46685	0.9999	FALSE
1937	MAP4K1	1956.4/1987.7	1859.8/1913	1972	1886.2	-0.06416	490.06	13917	0.72749	0.23346	0.76654	0.46692	0.9999	FALSE
883	PDK4	3029.6/3025.1	3191.6/3086	3027.4	3138.4	0.05193	10.024	23329	0.72668	0.76629	0.23371	0.46742	0.9999	TRUE
694	MAP3K3	789.54/885.96	918.68/857.48	836.36	887.55	0.085612	4652	4968.9	0.72626	0.76616	0.23384	0.46768	0.9999	TRUE
785	NME3	1866/1941.2	1819.7/1819.2	1903.3	1819.4	-0.064961	2827.9	13335	0.72606	0.2339	0.7661	0.4678	0.9999	FALSE
2043	PIK3R5	1551.7/1534.6	1460.4/1478.3	1543.1	1469.3	-0.070711	145.95	10361	0.72559	0.23405	0.76595	0.46809	0.9999	FALSE
2601	ADPGK	3674/3548.6	3476.7/3498.4	3610.8	3487.5	-0.050081	7865.1	28859	0.72537	0.23411	0.76589	0.46823	0.9999	FALSE
1860	PAK4	2370.3/2263.2	2416.5/2404.2	2316.1	2410.3	0.057507	5735.2	16891	0.72503	0.76578	0.23422	0.46844	0.9999	TRUE
1007	PKD2	2117.3/2081.9	2255.9/2122.9	2099.6	2188.4	0.059735	626.13	15007	0.72487	0.76573	0.23427	0.46853	0.9999	TRUE
1137	MAPK1	998.54/1041	1061.6/1092.7	1019.5	1077	0.079074	900.43	6299.6	0.72441	0.76559	0.23441	0.46881	0.9999	TRUE
334	DAPK3	1418.2/1454.7	1435.2/1299.6	1436.3	1365.7	-0.072685	667.93	9505.7	0.72435	0.23443	0.76557	0.46885	0.9999	FALSE
1628	CDK5R1	3052.8/3053.8	3102.4/3227.5	3053.3	3164.3	0.051517	0.42172	23570	0.72324	0.76523	0.23477	0.46953	0.9999	TRUE
1257	TRIM27	1625.5/1779.1	1717.6/1841.5	1700.6	1778.5	0.064586	11794	11645	0.72193	0.76483	0.23517	0.47034	0.9999	TRUE
3031	NME1-NME2	935.51/761.95	897.59/893.21	844.28	895.4	0.084709	15101	5025.3	0.72108	0.76457	0.23543	0.47086	0.9999	TRUE
346	DLG1	3280.9/3261.2	3219.5/3093.5	3271.1	3155.8	-0.05171	193.53	25613	0.71983	0.23582	0.76418	0.47163	0.9999	FALSE
2640	POMK	3358.9/3378.1	3276.6/3226	3368.5	3251.2	-0.051098	184.76	26537	0.71978	0.23583	0.76417	0.47166	0.9999	FALSE
1511	PIP4K2B	3243.6/3155.1	3075.9/3095	3199	3085.4	-0.052157	3914.3	24934	0.71957	0.2359	0.7641	0.47179	0.9999	FALSE
2915	PRPS1L1	1750.8/1659.8	1790.4/1774.5	1704.7	1782.4	0.064313	4134.5	11679	0.71951	0.76409	0.23591	0.47183	0.9999	TRUE
2655	CARD11	3336.5/3283.9	3299.8/3092	3310.1	3194.2	-0.051395	1382.6	25983	0.71889	0.23611	0.76389	0.47221	0.9999	FALSE
1099	PRKCH	1526/1516.7	1558.4/1630.1	1521.4	1593.8	0.067089	42.889	10186	0.71801	0.76363	0.23637	0.47275	0.9999	TRUE
49	AK4	1621.4/1533.4	1586.9/1423.2	1576.8	1502.8	-0.069264	3867.7	10634	0.71723	0.23661	0.76339	0.47323	0.9999	FALSE
2835	MPP7	3328.2/2911.9	3237.9/3211.1	3113.1	3224.4	0.050697	86759	24128	0.71702	0.76332	0.23668	0.47336	0.9999	TRUE
3053	Non-Targeting Control	2799.1/2725.8	2762.2/2559	2762.2	2658.7	-0.055094	2680.2	20887	0.71638	0.23688	0.76312	0.47376	0.9999	FALSE
986	PIK3R1	607.08/585.47	609.05/666.93	596.18	637.33	0.096149	233.56	3314.5	0.71486	0.76265	0.23735	0.4747	0.9999	TRUE
213	CHKB	3363/3545	3665.2/3479	3452.8	3570.9	0.048507	16567	27341	0.71423	0.76246	0.23754	0.47509	0.9999	TRUE
542	GSK3B	588.01/579.51	623.34/625.25	583.74	624.29	0.096732	36.118	3232	0.71329	0.76217	0.23783	0.47567	0.9999	TRUE
2464	FN3K	2818.1/2792.6	2677.1/2725.8	2805.3	2701.3	-0.054484	325.45	21281	0.71297	0.23793	0.76207	0.47587	0.9999	FALSE
2314	FGGY	1835.3/1985.4	1789.7/1863.8	1908.9	1826.4	-0.063685	11255	13382	0.71294	0.23794	0.76206	0.47588	0.9999	FALSE
22	ACVR2B	1168.6/1151.9	1120.8/1077.8	1160.2	1099.1	-0.077968	139.25	7355.9	0.71227	0.23815	0.76185	0.4763	0.9999	FALSE
960	PIK3C2G	1692.7/1624.1	1661.8/1808.7	1658	1733.7	0.064365	2356.3	11296	0.71219	0.76183	0.23817	0.47634	0.9999	TRUE
1004	PKD1	3227/3107.4	3241.9/3315.3	3166.6	3278.4	0.050028	7151.1	24630	0.71219	0.76183	0.23817	0.47635	0.9999	TRUE
2830	STK35	1669.5/1690.8	1766.6/1746.2	1680.1	1756.4	0.064002	227.96	11477	0.71183	0.76171	0.23829	0.47657	0.9999	TRUE
1512	PIP4K2B	1434.8/1324.8	1327/1295.2	1378.7	1311	-0.072586	6053.6	9049.1	0.71166	0.23834	0.76166	0.47668	0.9999	FALSE
1875	STK25	2860.4/2716.3	2831.6/2544.2	2787.4	2684	-0.054517	10388	21117	0.71157	0.23836	0.76164	0.47673	0.9999	FALSE
2027	ATMIN	2733.5/2525.5	2739/2715.4	2627.5	2727.2	0.053713	21644	19664	0.71101	0.76146	0.23854	0.47708	0.9999	TRUE
1501	PIP5K1A	1716.8/1764.8	1750.3/1889.1	1740.6	1818.4	0.063037	1152.5	11976	0.71079	0.76139	0.23861	0.47721	0.9999	TRUE
1995	MAST3	2094.9/2147.5	2270.9/2148.2	2121.1	2208.7	0.058353	1382.8	15193	0.71063	0.76134	0.23866	0.47731	0.9999	TRUE
703	MAP3K5	1204.2/1213.9	1165/1128.4	1209	1146.6	-0.076453	46.607	7729.2	0.71039	0.23873	0.76127	0.47746	0.9999	FALSE
2715	MYLK3	3041.2/3153.9	3109.2/3307.8	3097.1	3207	0.050314	6350.2	23978	0.71005	0.76116	0.23884	0.47767	0.9999	TRUE
207	CHEK1	1820.4/1791	1661.1/1793.9	1805.6	1726.2	-0.064868	432.98	12516	0.71002	0.23885	0.76115	0.47769	0.9999	FALSE
3135	Non-Targeting Control	1653.7/1667	1667.2/1506.5	1660.3	1584.9	-0.067083	87.939	11315	0.70961	0.23897	0.76103	0.47795	0.9999	FALSE
116	BRDT	577.23/537.77	509.02/526.99	557.15	517.93	-0.10512	778.46	3057	0.70942	0.23903	0.76097	0.47807	0.9999	FALSE
2861	AK8	3497.4/3522.4	3619.6/3636.8	3509.8	3628.2	0.047843	312.57	27888	0.70887	0.7608	0.2392	0.4784	0.9999	TRUE
87	BCR	1399.1/1329.5	1276.6/1317.5	1363.9	1296.9	-0.072598	2421	8932.6	0.70872	0.23925	0.76075	0.4785	0.9999	FALSE
1579	PRKRA	3675.7/3528.3	3497.1/3465.6	3601.2	3481.4	-0.048836	10856	28767	0.7069	0.23981	0.76019	0.47963	0.9999	FALSE
2585	COASY	2966.6/2983.4	3056.8/3106.9	2975	3081.8	0.050857	141.43	22842	0.70649	0.76006	0.23994	0.47988	0.9999	TRUE
1575	CASK	1625.5/1503.6	1517.5/1464.9	1563.4	1491	-0.068384	7432.6	10525	0.70593	0.24012	0.75988	0.48023	0.9999	FALSE
94	BMPR1A	3362.2/3269.6	3430.4/3428.4	3315.6	3429.4	0.048705	4287.9	26035	0.70577	0.75984	0.24016	0.48033	0.9999	TRUE
1701	DCLK1	3784.3/3777.5	3884.3/3924.2	3780.9	3904.2	0.046273	22.963	30510	0.70572	0.75982	0.24018	0.48036	0.9999	TRUE
2633	OBSCN	974.48/928.88	843.15/955.73	951.41	897.68	-0.083781	1039.9	5798.5	0.70565	0.2402	0.7598	0.4804	0.9999	FALSE
1884	ERN2	766.32/752.41	862.88/753.27	759.33	806.22	0.086329	96.749	4426.2	0.70474	0.75951	0.24049	0.48097	0.9999	TRUE
2274	GSAP	1181.8/1291.4	1182.7/1162.7	1235.4	1172.6	-0.075129	6003.9	7931.8	0.70443	0.24058	0.75942	0.48116	0.9999	FALSE
662	LIMK2	3006.4/3183.7	3256.2/3150	3093.8	3202.7	0.049898	15727	23948	0.70379	0.75922	0.24078	0.48157	0.9999	TRUE
2132	NMRK2	2698.7/2721.1	2843.2/2777.9	2709.9	2810.3	0.0525	250.19	20410	0.70323	0.75904	0.24096	0.48191	0.9999	TRUE
2527	FN3KRP	1838.7/1919.8	1908.8/2011.2	1878.8	1959.3	0.060543	3289.6	13129	0.70312	0.75901	0.24099	0.48198	0.9999	TRUE
1818	ACTR2	1399.1/1488.1	1359.7/1388.9	1442.9	1374.2	-0.070341	3962.4	9558.1	0.70283	0.24108	0.75892	0.48216	0.9999	FALSE
2347	PLXNA3	2090/2297.8	2148.4/2058.8	2191.4	2103.1	-0.05929	21604	15801	0.70224	0.24127	0.75873	0.48253	0.9999	FALSE
285	CSNK1D	2177.9/2154.7	2112.3/2045.4	2166.2	2078.6	-0.059553	268.95	15583	0.70206	0.24132	0.75868	0.48264	0.9999	FALSE
1688	LATS1	2088.3/2203.6	2078.3/2038	2145.2	2058	-0.059787	6644.3	15401	0.70203	0.24133	0.75867	0.48266	0.9999	FALSE
2946	PGM2L1	575.57/591.43	608.37/638.64	583.45	623.32	0.095225	125.86	3230.1	0.70166	0.75856	0.24144	0.48289	0.9999	TRUE
586	IGF1R	1786.4/1739.7	1881.6/1799.8	1762.9	1840.3	0.061908	1090.4	12161	0.70134	0.75845	0.24155	0.48309	0.9999	TRUE
1698	MAP3K13	3441.8/3443.7	3542.7/3574.3	3442.7	3558.5	0.047696	1.7494	27245	0.70128	0.75843	0.24157	0.48313	0.9999	TRUE
1397	TESK1	1056.6/1138.7	1028.9/1296.6	1096.9	1155.1	0.074462	3376.1	6877.2	0.70125	0.75843	0.24157	0.48315	0.9999	TRUE
170	CDK1	2056.8/2207.1	2053.1/2035	2130.6	2044	-0.059835	11307	15275	0.70069	0.24175	0.75825	0.4835	0.9999	FALSE
539	GSK3A	1903.4/2066.4	1904.1/1896.6	1983.2	1900.3	-0.061576	13304	14012	0.70039	0.24184	0.75816	0.48368	0.9999	FALSE
1270	ROCK1	2972.4/2860.6	2807.8/2815.1	2915.9	2811.4	-0.052642	6250.7	22297	0.69995	0.24198	0.75802	0.48396	0.9999	FALSE
1481	MAPKAPK3	2673/2741.3	2864.9/2749.6	2707	2806.7	0.052173	2335.9	20384	0.69846	0.75756	0.24244	0.48489	0.9999	TRUE
3036	CDK11A	1838.7/1706.3	1673.4/1715	1771.3	1694	-0.064278	8759.1	12230	0.69834	0.24248	0.75752	0.48497	0.9999	FALSE
76	ATM	2060.1/2089.1	2136.8/2182.4	2074.5	2159.5	0.057859	420.29	14792	0.6983	0.75751	0.24249	0.48499	0.9999	TRUE
565	HCK	2251.7/2233.4	2358.6/2304.5	2242.5	2331.4	0.056058	167.55	16246	0.69739	0.75722	0.24278	0.48556	0.9999	TRUE
1938	MAP4K1	2580.1/2454	2411/2431	2516.2	2421	-0.055645	7956	18665	0.69713	0.24286	0.75714	0.48572	0.9999	FALSE
1832	LRPPRC	966.19/1082.7	1092.2/1064.4	1022.8	1078.2	0.07607	6793.1	6323.8	0.69704	0.75711	0.24289	0.48578	0.9999	TRUE
409	EPHB3	4316.8/4098.3	4586.6/4098.3	4206.1	4335.6	0.043737	23867	34702	0.69516	0.75652	0.24348	0.48696	0.9999	TRUE
717	MAP3K11	2425.8/2578	2612.5/2578.4	2500.8	2595.4	0.053557	11575	18527	0.69514	0.75652	0.24348	0.48697	0.9999	TRUE
1075	PRKAR2B	3008/3043	3105.8/3157.5	3025.5	3131.6	0.049698	611.51	23311	0.69474	0.75639	0.24361	0.48722	0.9999	TRUE
349	DLG3	698.31/658.21	605.65/665.44	677.96	634.84	-0.094665	804.33	3864.9	0.69361	0.24396	0.75604	0.48792	0.9999	FALSE
2377	PBK	1239.9/1187.6	1263/1286.2	1213.5	1274.6	0.070806	1364.7	7763.3	0.69337	0.75596	0.24404	0.48808	0.9999	TRUE
2693	IGFN1	2510.4/2471.9	2568.2/2602.2	2491.1	2585.2	0.053469	744.28	18440	0.69291	0.75582	0.24418	0.48836	0.9999	TRUE
2624	STK40	1774.8/1861.3	1778.8/1701.6	1817.6	1739.8	-0.063068	3745	12616	0.69255	0.2443	0.7557	0.48859	0.9999	FALSE
2620	GSG2	1142/1167.4	1138.5/1054	1154.6	1095.4	-0.075863	321.37	7313.6	0.6922	0.2444	0.7556	0.48881	0.9999	FALSE
672	LYN	959.56/823.95	817.29/860.46	889.17	838.6	-0.084392	9207.6	5347	0.69168	0.24457	0.75543	0.48914	0.9999	FALSE
2589	SH3BP5L	2216/2351.4	2316.4/2428	2282.7	2371.6	0.055075	9169.2	16598	0.68979	0.75484	0.24516	0.49033	0.9999	TRUE
1419	TK1	1519.4/1557.3	1476/1460.4	1538.2	1468.2	-0.06717	718.8	10322	0.68921	0.24534	0.75466	0.49069	0.9999	FALSE
426	ERBB3	2274.1/2287	2179/2204.7	2280.5	2191.8	-0.057223	83.981	16579	0.68906	0.24539	0.75461	0.49078	0.9999	FALSE
1665	BAZ1B	1837/1731.4	1710.8/1703.1	1783.4	1706.9	-0.063207	5580.5	12331	0.68883	0.24547	0.75453	0.49093	0.9999	FALSE
2	ABL1	1833.7/1749.3	1813.6/1923.4	1791	1867.7	0.060449	3564.8	12394	0.68877	0.75452	0.24548	0.49097	0.9999	TRUE
327	DGKQ	1808/1941.2	2000/1905.5	1873.4	1952.2	0.059384	8881.4	13084	0.6886	0.75446	0.24554	0.49107	0.9999	TRUE
618	ITPK1	1949/2077.2	1936.7/1923.4	2012	1930	-0.060006	8219.9	14257	0.68684	0.24609	0.75391	0.49218	0.9999	FALSE
1153	MAPK7	2025.3/2132	2120.5/2203.2	2078	2161.5	0.056809	5698.9	14822	0.68584	0.75359	0.24641	0.49281	0.9999	TRUE
250	CLK2	1647.9/1702.8	1727.1/1770	1675.1	1748.5	0.061785	1503.8	11436	0.68582	0.75359	0.24641	0.49282	0.9999	TRUE
1179	MAP2K1	1910.8/1853	1892.5/2030.6	1881.7	1960.3	0.059024	1671.7	13153	0.68555	0.7535	0.2465	0.493	0.9999	TRUE
146	CAMK4	2869.5/2942.9	2720.7/2889.5	2906	2803.8	-0.051605	2687.3	22205	0.68547	0.24652	0.75348	0.49305	0.9999	FALSE
1269	ROCK1	1321.2/1426.1	1405.2/1470.8	1372.6	1437.7	0.066728	5510.8	9001.5	0.68538	0.75345	0.24655	0.49311	0.9999	TRUE
1273	ROS1	2030.2/2015.2	1932.6/1948.7	2022.7	1940.6	-0.05971	113.7	14348	0.68495	0.24669	0.75331	0.49337	0.9999	FALSE
877	PDK3	2074.2/2148.7	1989.8/2064.8	2111.1	2027	-0.058673	2776.4	15107	0.68485	0.24672	0.75328	0.49344	0.9999	FALSE
1210	PRPS1	3140.7/3165.8	3001/3092	3153.3	3046.2	-0.049833	314.84	24504	0.68413	0.24695	0.75305	0.4939	0.9999	FALSE
814	ROR1	1963.1/2062.9	2049.7/2139.2	2012.3	2094	0.057342	4980.1	14260	0.68362	0.75289	0.24711	0.49421	0.9999	TRUE
2039	BRD4	656.84/598.59	668.26/666.93	627.04	667.59	0.090272	1697.8	3520.5	0.68348	0.75285	0.24715	0.49431	0.9999	TRUE
563	GUCY2D	1467.9/1506	1398.4/1439.6	1486.9	1418.8	-0.067497	724.36	9908.9	0.68319	0.24724	0.75276	0.49449	0.9999	FALSE
1976	FASTKD2	596.3/593.82	675.74/595.47	595.06	634.34	0.092074	3.0843	3307	0.68307	0.75272	0.24728	0.49456	0.9999	TRUE
809	NTRK3	2025.3/1900.7	2025.9/2058.8	1962	2042.3	0.057839	7761.4	13832	0.68275	0.75262	0.24738	0.49476	0.9999	TRUE
2691	ADCK2	2082.5/1980.6	1881.6/2018.7	2030.9	1948.9	-0.059414	5193.5	14418	0.68272	0.24739	0.75261	0.49478	0.9999	FALSE
2330	STYK1	987.75/1151.9	1101.7/1143.3	1066.7	1122.3	0.073334	13486	6650.4	0.68269	0.7526	0.2474	0.4948	0.9999	TRUE
398	EPHA8	2112.4/2185.7	1959.9/2173.5	2148.7	2063.9	-0.058062	2688.7	15431	0.68262	0.24742	0.75258	0.49485	0.9999	FALSE
2384	TEX14	2216.8/2117.7	2151.1/2014.2	2166.7	2081.5	-0.057852	4914.7	15587	0.68247	0.24747	0.75253	0.49494	0.9999	FALSE
2141	TRIB2	3103.4/3001.3	3004.4/2891	3051.9	2947.2	-0.050367	5216.4	23557	0.68245	0.24748	0.75252	0.49496	0.9999	FALSE
2660	BRSK1	106.99/113.28	122.49/126.54	110.09	124.5	0.17597	19.802	446.19	0.68222	0.75245	0.24755	0.4951	0.9999	TRUE
176	CDK11B	2692.9/2640	2506.3/2635	2666.3	2569.8	-0.053151	1399.7	20015	0.68195	0.24764	0.75236	0.49527	0.9999	FALSE
2167	NRBP1	1102.2/1184.1	1174.6/1226.7	1142.4	1200.3	0.071305	3351.1	7220.8	0.68175	0.7523	0.2477	0.4954	0.9999	TRUE
8	ABL2	1155.3/1227	1120.8/1141.8	1190.6	1131.3	-0.073691	2571.2	7587.9	0.68118	0.24788	0.75212	0.49576	0.9999	FALSE
454	FGFR3	607.91/586.66	553.25/562.72	597.19	557.97	-0.09785	225.78	3321.2	0.68067	0.24804	0.75196	0.49608	0.9999	FALSE
1350	STK4	2464/2531.5	2620/2560.5	2497.5	2590.1	0.052481	2277	18498	0.68057	0.75193	0.24807	0.49614	0.9999	TRUE
2575	HKDC1	2391.8/2479	2459.4/2594.8	2435	2526.2	0.052978	3799.6	17942	0.68025	0.75183	0.24817	0.49634	0.9999	TRUE
1334	SRPK1	4200.7/3911.1	4006.1/3854.2	4053.3	3929.4	-0.044759	41936	33184	0.67988	0.24829	0.75171	0.49658	0.9999	FALSE
906	PFKL	1166.9/1105.4	1114/1043.6	1135.7	1078.2	-0.074899	1893.5	7170.1	0.67914	0.24852	0.75148	0.49705	0.9999	FALSE
2248	ZAK	3641.7/3634.5	3558.4/3486.5	3638.1	3522.2	-0.04666	26.047	29123	0.67864	0.24868	0.75132	0.49736	0.9999	FALSE
668	LTK	2429.2/2434.9	2490/2556.1	2432	2522.8	0.052848	16.417	17915	0.67822	0.75118	0.24882	0.49763	0.9999	TRUE
378	EPHA1	133.53/259.94	162.64/260.52	186.31	205.85	0.14313	8208.3	830.81	0.67777	0.75104	0.24896	0.49792	0.9999	TRUE
598	INSR	2616.6/2521.9	2485.2/2465.3	2568.8	2475.2	-0.053538	4480.4	19136	0.67675	0.24928	0.75072	0.49857	0.9999	FALSE
2869	DCLK2	2746.8/2854.6	2859.5/2938.7	2800.2	2898.8	0.049914	5812.7	21234	0.67672	0.75071	0.24929	0.49858	0.9999	TRUE
42	AK1	3343.9/3342.3	3509.4/3397.2	3343.1	3452.8	0.046563	1.3135	26296	0.67644	0.75062	0.24938	0.49876	0.9999	TRUE
381	EPHA3	2419.2/2538.6	2435.5/2338.7	2478.2	2386.6	-0.054293	7131.8	18326	0.67641	0.24939	0.75061	0.49878	0.9999	FALSE
564	GUCY2D	1629.7/1528.7	1468.5/1549.7	1578.4	1508.6	-0.065193	5102.4	10646	0.67629	0.24943	0.75057	0.49886	0.9999	FALSE
773	NEK3	973.66/1017.1	973.12/912.56	995.15	942.36	-0.078562	944.79	6119.5	0.67489	0.24987	0.75013	0.49974	0.9999	FALSE
98	BMPR1B	3317.4/3308.9	3431.8/3412.1	3313.2	3421.9	0.046582	35.862	26012	0.67431	0.74994	0.25006	0.50011	0.9999	TRUE
1067	PRKAR1B	1815.4/1940	1771.4/1828.1	1876.7	1799.5	-0.060572	7764.7	13111	0.67425	0.25008	0.74992	0.50015	0.9999	FALSE
1418	TK1	2488.9/2423	2242.9/2493.5	2455.7	2364.9	-0.054316	2172	18125	0.67423	0.25008	0.74992	0.50016	0.9999	FALSE
2010	MAST2	2384.4/2066.4	2107.5/2161.6	2219.7	2134.4	-0.05654	50607	16048	0.67372	0.25024	0.74976	0.50049	0.9999	FALSE
1116	PRKD1	1165.2/1280.6	1282.1/1280.3	1221.6	1281.2	0.068662	6663.3	7825.5	0.67365	0.74973	0.25027	0.50053	0.9999	TRUE
2825	TRPM6	2491.4/2222.6	2264/2265.8	2353.2	2264.9	-0.055129	36134	17217	0.67266	0.25058	0.74942	0.50117	0.9999	FALSE
2499	WNK4	2289.8/2258.4	2343.7/2377.4	2274.1	2360.5	0.053783	493.47	16522	0.67228	0.7493	0.2507	0.50141	0.9999	TRUE
2387	STK31	1719.2/1588.3	1684.3/1764.1	1652.5	1723.7	0.06086	8578	11250	0.67168	0.74911	0.25089	0.50179	0.9999	TRUE
894	PFKFB2	2844.7/2947.6	2954.8/3036.9	2895.7	2995.6	0.048899	5300.9	22110	0.67161	0.74908	0.25092	0.50183	0.9999	TRUE
253	CLK3	1978.8/1836.3	1884.3/2088.6	1906.2	1983.8	0.057543	10160	13360	0.67145	0.74903	0.25097	0.50193	0.9999	TRUE
1155	MAPK7	1360.1/1732.6	1533.2/1676.3	1535.1	1603.1	0.062516	69607	10297	0.6704	0.7487	0.2513	0.5026	0.9999	TRUE
1079	PRKCA	1968/1986.5	1967.3/2149.7	1977.3	2056.5	0.056636	171.19	13961	0.67034	0.74868	0.25132	0.50264	0.9999	TRUE
2226	MPP6	1764/1612.1	1633.2/1595.9	1686.4	1614.4	-0.062855	11541	11528	0.66999	0.25143	0.74857	0.50287	0.9999	FALSE
482	FXN	1821.2/1684.9	1774.8/1877.2	1751.7	1825.3	0.059298	9303.3	12068	0.66946	0.7484	0.2516	0.5032	0.9999	TRUE
310	CSNK2B	3248.6/3058.5	3088.1/3007.1	3152.1	3047.4	-0.048737	18061	24494	0.66924	0.25167	0.74833	0.50334	0.9999	FALSE
1324	SRC	2137.2/1999.7	2165.4/2131.8	2067.3	2148.5	0.055564	9465	14730	0.66914	0.7483	0.2517	0.50341	0.9999	TRUE
2920	MAPK15	1511.9/1430.9	1512.8/1561.6	1470.8	1537	0.06344	3282.4	9780.7	0.66903	0.74826	0.25174	0.50348	0.9999	TRUE
100	BMPR1B	2062.6/1996.1	1932.6/1965.1	2029.1	1948.8	-0.058214	2211.5	14403	0.66897	0.25176	0.74824	0.50351	0.9999	FALSE
1535	MAP4K3	3361.4/3374.5	3535.2/3419.5	3367.9	3476.9	0.045923	86.564	26532	0.66895	0.74824	0.25176	0.50353	0.9999	TRUE
1674	PAPSS1	0/0	0/0	0.8818	0	-0.91211	0	1.7376	0.66894	0.060539	0.93946	0.12108	0.9999	FALSE
2045	CDK20	2432.5/2178.5	2142.2/2291.1	2302	2215.4	-0.055293	32271	16767	0.66875	0.25183	0.74817	0.50365	0.9999	FALSE
266	CRKL	2123.1/2344.3	2272.9/2359.6	2231	2315.8	0.053833	24466	16146	0.66782	0.74788	0.25212	0.50425	0.9999	TRUE
2755	AK7	1174.4/1188.8	1296.4/1185	1181.6	1239.4	0.068911	104.7	7519	0.66723	0.74769	0.25231	0.50463	0.9999	TRUE
1292	RPS6KA3	2420.9/2235.8	2311/2170.5	2326.5	2239.6	-0.05485	17139	16982	0.66628	0.25261	0.74739	0.50523	0.9999	FALSE
2125	STK36	2469.8/2428.9	2569.6/2508.4	2449.3	2538.8	0.051783	835.2	18068	0.66618	0.74735	0.25265	0.5053	0.9999	TRUE
924	PGK1	1431.5/1477.4	1312.7/1469.3	1454.2	1388.8	-0.066375	1055.1	9648.2	0.66617	0.25265	0.74735	0.5053	0.9999	FALSE
1779	SLK	1252.3/1384.4	1278/1232.6	1316.7	1255.1	-0.06906	8726.3	8562.7	0.66559	0.25284	0.74716	0.50567	0.9999	FALSE
933	PHKA2	1152.8/1182.9	1239.9/1210.3	1167.7	1225	0.069014	452.17	7413.4	0.66512	0.74701	0.25299	0.50598	0.9999	TRUE
976	PIM1	1029.2/1055.3	1011.9/966.15	1042.2	988.77	-0.075809	339.5	6467.7	0.66399	0.25335	0.74665	0.50669	0.9999	FALSE
1255	RET	3409.5/3393.6	3361/3226	3401.5	3292.8	-0.046844	125.86	26852	0.66338	0.25354	0.74646	0.50708	0.9999	FALSE
1030	PRKAA1	3345.6/3353	3218.8/3264.7	3349.3	3241.7	-0.047122	27.767	26355	0.66317	0.25361	0.74639	0.50722	0.9999	FALSE
1718	RPS6KA5	5193.4/5362.2	4986.1/5289.3	5277.1	5135.4	-0.03926	14259	45656	0.66316	0.25361	0.74639	0.50723	0.9999	FALSE
594	ILK	2430.8/2551.7	2493.4/2670.7	2490.6	2580.5	0.051173	7312.8	18436	0.66256	0.7462	0.2538	0.50761	0.9999	TRUE
1982	SEPHS2	2401/2289.4	2216.4/2300	2344.5	2257.8	-0.054341	6222.1	17141	0.66225	0.25391	0.74609	0.50781	0.9999	FALSE
60	AKT2	51.42/38.157	57.843/47.638	44.296	52.493	0.23999	88.434	153.25	0.66221	0.74604	0.25396	0.50792	0.9999	TRUE
2927	ANKK1	2992.3/2459.9	2649.9/2587.3	2713.1	2618.4	-0.051217	142040	20440	0.66213	0.25394	0.74606	0.50789	0.9999	FALSE
2591	SH3BP5L	2337.9/2253.6	2236.1/2183.9	2295.4	2209.9	-0.054765	3552.5	16709	0.66173	0.25407	0.74593	0.50814	0.9999	FALSE
1649	KALRN	1715.1/1708.7	1798.6/1768.6	1711.9	1783.5	0.059079	20.325	11739	0.66086	0.74565	0.25435	0.5087	0.9999	TRUE
1853	BCKDK	2051/2025.9	2136.8/2099	2038.4	2117.8	0.055124	314.56	14483	0.66004	0.74539	0.25461	0.50923	0.9999	TRUE
2957	NEK8	2430.8/2397.9	2428.7/2228.6	2414.3	2326.5	-0.053438	540.99	17758	0.65908	0.25492	0.74508	0.50984	0.9999	FALSE
1588	CDK13	2783.3/2561.3	2648.5/2506.9	2670	2576.8	-0.051252	24654	20049	0.65837	0.25515	0.74485	0.5103	0.9999	FALSE
1453	UCK2	1742.5/1494.1	1725.1/1640.5	1613.5	1682.3	0.060182	30891	10932	0.65777	0.74466	0.25534	0.51069	0.9999	TRUE
1239	ALDH18A1	1781.4/1819.6	1917.7/1831.1	1800.4	1873.9	0.057654	728.5	12473	0.65766	0.74462	0.25538	0.51076	0.9999	TRUE
795	NPR1	1081.5/1128	998.98/1103.1	1104.5	1049.8	-0.073266	1083.3	6934.4	0.65736	0.25548	0.74452	0.51095	0.9999	FALSE
2057	NUP62	1776.5/1887.6	1742.8/1771.5	1831.2	1757.1	-0.059547	6174.5	12729	0.65663	0.25571	0.74429	0.51142	0.9999	FALSE
2098	AK5	1842/1773.1	1953.7/1810.2	1807.2	1880.6	0.057405	2372.2	12529	0.65574	0.74401	0.25599	0.51199	0.9999	TRUE
2980	NEK5	1345.2/1438	1448.1/1458.9	1390.8	1453.5	0.063524	4310.6	9145.2	0.65518	0.74382	0.25618	0.51235	0.9999	TRUE
489	MTOR	1317/1327.1	1430.4/1336.8	1322.1	1382.8	0.06479	51.428	8604.7	0.65514	0.74381	0.25619	0.51238	0.9999	TRUE
829	PAK2	2656.4/2921.4	2804.4/2959.5	2785.7	2880.9	0.048431	35130	21102	0.65494	0.74375	0.25625	0.51251	0.9999	TRUE
2567	PANK2	1901.7/1813.6	1793.8/1771.5	1857.2	1782.6	-0.059045	3876.7	12947	0.65486	0.25628	0.74372	0.51256	0.9999	FALSE
1283	RPS6KA1	2153.8/2089.1	2238.2/2166	2121.2	2201.8	0.05378	2094.7	15194	0.65391	0.74341	0.25659	0.51317	0.9999	TRUE
708	MET	2020.3/2246.5	2081/2018.7	2130.4	2049.6	-0.055762	25601	15273	0.65388	0.25659	0.74341	0.51319	0.9999	FALSE
1034	PRKAA2	5447.2/5817.7	5682.2/5868.4	5629.4	5774.6	0.036721	68685	49370	0.65326	0.74321	0.25679	0.51359	0.9999	TRUE
235	CKMT2	637.77/605.74	624.02/698.19	621.55	660.07	0.086609	512.95	3483.7	0.65259	0.74299	0.25701	0.51402	0.9999	TRUE
879	PDK3	4743/4442.9	4634.9/4296.3	4590.5	4462.4	-0.040822	45055	38572	0.65225	0.25712	0.74288	0.51424	0.9999	FALSE
889	PFKFB1	2789.9/2842.7	2964.3/2859.8	2816.2	2911.6	0.048028	1392.2	21380	0.6522	0.74286	0.25714	0.51427	0.9999	TRUE
326	DGKQ	3248.6/3295.8	3248.7/3089	3272.1	3167.9	-0.046689	1116.3	25623	0.65114	0.25748	0.74252	0.51496	0.9999	FALSE
77	ATR	2681.3/2566.1	2649.9/2419.1	2623	2531.9	-0.051015	6639.5	19624	0.65078	0.25759	0.74241	0.51519	0.9999	FALSE
2934	GK5	1444.7/1551.3	1568.6/1555.7	1497.1	1562.1	0.061307	5683	9990.8	0.65062	0.74236	0.25764	0.51529	0.9999	TRUE
659	LIMK1	1367.6/1322.4	1441.3/1371.1	1344.8	1405.8	0.063911	1022.4	8782.7	0.65046	0.7423	0.2577	0.51539	0.9999	TRUE
276	CSF1R	2526.2/2464.7	2411/2402.7	2495.3	2406.9	-0.052005	1890.8	18478	0.65018	0.25779	0.74221	0.51558	0.9999	FALSE
1586	CDK13	5745.7/5268	5467.2/5253.6	5501.7	5359.3	-0.037825	114140	48017	0.64984	0.2579	0.7421	0.5158	0.9999	FALSE
813	ROR1	3319.9/3520	3529.8/3520.7	3418.5	3525.3	0.044365	20024	27013	0.64973	0.74207	0.25793	0.51587	0.9999	TRUE
1161	MAPK11	1310.4/1253.2	1286.8/1161.2	1281.5	1222.4	-0.068046	1633.4	8288.4	0.649	0.25817	0.74183	0.51634	0.9999	FALSE
2908	HIPK1	2273.2/2396.7	2170.8/2331.3	2334.2	2249.6	-0.05321	7626.3	17050	0.64758	0.25863	0.74137	0.51725	0.9999	FALSE
863	PDGFRL	3150.7/2957.2	3188.2/3115.8	3052.4	3151.8	0.046211	18732	23562	0.64748	0.74134	0.25866	0.51732	0.9999	TRUE
2403	CAMK1D	1625.5/1591.9	1712.2/1640.5	1608.6	1676	0.05914	566.58	10892	0.64537	0.74065	0.25935	0.51869	0.9999	TRUE
2809	DGKK	759.68/763.14	696.16/741.36	761.41	718.41	-0.083761	5.9728	4440.7	0.64534	0.25935	0.74065	0.51871	0.9999	FALSE
1407	TGFBR2	1577.4/1625.2	1651.6/1685.2	1601.2	1668.3	0.059231	1143.8	10831	0.64519	0.7406	0.2594	0.51881	0.9999	TRUE
1636	SPHK1	2120.6/1911.4	2210.3/1977	2013.3	2090.4	0.054159	21901	14268	0.64508	0.74056	0.25944	0.51888	0.9999	TRUE
490	MTOR	1673.6/2046.2	1919.7/1927.8	1850.5	1923.8	0.055956	69569	12892	0.64492	0.74051	0.25949	0.51898	0.9999	TRUE
646	KHK	1275.5/1370.1	1364.4/1399.4	1322	1381.8	0.063798	4469.9	8603.9	0.64487	0.74049	0.25951	0.51901	0.9999	TRUE
1834	TRIM28	1389.2/1575.2	1580.8/1506.5	1479.2	1543.2	0.061058	17317	9847.9	0.64484	0.74048	0.25952	0.51903	0.9999	TRUE
2310	PANK4	2302.3/2244.1	2213/2167.5	2273	2190.1	-0.053549	1691.6	16513	0.6448	0.25953	0.74047	0.51906	0.9999	FALSE
2652	NTPCR	1262.3/1199.6	1283.4/1292.2	1230.5	1287.8	0.065592	1966.5	7894.3	0.64472	0.74044	0.25956	0.51911	0.9999	TRUE
232	CKMT1B	2607.5/2462.3	2611.1/2633.5	2533.9	2622.3	0.049461	10537	18823	0.64441	0.74035	0.25965	0.51931	0.9999	TRUE
2910	AK9	646.06/605.74	696.16/632.69	625.58	663.67	0.085136	813.08	3510.7	0.64283	0.73983	0.26017	0.52034	0.9999	TRUE
3092	Non-Targeting Control	2992.3/3069.3	3103.1/3154.5	3030.5	3128.7	0.045983	2961.7	23358	0.6424	0.73969	0.26031	0.52061	0.9999	TRUE
2595	TSSK3	1398.3/1466.7	1437.2/1554.2	1432.1	1494.6	0.061587	2338	9471.7	0.6422	0.73963	0.26037	0.52074	0.9999	TRUE
755	MVK	1873.5/1968.7	1804/1889.1	1920.5	1846.1	-0.056973	4528.7	13480	0.64082	0.26082	0.73918	0.52164	0.9999	FALSE
1181	MAP2K2	1570/1488.1	1548.8/1639	1528.5	1593.3	0.059868	3349.1	10243	0.64031	0.73901	0.26099	0.52197	0.9999	TRUE
3088	Non-Targeting Control	1656.2/1740.9	1752.3/1782	1698	1767.1	0.057458	3587.9	11624	0.64029	0.73901	0.26099	0.52199	0.9999	TRUE
3090	Non-Targeting Control	2623.2/2641.2	2684.6/2760	2632.2	2722	0.04841	161.08	19707	0.64009	0.73894	0.26106	0.52211	0.9999	TRUE
2282	TRPM7	1944.8/2023.5	1840.1/1978.5	1983.8	1908	-0.056145	3096.3	14017	0.63989	0.26112	0.73888	0.52224	0.9999	FALSE
1483	MAPKAPK3	2078.3/2056.9	2019.7/1960.6	2067.6	1989.9	-0.055196	230.01	14733	0.63971	0.26118	0.73882	0.52236	0.9999	FALSE
2514	CAMKV	2696.2/2702	2860.8/2721.3	2699.1	2790.2	0.047876	16.696	20313	0.63925	0.73867	0.26133	0.52266	0.9999	TRUE
1126	PRKDC	2351.2/2380	2458/2441.4	2365.6	2449.7	0.050391	415.82	17327	0.63907	0.73861	0.26139	0.52278	0.9999	TRUE
1963	AAK1	1841.2/1801.7	1872.1/1914.4	1821.3	1893.1	0.055757	777.35	12647	0.63852	0.73843	0.26157	0.52313	0.9999	TRUE
2479	CERK	1905.8/1917.4	1834/1841.5	1911.6	1837.7	-0.056832	66.644	13405	0.63809	0.26171	0.73829	0.52341	0.9999	FALSE
979	PIK3CD	2182.8/2147.5	2225.3/2264.3	2165.1	2244.7	0.052048	623.87	15573	0.63764	0.73815	0.26185	0.52371	0.9999	TRUE
810	NTRK3	1592.3/1693.2	1511.4/1640.5	1642	1574.6	-0.060399	5088.2	11165	0.63755	0.26188	0.73812	0.52377	0.9999	FALSE
1911	FASTK	1544.2/1593.1	1665.2/1603.3	1568.5	1634	0.058988	1191.1	10566	0.63722	0.73801	0.26199	0.52398	0.9999	TRUE
2176	HUNK	2975.7/3235	2955.4/3053.3	3102.6	3004	-0.046614	33631	24030	0.63656	0.26221	0.73779	0.52441	0.9999	FALSE
1729	STK17A	2135.6/1849.4	1881.6/1942.7	1987.4	1911.9	-0.055797	40994	14047	0.63646	0.26224	0.73776	0.52448	0.9999	FALSE
1883	ERN2	2441.6/2457.5	2465.5/2606.7	2449.6	2535.1	0.049496	127.13	18071	0.63628	0.7377	0.2623	0.5246	0.9999	TRUE
2389	SPHK2	1759.9/1819.6	1868.7/1851.9	1789.5	1860.3	0.055934	1784.1	12382	0.63611	0.73765	0.26235	0.52471	0.9999	TRUE
1485	BRD3	1405.7/1471.4	1466.5/1534.8	1438.2	1500.3	0.060906	2157.4	9520.6	0.63603	0.73762	0.26238	0.52476	0.9999	TRUE
2250	PANK1	1704.3/1668.2	1607.4/1628.6	1686.1	1618	-0.059525	652.92	11527	0.63519	0.26265	0.73735	0.52531	0.9999	FALSE
1005	PKD2	1941.5/1843.5	2024.5/1907	1891.8	1964.9	0.054614	4807.3	13239	0.63471	0.73719	0.26281	0.52562	0.9999	TRUE
1540	PIK3R3	3480.8/3685.7	3427.7/3522.2	3581.8	3474.6	-0.043801	21006	28579	0.63377	0.26312	0.73688	0.52623	0.9999	FALSE
1271	ROCK1	2741.8/2785.5	2824.1/2886.6	2763.6	2855.2	0.047027	951.93	20899	0.63362	0.73684	0.26316	0.52633	0.9999	TRUE
1899	MAP3K2	637.77/707.1	723.38/698.19	671.54	710.67	0.081598	2404.7	3821.2	0.63308	0.73666	0.26334	0.52668	0.9999	TRUE
674	MAK	3263.5/3062.1	2977.9/3148.6	3161.2	3062	-0.045959	20284	24579	0.63242	0.26355	0.73645	0.52711	0.9999	FALSE
169	CDK1	484.34/465.04	487.92/525.5	474.59	506.37	0.093304	186.29	2524.4	0.63241	0.73644	0.26356	0.52712	0.9999	TRUE
2929	PAN3	3100.9/3124.1	2951.4/3078.6	3112.5	3014.3	-0.046233	268.38	24123	0.63222	0.26362	0.73638	0.52724	0.9999	FALSE
983	PIK3CG	1212.5/1271.1	1265.7/1330.9	1241.5	1297.9	0.064094	1717	7978.7	0.63189	0.73627	0.26373	0.52746	0.9999	TRUE
111	BRAF	2713.6/3006.1	2608.4/2926.7	2856.1	2763	-0.047804	42784	21746	0.63146	0.26387	0.73613	0.52774	0.9999	FALSE
2353	NAGK	2198.6/2019.9	2137.5/1927.8	2107.4	2030	-0.053976	15968	15075	0.6306	0.26415	0.73585	0.5283	0.9999	FALSE
1939	MAP4K1	1606.4/1532.2	1675.4/1592.9	1568.9	1633.6	0.058283	2753.7	10570	0.62953	0.7355	0.2645	0.52901	0.9999	TRUE
62	ALK	2870.4/2767.6	2731.6/2721.3	2818.5	2726.4	-0.047902	5284.6	21401	0.62943	0.26454	0.73546	0.52907	0.9999	FALSE
1025	EXOSC10	1192.6/1306.9	1280.7/1329.4	1248.4	1304.8	0.063689	6532.6	8032.5	0.62921	0.73539	0.26461	0.52921	0.9999	TRUE
3015	EIF2AK4	2130.6/2139.2	2036.1/2078.2	2134.9	2057	-0.053568	36.8	15312	0.62915	0.26462	0.73538	0.52925	0.9999	FALSE
1576	CASK	3676.5/3418.6	3551.6/3753	3545.2	3650.9	0.042355	33261	28227	0.62886	0.73528	0.26472	0.52944	0.9999	TRUE
1415	TIE1	3730.4/3919.4	3765.9/4110.2	3823.8	3934.3	0.041114	17868	30928	0.6287	0.73523	0.26477	0.52954	0.9999	TRUE
3142	Non-Targeting Control	945.46/1049.3	1023.5/1067.4	996.03	1045.2	0.069447	5397.1	6126	0.6282	0.73506	0.26494	0.52987	0.9999	TRUE
647	KHK	1987.9/2005.6	1961.9/1883.2	1996.8	1922.1	-0.054927	156.25	14127	0.62789	0.26504	0.73496	0.53008	0.9999	FALSE
1127	PRKDC	1809.6/1792.2	1807.4/1936.8	1800.9	1871	0.055055	152.31	12476	0.62751	0.73484	0.26516	0.53033	0.9999	TRUE
1504	PIP5K1A	1481.2/1370.1	1419.5/1310	1424.6	1363.7	-0.062958	6178.7	9412.1	0.62745	0.26518	0.73482	0.53037	0.9999	FALSE
2732	LMTK3	2056.8/2092.7	1923.1/2076.7	2074.7	1998.4	-0.053971	643.96	14793	0.62663	0.26545	0.73455	0.53091	0.9999	FALSE
2761	PLK5	729.83/820.38	787.35/845.57	773.78	815.94	0.076447	4103	4527.1	0.62662	0.73455	0.26545	0.53091	0.9999	TRUE
1042	PRKAB2	1953.1/1981.8	2093.2/1990.4	1967.4	2041.2	0.053072	410.76	13877	0.62613	0.73438	0.26562	0.53123	0.9999	TRUE
359	DTYMK	2504.6/2399.1	2541.7/2529.3	2451.3	2535.5	0.048683	5567.1	18086	0.62583	0.73429	0.26571	0.53143	0.9999	TRUE
3040	MORN2	6609.1/6390.1	6390/6304.6	6498.7	6347.1	-0.034037	23977	58744	0.62528	0.26589	0.73411	0.53178	0.9999	FALSE
554	GUCY2F	2383.5/2524.3	2532.8/2541.2	2452.9	2537	0.048605	9910.8	18101	0.62497	0.73401	0.26599	0.53199	0.9999	TRUE
3082	Non-Targeting Control	2857.9/2898.7	2798.2/2773.4	2878.3	2785.8	-0.047091	832.44	21950	0.62411	0.26628	0.73372	0.53256	0.9999	FALSE
2549	NEK11	2237.6/2213.1	2160.6/2131.8	2225.3	2146.2	-0.052231	299.58	16096	0.62393	0.26634	0.73366	0.53268	0.9999	FALSE
2881	FUK	1113.8/1166.2	1037.1/1138.8	1139.7	1086.8	-0.068529	1370.8	7200.3	0.62362	0.26644	0.73356	0.53288	0.9999	FALSE
2971	MYLK4	1900.9/1948.4	1798.6/1907	1924.5	1852	-0.05536	1129.3	13514	0.62354	0.26647	0.73353	0.53293	0.9999	FALSE
945	PHKG2	3276.8/3323.2	3518.9/3285.5	3299.9	3400.2	0.043182	1080.1	25886	0.62336	0.73348	0.26652	0.53305	0.9999	TRUE
2356	NAGK	2498/2605.4	2495.4/2435.5	2551.1	2465.3	-0.049376	5768.9	18978	0.62333	0.26653	0.73347	0.53307	0.9999	FALSE
32	ADK	2410.1/2259.6	2422.6/2407.2	2333.6	2414.9	0.049356	11325	17045	0.62235	0.73315	0.26685	0.53371	0.9999	TRUE
91	BLK	1922.4/2030.7	2191.9/1915.9	1975.8	2049.3	0.05265	5858.7	13949	0.62211	0.73306	0.26694	0.53387	0.9999	TRUE
2812	DGKK	2505.5/2282.3	2343.7/2274.7	2391.3	2308.9	-0.050527	24922	17554	0.62143	0.26716	0.73284	0.53432	0.9999	FALSE
623	ITPKA	1630.5/1645.5	1469.9/1682.2	1638	1572.5	-0.058857	112.81	11132	0.621	0.2673	0.7327	0.5346	0.9999	FALSE
1542	DGKZ	2426.7/2318	2315.8/2264.3	2371.7	2289.9	-0.050649	5901.8	17381	0.62087	0.26734	0.73266	0.53468	0.9999	FALSE
300	CSNK1G3	1919.1/1767.1	1756.4/1786.4	1841.6	1771.3	-0.056059	11552	12816	0.6203	0.26753	0.73247	0.53506	0.9999	FALSE
344	DGUOK	2648.9/2353.8	2495.4/2332.8	2497	2412.7	-0.049525	43589	18493	0.61988	0.26767	0.73233	0.53534	0.9999	FALSE
2570	MAP3K19	1242.4/1253.2	1201.1/1183.5	1247.8	1192.3	-0.065604	58.905	8027.5	0.6196	0.26776	0.73224	0.53552	0.9999	FALSE
820	ROR2	1904.2/1963.9	1968.7/2044	1933.8	2006	0.052836	1782.6	13593	0.61903	0.73205	0.26795	0.5359	0.9999	TRUE
273	CSF1R	985.27/907.42	1007.1/978.06	945.54	992.5	0.069852	3031.2	5755.6	0.61895	0.73203	0.26797	0.53595	0.9999	TRUE
2626	TSSK1B	1620.5/1836.3	1748.9/1837	1725.1	1792.4	0.055238	23298	11847	0.61895	0.73203	0.26797	0.53595	0.9999	TRUE
2142	TRIB2	2001.2/2151.1	2132.7/2167.5	2074.8	2150	0.051365	11236	14795	0.61856	0.7319	0.2681	0.53621	0.9999	TRUE
2877	STKLD1	3415.3/3370.9	3606.7/3385.3	3393	3494.2	0.042387	982.46	26771	0.6185	0.73188	0.26812	0.53625	0.9999	TRUE
1651	KALRN	2156.3/2092.7	2088.5/2008.2	2124.3	2048	-0.052742	2024.8	15220	0.61839	0.26816	0.73184	0.53632	0.9999	FALSE
784	NME2	1468.8/1509.6	1445.4/1409.8	1489	1427.5	-0.060874	832.73	9926.4	0.61792	0.26831	0.73169	0.53663	0.9999	FALSE
1633	SPHK1	2109.9/2043.8	2081/1924.9	2076.6	2001.4	-0.053156	2183.4	14810	0.61757	0.26843	0.73157	0.53686	0.9999	FALSE
1373	SYK	1556.7/1559.7	1473.3/1517	1558.2	1495	-0.059701	4.4376	10483	0.61731	0.26851	0.73149	0.53703	0.9999	FALSE
1958	DOLK	3752.8/3727.5	3920.4/3775.3	3740.1	3847.2	0.040704	321.13	30112	0.61692	0.73136	0.26864	0.53729	0.9999	TRUE
1265	BRD2	2009.5/1775.5	1945.6/1974	1888.9	1959.7	0.053094	27409	13214	0.61633	0.73116	0.26884	0.53768	0.9999	TRUE
3038	MORN2	1973/1861.3	2004.8/1971	1916.4	1987.8	0.052785	6237	13445	0.61621	0.73112	0.26888	0.53776	0.9999	TRUE
1339	SRPK2	1032.5/1170.9	1077.9/1019.7	1099.6	1048.4	-0.068637	9587.2	6897.2	0.61571	0.26904	0.73096	0.53809	0.9999	FALSE
1762	AATK	1780.6/1838.7	1755.7/1725.4	1809.4	1740.5	-0.05601	1686.6	12548	0.61544	0.26913	0.73087	0.53826	0.9999	FALSE
2537	NOL9	1237.4/1327.1	1314.7/1360.7	1281.5	1337.5	0.061678	4029.6	8288.5	0.6153	0.73082	0.26918	0.53836	0.9999	TRUE
719	MAP3K11	1807.2/1890	1979.6/1857.9	1848.1	1917.8	0.053363	3429.4	12871	0.61415	0.73044	0.26956	0.53912	0.9999	TRUE
1371	AURKC	3161.5/3159.9	3116.7/3013.1	3160.7	3064.5	-0.044582	1.2835	24574	0.61373	0.2697	0.7303	0.53939	0.9999	FALSE
2198	VRK3	4581.3/4419.1	4423.3/4338	4499.5	4380.4	-0.038664	13166	37649	0.61335	0.26982	0.73018	0.53965	0.9999	FALSE
756	MVK	1777.3/1707.5	1791.8/1826.6	1742.1	1809.1	0.054454	2434.1	11988	0.61238	0.72986	0.27014	0.54029	0.9999	TRUE
2923	IPMK	3107.6/2929.7	3230.4/2995.2	3017.3	3110.6	0.043887	15815	23236	0.61161	0.7296	0.2704	0.54079	0.9999	TRUE
2645	CAMKK1	2075/2095.1	2083.7/1939.8	2085	2010.4	-0.052522	200.53	14882	0.61131	0.2705	0.7295	0.54099	0.9999	FALSE
875	PDK2	2721.1/2622.1	2564.1/2605.2	2671.1	2584.6	-0.047502	4900.2	20059	0.61109	0.27057	0.72943	0.54114	0.9999	FALSE
2931	PAN3	3551.3/3646.4	3718.3/3686	3598.5	3702.1	0.040932	4522.7	28741	0.61102	0.72941	0.27059	0.54119	0.9999	TRUE
1617	CDKL1	1444.7/1485.7	1374.6/1692.6	1465.1	1525.4	0.058126	841.04	9734.8	0.6109	0.72937	0.27063	0.54126	0.9999	TRUE
698	MAP3K4	1844.5/1671.8	1770.7/1877.2	1756	1823.2	0.054138	14925	12103	0.61069	0.7293	0.2707	0.54141	0.9999	TRUE
11	ACVR1	989.41/968.23	937.06/925.96	978.77	931.49	-0.071346	224.29	5998.9	0.61036	0.27081	0.72919	0.54162	0.9999	FALSE
492	MTOR	2189.5/2556.5	2303.5/2597.7	2365.9	2446.2	0.048145	67459	17329	0.61014	0.72912	0.27088	0.54177	0.9999	TRUE
2728	TP53RK	1235.7/1361.7	1244/1238.6	1297.2	1241.3	-0.063532	7942.4	8410.7	0.60984	0.27098	0.72902	0.54197	0.9999	FALSE
2212	TAOK3	2344.6/2141.6	2215/2112.4	2240.8	2163.1	-0.050845	20617	16231	0.60934	0.27115	0.72885	0.5423	0.9999	FALSE
727	MPP1	2555.2/2563.7	2447.1/2504	2559.4	2475.4	-0.048168	35.692	19052	0.60911	0.27122	0.72878	0.54245	0.9999	FALSE
1686	LATS1	3073.6/2983.4	3097/3145.6	3028.1	3121.2	0.043647	4065.3	23336	0.60907	0.72876	0.27124	0.54248	0.9999	TRUE
2465	C17orf75	606.25/701.13	663.49/570.16	651.97	615.06	-0.083943	4507.1	3688.4	0.60773	0.27168	0.72832	0.54337	0.9999	FALSE
2462	FN3K	1574.1/1744.5	1677.4/1767.1	1657.1	1721.7	0.055111	14525	11288	0.6077	0.72831	0.27169	0.54339	0.9999	TRUE
2443	MARK4	2567.7/2421.8	2406.3/2416.1	2493.7	2411.2	-0.048492	10644	18463	0.60684	0.27198	0.72802	0.54396	0.9999	FALSE
1325	SRM	2007.9/2068.8	1936/1994.8	2038.1	1965.2	-0.052517	1858.8	14480	0.60576	0.27234	0.72766	0.54467	0.9999	FALSE
2041	PIK3R5	2356.2/2432.5	2480.4/2468.2	2394	2474.3	0.047573	2913.2	17578	0.60561	0.72761	0.27239	0.54478	0.9999	TRUE
653	LCK	1231.6/1277.1	1323.6/1293.7	1254.1	1308.5	0.061236	1034.5	8076.4	0.60556	0.72759	0.27241	0.54481	0.9999	TRUE
531	GRK6	1198.4/1322.4	1330.4/1296.6	1258.9	1313.4	0.06114	7688.8	8113.2	0.6055	0.72758	0.27242	0.54485	0.9999	TRUE
314	DGKA	1147.8/1113.7	1180/1183.5	1130.6	1181.7	0.063736	581.84	7131.7	0.60527	0.7275	0.2725	0.545	0.9999	TRUE
2515	CAMKV	1125.4/1055.3	1097.7/1183.5	1089.8	1139.8	0.064639	2460.9	6823.7	0.60508	0.72744	0.27256	0.54513	0.9999	TRUE
181	CDK3	1283/1223.4	1213.3/1408.3	1252.9	1307.2	0.061205	1776	8066.6	0.605	0.72741	0.27259	0.54518	0.9999	TRUE
1509	PIP4K2B	1638/1641.9	1678.1/1729.8	1640	1703.8	0.055063	7.916	11148	0.60464	0.72729	0.27271	0.54542	0.9999	TRUE
2385	STK31	2522.9/2482.6	2676.4/2496.5	2502.7	2584.9	0.046638	811.66	18544	0.60406	0.7271	0.2729	0.5458	0.9999	TRUE
2919	MAPK15	2592.5/2616.1	2528.8/2511.4	2604.3	2520.1	-0.047422	278.34	19456	0.60398	0.27293	0.72707	0.54586	0.9999	FALSE
1388	MAP3K7	1063.2/1029	1133.7/1057	1046	1094.7	0.065559	584.14	6496.2	0.60392	0.72705	0.27295	0.5459	0.9999	TRUE
2105	LATS2	3046.2/3186.1	3178/2873.2	3115.4	3021.7	-0.044018	9788.7	24149	0.60262	0.27338	0.72662	0.54676	0.9999	FALSE
1866	TAB1	903.16/1010	896.91/921.49	955.07	909.12	-0.071067	5708.3	5825.2	0.60211	0.27355	0.72645	0.5471	0.9999	FALSE
2467	C17orf75	2150.5/2241.7	2240.2/2303	2195.6	2271.4	0.048914	4161.1	15838	0.60194	0.72639	0.27361	0.54722	0.9999	TRUE
1605	RIOK3	2719.4/2418.2	2681.2/2614.1	2564.4	2647.4	0.045965	45411	19097	0.60098	0.72607	0.27393	0.54785	0.9999	TRUE
2854	NEK10	733.97/899.07	764.21/954.24	812.34	853.96	0.071993	13664	4798.5	0.60078	0.72601	0.27399	0.54799	0.9999	TRUE
2081	PRKD2	2780/3069.3	2775.8/2888	2921	2831.4	-0.04497	41866	22344	0.59994	0.27427	0.72573	0.54855	0.9999	FALSE
497	GAK	1961.4/2059.3	1965.3/1911.5	2009.8	1938.2	-0.052275	4790.5	14238	0.59966	0.27437	0.72563	0.54873	0.9999	FALSE
2028	ATMIN	1047.5/1008.8	1079.3/1071.9	1027.9	1075.6	0.065272	748.61	6362	0.59704	0.72476	0.27524	0.55048	0.9999	TRUE
1497	NME5	2370.3/2182.1	2245/2151.1	2274.2	2197.6	-0.049459	17713	16524	0.59651	0.27542	0.72458	0.55084	0.9999	FALSE
2022	PPIP5K2	923.07/877.61	930.93/957.22	900.05	943.99	0.068684	1033.2	5425.4	0.59648	0.72457	0.27543	0.55086	0.9999	TRUE
724	MOS	2947.5/2891.6	3050.7/2966.9	2919.4	3008.5	0.043369	1563.6	22329	0.59644	0.72456	0.27544	0.55088	0.9999	TRUE
2231	NLK	2222.7/1992.5	2246.4/2110.9	2104.4	2177.6	0.04928	26503	15049	0.59637	0.72454	0.27546	0.55093	0.9999	TRUE
841	PCK2	703.29/609.32	623.34/613.34	654.62	618.32	-0.082174	4420.7	3706.4	0.59625	0.2755	0.7245	0.55101	0.9999	FALSE
453	FGFR3	2546.9/2413.4	2677.8/2447.4	2479.3	2560	0.046205	8912.8	18335	0.59613	0.72446	0.27554	0.55109	0.9999	TRUE
639	JAK3	1851.9/1761.2	1956.5/1792.4	1806	1872.6	0.052239	4118.7	12519	0.59549	0.72424	0.27576	0.55151	0.9999	TRUE
757	MYLK	2005.4/1906.7	1907.5/1863.8	1955.4	1885.5	-0.052467	4872.5	13776	0.5953	0.27582	0.72418	0.55164	0.9999	FALSE
1417	TK1	1605.6/1822	1638/1653.9	1710.4	1645.9	-0.055386	23433	11726	0.59524	0.27584	0.72416	0.55168	0.9999	FALSE
399	EPHA8	2216.8/2340.7	2138.8/2265.8	2277.9	2201.4	-0.049288	7670	16556	0.59486	0.27597	0.72403	0.55193	0.9999	FALSE
2683	PSKH2	1912.5/1797	1781.6/1790.9	1853.8	1786.2	-0.053561	6674.4	12919	0.59473	0.27601	0.72399	0.55202	0.9999	FALSE
1522	DYRK3	646.06/676.09	626.75/622.27	660.91	624.5	-0.081612	451	3749	0.59456	0.27607	0.72393	0.55214	0.9999	FALSE
56	AKT1	2079.2/2101	2128.6/2197.3	2090.1	2162.7	0.049251	238.53	14926	0.59439	0.72387	0.27613	0.55225	0.9999	TRUE
133	CAD	2787.4/2516	2698.2/2766	2648.2	2731.9	0.044847	36871	19852	0.59367	0.72363	0.27637	0.55273	0.9999	TRUE
885	PDPK1	2455.7/2580.4	2504.3/2696	2517.3	2598.4	0.045731	7771.8	18674	0.59349	0.72357	0.27643	0.55285	0.9999	TRUE
3002	MAP3K15	1441.4/1566.8	1433.8/1453	1502.8	1443.4	-0.058191	7867.6	10037	0.5934	0.27646	0.72354	0.55292	0.9999	FALSE
223	CKB	2191.1/2101	2068.7/2075.2	2145.6	2072	-0.050352	4061.3	15405	0.59322	0.27652	0.72348	0.55303	0.9999	FALSE
2233	CMPK1	2594.2/2790.2	2705/2846.4	2690.4	2774.8	0.044523	19220	20234	0.59302	0.72342	0.27658	0.55317	0.9999	TRUE
734	MPP3	3397.8/3165.8	3263/3108.4	3279.8	3184.8	-0.042405	26921	25696	0.59282	0.27665	0.72335	0.5533	0.9999	FALSE
3010	PIM3	2209.4/2345.5	2249.1/2460.8	2276.4	2352.6	0.047448	9260.5	16543	0.59202	0.72308	0.27692	0.55384	0.9999	TRUE
2220	IP6K2	3081.9/2845.1	3107.9/2993.7	2961.1	3050.3	0.042788	28044	22714	0.59165	0.72296	0.27704	0.55409	0.9999	TRUE
2107	LATS2	2147.2/2138	2072.1/2066.3	2142.6	2069.2	-0.050241	42.324	15378	0.5916	0.27706	0.72294	0.55412	0.9999	FALSE
765	NEK1	2265/2263.2	2191.2/2185.4	2264.1	2188.3	-0.049081	1.5582	16435	0.59098	0.27727	0.72273	0.55453	0.9999	FALSE
417	EPHB6	2206.9/2178.5	2102.1/2134.8	2192.7	2118.4	-0.049712	402.48	15812	0.59088	0.2773	0.7227	0.5546	0.9999	FALSE
2286	SNRK	1056.6/1197.2	1018.7/1134.4	1124.7	1075	-0.065139	9891.7	7086.7	0.59033	0.27748	0.72252	0.55497	0.9999	FALSE
782	NME2	4191.5/4001.7	4240.9/4166.8	4095.5	4203.7	0.037605	18017	33603	0.59016	0.72246	0.27754	0.55508	0.9999	TRUE
2363	SCYL2	3103.4/3127.7	3182.7/3231.9	3115.5	3207.2	0.04184	294.21	24151	0.59011	0.72244	0.27756	0.55512	0.9999	TRUE
171	CDK1	2825.6/3021.6	2890.8/2777.9	2921.9	2833.8	-0.044182	19207	22352	0.58966	0.27771	0.72229	0.55542	0.9999	FALSE
1166	MAPK9	2230.9/2303.7	2351.2/2334.3	2267	2342.7	0.047329	2648.6	16461	0.58956	0.72226	0.27774	0.55549	0.9999	TRUE
3149	Non-Targeting Control	3900.4/3760.8	4021.1/3848.2	3830	3933.7	0.038542	9742	30989	0.58923	0.72215	0.27785	0.5557	0.9999	TRUE
95	BMPR1A	1527.7/1558.5	1635.9/1570.6	1543	1602.9	0.054934	474.76	10360	0.58874	0.72198	0.27802	0.55604	0.9999	TRUE
2076	SHPK	1993.8/1975.8	1964.6/1866.8	1984.8	1915.1	-0.05153	160.89	14025	0.58833	0.27815	0.72185	0.55631	0.9999	FALSE
2317	PI4K2B	1255.6/1272.3	1369.2/1266.9	1263.9	1317	0.059317	138.83	8152.4	0.58802	0.72174	0.27826	0.55652	0.9999	TRUE
182	CDK3	2519.6/2448	2387.2/2420.6	2483.5	2403.8	-0.047025	2560	18373	0.58783	0.27832	0.72168	0.55665	0.9999	FALSE
295	CSNK1G2	2124.8/2083.1	2051/2012.7	2103.9	2031.8	-0.050268	867.74	15044	0.58764	0.27839	0.72161	0.55677	0.9999	FALSE
1174	MAPK13	1578.3/1550.1	1629.1/1619.7	1564.1	1624.4	0.054518	395.46	10531	0.58737	0.72152	0.27848	0.55696	0.9999	TRUE
2340	STRADB	1963.9/1820.8	1870.7/1777.5	1891	1823.5	-0.052406	10242	13231	0.58676	0.27868	0.72132	0.55736	0.9999	FALSE
2292	PXK	2348.7/2592.3	2308.3/2471.2	2467.5	2388.4	-0.047013	29682	18230	0.58616	0.27888	0.72112	0.55777	0.9999	FALSE
1298	RPS6KB2	2605/2271.5	2473.6/2240.5	2432.6	2354.2	-0.047233	55660	17920	0.58555	0.27909	0.72091	0.55818	0.9999	FALSE
1548	DGKE	1272.2/1440.4	1391.6/1426.2	1353.7	1408.8	0.057493	14160	8852.7	0.58537	0.72085	0.27915	0.5583	0.9999	TRUE
123	BUB1	1360.1/1357	1375.3/1453	1358.5	1413.6	0.057267	5.0378	8890.6	0.58385	0.72034	0.27966	0.55932	0.9999	TRUE
1775	ULK2	2112.4/2166.6	2125.9/2009.7	2139.3	2067	-0.049583	1471.6	15350	0.58363	0.27974	0.72026	0.55947	0.9999	FALSE
1157	MAPK8	2332.1/2098.6	2180.3/2097.6	2212.3	2138.5	-0.048896	27279	15983	0.5834	0.27981	0.72019	0.55962	0.9999	FALSE
645	KHK	2041.9/1977	1910.2/1969.5	2009.2	1939.6	-0.050796	2102.8	14233	0.58293	0.27997	0.72003	0.55994	0.9999	FALSE
1413	TIE1	1907.5/2050.9	2066/2027.6	1977.9	2046.7	0.049299	10290	13967	0.58208	0.71974	0.28026	0.56052	0.9999	TRUE
1246	MOK	902.33/812.03	743.79/891.72	855.99	814.41	-0.07176	4080.2	5108.9	0.58179	0.28035	0.71965	0.56071	0.9999	FALSE
2546	PIP4K2C	589.67/566.39	656.01/568.68	577.91	610.78	0.079676	270.87	3193.5	0.58167	0.71961	0.28039	0.56079	0.9999	TRUE
2578	ALPK1	1560/1661	1714.9/1627.1	1609.7	1670.4	0.053373	5103.4	10901	0.58142	0.71952	0.28048	0.56095	0.9999	TRUE
129	DDR1	1522.7/1594.2	1503.2/1740.3	1558.1	1617.4	0.053913	2560.9	10482	0.57983	0.71898	0.28102	0.56203	0.9999	TRUE
222	CKB	1583.2/1672.9	1552.2/1581	1627.5	1566.5	-0.055011	4025.5	11046	0.5797	0.28106	0.71894	0.56212	0.9999	FALSE
410	EPHB3	2705.3/2588.7	2607/2523.3	2646.4	2564.8	-0.045143	6801.3	19835	0.57908	0.28127	0.71873	0.56254	0.9999	FALSE
1541	DGKZ	1817.1/1835.1	1931.3/1851.9	1826.1	1891.2	0.050507	162.17	12687	0.57794	0.71835	0.28165	0.5633	0.9999	TRUE
2074	SHPK	2335.4/2523.1	2274.9/2428	2427.5	2350.2	-0.046629	17619	17874	0.57769	0.28174	0.71826	0.56347	0.9999	FALSE
2302	ULK4	4509.2/4507.3	4476.4/4317.2	4508.2	4396.1	-0.036344	1.7586	37738	0.57746	0.28182	0.71818	0.56363	0.9999	FALSE
669	LYN	3337.3/3281.5	3351.5/3453.7	3309.3	3402.2	0.039952	1556.8	25975	0.57674	0.71794	0.28206	0.56412	0.9999	TRUE
2399	ADCK3	1642.9/1550.1	1510.7/1561.6	1595.9	1536	-0.055153	4308	10788	0.57664	0.28209	0.71791	0.56418	0.9999	FALSE
2001	SMG1	796.17/858.53	895.55/839.62	826.77	867.13	0.06869	1944.9	4900.7	0.5766	0.71789	0.28211	0.56421	0.9999	TRUE
387	EPHA4	2186.2/2147.5	2217.8/2259.8	2166.8	2238.7	0.0471	746.56	15588	0.5762	0.71776	0.28224	0.56448	0.9999	TRUE
1977	ARSG	3632.5/3499.7	3597.8/3343.6	3565.5	3468.4	-0.039836	8823.5	28423	0.57614	0.28226	0.71774	0.56452	0.9999	FALSE
1405	TGFBR2	1500.3/1435.7	1601.2/1451.5	1467.6	1524.5	0.054832	2089.1	9755	0.57602	0.7177	0.2823	0.5646	0.9999	TRUE
3028	SBK2	1823.7/1884	1756.4/1820.7	1853.6	1788.2	-0.051785	1815.9	12917	0.57535	0.28253	0.71747	0.56506	0.9999	FALSE
1057	PRKAG1	3839.9/4066.1	3952.4/4159.4	3951.4	4054.6	0.037181	25593	32179	0.5752	0.71742	0.28258	0.56515	0.9999	TRUE
1103	PRKCI	1520.2/1486.9	1465.8/1426.2	1503.5	1445.8	-0.056343	553.34	10042	0.57502	0.28264	0.71736	0.56528	0.9999	FALSE
1019	PLAU	894.04/896.69	909.84/966.15	895.36	937.57	0.066387	3.5144	5391.6	0.57486	0.71731	0.28269	0.56539	0.9999	TRUE
3047	FPGT-TNNI3K	3307.4/3277.9	3300.5/3471.6	3292.6	3384.9	0.039873	435.7	25818	0.57443	0.71716	0.28284	0.56567	0.9999	TRUE
46	AK2	2838/2634	2798.2/2512.9	2734.1	2651.7	-0.044128	20817	20631	0.57363	0.28311	0.71689	0.56622	0.9999	FALSE
619	ITPK1	1701/1632.4	1545.4/1667.3	1666.3	1605.2	-0.053884	2352.6	11364	0.5734	0.28319	0.71681	0.56637	0.9999	FALSE
2262	MYO3A	2142.2/2140.4	2000.7/2142.2	2141.3	2070.2	-0.048656	1.6919	15367	0.57311	0.28328	0.71672	0.56657	0.9999	FALSE
2009	MAST2	3103.4/2957.2	3039.1/2847.8	3029.4	2941.9	-0.042256	10697	23348	0.57246	0.28351	0.71649	0.56701	0.9999	FALSE
1555	CAMK1	1696/1825.6	1793.8/1851.9	1759.6	1822.6	0.050748	8395.1	12133	0.57224	0.71642	0.28358	0.56716	0.9999	TRUE
2650	NTPCR	473.56/463.85	451.86/428.74	468.68	440.15	-0.09041	47.166	2487	0.5721	0.28363	0.71637	0.56725	0.9999	FALSE
3080	Non-Targeting Control	2569.3/2510	2485.2/2437	2539.5	2461	-0.045295	1758.8	18873	0.57157	0.28381	0.71619	0.56761	0.9999	FALSE
1129	PRKG1	902.33/959.89	886.7/888.74	930.66	887.72	-0.06808	1656.7	5647.3	0.57145	0.28385	0.71615	0.5677	0.9999	FALSE
2973	NRBP2	1545.1/1639.6	1610.1/1692.6	1591.6	1650.8	0.052674	4464.3	10754	0.57109	0.71603	0.28397	0.56794	0.9999	TRUE
2374	RIOK2	1115.5/1243.7	1187.5/1268.4	1177.8	1227.3	0.059249	8224.4	7490.4	0.57103	0.71601	0.28399	0.56798	0.9999	TRUE
2093	RAB11FIP5	2167.9/2052.1	2167.4/2191.3	2109.2	2179.3	0.047155	6704.6	15091	0.57075	0.71592	0.28408	0.56817	0.9999	TRUE
2065	SGK3	724.02/792.95	773.06/818.77	757.7	795.59	0.070298	2376.8	4414.8	0.57017	0.71572	0.28428	0.56856	0.9999	TRUE
1942	CHEK2	1903.4/1839.9	1963.3/1910	1871.3	1936.4	0.049299	2014.6	13066	0.5694	0.71546	0.28454	0.56908	0.9999	TRUE
413	EPHB4	1572.4/1756.4	1721/1723.9	1661.9	1722.4	0.051607	16935	11327	0.56902	0.71533	0.28467	0.56934	0.9999	TRUE
1100	PRKCH	2145.5/2112.9	2160.6/2239	2129.2	2199.4	0.046825	530.81	15263	0.56881	0.71526	0.28474	0.56949	0.9999	TRUE
862	PDGFRL	657.67/738.1	725.42/739.87	696.73	732.61	0.072354	3236.8	3993.2	0.56787	0.71494	0.28506	0.57012	0.9999	TRUE
1520	STK24	2878.7/2874.9	2740.4/2846.4	2876.8	2792.9	-0.042687	7.1413	21936	0.56649	0.28553	0.71447	0.57106	0.9999	FALSE
680	MARK1	3695.6/3707.2	3838.1/3760.4	3701.4	3799	0.03756	67.413	29736	0.56631	0.71441	0.28559	0.57118	0.9999	TRUE
857	PDGFRA	1316.2/1281.8	1412.1/1292.2	1298.9	1350.8	0.056472	589.65	8423.9	0.56538	0.71409	0.28591	0.57182	0.9999	TRUE
2972	MYLK4	1772.3/1714.7	1788.4/1822.1	1743.3	1805.2	0.050326	1661.2	11998	0.56529	0.71406	0.28594	0.57187	0.9999	TRUE
2568	PANK2	1797.2/1873.3	1849.6/1948.7	1834.8	1898.5	0.049183	2893.7	12760	0.5636	0.71349	0.28651	0.57303	0.9999	TRUE
2947	PGM2L1	1139.5/1206.7	1171.8/1272.8	1172.6	1221.3	0.058591	2257.7	7450.8	0.56356	0.71347	0.28653	0.57305	0.9999	TRUE
1204	EIF2AK2	1384.2/1537	1393.7/1412.8	1458.6	1403.2	-0.055836	11686	9683	0.56311	0.28668	0.71332	0.57336	0.9999	FALSE
2284	TRPM7	1949.8/1866.1	1981.6/1963.6	1907.5	1972.6	0.048379	3501.9	13370	0.56286	0.71324	0.28676	0.57353	0.9999	TRUE
2586	COASY	1449.7/1574	1389.6/1521.4	1510.6	1454	-0.055	7725.3	10099	0.56263	0.28684	0.71316	0.57369	0.9999	FALSE
1776	ULK2	3817.5/3744.2	3708.8/3656.2	3780.6	3682.4	-0.037981	2689.3	30507	0.56256	0.28687	0.71313	0.57373	0.9999	FALSE
153	CAMK2B	1916.6/1940	1998.6/1988.9	1928.3	1993.8	0.048136	274.23	13546	0.56241	0.71308	0.28692	0.57383	0.9999	TRUE
955	PIK3C2B	2891.1/2798.6	2821.4/2703.4	2844.5	2761.8	-0.042543	4281.5	21639	0.56208	0.28703	0.71297	0.57406	0.9999	FALSE
2143	TRIB2	1497/1621.7	1543.4/1691.1	1558.1	1615.6	0.052251	7777.8	10482	0.56163	0.71282	0.28718	0.57437	0.9999	TRUE
608	IRAK1	1856.9/1870.9	1729.8/1872.8	1863.9	1799.9	-0.050379	97.62	13003	0.56123	0.28732	0.71268	0.57464	0.9999	FALSE
473	FLT3	3006.4/3064.5	2916/2983.3	3035.3	2949.5	-0.041377	1687.5	23402	0.56116	0.28735	0.71265	0.57469	0.9999	FALSE
1048	PRKACA	1279.7/1333.1	1382.1/1333.9	1306.1	1357.8	0.055904	1427.2	8480.2	0.56082	0.71254	0.28746	0.57492	0.9999	TRUE
1486	BRD3	1960.6/1987.7	1936/1880.2	1974.1	1907.9	-0.04918	368.84	13934	0.56076	0.28748	0.71252	0.57496	0.9999	FALSE
2960	NEK8	2843/2802.2	2809.1/2673.7	2822.5	2740.6	-0.042488	834.53	21438	0.55965	0.28786	0.71214	0.57572	0.9999	FALSE
2814	PNCK	2561/2444.4	2432.8/2419.1	2502.1	2425.9	-0.044544	6798.4	18538	0.55893	0.2881	0.7119	0.57621	0.9999	FALSE
54	AKT1	3057.8/2877.3	2973.8/2792.8	2966.2	2881.9	-0.041582	16300	22761	0.55877	0.28816	0.71184	0.57632	0.9999	FALSE
1857	PAK4	2901.1/2926.2	3001.7/2992.2	2913.6	2997	0.040699	315.05	22275	0.55875	0.71183	0.28817	0.57633	0.9999	TRUE
1132	PRKG1	2750.9/2735.4	2735.6/2591.8	2743.2	2662.7	-0.042905	121.23	20713	0.55871	0.28818	0.71182	0.57636	0.9999	FALSE
1956	TWF2	1498.6/1554.9	1437.2/1503.6	1526.5	1470	-0.054356	1582.9	10227	0.5585	0.28825	0.71175	0.5765	0.9999	FALSE
1505	PIP5K1B	2713.6/2677	2755.4/2794.3	2695.2	2774.7	0.041933	672.65	20277	0.55841	0.71172	0.28828	0.57656	0.9999	TRUE
463	FGFR4	1817.9/1891.2	1737.3/1846	1854.2	1790.8	-0.050131	2681.1	12922	0.55735	0.28864	0.71136	0.57729	0.9999	FALSE
2681	PSKH2	2518.7/2530.3	2647.9/2554.6	2524.5	2600.8	0.042938	66.734	18739	0.55734	0.71135	0.28865	0.5773	0.9999	TRUE
2687	TPD52L3	1103/1124.4	1077.2/1057	1113.7	1067.1	-0.06165	229.09	7003.6	0.55719	0.2887	0.7113	0.5774	0.9999	FALSE
794	NPR1	2058.4/2182.1	2211.6/2164.5	2119.4	2188	0.045934	7647.4	15178	0.55679	0.71117	0.28883	0.57767	0.9999	TRUE
178	CDK2	2838/2771.2	3011.9/2764.5	2804.4	2885.6	0.041144	2236.6	21272	0.55646	0.71105	0.28895	0.5779	0.9999	TRUE
1164	MAPK11	1822.9/1856.6	1902.7/1902.5	1839.7	1902.6	0.048515	566.75	12800	0.5564	0.71103	0.28897	0.57794	0.9999	TRUE
1743	MAP4K4	903.99/934.85	925.49/997.42	919.29	960.78	0.06362	476.08	5564.7	0.55621	0.71097	0.28903	0.57807	0.9999	TRUE
2959	NEK8	2605.8/2694.8	2562.1/2581.4	2650	2571.7	-0.043215	3962.8	19867	0.55501	0.28944	0.71056	0.57889	0.9999	FALSE
1635	SPHK1	2165.4/1835.1	2068.7/2049.9	1993.4	2059.3	0.046874	54648	14099	0.5547	0.71045	0.28955	0.5791	0.9999	TRUE
681	MARK3	1314.5/1427.3	1415.5/1429.1	1369.8	1422.3	0.054248	6363.7	8978.8	0.55431	0.71032	0.28968	0.57937	0.9999	TRUE
2842	HIPK4	1030.1/1116.1	1022.1/1031.7	1072.2	1026.9	-0.062263	3703	6691.9	0.55414	0.28974	0.71026	0.57948	0.9999	FALSE
1809	GNE	1108/1242.5	1201.1/1241.6	1173.3	1221.2	0.057603	9049.4	7456	0.55399	0.71021	0.28979	0.57959	0.9999	TRUE
818	ROR2	2294.8/2265.6	2306.9/2396.8	2280.1	2351.4	0.044388	427.41	16575	0.55361	0.71008	0.28992	0.57984	0.9999	TRUE
1242	MAP4K2	1375.1/1333.1	1331.8/1272.8	1353.9	1302	-0.056425	879.98	8854.3	0.55229	0.29038	0.70962	0.58075	0.9999	FALSE
864	PDGFRL	2718.6/2660.3	2807.1/2728.8	2689.3	2767.6	0.041427	1702.3	20223	0.5511	0.70922	0.29078	0.58157	0.9999	TRUE
2256	PRKAG3	2419.2/2500.5	2530.8/2536.7	2459.5	2533.8	0.042892	3302.2	18159	0.551	0.70918	0.29082	0.58164	0.9999	TRUE
2703	PKDCC	1538.4/1661	1628.5/1683.7	1598.6	1655.8	0.050766	7515.6	10810	0.55099	0.70918	0.29082	0.58164	0.9999	TRUE
1971	ICK	2311.4/2294.2	2434.9/2314.9	2302.8	2374.1	0.043999	148.03	16774	0.55085	0.70913	0.29087	0.58174	0.9999	TRUE
1562	CDK10	1102.2/1038.6	1037.8/1012.3	1069.9	1025	-0.061881	2024.1	6674.8	0.55035	0.29104	0.70896	0.58208	0.9999	FALSE
2425	SCYL1	994.39/1088.7	1041.2/1129.9	1040.5	1084.6	0.059931	4446.4	6455	0.54982	0.70878	0.29122	0.58244	0.9999	TRUE
2859	SGK223	2316.4/2272.7	2349.1/2381.9	2294.4	2365.4	0.043947	952.49	16701	0.54939	0.70863	0.29137	0.58274	0.9999	TRUE
1697	MAP3K13	1302.9/1137.6	1143.3/1195.4	1217.4	1169	-0.058462	13686	7793.6	0.5481	0.29181	0.70819	0.58363	0.9999	FALSE
3100	Non-Targeting Control	788.71/882.38	862.88/882.79	834.23	872.78	0.065091	4390.4	4953.7	0.54767	0.70804	0.29196	0.58392	0.9999	TRUE
1178	MAP2K1	4900.6/4727.9	5047.3/4804	4813.5	4924.1	0.032786	14920	40849	0.54753	0.70799	0.29201	0.58401	0.9999	TRUE
2523	PANK3	1827.9/1919.8	1939.4/1932.3	1873.3	1935.9	0.047404	4222.4	13082	0.54737	0.70794	0.29206	0.58412	0.9999	TRUE
550	GUCY2C	1210.8/1268.7	1330.4/1247.5	1239.4	1288.3	0.055713	1674.7	7963.1	0.54731	0.70792	0.29208	0.58417	0.9999	TRUE
2776	CIB4	2133.1/2322.8	2280.4/2310.4	2225.9	2295.4	0.044293	18005	16102	0.54716	0.70787	0.29213	0.58427	0.9999	TRUE
747	MST1R	2363.6/2620.9	2527.4/2599.2	2489	2563.1	0.042315	33114	18421	0.54605	0.70749	0.29251	0.58503	0.9999	TRUE
1484	MAPKAPK3	1959.8/1990.1	1847.6/1975.5	1974.9	1910.5	-0.047822	461.3	13941	0.54562	0.29267	0.70733	0.58533	0.9999	FALSE
2963	EPHA10	3760.3/3568.9	3457.7/3686	3663.3	3570	-0.037221	18319	29367	0.54461	0.29301	0.70699	0.58602	0.9999	FALSE
2174	HUNK	2493/2567.2	2540.3/2373	2529.9	2455.2	-0.043191	2755	18787	0.54459	0.29302	0.70698	0.58603	0.9999	FALSE
1861	TESK2	3457.6/3723.9	3625.1/3736.6	3588.2	3680.4	0.036573	35478	28642	0.54452	0.70696	0.29304	0.58609	0.9999	TRUE
1865	TAB1	1210/1268.7	1173.9/1207.3	1239	1190.5	-0.057611	1723.1	7959.9	0.54409	0.29319	0.70681	0.58638	0.9999	FALSE
1432	TRIO	2843/2951.2	2745.2/2888	2896.6	2815.7	-0.040855	5853.8	22118	0.54399	0.29322	0.70678	0.58645	0.9999	FALSE
3043	SBK3	1897.5/1999.7	1966.7/2057.4	1947.9	2011.5	0.0463	5214.6	13712	0.5428	0.70637	0.29363	0.58727	0.9999	TRUE
2900	ADCK5	177.48/193.17	208.24/193.53	185.16	200.75	0.11601	123.13	824.74	0.54279	0.70636	0.29364	0.58727	0.9999	TRUE
1798	XYLB	1875.2/1950.8	1802.7/1898.1	1912.6	1849.8	-0.048174	2859.3	13413	0.5426	0.2937	0.7063	0.5874	0.9999	FALSE
1795	NUAK1	1739.1/1911.4	1808.1/1963.6	1823.3	1884.2	0.04744	14849	12663	0.54193	0.70607	0.29393	0.58786	0.9999	TRUE
1094	PRKCG	2115.7/2060.5	2113.7/1933.8	2087.9	2021.7	-0.046436	1523.1	14907	0.54191	0.29394	0.70606	0.58788	0.9999	FALSE
2090	TKFC	2118.2/2158.3	1991.2/2154.1	2138.1	2071	-0.04596	803.93	15340	0.54154	0.29407	0.70593	0.58814	0.9999	FALSE
957	PIK3C2G	1692.7/1568	1687/1685.2	1629.2	1686.1	0.049512	7776.3	11060	0.54121	0.70582	0.29418	0.58836	0.9999	TRUE
1299	RPS6KB2	2940/2771.2	2764.2/2785.3	2854.3	2774.8	-0.040788	14265	21730	0.53997	0.29461	0.70539	0.58922	0.9999	FALSE
2323	RFK	824.37/831.11	886.02/845.57	827.73	865.56	0.064391	22.675	4907.6	0.53996	0.70539	0.29461	0.58923	0.9999	TRUE
530	GRK6	2735.2/2611.4	2626.1/2566.5	2672.6	2596.1	-0.041857	7667.2	20072	0.53964	0.29472	0.70528	0.58945	0.9999	FALSE
1031	PRKAA1	3550.4/3241	3231.7/3377.8	3392.2	3304	-0.038	47915	26763	0.53919	0.29488	0.70512	0.58975	0.9999	FALSE
1241	MAP4K2	3176.4/3206.4	3316.8/3236.4	3191.4	3276.3	0.037905	449.2	24862	0.539	0.70506	0.29494	0.58989	0.9999	TRUE
1815	COL4A3BP	1606.4/1597.8	1601.9/1716.4	1602.1	1658.2	0.04959	37.194	10839	0.53848	0.70488	0.29512	0.59025	0.9999	TRUE
1871	MERTK	1407.4/1497.7	1410.7/1387.5	1451.8	1399	-0.053418	4074.1	9629	0.53817	0.29523	0.70477	0.59046	0.9999	FALSE
1152	MAPK6	2167.9/2122.5	2090.5/2066.3	2145.1	2078.4	-0.045559	1032.2	15400	0.53758	0.29543	0.70457	0.59087	0.9999	FALSE
1380	TAF1	1336.1/1577.6	1395/1622.7	1451.8	1504.6	0.051451	29205	9628.8	0.53754	0.70455	0.29545	0.59089	0.9999	TRUE
2545	PIP4K2C	2169.6/2222.6	2232.1/2295.5	2195.9	2263.6	0.043742	1408.2	15841	0.53735	0.70449	0.29551	0.59103	0.9999	TRUE
411	EPHB3	1640.5/1717.1	1626.4/1615.2	1678.3	1620.8	-0.050277	2935.1	11462	0.53722	0.29556	0.70444	0.59112	0.9999	FALSE
2880	STKLD1	2589.2/2733	2809.1/2664.7	2660.1	2736	0.040542	10336	19960	0.53684	0.70431	0.29569	0.59138	0.9999	TRUE
1712	MAGI1	3075.2/3113.4	3219.5/3135.2	3094.2	3177	0.038086	727.58	23952	0.53501	0.70368	0.29632	0.59264	0.9999	TRUE
664	LIMK2	1808.8/1833.9	1833.3/1930.8	1821.3	1881.4	0.046811	315.27	12647	0.53441	0.70347	0.29653	0.59306	0.9999	TRUE
2097	AK5	1140.4/1159	1208.6/1182	1149.6	1195.2	0.056039	174.17	7275.8	0.53429	0.70343	0.29657	0.59314	0.9999	TRUE
1733	TAOK2	1435.6/1509.6	1424.3/1414.2	1472.1	1419.3	-0.052724	2737.2	9791	0.53426	0.29658	0.70342	0.59316	0.9999	FALSE
1263	RNASEL	2200.3/2225	2053.8/2240.5	2212.6	2145.1	-0.044693	306.7	15986	0.53406	0.29665	0.70335	0.5933	0.9999	FALSE
2254	PRKAG3	1987.9/1990.1	2053.1/2051.4	1989	2052.2	0.045111	2.368	14061	0.53304	0.703	0.297	0.594	0.9999	TRUE
866	PDGFRB	3441/3360.2	3602.6/3376.3	3400.3	3487.6	0.036556	3261.9	26841	0.53279	0.70291	0.29709	0.59418	0.9999	TRUE
1878	CIB1	2608.3/2877.3	2745.8/2888	2739.5	2816	0.039749	36195	20680	0.53236	0.70276	0.29724	0.59447	0.9999	TRUE
1817	ACTR2	2589.2/2529.1	2515.2/2456.3	2559	2485.6	-0.041981	1808.1	19048	0.53196	0.29738	0.70262	0.59475	0.9999	FALSE
1592	LAMTOR3	1358.5/1407	1408/1458.9	1382.5	1433.2	0.051891	1179.4	9079.6	0.53175	0.70255	0.29745	0.5949	0.9999	TRUE
812	NTRK3	1086.4/1111.3	1055.5/1054	1098.8	1054.7	-0.059025	309.4	6891.6	0.53108	0.29768	0.70232	0.59536	0.9999	FALSE
2716	MYLK3	1122.9/1085.1	1060.9/1058.5	1103.9	1059.7	-0.058862	716.32	6929.5	0.53062	0.29784	0.70216	0.59568	0.9999	FALSE
3118	Non-Targeting Control	1505.3/1532.2	1494.4/1436.6	1518.7	1465.2	-0.0517	363.79	10164	0.5306	0.29785	0.70215	0.59569	0.9999	FALSE
3140	Non-Targeting Control	1623.9/1758.8	1557.7/1712	1690	1633	-0.049447	9107.2	11558	0.52996	0.29807	0.70193	0.59614	0.9999	FALSE
154	CAMK2B	2221.8/2319.2	2246.4/2158.6	2270	2202	-0.04384	4744.3	16487	0.52937	0.29827	0.70173	0.59655	0.9999	FALSE
2378	PBK	1086.4/1156.6	1109.2/1045.1	1121	1076.7	-0.058156	2463.7	7058.8	0.52762	0.29888	0.70112	0.59776	0.9999	FALSE
2694	IGFN1	2611.6/2521.9	2621.3/2657.3	2566.4	2639.2	0.04037	4021.7	19114	0.52696	0.70089	0.29911	0.59822	0.9999	TRUE
1224	PTK2	1883.5/1994.9	1949.7/2051.4	1938.4	1999.9	0.045045	6211.1	13631	0.52682	0.70084	0.29916	0.59832	0.9999	TRUE
3044	SBK3	1604.8/1556.1	1610.8/1445.5	1580.3	1525.9	-0.050463	1185.9	10662	0.52639	0.29931	0.70069	0.59862	0.9999	FALSE
1360	CDKL5	3577.8/3276.7	3288.9/3386.7	3424	3337.5	-0.036905	45346	27066	0.5258	0.29951	0.70049	0.59903	0.9999	FALSE
2969	MYLK4	1715.9/1746.9	1813.6/1764.1	1731.3	1788.6	0.046962	479.02	11899	0.52546	0.70037	0.29963	0.59926	0.9999	TRUE
1774	ULK2	2765/2709.1	2722/2905.9	2737	2812.5	0.039249	1562.6	20657	0.52538	0.70034	0.29966	0.59932	0.9999	TRUE
1028	EXOSC10	1905/1980.6	1991.8/2015.7	1942.4	2003.7	0.044796	2855.8	13666	0.5243	0.69996	0.30004	0.60007	0.9999	TRUE
1277	RP2	1359.3/1337.9	1450.2/1347.3	1348.5	1397.8	0.051673	229.48	8812.1	0.52425	0.69995	0.30005	0.6001	0.9999	TRUE
1944	CHEK2	1795.5/1971	1778.8/2118.4	1881.2	1941.2	0.045242	15410	13149	0.5229	0.69948	0.30052	0.60104	0.9999	TRUE
610	IRAK2	976.14/1075.5	1054.8/1077.8	1024.6	1066.2	0.057348	4943.7	6337.5	0.52245	0.69932	0.30068	0.60136	0.9999	TRUE
2014	PASK	1222.5/1232.9	1290.2/1257.9	1227.7	1274	0.053357	54.994	7872.6	0.52174	0.69908	0.30092	0.60185	0.9999	TRUE
1945	IRAK3	3409.5/3255.3	3262.3/3231.9	3331.5	3247.1	-0.036994	11888	26186	0.52136	0.30106	0.69894	0.60212	0.9999	FALSE
1979	ARSG	1608.9/1531	1582.9/1664.3	1569.5	1623.1	0.048399	3033.7	10575	0.52105	0.69883	0.30117	0.60233	0.9999	TRUE
2381	TEX14	1583.2/1564.4	1610.1/1645	1573.8	1627.4	0.048321	176.54	10609	0.52075	0.69873	0.30127	0.60254	0.9999	TRUE
3114	Non-Targeting Control	1227.4/1367.7	1251.5/1244.5	1295.7	1248	-0.054046	9842.7	8398.8	0.52023	0.30145	0.69855	0.6029	0.9999	FALSE
948	PHKG2	2283.2/2330	2311/2438.5	2306.5	2373.9	0.041546	1093.5	16806	0.52002	0.69847	0.30153	0.60305	0.9999	TRUE
419	EPHB6	2178.7/2167.8	2134.1/2082.7	2173.2	2108.2	-0.043808	59.465	15644	0.51992	0.30156	0.69844	0.60312	0.9999	FALSE
148	CAMK4	1210.8/1258	1295.7/1265.4	1234.2	1280.4	0.053031	1111.1	7922.7	0.51959	0.69833	0.30167	0.60335	0.9999	TRUE
2566	PANK2	3627.6/3334	3475.3/3654.7	3477.7	3563.9	0.035326	43121	27579	0.51924	0.6982	0.3018	0.60359	0.9999	TRUE
1386	MAP3K7	1370.1/1334.3	1283.4/1323.4	1352.1	1303.3	-0.052984	640.21	8839.8	0.51895	0.3019	0.6981	0.6038	0.9999	FALSE
2261	MYO3A	1261.4/1180.5	1177.3/1171.6	1220.3	1174.4	-0.055215	3278	7815.6	0.51873	0.30198	0.69802	0.60395	0.9999	FALSE
2108	LATS2	2605.8/2334.7	2563.5/2240.5	2466.6	2396.5	-0.04153	36771	18222	0.51871	0.30198	0.69802	0.60396	0.9999	FALSE
2492	WNK1	1059.9/1095.8	994.22/1077.8	1077.7	1035.2	-0.058053	644.92	6733.2	0.51849	0.30206	0.69794	0.60412	0.9999	FALSE
2071	PRKD3	3203.8/3238.6	3255.5/3026.5	3221.1	3138.9	-0.037282	605.52	25142	0.5184	0.30209	0.69791	0.60418	0.9999	FALSE
604	INSRR	1508.6/1562.1	1646.8/1530.4	1535.1	1587.5	0.048432	1429.4	10296	0.51682	0.69736	0.30264	0.60528	0.9999	TRUE
433	ERN1	3062/3000.1	3007.8/2897	3030.9	2951.9	-0.03808	1913.5	23361	0.51674	0.30267	0.69733	0.60534	0.9999	FALSE
2967	EPHA6	1326.1/1353.4	1293.6/1289.2	1339.7	1291.4	-0.052897	371.34	8742.6	0.51621	0.30285	0.69715	0.60571	0.9999	FALSE
3065	Non-Targeting Control	1871.8/1990.1	1839.4/1901	1930.1	1870	-0.045616	6997.3	13561	0.51612	0.30289	0.69711	0.60577	0.9999	FALSE
2606	UCK1	2392.7/2297.8	2347.7/2478.7	2344.7	2412.3	0.040973	4504	17143	0.51611	0.69711	0.30289	0.60578	0.9999	TRUE
1404	TGFBR1	2483.1/2501.7	2424/2420.6	2492.4	2422.3	-0.041125	172.93	18452	0.51585	0.30298	0.69702	0.60596	0.9999	FALSE
1458	VRK1	1968/2030.7	1878.2/1999.3	1999.1	1937.8	-0.044914	1960.9	14147	0.51544	0.30312	0.69688	0.60624	0.9999	FALSE
1786	MELK	2714.5/2911.9	2928.9/2844.9	2811.4	2886.6	0.038046	19489	21336	0.51451	0.69655	0.30345	0.60689	0.9999	TRUE
895	PFKFB2	2362.8/2451.6	2492.7/2457.8	2406.8	2475.2	0.040413	3940.5	17691	0.51427	0.69647	0.30353	0.60706	0.9999	TRUE
1604	RIPK2	3658.3/3505.7	3690.4/3645.8	3581.2	3668	0.034566	11642	28573	0.51388	0.69633	0.30367	0.60734	0.9999	TRUE
318	DGKB	2867.1/2952.4	3043.2/2929.7	2909.4	2985.9	0.037442	3641.5	22237	0.51315	0.69608	0.30392	0.60784	0.9999	TRUE
951	PIK3C2A	3258.5/3227.8	3168.4/3154.5	3243.1	3161.5	-0.036785	470.29	25350	0.51296	0.30399	0.69601	0.60798	0.9999	FALSE
1716	TBRG4	1975.5/1961.5	1930.6/1886.2	1968.5	1908.2	-0.044821	98.018	13887	0.51125	0.30459	0.69541	0.60918	0.9999	FALSE
1291	RPS6KA3	2244.2/2145.1	2326/2192.8	2194.1	2258.4	0.041653	4909	15825	0.51114	0.69537	0.30463	0.60925	0.9999	TRUE
283	CSNK1A1	1760.7/1634.8	1799.9/1704.5	1696.6	1751.6	0.046009	7930.5	11612	0.51049	0.69515	0.30485	0.60971	0.9999	TRUE
2744	IP6K3	2148/1993.7	2144.3/2118.4	2069.4	2131.3	0.042484	11910	14748	0.5095	0.6948	0.3052	0.6104	0.9999	TRUE
697	MAP3K4	1912.5/1962.7	1987.1/2006.7	1937.4	1996.9	0.043589	1261.2	13623	0.50943	0.69477	0.30523	0.61045	0.9999	TRUE
2654	CARD11	1169.4/1299.7	1307.9/1249	1232.8	1278.1	0.052017	8500.3	7912.2	0.50925	0.69471	0.30529	0.61057	0.9999	TRUE
3005	IDNK	1892.6/2227.4	1966/2274.7	2053.2	2114.7	0.042585	56152	14609	0.50914	0.69467	0.30533	0.61065	0.9999	TRUE
1463	VRK2	1529.3/1497.7	1531.1/1598.8	1513.4	1564.6	0.047986	501.11	10122	0.50909	0.69465	0.30535	0.61069	0.9999	TRUE
1185	MAP2K3	3645.8/3535.5	3745.5/3608.6	3590.2	3676.4	0.034209	6087.2	28661	0.50901	0.69463	0.30537	0.61075	0.9999	TRUE
1118	PRKCQ	1526.8/1520.3	1409.3/1537.8	1523.6	1472.2	-0.049481	21.214	10204	0.50887	0.30542	0.69458	0.61084	0.9999	FALSE
2493	NADK	1200.9/1141.1	1099/1155.2	1170.6	1126.8	-0.055052	1786.2	7435.5	0.50871	0.30548	0.69452	0.61095	0.9999	FALSE
494	FYN	2250.9/2147.5	2194.6/2332.8	2198.6	2262.6	0.041419	5339.3	15864	0.50864	0.6945	0.3055	0.611	0.9999	TRUE
365	EGFR	1497/1579.9	1501.9/1470.8	1537.9	1486.3	-0.049233	3442.1	10319	0.50826	0.30564	0.69436	0.61127	0.9999	FALSE
2401	CAMK1D	1658.7/1692	1680.2/1780.5	1675.3	1729.6	0.046003	555.33	11437	0.50785	0.69422	0.30578	0.61156	0.9999	TRUE
1867	TAB1	1827.9/1895.9	1951.7/1887.6	1861.6	1919.4	0.044096	2314.9	12984	0.50733	0.69404	0.30596	0.61192	0.9999	TRUE
355	DMPK	2347.1/2232.2	2248.4/2198.8	2288.9	2223.4	-0.041836	6599	16652	0.50719	0.30601	0.69399	0.61202	0.9999	FALSE
322	DGKG	1429/1572.8	1460.4/1436.6	1499.2	1448.4	-0.04963	10347	10007	0.5071	0.30604	0.69396	0.61209	0.9999	FALSE
1361	STK10	1860.2/2066.4	1993.9/2046.9	1960.6	2020.2	0.043189	21276	13820	0.50708	0.69395	0.30605	0.6121	0.9999	TRUE
969	PIK3CB	1642.1/1498.9	1534.5/1499.1	1568.8	1516.7	-0.04872	10267	10569	0.50706	0.30606	0.69394	0.61211	0.9999	FALSE
1433	TTK	1749.9/1851.8	1785/1703.1	1800.1	1743.5	-0.046077	5190.8	12470	0.507	0.30608	0.69392	0.61216	0.9999	FALSE
2031	SIK3	2018.6/2029.5	2103.4/2066.3	2024	2084.8	0.042635	58.75	14360	0.50685	0.69387	0.30613	0.61226	0.9999	TRUE
1968	LMTK2	1458.8/1525.1	1453.6/1636.1	1491.6	1542.1	0.048029	2195.6	9946.8	0.50662	0.69379	0.30621	0.61242	0.9999	TRUE
3106	Non-Targeting Control	656.01/792.95	756.04/751.78	721.24	753.91	0.063827	9396.6	4161.8	0.50642	0.69372	0.30628	0.61256	0.9999	TRUE
532	GRK6	2498.8/2770	2601.6/2806.2	2630.9	2701.9	0.038421	36780	19695	0.50614	0.69362	0.30638	0.61276	0.9999	TRUE
537	GSK3A	2218.5/2074.8	2249.8/2167.5	2145.4	2208.3	0.041611	10331	15403	0.50609	0.6936	0.3064	0.61279	0.9999	TRUE
1833	TRIM28	3031.3/3113.4	2943.2/3045.8	3072	2994.1	-0.037077	3370.5	23745	0.50599	0.30643	0.69357	0.61286	0.9999	FALSE
2865	DGKH	1030.9/1107.7	979.25/1077.8	1068.6	1027.3	-0.056775	2955	6665.1	0.50558	0.30657	0.69343	0.61315	0.9999	FALSE
597	INSR	2028.6/1937.7	2061.9/2023.1	1982.6	2042.4	0.042873	4134.5	14007	0.50556	0.69342	0.30658	0.61317	0.9999	TRUE
1391	TEC	3479.1/3394.8	3346.7/3360	3436.7	3353.3	-0.035412	3556.7	27187	0.50552	0.3066	0.6934	0.61319	0.9999	FALSE
1984	SEPHS2	1761.5/1860.2	1789.7/1947.2	1810.2	1866.8	0.044419	4863.5	12554	0.50543	0.69337	0.30663	0.61325	0.9999	TRUE
2376	RIOK2	1472.1/1469	1562.4/1479.7	1470.6	1520.5	0.048172	4.6517	9778.6	0.50529	0.69332	0.30668	0.61336	0.9999	TRUE
43	AK1	1433.9/1473.8	1512.1/1494.6	1453.7	1503.3	0.048363	794.83	9644.3	0.505	0.69322	0.30678	0.61356	0.9999	TRUE
1830	LRPPRC	1315.3/1317.6	1397.8/1329.4	1316.5	1363.1	0.050222	2.5566	8561	0.50441	0.69301	0.30699	0.61397	0.9999	TRUE
1416	TIE1	1696.8/1848.2	1823.8/1829.6	1770.9	1826.7	0.044692	11463	12227	0.50417	0.69293	0.30707	0.61414	0.9999	TRUE
2269	RIPK4	1443.1/1500	1554.3/1488.7	1471.3	1521.1	0.048035	1623.5	9784.2	0.50391	0.69284	0.30716	0.61432	0.9999	TRUE
2658	BRSK1	2479.8/2493.3	2608.4/2502.5	2486.5	2554.9	0.039107	92.041	18400	0.5039	0.69283	0.30717	0.61433	0.9999	TRUE
2701	PKDCC	1091.4/1165	1071.8/1098.6	1127.6	1085.1	-0.055328	2706.1	7108.8	0.50363	0.30726	0.69274	0.61452	0.9999	FALSE
3078	Non-Targeting Control	1481.2/1452.4	1351.5/1485.7	1466.7	1417	-0.049705	416.65	9747.7	0.50345	0.30733	0.69267	0.61465	0.9999	FALSE
2985	NME9	1211.7/1136.4	1231/1202.9	1173.4	1216.9	0.052409	2837	7456.7	0.50314	0.69257	0.30743	0.61487	0.9999	TRUE
1587	CDK13	2718.6/2520.7	2570.3/2524.8	2617.8	2547.4	-0.039297	19581	19577	0.50293	0.30751	0.69249	0.61501	0.9999	FALSE
2918	MAPK15	1681.1/1671.8	1712.8/1747.7	1676.4	1730.2	0.045521	43.59	11447	0.50258	0.69237	0.30763	0.61526	0.9999	TRUE
1804	OXSR1	2352/2294.2	2261.3/2253.9	2322.9	2257.6	-0.041144	1673.1	16951	0.50186	0.30788	0.69212	0.61576	0.9999	FALSE
149	CAMK2A	1394.1/1545.4	1457.6/1579.5	1467.8	1517.3	0.047862	11442	9756.4	0.5016	0.69202	0.30798	0.61595	0.9999	TRUE
83	AXL	1490.3/1557.3	1601.9/1546.7	1523.4	1574.1	0.047147	2240.9	10203	0.50136	0.69194	0.30806	0.61612	0.9999	TRUE
507	GALK2	3376.3/3317.3	3404.6/3132.2	3346.6	3265.5	-0.035383	1740.9	26330	0.49983	0.3086	0.6914	0.6172	0.9999	FALSE
2630	TSSK6	1832/1971	1819/1866.8	1900.3	1842.7	-0.044323	9665.9	13310	0.49861	0.30903	0.69097	0.61805	0.9999	FALSE
751	MUSK	3141.6/3021.6	3261/3057.8	3081	3157.7	0.035489	7202.7	23828	0.49723	0.69049	0.30951	0.61902	0.9999	TRUE
975	PIM1	2062.6/1966.3	1989.1/1920.4	2013.9	1954.5	-0.043172	4638.8	14273	0.4972	0.30952	0.69048	0.61905	0.9999	FALSE
2818	MYO3B	2595.9/2538.6	2446.4/2551.6	2567.1	2498.5	-0.039079	1637.7	19121	0.49632	0.30983	0.69017	0.61967	0.9999	FALSE
1908	NEK6	2163.8/2203.6	2159.2/2335.7	2183.6	2245.8	0.040492	791.84	15734	0.49575	0.68996	0.31004	0.62007	0.9999	TRUE
1420	TK1	1903.4/1817.2	1884.3/1948.7	1859.8	1916.2	0.043109	3709.6	12969	0.49561	0.68991	0.31009	0.62017	0.9999	TRUE
396	EPHA7	3232.8/3148	3258.3/3278.1	3190.1	3268.2	0.034867	3599.9	24850	0.49519	0.68977	0.31023	0.62046	0.9999	TRUE
1700	MAP3K13	1401.6/1401.1	1316.8/1391.9	1401.3	1353.8	-0.049725	0.13657	9228.1	0.49458	0.31045	0.68955	0.6209	0.9999	FALSE
2592	SH3BP5L	3713.8/3398.4	3748.2/3526.7	3552.6	3635.8	0.033381	49784	28298	0.49447	0.68951	0.31049	0.62097	0.9999	TRUE
2539	NOL9	655.19/639.13	628.79/605.89	647.11	617.23	-0.068079	128.9	3655.6	0.49409	0.31062	0.68938	0.62125	0.9999	FALSE
1781	IP6K1	1062.4/1166.2	1086.8/1057	1113.1	1071.8	-0.054516	5387.8	6999	0.49382	0.31072	0.68928	0.62144	0.9999	FALSE
113	BRDT	1477.1/1590.7	1481.5/1484.2	1532.8	1482.8	-0.047793	6454.6	10278	0.49298	0.31101	0.68899	0.62202	0.9999	FALSE
2055	TSSK2	2084.2/2324	2153.1/2124.3	2200.8	2138.7	-0.041291	28784	15883	0.49294	0.31103	0.68897	0.62206	0.9999	FALSE
688	MATK	1115.5/1265.1	1103.8/1188	1188	1145.1	-0.052958	11211	7567.7	0.4926	0.31115	0.68885	0.6223	0.9999	FALSE
1435	TTK	1914.1/1956.7	1896.6/1859.4	1935.3	1877.9	-0.043448	907.45	13606	0.49248	0.31119	0.68881	0.62238	0.9999	FALSE
1536	MAP4K3	1190.1/1075.5	1183.4/1162.7	1131.4	1173	0.052051	6566.8	7137.4	0.49242	0.68879	0.31121	0.62242	0.9999	TRUE
1320	SGK1	2411.7/2538.6	2453.9/2362.5	2474.4	2407.8	-0.03934	8051.3	18291	0.49234	0.31124	0.68876	0.62248	0.9999	FALSE
937	PHKB	4390.6/4026.8	4314.4/4278.5	4204.7	4296.4	0.031109	66213	34689	0.49221	0.68871	0.31129	0.62257	0.9999	TRUE
2948	PGM2L1	1231.6/1231.8	1160.3/1216.3	1231.7	1187.9	-0.052124	0.014835	7903.2	0.49202	0.31135	0.68865	0.62271	0.9999	FALSE
1351	STK4	2265.8/2092.7	2166.7/2066.3	2177.5	2115.9	-0.041376	14989	15681	0.49185	0.31141	0.68859	0.62282	0.9999	FALSE
1167	MAPK9	2911.8/3140.8	2965.6/2932.7	3024.2	2949.1	-0.036231	26219	23299	0.49152	0.31153	0.68847	0.62306	0.9999	FALSE
2414	SCYL3	2321.3/2562.5	2378.4/2637.9	2438.9	2504.8	0.038427	29090	17976	0.49123	0.68837	0.31163	0.62327	0.9999	TRUE
2118	TPK1	2037.7/2083.1	2093.2/2146.7	2060.3	2119.8	0.04105	1031.7	14670	0.4912	0.68836	0.31164	0.62329	0.9999	TRUE
1998	TNIK	2702/2679.3	2717.3/2527.8	2690.7	2620.8	-0.037929	257.25	20236	0.49098	0.31172	0.68828	0.62344	0.9999	FALSE
2435	TAOK1	3916.2/3559.3	3808.1/3495.4	3733.5	3648.4	-0.033246	63709	30048	0.49079	0.31179	0.68821	0.62357	0.9999	FALSE
382	EPHA3	2405.9/2387.2	2466.8/2456.3	2396.6	2461.6	0.038607	175.68	17600	0.49014	0.68798	0.31202	0.62404	0.9999	TRUE
2857	SGK223	1583.2/1634.8	1580.8/1534.8	1608.8	1557.7	-0.046582	1329.4	10894	0.49004	0.31205	0.68795	0.6241	0.9999	FALSE
2788	GRK7	1948.1/1806.5	1832.6/1807.3	1876	1819.9	-0.043772	10035	13105	0.49	0.31207	0.68793	0.62414	0.9999	FALSE
134	CAD	4179.1/4312.9	4234.8/4442.2	4245.5	4337.3	0.030851	8957.6	35095	0.48995	0.68792	0.31208	0.62417	0.9999	TRUE
888	PDPK1	1667.8/1876.8	1739.4/1911.5	1769.2	1823.4	0.043463	21865	12213	0.48992	0.6879	0.3121	0.62419	0.9999	TRUE
406	EPHB2	2141.4/2290.6	2274.3/2279.2	2214.7	2276.7	0.039797	11138	16004	0.48987	0.68789	0.31211	0.62423	0.9999	TRUE
2228	MPP6	1944.8/1941.2	2047/1954.6	1943	2000.3	0.041865	6.4306	13671	0.48955	0.68778	0.31222	0.62445	0.9999	TRUE
2175	HUNK	2733.5/2901.1	2917.3/2858.3	2816.1	2887.6	0.036193	14046	21379	0.48946	0.68774	0.31226	0.62451	0.9999	TRUE
485	FRK	2551.1/2450.4	2715.2/2426.6	2500.2	2566.8	0.037914	5069	18522	0.48938	0.68771	0.31229	0.62457	0.9999	TRUE
114	BRDT	2398.5/2682.9	2614.5/2593.3	2536.7	2603.9	0.037685	40484	18848	0.4892	0.68765	0.31235	0.6247	0.9999	TRUE
1038	PRKAB1	2844.7/2871.3	2912.6/2947.6	2858	2930	0.035916	355.03	21763	0.48852	0.68741	0.31259	0.62518	0.9999	TRUE
26	ACVRL1	1762.4/1729	1685.6/1698.6	1745.6	1692.1	-0.04489	557.05	12017	0.48813	0.31273	0.68727	0.62546	0.9999	FALSE
484	FXN	1751.6/1748.1	1747.5/1646.5	1749.8	1696.3	-0.044828	6.1872	12052	0.48793	0.3128	0.6872	0.6256	0.9999	FALSE
3003	MAP3K15	1519.4/1609.7	1525.7/1502.1	1563.9	1513.8	-0.046908	4085.2	10529	0.48789	0.31282	0.68718	0.62563	0.9999	FALSE
1641	PRPF4B	2358.7/2446.8	2219.1/2462.3	2402.3	2337.5	-0.039428	3885.4	17652	0.48767	0.31289	0.68711	0.62578	0.9999	FALSE
3081	Non-Targeting Control	3336.5/3434.1	3100.4/3523.7	3384.9	3305.3	-0.034351	4768.8	26694	0.48762	0.31291	0.68709	0.62582	0.9999	FALSE
2739	ALPK2	851.74/878.8	918/882.79	865.17	900.22	0.057241	366.19	5174.5	0.48735	0.687	0.313	0.62601	0.9999	TRUE
2661	KIAA1804	2828.9/2737.8	2916/2792.8	2783	2853.7	0.036201	4154	21076	0.48728	0.68697	0.31303	0.62606	0.9999	TRUE
1363	STK10	1907.5/2095.1	1868/2017.2	1999.1	1941.1	-0.042408	17598	14147	0.4871	0.31309	0.68691	0.62618	0.9999	FALSE
252	CLK2	1080.6/1005.2	1035.1/972.11	1042.2	1003.1	-0.055184	2846.8	6468.2	0.4868	0.3132	0.6868	0.6264	0.9999	FALSE
2468	C17orf75	1137.9/1199.6	1121.5/1131.4	1168.3	1126.4	-0.052621	1903.4	7417.8	0.48627	0.31339	0.68661	0.62678	0.9999	FALSE
1623	KSR1	2606.6/2666.2	2746.5/2663.3	2636.3	2704.6	0.03689	1774.7	19744	0.48611	0.68656	0.31344	0.62689	0.9999	TRUE
2344	ETNK1	2493/2327.6	2532.2/2416.1	2408.9	2473.5	0.038157	13690	17710	0.48534	0.68628	0.31372	0.62743	0.9999	TRUE
649	KIT	1339.4/1317.6	1334.5/1234.1	1328.5	1283.3	-0.04984	237.4	8654.7	0.48526	0.31375	0.68625	0.62749	0.9999	FALSE
1301	RYK	2191.1/2232.2	2161.3/2139.2	2211.6	2150.2	-0.040556	842.33	15977	0.48523	0.31376	0.68624	0.62752	0.9999	FALSE
2034	PIP5K1C	3472.5/3254.1	3171.8/3397.2	3361.5	3282.6	-0.03427	23857	26471	0.48515	0.31379	0.68621	0.62757	0.9999	FALSE
375	MARK2	1016/1004	1058.9/891.72	1010	971.71	-0.05565	71.361	6228.8	0.4847	0.31394	0.68606	0.62789	0.9999	FALSE
2484	PINK1	2427.5/2524.3	2517.2/2565	2475.4	2541	0.037687	4687.4	18301	0.4845	0.68598	0.31402	0.62803	0.9999	TRUE
184	CDK3	3207.9/3083.6	3139.2/3001.2	3145.1	3069.4	-0.035148	7733.4	24428	0.48449	0.31402	0.68598	0.62804	0.9999	FALSE
973	PIM1	2652.3/2687.7	2644.4/2559	2669.9	2601.4	-0.037492	627.48	20048	0.4839	0.31423	0.68577	0.62846	0.9999	FALSE
834	PAK3	2750.1/2650.7	2717.9/2547.1	2700	2631.2	-0.03723	4940.8	20320	0.4827	0.31465	0.68535	0.62931	0.9999	FALSE
2423	CLK4	3202.1/3200.4	3081.3/3169.4	3201.3	3125.1	-0.034749	1.4424	24955	0.48241	0.31476	0.68524	0.62951	0.9999	FALSE
1029	PRKAA1	765.49/754.79	719.3/736.9	760.12	728.04	-0.062124	57.203	4431.7	0.48188	0.31495	0.68505	0.62989	0.9999	FALSE
1300	RPS6KB2	820.23/907.42	761.49/900.65	862.72	828.15	-0.058932	3803.9	5157	0.4814	0.31511	0.68489	0.63023	0.9999	FALSE
2556	DCAKD	2021.1/2112.9	1954.4/2063.3	2066.5	2008.1	-0.041336	4216	14724	0.48127	0.31516	0.68484	0.63033	0.9999	FALSE
2784	OSR1	2600.8/2685.3	2499.5/2652.8	2642.7	2575	-0.037429	3567	19802	0.48114	0.31521	0.68479	0.63042	0.9999	FALSE
1806	AKT3	3869.7/4231.8	4030/4241.3	4046.7	4134.3	0.030858	65593	33120	0.48086	0.68469	0.31531	0.63062	0.9999	TRUE
487	FRK	869.16/813.22	834.3/780.07	840.72	806.73	-0.059475	1564.9	4999.9	0.48076	0.31534	0.68466	0.63069	0.9999	FALSE
1670	PAPSS2	1339.4/1404.7	1305.2/1347.3	1371.6	1326.1	-0.04871	2129.5	8993.6	0.48053	0.31543	0.68457	0.63085	0.9999	FALSE
846	CDK16	2071.7/1977	1923.8/2009.7	2023.8	1966.3	-0.041577	4485.1	14358	0.48004	0.3156	0.6844	0.6312	0.9999	FALSE
670	LYN	1215.8/1085.1	1215.4/1164.1	1148.6	1189.5	0.050426	8552.9	7267.9	0.47966	0.68427	0.31573	0.63147	0.9999	TRUE
3011	PIM3	1886.8/1981.8	1896.6/2087.1	1933.7	1989.6	0.04108	4514.1	13592	0.47933	0.68415	0.31585	0.63171	0.9999	TRUE
1302	RYK	1973.8/1977	2082.4/1982.9	1975.4	2032	0.040735	4.9888	13946	0.47929	0.68413	0.31587	0.63173	0.9999	TRUE
2137	STK39	974.48/913.38	999.66/960.2	943.44	979.73	0.054403	1867.2	5740.3	0.47903	0.68404	0.31596	0.63191	0.9999	TRUE
2767	UHMK1	1628/1626.4	1639.3/1716.4	1627.2	1677.5	0.04383	1.2327	11044	0.47793	0.68365	0.31635	0.6327	0.9999	TRUE
2370	AGK	1874.3/1993.7	1921.8/1834.1	1933.1	1877.4	-0.04216	7126.8	13587	0.47788	0.31637	0.68363	0.63273	0.9999	FALSE
1699	MAP3K13	3217.9/3175.4	3274.6/3269.1	3196.6	3271.9	0.033587	902.99	24911	0.47719	0.68339	0.31661	0.63323	0.9999	TRUE
1049	PRKACB	1164.4/1170.9	1050/1208.8	1167.7	1126.6	-0.051584	21.365	7412.9	0.47675	0.31677	0.68323	0.63354	0.9999	FALSE
2936	GK5	1249/1254.4	1253.5/1336.8	1251.7	1294.5	0.048459	14.643	8057.8	0.47671	0.68322	0.31678	0.63357	0.9999	TRUE
2061	SH3BP4	1366.8/1541.8	1490.3/1506.5	1451.6	1498.4	0.045715	15329	9627.5	0.47663	0.68319	0.31681	0.63363	0.9999	TRUE
2242	STK26	2592.5/2623.3	2550.5/2532.2	2607.9	2541.4	-0.037249	472.74	19488	0.47634	0.31691	0.68309	0.63383	0.9999	FALSE
1440	TTN	3845.7/4078	3837.4/3912.3	3960.2	3874.6	-0.031489	26996	32265	0.47611	0.317	0.683	0.634	0.9999	FALSE
1188	MAP2K3	2161.3/2394.4	2242.3/2185.4	2274.8	2213.6	-0.03932	27178	16529	0.47594	0.31706	0.68294	0.63411	0.9999	FALSE
2619	GSG2	2812.3/2814.1	2898.3/2867.2	2813.2	2882.7	0.035195	1.5417	21353	0.4756	0.68282	0.31718	0.63436	0.9999	TRUE
12	ACVR1	2391/2334.7	2289.9/2310.4	2362.7	2300.1	-0.038697	1583.9	17301	0.4756	0.31718	0.68282	0.63436	0.9999	FALSE
570	HK1	6006.1/5673.5	5880.3/5582.6	5837.4	5729.5	-0.026928	55348	51586	0.47534	0.31727	0.68273	0.63454	0.9999	FALSE
1790	TLK1	1448.9/1420.2	1448.1/1514	1434.4	1480.7	0.045746	412.34	9490.6	0.4747	0.6825	0.3175	0.635	0.9999	TRUE
221	CKB	1196.8/1200.8	1175.9/1138.8	1198.7	1157.2	-0.050812	8.0094	7650.3	0.4747	0.3175	0.6825	0.635	0.9999	FALSE
150	CAMK2A	1352.7/1398.7	1351.5/1493.1	1375.5	1420.6	0.046476	1059.2	9024	0.47439	0.68239	0.31761	0.63522	0.9999	TRUE
1084	PRKCB	2904.4/2872.5	2769.7/2867.2	2888.4	2818	-0.035581	507.98	22043	0.4741	0.31771	0.68229	0.63543	0.9999	FALSE
2976	NRBP2	2404.3/2517.2	2489.3/2559	2460.1	2523.9	0.036952	6372.5	18164	0.47375	0.68216	0.31784	0.63568	0.9999	TRUE
9	ACVR1	3654.9/3598.7	3443.4/3651.7	3626.7	3546	-0.032448	1582.6	29013	0.47368	0.31787	0.68213	0.63573	0.9999	FALSE
2826	TRPM6	5643.7/5553	5829.2/5579.6	5598.2	5703	0.026764	4111.9	49038	0.47344	0.68205	0.31795	0.6359	0.9999	TRUE
451	FGFR1	1215/1254.4	1274.6/1278.8	1234.5	1276.7	0.048379	776.82	7925.4	0.4733	0.682	0.318	0.636	0.9999	TRUE
3137	Non-Targeting Control	1661.2/1735	1684.9/1609.3	1697.7	1646.7	-0.043981	2720.9	11621	0.47311	0.31807	0.68193	0.63613	0.9999	FALSE
1639	CPNE3	2938.4/2909.5	3076.6/2914.8	2923.9	2994.6	0.034468	417.97	22370	0.47285	0.68184	0.31816	0.63632	0.9999	TRUE
2153	EEF2K	976.97/925.31	949.31/1025.7	950.79	986.77	0.053526	1334.9	5793.9	0.47264	0.68176	0.31824	0.63647	0.9999	TRUE
109	BRAF	1195.1/1154.2	1209.9/1220.7	1174.5	1215.3	0.049255	834.13	7464.9	0.47251	0.68172	0.31828	0.63656	0.9999	TRUE
1091	PRKCE	1091.4/1173.3	1083.4/1100.1	1131.6	1091.7	-0.05176	3355.3	7139.3	0.47241	0.31832	0.68168	0.63664	0.9999	FALSE
984	PIK3CG	2091.6/2080.7	2155.8/2131.8	2086.2	2143.8	0.039281	59.073	14892	0.47207	0.68156	0.31844	0.63687	0.9999	TRUE
1307	MAPK12	1464.6/1429.7	1440.6/1362.1	1447.1	1400.8	-0.046798	610.26	9591	0.47194	0.31849	0.68151	0.63697	0.9999	FALSE
1156	MAPK7	690.02/839.45	736.31/853.01	761.08	792.52	0.058322	11192	4438.3	0.4719	0.6815	0.3185	0.637	0.9999	TRUE
2577	ALPK1	2688.7/2624.5	2765.6/2681.1	2656.4	2723	0.035709	2065	19926	0.47179	0.68146	0.31854	0.63708	0.9999	TRUE
549	GUCY2C	778.76/833.49	763.53/783.05	805.66	773.23	-0.059207	1498.3	4751.3	0.47055	0.31898	0.68102	0.63796	0.9999	FALSE
112	BRAF	1201.7/1085.1	1084.7/1119.5	1141.9	1102	-0.051329	6806.5	7217.2	0.47024	0.31909	0.68091	0.63818	0.9999	FALSE
768	NEK1	8282.7/7848.4	7919.1/7946.6	8062.6	7932.8	-0.023417	94322	76286	0.47006	0.31916	0.68084	0.63831	0.9999	FALSE
3136	Non-Targeting Control	1098.1/1217.4	1224.9/1168.6	1156.2	1196.4	0.049291	7131.6	7325.7	0.46991	0.68079	0.31921	0.63842	0.9999	TRUE
1985	MAST1	1415.7/1465.5	1367.8/1421.7	1440.4	1394.5	-0.046662	1238.5	9537.7	0.46972	0.31928	0.68072	0.63856	0.9999	FALSE
360	DTYMK	3233.6/3379.3	3316.8/3145.6	3305.7	3230.1	-0.033367	10608	25941	0.46939	0.3194	0.6806	0.63879	0.9999	FALSE
1191	MAP2K5	3154.8/3208.8	3091.5/3124.7	3181.7	3108.1	-0.03375	1453.8	24771	0.46758	0.32004	0.67996	0.64009	0.9999	FALSE
1955	TWF2	1881/1906.7	1868.7/1811.7	1893.8	1840	-0.041548	330.09	13255	0.4672	0.32018	0.67982	0.64036	0.9999	FALSE
2345	PLXNA3	2882/2861.8	3049.4/2835.9	2871.9	2940.7	0.034165	204.29	21891	0.46532	0.67915	0.32085	0.6417	0.9999	TRUE
2235	CMPK1	1289.6/1452.4	1366.5/1460.4	1368.6	1412.6	0.04569	13249	8969.5	0.46531	0.67915	0.32085	0.64171	0.9999	TRUE
1643	PRPF4B	1218.3/1352.2	1297.7/1354.7	1283.5	1325.9	0.046853	8967.3	8304.2	0.46529	0.67914	0.32086	0.64172	0.9999	TRUE
2543	PEAK1	1797.2/1795.8	1688.3/1802.8	1796.5	1744.6	-0.042231	1.0306	12440	0.46492	0.32099	0.67901	0.64199	0.9999	FALSE
2427	SCYL1	1543.4/1641.9	1568.6/1715	1591.9	1640.1	0.043019	4854.7	10756	0.46487	0.67899	0.32101	0.64202	0.9999	TRUE
117	BTK	1843.6/1736.1	1868.7/1813.2	1789.1	1840.7	0.041036	5779.4	12378	0.46423	0.67876	0.32124	0.64249	0.9999	TRUE
2159	NME7	4051.4/3762	4142.9/3836.3	3904	3986.7	0.030219	41870	31714	0.46415	0.67873	0.32127	0.64254	0.9999	TRUE
1933	MAP4K5	2140.5/2068.8	2191.2/2131.8	2104.4	2161.3	0.03849	2572.4	15049	0.46404	0.67869	0.32131	0.64262	0.9999	TRUE
2430	ALPK3	3508.1/3492.6	3476.7/3370.4	3500.3	3423.1	-0.032171	121.5	27797	0.46313	0.32164	0.67836	0.64327	0.9999	FALSE
2165	NRBP1	2146.4/2169	2211/2219.6	2157.6	2215.3	0.038024	256.09	15509	0.46293	0.67829	0.32171	0.64342	0.9999	TRUE
1172	MAPK10	2958.3/3202.8	3276/3028	3078.1	3149.5	0.033077	29906	23801	0.46288	0.67827	0.32173	0.64345	0.9999	TRUE
350	DLG3	1758.2/1720.6	1677.4/1700.1	1739.3	1688.7	-0.042573	706.07	11965	0.46263	0.32181	0.67819	0.64363	0.9999	FALSE
2025	ATMIN	1417.4/1535.8	1488.9/1554.2	1475.4	1521.2	0.04409	7019.4	9817.2	0.46242	0.67811	0.32189	0.64378	0.9999	TRUE
1934	MAP4K5	3506.5/3359	3516.9/3202.2	3432	3355.8	-0.032356	10876	27142	0.46213	0.32199	0.67801	0.64399	0.9999	FALSE
2432	ALPK3	1542.6/1569.2	1541.3/1667.3	1555.8	1603.1	0.043142	354.25	10464	0.46198	0.67795	0.32205	0.64409	0.9999	TRUE
616	ITK	2892.8/2826	2896.9/2958	2859.2	2927.3	0.033954	2229	21774	0.4616	0.67781	0.32219	0.64437	0.9999	TRUE
2103	HSPB8	2000.4/1882.8	1939.4/1835.5	1940.7	1886.8	-0.040637	6914.2	13651	0.46158	0.32219	0.67781	0.64439	0.9999	FALSE
241	CKS2	2444.1/2587.5	2404.9/2499.5	2514.8	2451.7	-0.036609	10288	18652	0.46156	0.3222	0.6778	0.6444	0.9999	FALSE
2736	SLAMF6	1578.3/1514.4	1485.5/1512.5	1546	1499	-0.044522	2041.5	10384	0.46132	0.32228	0.67772	0.64457	0.9999	FALSE
2290	PXK	2327.2/2417	2476.4/2389.3	2371.7	2432.5	0.036507	4037.2	17380	0.46123	0.67768	0.32232	0.64464	0.9999	TRUE
28	ACVRL1	2437.5/2591.1	2685.3/2471.2	2513.1	2576	0.035661	11806	18637	0.46089	0.67756	0.32244	0.64488	0.9999	TRUE
1017	PLAU	1124.6/1284.2	1262.3/1222.2	1201.8	1242.1	0.047605	12754	7673.4	0.46062	0.67747	0.32253	0.64507	0.9999	TRUE
450	FGFR1	1473.8/1346.2	1369.2/1359.2	1408.5	1364.2	-0.046158	8135.7	9285.1	0.4606	0.32254	0.67746	0.64508	0.9999	FALSE
2700	XRCC6BP1	1816.3/1652.7	1740.1/1826.6	1732.5	1782.8	0.041236	13390	11909	0.4606	0.67746	0.32254	0.64509	0.9999	TRUE
2115	RPS6KC1	1652.9/1677.7	1647.5/1585.4	1665.3	1616.2	-0.043132	308.09	11355	0.46058	0.32255	0.67745	0.6451	0.9999	FALSE
284	CSNK1A1	1505.3/1565.6	1515.5/1461.9	1535.2	1488.4	-0.044545	1821.9	10297	0.46028	0.32266	0.67734	0.64532	0.9999	FALSE
80	ATR	2405.9/2290.6	2498.1/2320.9	2347.6	2407.9	0.036573	6651.4	17168	0.4602	0.67731	0.32269	0.64537	0.9999	TRUE
1526	DYRK2	1017.6/967.04	982.65/930.43	992	956.18	-0.053006	1278.9	6096.3	0.45879	0.32319	0.67681	0.64639	0.9999	FALSE
323	DGKG	815.25/988.5	860.84/1007.8	897.71	931.44	0.053166	15043	5408.5	0.45873	0.67679	0.32321	0.64642	0.9999	TRUE
1561	CDK10	978.63/885.96	847.91/948.29	931.14	896.7	-0.054321	4296.9	5650.8	0.45822	0.3234	0.6766	0.64679	0.9999	FALSE
2751	CSNK1A1L	3617.6/3460.4	3694.5/3537.1	3538.1	3614.9	0.030978	12367	28159	0.45776	0.67644	0.32356	0.64712	0.9999	TRUE
1593	TNK1	1874.3/1850.6	1853/1768.6	1862.4	1810.3	-0.040942	281.19	12991	0.45745	0.32368	0.67632	0.64735	0.9999	FALSE
2820	MYO3B	2148.8/2089.1	2013.6/2112.4	2118.8	2062.4	-0.03885	1785	15173	0.45723	0.32375	0.67625	0.6475	0.9999	FALSE
2382	TEX14	3028.8/3162.3	3161.6/3169.4	3094.8	3165.5	0.032583	8909.3	23957	0.45687	0.67612	0.32388	0.64777	0.9999	TRUE
1728	STK17B	3170.6/3235	3298.4/3251.3	3202.6	3274.8	0.03212	2073.5	24968	0.45646	0.67597	0.32403	0.64806	0.9999	TRUE
2309	PANK4	1062.4/1074.4	1096.3/1115	1068.4	1105.6	0.049412	71.543	6663.1	0.45646	0.67597	0.32403	0.64806	0.9999	TRUE
2436	TAOK1	1660.4/1602.6	1612.8/1554.2	1631.2	1583.2	-0.043061	1668.4	11076	0.45606	0.32417	0.67583	0.64834	0.9999	FALSE
2621	STK40	1336.1/1136.4	1237.8/1308.6	1232.2	1272.7	0.046645	19976	7907.2	0.45571	0.6757	0.3243	0.6486	0.9999	TRUE
2542	PEAK1	2451.6/2407.5	2412.4/2325.3	2429.4	2368.5	-0.036643	971.88	17892	0.45569	0.32431	0.67569	0.64861	0.9999	FALSE
3008	IDNK	2840.5/2826	2774.4/2758.5	2833.3	2766.5	-0.034403	105.38	21536	0.4551	0.32452	0.67548	0.64904	0.9999	FALSE
2148	HIPK2	1533.5/1601.4	1616.9/1610.8	1567.1	1613.8	0.042384	2307.9	10555	0.45505	0.67546	0.32454	0.64907	0.9999	TRUE
1631	STK19	2730.2/2753.3	2681.9/2670.7	2741.7	2676.3	-0.034838	265.62	20700	0.45482	0.32462	0.67538	0.64924	0.9999	FALSE
713	MAP3K10	2379.4/2108.2	2298.8/2070.8	2239.7	2181.8	-0.037775	36816	16222	0.45466	0.32468	0.67532	0.64935	0.9999	FALSE
2789	GLYCTK	1931.6/1960.3	2047.6/1951.7	1945.9	1999.1	0.038891	413.63	13695	0.45457	0.67529	0.32471	0.64942	0.9999	TRUE
90	BLK	3406.1/3109.8	3229.7/3135.2	3254.6	3182.1	-0.032501	43932	25458	0.45452	0.32473	0.67527	0.64946	0.9999	FALSE
658	LIMK1	2671.3/2790.2	2669.6/2660.3	2730.1	2664.9	-0.034852	7069.1	20595	0.45424	0.32483	0.67517	0.64965	0.9999	FALSE
2886	MLKL	1256.5/1311.6	1299.1/1351.7	1283.8	1325.1	0.04574	1522.8	8306.2	0.45409	0.67512	0.32488	0.64976	0.9999	TRUE
2623	STK40	1594.8/1644.3	1582.2/1561.6	1619.4	1571.9	-0.042946	1224.7	10980	0.45354	0.32508	0.67492	0.65016	0.9999	FALSE
1869	MERTK	2811.5/2647.1	2683.2/2907.4	2728.1	2793.1	0.033953	13509	20576	0.45307	0.67475	0.32525	0.6505	0.9999	TRUE
1987	MAST1	1638.8/1596.6	1527.7/1613.7	1617.6	1570.1	-0.042907	888.85	10965	0.45294	0.3253	0.6747	0.65059	0.9999	FALSE
3134	Non-Targeting Control	1744.9/1619.3	1676.1/1589.9	1680.9	1632.4	-0.042224	7898.3	11484	0.45271	0.32538	0.67462	0.65076	0.9999	FALSE
1060	PRKAG1	3012.2/2880.9	2971.8/2786.8	2945.8	2877.8	-0.033674	8626.5	22572	0.45251	0.32545	0.67455	0.6509	0.9999	FALSE
2085	ULK3	3703/3733.4	3581.5/3699.4	3718.2	3640	-0.030673	461.48	29899	0.45247	0.32546	0.67454	0.65093	0.9999	FALSE
1610	DYRK4	1811.3/1701.6	1872.8/1740.3	1755.6	1805.3	0.040271	6022.3	12100	0.45204	0.67438	0.32562	0.65124	0.9999	TRUE
1544	DGKZ	2181.2/2207.1	2224.6/2277.7	2194.1	2251	0.036885	336.86	15825	0.45188	0.67432	0.32568	0.65135	0.9999	TRUE
2554	DCAKD	2265.8/2210.7	2140.9/2221.1	2238.1	2180.6	-0.037504	1515.9	16208	0.45132	0.32588	0.67412	0.65176	0.9999	FALSE
1225	PTK6	1265.6/1373.7	1364.4/1356.2	1318.5	1360.3	0.044976	5841.5	8576.9	0.45117	0.67407	0.32593	0.65187	0.9999	TRUE
1318	SGK1	3329.8/3171.8	3358.3/3285.5	3249.9	3321.7	0.031541	12490	25413	0.45073	0.67391	0.32609	0.65218	0.9999	TRUE
2485	CDK15	1302.1/1347.4	1405.9/1327.9	1324.6	1366.4	0.044796	1028	8624.1	0.45016	0.6737	0.3263	0.6526	0.9999	TRUE
2239	CDK12	1978.8/2079.6	2063.3/2102	2028.6	2082.6	0.037884	5074	14399	0.45003	0.67366	0.32634	0.65269	0.9999	TRUE
2241	STK26	1976.3/1886.4	1837.4/2140.7	1930.8	1983.3	0.038623	4046.2	13568	0.45	0.67365	0.32635	0.65271	0.9999	TRUE
2673	MYLK2	1871.8/2027.1	1921.8/2082.7	1947.9	2000.6	0.038473	12056	13712	0.44981	0.67357	0.32643	0.65285	0.9999	TRUE
1143	MAPK3	2026.9/2163	2044.2/2033.5	2093.9	2038.9	-0.038375	9263.5	14958	0.44959	0.3265	0.6735	0.653	0.9999	FALSE
1690	DYRK1B	1504.4/1333.1	1422.3/1324.9	1416.2	1372.7	-0.04493	14690	9345.7	0.44951	0.32653	0.67347	0.65306	0.9999	FALSE
74	ATM	554/575.93	636.95/546.35	564.86	589.91	0.062496	240.42	3107.6	0.44939	0.67342	0.32658	0.65315	0.9999	TRUE
2348	PLXNA3	1114.6/1273.5	1156.9/1147.8	1191.4	1152.3	-0.048118	12630	7594.3	0.44885	0.32677	0.67323	0.65354	0.9999	FALSE
1073	PRKAR2B	2440.8/2203.6	2309/2213.7	2319.1	2260.8	-0.036732	28152	16918	0.44843	0.32692	0.67308	0.65384	0.9999	FALSE
2753	AK7	2891.9/2777.1	2807.1/2995.2	2833.9	2899.6	0.033047	6593.2	21543	0.44755	0.67276	0.32724	0.65448	0.9999	TRUE
2293	UCKL1	2367.8/2276.3	2241.6/2526.3	2321.6	2379.7	0.03564	4185.4	16939	0.44633	0.67232	0.32768	0.65536	0.9999	TRUE
1122	PRKCZ	1482.9/1594.2	1545.4/1621.2	1537.6	1582.8	0.041861	6203.8	10316	0.44596	0.67219	0.32781	0.65562	0.9999	TRUE
1233	TWF1	891.55/863.3	975.17/848.55	877.31	909.66	0.052174	399	5261.7	0.44591	0.67217	0.32783	0.65566	0.9999	TRUE
3130	Non-Targeting Control	1855.3/1797	1880.9/1871.3	1825.9	1876.1	0.039123	1699.4	12685	0.44588	0.67216	0.32784	0.65568	0.9999	TRUE
934	PHKA2	3081/3223.1	3224.9/3217	3151.3	3221	0.031564	10089	24486	0.4456	0.67206	0.32794	0.65589	0.9999	TRUE
700	MAP3K4	1285.5/1358.2	1227/1335.3	1321.3	1280	-0.045798	2640.2	8598.9	0.44557	0.32795	0.67205	0.65591	0.9999	FALSE
2769	CMPK2	2739.3/2724.6	2760.8/2578.4	2732	2668	-0.034152	107.92	20611	0.44534	0.32804	0.67196	0.65607	0.9999	FALSE
408	EPHB2	2374.4/2592.3	2509/2573.9	2481	2541.3	0.034634	23744	18350	0.44517	0.6719	0.3281	0.6562	0.9999	TRUE
1340	SRPK2	1668.6/1578.7	1627.1/1713.5	1623.1	1669.7	0.040854	4042.2	11010	0.44457	0.67169	0.32831	0.65663	0.9999	TRUE
690	MAP3K1	2701.2/2764	2862.2/2731.7	2732.4	2796.2	0.033285	1972.5	20615	0.44433	0.6716	0.3284	0.6568	0.9999	TRUE
3063	Non-Targeting Control	3505.7/3378.1	3595.1/3435.9	3441.3	3514.6	0.030404	8138	27231	0.44428	0.67158	0.32842	0.65684	0.9999	TRUE
633	JAK2	3048.7/3037.1	3037.8/3185.8	3042.9	3110.9	0.031891	67.612	23473	0.44406	0.6715	0.3285	0.657	0.9999	TRUE
2266	CSNK1G1	4311/4188.9	4326.7/4012	4249.5	4166.4	-0.028499	7446.5	35136	0.44355	0.32868	0.67132	0.65737	0.9999	FALSE
1489	TRRAP	1387.5/1408.2	1396.4/1485.7	1397.8	1440.4	0.043213	214.88	9200.3	0.44342	0.67127	0.32873	0.65746	0.9999	TRUE
2253	PRKAG3	1050/956.31	1052.7/1021.2	1002	1036.9	0.049248	4387.2	6170.3	0.44341	0.67127	0.32873	0.65747	0.9999	TRUE
722	MOS	2570.2/2548.2	2613.1/2627.5	2559.1	2620.3	0.034074	241.58	19049	0.44332	0.67123	0.32877	0.65754	0.9999	TRUE
2297	NMRK1	945.46/973	880.58/972.11	959.13	925.21	-0.051891	379.4	5854.9	0.4433	0.32877	0.67123	0.65755	0.9999	FALSE
2996	MAST4	2682.9/2866.5	2898.3/2777.9	2773.2	2837.4	0.033014	16859	20987	0.44327	0.67121	0.32879	0.65757	0.9999	TRUE
20	ACVR2A	2773.3/2661.4	2823.4/2737.7	2716.8	2780.2	0.03327	6260.6	20473	0.44311	0.67116	0.32884	0.65768	0.9999	TRUE
2665	TTBK1	2697.9/2660.3	2649.9/2582.9	2679	2616.2	-0.034228	707.42	20130	0.44287	0.32893	0.67107	0.65786	0.9999	FALSE
1312	CCL2	2673/2684.1	2824.8/2660.3	2678.5	2741.3	0.033397	61.764	20126	0.44233	0.67088	0.32912	0.65825	0.9999	TRUE
1788	MELK	2156.3/2242.9	2202.1/2308.9	2199.2	2254.9	0.036078	3750.9	15869	0.44228	0.67086	0.32914	0.65829	0.9999	TRUE
514	GK	2406.8/2396.7	2458.7/2462.3	2401.7	2460.5	0.034837	50.346	17646	0.44209	0.67079	0.32921	0.65843	0.9999	TRUE
2710	NEK9	3282.6/3088.3	3192.3/3038.4	3184	3114.4	-0.031871	18867	24793	0.44195	0.32926	0.67074	0.65852	0.9999	FALSE
2252	PANK1	3277.6/3103.8	3209.9/3032.4	3189.5	3119.9	-0.031816	15098	24845	0.44151	0.32942	0.67058	0.65885	0.9999	FALSE
1140	MAPK1	2167.1/2250.1	2080.3/2227.1	2208.2	2152.4	-0.036875	3443.3	15947	0.44148	0.32943	0.67057	0.65887	0.9999	FALSE
2421	CLK4	3742.9/3763.2	3696.5/3656.2	3753	3676.3	-0.029792	207.71	30238	0.44124	0.32952	0.67048	0.65904	0.9999	FALSE
2516	CAMKV	2089.1/2225	2106.2/2320.9	2156	2210.9	0.036259	9236.6	15495	0.44103	0.6704	0.3296	0.65919	0.9999	TRUE
1658	MAP3K14	1917.5/1888.8	1778.2/1929.3	1903.1	1852.2	-0.039055	411.38	13333	0.4404	0.32982	0.67018	0.65965	0.9999	FALSE
505	GALK2	3121.7/3113.4	3232.4/2876.1	3117.5	3049.1	-0.032018	34.422	24170	0.44027	0.32987	0.67013	0.65974	0.9999	FALSE
769	NEK2	1279.7/1240.1	1297/1147.8	1259.7	1220.1	-0.046053	783.46	8119.9	0.43956	0.33013	0.66987	0.66026	0.9999	FALSE
1660	MAP3K14	1291.3/1215.1	1287.5/1296.6	1252.6	1292.1	0.044727	2906.5	8064.7	0.43955	0.66987	0.33013	0.66026	0.9999	TRUE
1619	CDKL1	2779.1/2612.6	2742.4/2771.9	2694.6	2757.1	0.033109	13879	20271	0.43951	0.66985	0.33015	0.66029	0.9999	TRUE
1709	MAGI1	3829.9/3734.6	3748.9/3971.8	3782	3858.7	0.028986	4542.9	30520	0.43946	0.66984	0.33016	0.66032	0.9999	TRUE
2905	HIPK1	1943.2/1956.7	2010.9/1991.9	1949.9	2001.4	0.037528	92.123	13729	0.43879	0.66959	0.33041	0.66081	0.9999	TRUE
2815	PNCK	2002.9/1879.2	1806.1/1975.5	1940.1	1888.9	-0.038562	7646.1	13646	0.43826	0.3306	0.6694	0.6612	0.9999	FALSE
2015	PASK	2008.7/1895.9	1968.7/1834.1	1951.5	1900.2	-0.038414	6358.5	13742	0.43762	0.33083	0.66917	0.66166	0.9999	FALSE
3138	Non-Targeting Control	3059.5/3051.4	3031/2946.1	3055.4	2988.2	-0.032063	32.815	23590	0.43738	0.33092	0.66908	0.66184	0.9999	FALSE
1566	PDXK	2254.2/2215.5	2106.8/2253.9	2234.7	2179.1	-0.036351	748.09	16179	0.43735	0.33093	0.66907	0.66185	0.9999	FALSE
1801	OXSR1	3262.7/3349.5	3258.3/3212.6	3305.8	3235.3	-0.031063	3768.1	25942	0.43733	0.33094	0.66906	0.66187	0.9999	FALSE
691	MAP3K1	1863.5/1873.3	1898.6/1938.3	1868.4	1918.3	0.038031	47.267	13041	0.43726	0.66904	0.33096	0.66193	0.9999	TRUE
2455	RBKS	3393.7/3112.2	3182/3178.3	3249.9	3180.2	-0.031268	39644	25414	0.43721	0.33098	0.66902	0.66196	0.9999	FALSE
2030	SIK3	2126.5/2228.6	2124.5/2119.9	2176.9	2122.2	-0.036709	5218.7	15676	0.43704	0.33104	0.66896	0.66208	0.9999	FALSE
1087	PRKCD	2371.9/2290.6	2379.1/2396.8	2330.9	2387.9	0.034827	3307.2	17021	0.43673	0.66885	0.33115	0.66231	0.9999	TRUE
743	MST1	1741.6/1739.7	1674/1712	1740.7	1692.9	-0.04012	1.8286	11976	0.43648	0.33124	0.66876	0.66249	0.9999	FALSE
316	DGKA	2516.2/2508.8	2398.8/2508.4	2512.5	2453	-0.034583	27.546	18632	0.43616	0.33136	0.66864	0.66272	0.9999	FALSE
749	MUSK	2456.5/2440.9	2481.1/2533.7	2448.7	2507.3	0.034113	122.88	18063	0.43612	0.66862	0.33138	0.66275	0.9999	TRUE
1101	PRKCI	1625.5/1805.3	1706/1816.2	1713.1	1760.2	0.039185	16171	11748	0.4354	0.66837	0.33163	0.66327	0.9999	TRUE
1352	STK4	3077.7/3293.4	3315.4/3190.2	3183.7	3252.2	0.030698	23272	24791	0.435	0.66822	0.33178	0.66356	0.9999	TRUE
2305	ETNK2	1220/1163.8	1111.9/1196.9	1191.5	1153.6	-0.046603	1578.5	7595.2	0.43496	0.3318	0.6682	0.66359	0.9999	FALSE
1378	TAF1	1760.7/1844.7	1778.2/1926.4	1802.2	1850.8	0.038358	3523.8	12487	0.43478	0.66814	0.33186	0.66372	0.9999	TRUE
3060	Non-Targeting Control	1313.7/1300.9	1331.8/1205.8	1307.3	1267.2	-0.044863	81.585	8489.3	0.43476	0.33187	0.66813	0.66374	0.9999	FALSE
2048	CDK20	2613.3/2721.1	2721.3/2734.7	2666.6	2728	0.032824	5810.2	20018	0.43389	0.66782	0.33218	0.66437	0.9999	TRUE
2169	PACSIN1	1605.6/1643.1	1669.3/1670.3	1624.3	1669.8	0.039853	703.75	11020	0.43365	0.66773	0.33227	0.66454	0.9999	TRUE
209	CHKA	1524.3/1594.2	1572.7/1634.6	1558.9	1603.3	0.040499	2443.6	10489	0.43363	0.66772	0.33228	0.66456	0.9999	TRUE
682	MARK3	2831.4/2828.4	2841.8/2946.1	2829.9	2893.5	0.032047	4.5306	21505	0.4336	0.66771	0.33229	0.66458	0.9999	TRUE
3115	Non-Targeting Control	453.65/516.31	491.33/521.04	483.97	505.96	0.063988	1965.1	2584.1	0.43267	0.66737	0.33263	0.66526	0.9999	TRUE
1630	STK19	3834.1/3460.4	3606.7/3531.2	3642.4	3568.7	-0.029487	69878	29165	0.43163	0.33301	0.66699	0.66601	0.9999	FALSE
1611	DYRK4	2294/2556.5	2541/2419.1	2421.7	2479.3	0.033909	34489	17823	0.43158	0.66698	0.33302	0.66605	0.9999	TRUE
2863	AK8	2845.5/2855.8	2769.7/2804.7	2850.6	2787.1	-0.032507	53.212	21696	0.43135	0.33311	0.66689	0.66622	0.9999	FALSE
2458	SNX16	1627.2/1688.4	1667.2/1740.3	1657.5	1703.4	0.039327	1876.8	11292	0.43131	0.66688	0.33312	0.66624	0.9999	TRUE
1547	DGKE	3586.1/3521.2	3489/3473.1	3553.5	3481	-0.02972	2108	28307	0.43076	0.33332	0.66668	0.66664	0.9999	FALSE
1175	MAPK13	3008/3163.5	3068.4/3236.4	3084.8	3151.3	0.030764	12077	23864	0.43053	0.6666	0.3334	0.66681	0.9999	TRUE
904	PFKFB4	3092.6/2839.1	2937.7/2859.8	2963.2	2898.5	-0.031829	32152	22733	0.42898	0.33397	0.66603	0.66794	0.9999	FALSE
263	MAP3K8	967.85/998.04	940.46/958.71	982.83	949.54	-0.049661	455.85	6028.7	0.42874	0.33406	0.66594	0.66812	0.9999	FALSE
2801	PIP5KL1	4207.3/4397.6	4211.7/4229.3	4301.4	4220.5	-0.027385	18110	35655	0.42842	0.33417	0.66583	0.66834	0.9999	FALSE
1972	ICK	2000.4/2043.8	2134.1/2014.2	2022	2073.3	0.036123	941.56	14342	0.42829	0.66578	0.33422	0.66844	0.9999	TRUE
988	PIK3R1	2309.7/2200	2191.2/2207.7	2254.2	2199.5	-0.035448	6023.2	16349	0.4281	0.33429	0.66571	0.66858	0.9999	FALSE
2437	TRIB3	2351.2/2195.2	2244.3/2189.8	2271.9	2216.9	-0.035314	12169	16503	0.42782	0.33439	0.66561	0.66878	0.9999	FALSE
2434	TAOK1	1021.8/988.5	1061.6/888.74	1005	971.33	-0.049103	552.93	6192.1	0.4278	0.3344	0.6656	0.66879	0.9999	FALSE
844	PCK2	2785/2741.3	2892.8/2758.5	2763.1	2824.9	0.031912	951.03	20894	0.42768	0.66556	0.33444	0.66888	0.9999	TRUE
1295	RPS6KB1	1673.6/1656.3	1657/1765.6	1664.9	1710.4	0.038899	150.93	11352	0.42731	0.66542	0.33458	0.66916	0.9999	TRUE
764	MYT1	1851.9/1878	1978.9/1850.4	1864.9	1913.6	0.037135	340.7	13012	0.42651	0.66513	0.33487	0.66974	0.9999	TRUE
3146	Non-Targeting Control	1549.2/1444	1519.6/1557.2	1495.7	1538.3	0.040455	5537.3	9979.6	0.42606	0.66497	0.33503	0.67006	0.9999	TRUE
3058	Non-Targeting Control	3245.2/3339.9	3218.8/3228.9	3292.2	3223.9	-0.030269	4483	25814	0.42557	0.33521	0.66479	0.67042	0.9999	FALSE
1962	AAK1	2948.3/2921.4	2963.6/3033.9	2934.8	2998.6	0.030982	362.9	22471	0.42514	0.66463	0.33537	0.67074	0.9999	TRUE
2083	PRKD2	2177/2116.5	2222.5/1972.5	2146.6	2093.8	-0.035898	1831.4	15413	0.42511	0.33538	0.66462	0.67076	0.9999	FALSE
3150	Non-Targeting Control	2042.7/2016.4	1946.2/2011.2	2029.5	1978.5	-0.036712	346.58	14406	0.42505	0.3354	0.6646	0.6708	0.9999	FALSE
1144	MAPK3	2916.8/2759.2	2990.8/2810.6	2836.9	2899.3	0.031378	12420	21570	0.42487	0.66454	0.33546	0.67093	0.9999	TRUE
1086	PRKCD	1421.5/1515.5	1532.5/1487.2	1467.8	1509.7	0.040584	4423.3	9756.2	0.42424	0.66431	0.33569	0.67139	0.9999	TRUE
1337	SRPK2	2619.1/2473	2487.3/2486.1	2545	2486.7	-0.033445	10665	18923	0.42414	0.33573	0.66427	0.67147	0.9999	FALSE
1754	ROCK2	3001.4/3096.7	3069.8/2900	3048.7	2983.7	-0.031093	4538	23527	0.42392	0.33581	0.66419	0.67162	0.9999	FALSE
1941	CHEK2	2541.1/2535.1	2415.8/2545.6	2538.1	2479.9	-0.033463	18.422	18861	0.4239	0.33582	0.66418	0.67164	0.9999	FALSE
2864	AK8	2435.8/2390.8	2345/2368.5	2413.2	2356.7	-0.034135	1013.6	17748	0.42374	0.33588	0.66412	0.67176	0.9999	FALSE
2930	PAN3	3188.8/3171.8	3386.9/3112.8	3180.3	3247	0.029916	145.29	24758	0.42362	0.66408	0.33592	0.67184	0.9999	TRUE
679	MARK1	2530.3/2341.9	2423.3/2332.8	2434.3	2377.6	-0.033986	17765	17935	0.42337	0.33601	0.66399	0.67203	0.9999	FALSE
2622	STK40	1802.2/1888.8	1755/1840	1845	1797	-0.037969	3749.9	12845	0.42307	0.33612	0.66388	0.67224	0.9999	FALSE
1757	CDC42BPB	3582/3281.5	3638.7/3362.9	3428.4	3498.1	0.029005	45159	27109	0.423	0.66385	0.33615	0.6723	0.9999	TRUE
2179	PIK3R4	2236.8/2227.4	2332.1/2240.5	2232.1	2285.8	0.03431	43.614	16155	0.42283	0.66379	0.33621	0.67242	0.9999	TRUE
2898	ADCK5	1928.2/2023.5	1895.2/1956.1	1975.3	1925.4	-0.036873	4539.5	13945	0.42233	0.33639	0.66361	0.67278	0.9999	FALSE
2615	RIOK1	2731/2797.4	2790.8/2859.8	2764	2825	0.031498	2200.5	20903	0.42213	0.66353	0.33647	0.67293	0.9999	TRUE
2998	SBK1	5501.1/5456.4	5378/5395	5478.7	5386.5	-0.024483	995.54	47775	0.42186	0.33656	0.66344	0.67313	0.9999	FALSE
1366	STK11	1885.9/1887.6	1971.4/1899.6	1886.8	1935.2	0.036523	1.3436	13196	0.42134	0.66325	0.33675	0.67351	0.9999	TRUE
1859	PAK4	2200.3/2256	2368.8/2197.3	2228	2281.5	0.034209	1555.2	16120	0.42126	0.66322	0.33678	0.67357	0.9999	TRUE
928	PGK2	2462.3/2530.3	2573/2533.7	2496.1	2553.3	0.032681	2308.6	18485	0.42079	0.66305	0.33695	0.67391	0.9999	TRUE
2510	STK33	535.76/555.66	579.11/558.26	545.62	568.59	0.059381	198.06	2981.6	0.42063	0.66299	0.33701	0.67402	0.9999	TRUE
3032	NME1-NME2	862.52/833.49	817.29/818.77	847.88	818.03	-0.051647	421.43	5051	0.42003	0.33723	0.66277	0.67446	0.9999	FALSE
2213	PRKAG2	1552.5/1366.5	1404.6/1426.2	1456.6	1415.3	-0.0414	17324	9666.7	0.41937	0.33747	0.66253	0.67495	0.9999	FALSE
1840	TNK2	1510.2/1427.3	1533.9/1485.7	1468.2	1509.6	0.040091	3439.7	9759.6	0.41906	0.66242	0.33758	0.67517	0.9999	TRUE
802	NTRK1	1954.8/2109.4	1884.3/2081.2	2030.6	1980.3	-0.036165	11953	14416	0.41889	0.33765	0.66235	0.6753	0.9999	FALSE
1507	PIP5K1B	1991.3/1779.1	2034.7/1831.1	1882.2	1930.2	0.036336	22532	13157	0.41875	0.6623	0.3377	0.6754	0.9999	TRUE
1999	TNIK	2089.1/1946	2084.4/2048.4	2016.3	2066.3	0.035344	10245	14294	0.41848	0.6622	0.3378	0.6756	0.9999	TRUE
25	ACVRL1	910.62/999.24	879.9/966.15	953.9	922.02	-0.048996	3928.1	5816.7	0.41808	0.33794	0.66206	0.67589	0.9999	FALSE
2326	STK32B	955.41/920.54	879.9/933.4	937.81	906.25	-0.049328	608.1	5699.3	0.41801	0.33797	0.66203	0.67594	0.9999	FALSE
2737	ALPK2	1642.9/1510.8	1640/1597.4	1575.5	1618.5	0.03889	8737.2	10623	0.41792	0.662	0.338	0.67601	0.9999	TRUE
992	PI4KA	4134.3/3950.4	4064/3869.1	4041.3	3965.3	-0.027379	16905	33066	0.41789	0.33801	0.66199	0.67603	0.9999	FALSE
575	HK2	2180.4/2074.8	2057.9/2093.1	2126.9	2075.4	-0.035362	5573.6	15243	0.41731	0.33822	0.66178	0.67645	0.9999	FALSE
1209	PRPS1	3653.3/3617.8	3545.4/3583.3	3635.5	3564.3	-0.028519	630.92	29098	0.41728	0.33824	0.66176	0.67648	0.9999	FALSE
760	MYLK	1712.6/1731.4	1819.7/1716.4	1722	1767.3	0.037478	176.12	11822	0.41705	0.66168	0.33832	0.67664	0.9999	TRUE
884	PDK4	2759.2/2618.5	2660.1/2597.7	2688	2628.7	-0.03213	9902.8	20212	0.41657	0.3385	0.6615	0.67699	0.9999	FALSE
593	ILK	2957.5/2942.9	2965/2812.1	2950.1	2887.5	-0.03094	106.58	22613	0.4164	0.33856	0.66144	0.67712	0.9999	FALSE
805	NTRK2	2259.1/2158.3	2230.7/2291.1	2208.1	2260.7	0.033926	5090.2	15947	0.41625	0.66139	0.33861	0.67722	0.9999	TRUE
1731	STK17A	2245/2351.4	2305.6/2398.3	2297.6	2351.5	0.033399	5658.8	16729	0.41622	0.66138	0.33862	0.67725	0.9999	TRUE
1572	MKNK1	2138.1/2070	2204.2/2106.5	2103.8	2154.8	0.034544	2315.2	15044	0.41585	0.66124	0.33876	0.67752	0.9999	TRUE
2726	TP53RK	1476.2/1515.5	1527.7/1546.7	1495.8	1537.2	0.039404	772.55	9980.3	0.41485	0.66087	0.33913	0.67825	0.9999	TRUE
1913	CLP1	2611.6/2607.8	2454.6/2652.8	2609.7	2551.8	-0.032367	7.3261	19504	0.41473	0.33917	0.66083	0.67834	0.9999	FALSE
2301	ULK4	3194.7/3328	3188.2/3200.7	3260.6	3194.4	-0.029598	8892.4	25515	0.41465	0.3392	0.6608	0.6784	0.9999	FALSE
2187	AK3	1719.2/1633.6	1709.4/1557.2	1675.9	1631.5	-0.03867	3668.1	11442	0.41461	0.33921	0.66079	0.67843	0.9999	FALSE
2471	MPP5	908.97/875.23	856.76/866.41	891.94	861.57	-0.049913	569.26	5366.9	0.41449	0.33926	0.66074	0.67852	0.9999	FALSE
2666	TTBK1	3223.7/2957.2	3180/3123.3	3087.5	3151.5	0.029569	35531	23889	0.41378	0.66048	0.33952	0.67904	0.9999	TRUE
99	BMPR1B	2175.4/2120.1	2106.8/2085.6	2147.6	2096.2	-0.034894	1528.2	15422	0.41344	0.33964	0.66036	0.67928	0.9999	FALSE
3116	Non-Targeting Control	1553.4/1553.7	1562.4/1461.9	1553.5	1511.3	-0.039714	0.055942	10445	0.413	0.3398	0.6602	0.67961	0.9999	FALSE
504	GALK1	1976.3/1928.1	1891.8/2115.4	1952.1	2000.5	0.035324	1162.5	13747	0.41288	0.66015	0.33985	0.67969	0.9999	TRUE
2646	CAMKK1	2418.4/2380	2441.7/2250.9	2399.1	2344.3	-0.033323	734.95	17623	0.41282	0.33987	0.66013	0.67974	0.9999	FALSE
255	CLK3	2081.7/2006.8	2100/1893.6	2043.9	1994.2	-0.03553	2801.2	14530	0.4127	0.33991	0.66009	0.67983	0.9999	FALSE
2781	OSR1	2730.2/2830.8	2711.8/2728.8	2780	2720.3	-0.031342	5056.1	21049	0.41194	0.34019	0.65981	0.68038	0.9999	FALSE
2692	ADCK2	952.09/1020.7	945.9/961.69	985.8	953.76	-0.047613	2354.2	6050.6	0.41185	0.34023	0.65977	0.68045	0.9999	FALSE
1534	MAP4K3	913.94/921.73	977.89/920	917.83	948.51	0.047381	30.321	5554.1	0.41164	0.6597	0.3403	0.68061	0.9999	TRUE
2747	LRRK2	3888/4066.1	4015.7/4084.9	3976	4050.2	0.026636	15865	32422	0.41158	0.65968	0.34032	0.68065	0.9999	TRUE
1876	STK25	645.23/599.78	633.55/564.21	622.09	597.88	-0.057186	1033.3	3487.3	0.41005	0.34088	0.65912	0.68177	0.9999	FALSE
162	CAMK2G	2995.6/2997.7	3027.6/3090.5	2996.7	3058.9	0.029638	2.2058	23043	0.40987	0.65905	0.34095	0.6819	0.9999	TRUE
1258	TRIM27	2098.3/2096.2	2143.6/2151.1	2097.3	2147.4	0.034053	2.006	14988	0.40937	0.65887	0.34113	0.68227	0.9999	TRUE
2038	BRD4	2221/2188.1	2389.3/2130.3	2204.5	2256.1	0.033365	542.25	15915	0.40902	0.65874	0.34126	0.68252	0.9999	TRUE
752	MUSK	2235.1/2121.3	2097.3/2155.6	2177.4	2126.3	-0.034301	6476.9	15680	0.40874	0.34137	0.65863	0.68273	0.9999	FALSE
17	ACVR2A	3148.2/3065.7	3135.8/2953.5	3106.7	3043.3	-0.029724	3406	24068	0.40849	0.34146	0.65854	0.68292	0.9999	FALSE
644	KDR	1137.9/1108.9	1128.3/1051	1123.3	1089	-0.044764	418.46	7076.3	0.40833	0.34151	0.65849	0.68303	0.9999	FALSE
31	ADK	2083.3/2098.6	2065.3/2017.2	2091	2041.1	-0.034799	117.2	14933	0.40798	0.34164	0.65836	0.68328	0.9999	FALSE
458	FGFR2	3488.2/3529.5	3435.2/3446.3	3508.8	3440.7	-0.028258	852.03	27878	0.40773	0.34174	0.65826	0.68347	0.9999	FALSE
2938	MAGI3	1811.3/1870.9	1901.3/1872.8	1840.8	1887	0.035699	1775.4	12810	0.4077	0.65825	0.34175	0.6835	0.9999	TRUE
758	MYLK	2096.6/1973.4	2050.4/1921.9	2034.1	1985.1	-0.035156	7586.2	14446	0.40763	0.34177	0.65823	0.68355	0.9999	FALSE
1852	SPEG	2531.2/2334.7	2579.1/2395.3	2431	2485.5	0.031995	19303	17905	0.40757	0.6582	0.3418	0.68359	0.9999	TRUE
2013	PASK	4266.2/4434.6	4234.8/4309.7	4349.5	4272.1	-0.025915	14178	36138	0.40742	0.34185	0.65815	0.6837	0.9999	FALSE
1315	MAP2K4	1866/1910.2	1830.6/1851.9	1888	1841.2	-0.036189	976.82	13206	0.4072	0.34193	0.65807	0.68386	0.9999	FALSE
2300	NMRK1	1735.8/1779.1	1822.4/1782	1757.3	1802.1	0.036254	934.99	12114	0.40654	0.65783	0.34217	0.68435	0.9999	TRUE
628	ITPKB	1409.9/1515.5	1462.4/1542.3	1461.8	1501.8	0.038964	5583.3	9708.3	0.40642	0.65778	0.34222	0.68444	0.9999	TRUE
186	CDK4	1238.2/1326	1178/1314.5	1281.3	1244.4	-0.042211	3850.1	8287.3	0.40617	0.34231	0.65769	0.68462	0.9999	FALSE
2222	TRIM33	1442.2/1451.2	1392.3/1421.7	1446.7	1406.9	-0.040181	39.786	9588.1	0.40609	0.34234	0.65766	0.68468	0.9999	FALSE
2170	PACSIN1	3006.4/3124.1	3095.6/3159	3064.7	3127.1	0.029099	6928.9	23676	0.40594	0.65761	0.34239	0.68479	0.9999	TRUE
1777	SLK	3477.5/3356.6	3437.2/3264.7	3416.5	3349.8	-0.028418	7301.4	26995	0.40571	0.34248	0.65752	0.68495	0.9999	FALSE
1773	ULK2	3086.8/3083.6	2982/3063.7	3085.2	3022.6	-0.029579	5.362	23867	0.4054	0.34259	0.65741	0.68518	0.9999	FALSE
3097	Non-Targeting Control	2415.1/2351.4	2353.2/2306	2383	2329.5	-0.032789	2025.1	17481	0.40518	0.34267	0.65733	0.68534	0.9999	FALSE
677	MARK1	2323/2246.5	2174.9/2291.1	2284.4	2232.2	-0.03333	2927.4	16613	0.40495	0.34276	0.65724	0.68551	0.9999	FALSE
23	ACVR2B	3015.5/2983.4	3045.3/2834.4	2999.4	2938	-0.029851	515.62	23069	0.40455	0.34291	0.65709	0.68581	0.9999	FALSE
2089	TKFC	2028.6/1985.4	2005.5/1913	2006.9	1958.7	-0.035053	934.51	14213	0.40427	0.34301	0.65699	0.68602	0.9999	FALSE
1849	SPEG	1271.4/1237.7	1322.9/1259.4	1254.4	1290.8	0.04116	567.01	8078.9	0.40423	0.65698	0.34302	0.68605	0.9999	TRUE
1296	RPS6KB1	2990.6/2905.9	2828.2/2947.6	2948	2887.3	-0.029999	3590.5	22592	0.40376	0.3432	0.6568	0.68639	0.9999	FALSE
3129	Non-Targeting Control	3771.9/3446.1	3781.6/3307.8	3605.3	3536.8	-0.027666	53108	28806	0.40358	0.34326	0.65674	0.68652	0.9999	FALSE
779	NME1	1738.3/1928.1	1825.1/1746.2	1830.8	1785.2	-0.036308	18025	12726	0.40355	0.34327	0.65673	0.68654	0.9999	FALSE
2917	MAPK15	1823.7/1866.1	1833.3/1765.6	1844.8	1799.1	-0.036163	897.94	12843	0.40319	0.34341	0.65659	0.68681	0.9999	FALSE
369	EPHA2	2167.1/2269.1	2160.6/2381.9	2217.5	2268.6	0.032803	5208.8	16029	0.403	0.65653	0.34347	0.68695	0.9999	TRUE
179	CDK2	2761.7/2806.9	2683.2/2768.9	2784.2	2725.8	-0.030614	1021.2	21088	0.40271	0.34358	0.65642	0.68716	0.9999	FALSE
1778	SLK	1071.5/1143.5	1006.5/1144.8	1106.9	1073.4	-0.04433	2592.6	6952.7	0.40207	0.34382	0.65618	0.68763	0.9999	FALSE
1567	PDXK	1020.9/1018.3	1044.6/1058.5	1019.6	1051.5	0.044363	3.416	6300.3	0.40154	0.65599	0.34401	0.68803	0.9999	TRUE
2932	PAN3	2310.6/2070	2142.9/2130.3	2187	2136.6	-0.033612	28954	15763	0.40132	0.34409	0.65591	0.68818	0.9999	FALSE
1873	STK25	2917.6/2814.1	2784/2828.5	2865.4	2806.1	-0.030139	5363.9	21831	0.40107	0.34418	0.65582	0.68837	0.9999	FALSE
1997	TNIK	2504.6/2417	2560.1/2469.7	2460.4	2514.5	0.031342	3839.5	18167	0.40107	0.65582	0.34418	0.68837	0.9999	TRUE
385	EPHA4	2465.7/2461.1	2473.6/2562	2463.4	2517.4	0.031302	10.253	18194	0.40075	0.6557	0.3443	0.6886	0.9999	TRUE
1076	PRKAR2B	2398.5/2213.1	2305.6/2407.2	2303.9	2355.8	0.032126	17188	16784	0.40062	0.65565	0.34435	0.6887	0.9999	TRUE
1838	TNK2	2269.1/2332.3	2393.3/2311.9	2300.5	2352.3	0.032096	2000.2	16754	0.4	0.65542	0.34458	0.68915	0.9999	TRUE
247	CLK1	796.17/846.61	792.79/793.47	821	793.13	-0.049773	1272.1	4859.8	0.39987	0.34463	0.65537	0.68926	0.9999	FALSE
1989	STK38L	2487.2/2464.7	2594.8/2466.7	2475.9	2529.9	0.031123	253.45	18305	0.39923	0.65514	0.34486	0.68973	0.9999	TRUE
435	ERN1	2014.5/1923.4	1950.3/2082.7	1968.4	2015.4	0.034041	4153.6	13886	0.39903	0.65506	0.34494	0.68987	0.9999	TRUE
317	DGKB	1787.2/1674.1	1800.6/1746.2	1729.8	1773.2	0.035767	6398.5	11886	0.3985	0.65487	0.34513	0.69026	0.9999	TRUE
3103	Non-Targeting Control	3200.5/3336.4	3170.5/3237.9	3267.7	3204	-0.02839	9234.7	25582	0.39823	0.34523	0.65477	0.69046	0.9999	FALSE
1704	DCLK1	2177.9/2211.9	2228.7/2261.3	2194.8	2244.9	0.032546	579.47	15831	0.39817	0.65475	0.34525	0.69051	0.9999	TRUE
1740	TJP2	2824.8/2798.6	2829.5/2679.6	2811.6	2753.6	-0.030099	342.84	21338	0.39755	0.34548	0.65452	0.69096	0.9999	FALSE
234	CKMT2	1636.3/1826.8	1704/1843	1728.9	1772.1	0.035594	18151	11879	0.39646	0.65412	0.34588	0.69176	0.9999	TRUE
371	EPHA2	2799.1/2841.5	2754/2770.4	2820.2	2762.2	-0.029962	901.05	21417	0.39623	0.34597	0.65403	0.69193	0.9999	FALSE
1154	MAPK7	1655.4/1695.6	1608/1658.4	1675.4	1633	-0.036915	808.89	11438	0.39598	0.34606	0.65394	0.69212	0.9999	FALSE
2833	MPP7	3387.9/3268.4	3533.2/3255.7	3327.6	3391.6	0.027489	7141.4	26149	0.39598	0.65394	0.34606	0.69212	0.9999	TRUE
2021	PPIP5K2	2026.9/2079.6	2168.8/2035	2053.1	2100.8	0.033163	1384.9	14608	0.39518	0.65365	0.34635	0.69271	0.9999	TRUE
57	AKT2	2819.8/2779.5	2762.9/2721.3	2799.6	2742	-0.029963	811.57	21228	0.3951	0.34639	0.65361	0.69277	0.9999	FALSE
1399	TESK1	1160.3/1210.3	1164.3/1137.4	1185	1150.8	-0.042264	1251.8	7545.2	0.39419	0.34672	0.65328	0.69344	0.9999	FALSE
2454	RBKS	1936.5/1609.7	1796.5/1650.9	1765.6	1722.2	-0.035877	53507	12183	0.39311	0.34712	0.65288	0.69424	0.9999	FALSE
1040	PRKAB1	2169.6/2179.7	2272.2/2176.5	2174.6	2223.8	0.032246	51.424	15656	0.39301	0.65285	0.34715	0.69431	0.9999	TRUE
1013	PKM	1788.9/1950.8	1863.9/1783.4	1868.1	1823.2	-0.035047	13107	13039	0.39285	0.34722	0.65278	0.69443	0.9999	FALSE
1043	PRKAB2	2028.6/1950.8	2076.2/1996.3	1989.3	2035.9	0.033376	3027.6	14064	0.39279	0.65276	0.34724	0.69448	0.9999	TRUE
998	PIP4K2A	1753.2/1657.4	1803.3/1692.6	1704.7	1747.1	0.035457	4589.7	11679	0.3927	0.65273	0.34727	0.69454	0.9999	TRUE
1466	WEE1	1219.1/1274.7	1180.7/1243	1246.6	1211.5	-0.041219	1542.5	8018.4	0.39243	0.34737	0.65263	0.69474	0.9999	FALSE
2067	SGK3	3065.3/2964.3	3018/2892.5	3014.4	2954.6	-0.028881	5096	23208	0.3923	0.34742	0.65258	0.69484	0.9999	FALSE
2581	ITPKC	2357/2103.4	2152.4/2201.8	2226.6	2177	-0.032511	32184	16108	0.3911	0.34786	0.65214	0.69572	0.9999	FALSE
215	CHKB	1459.7/1296.1	1391/1287.7	1375.5	1338.3	-0.039456	13379	9023.8	0.39092	0.34793	0.65207	0.69586	0.9999	FALSE
2135	RPS6KA6	2117.3/2011.6	2006.8/2026.1	2063.8	2016.4	-0.033469	5591.3	14700	0.39053	0.34807	0.65193	0.69614	0.9999	FALSE
1862	TESK2	2509.6/2283.5	2255.2/2432.5	2393.9	2342.2	-0.031479	25587	17577	0.38988	0.34831	0.65169	0.69662	0.9999	FALSE
2827	TRPM6	2756.8/2759.2	2871.1/2758.5	2758	2814.2	0.029112	3.0546	20848	0.3895	0.65155	0.34845	0.69691	0.9999	TRUE
1089	PRKCE	1713.4/1546.6	1540.7/1634.6	1627.9	1586.9	-0.036716	13934	11049	0.38939	0.34849	0.65151	0.69699	0.9999	FALSE
621	ITPKA	1455.5/1594.2	1447.4/1521.4	1523.3	1484	-0.037708	9629.3	10201	0.38934	0.34851	0.65149	0.69702	0.9999	FALSE
2882	FUK	2459/2514.8	2429.4/2438.5	2486.7	2433.9	-0.030958	1554.9	18402	0.38934	0.34851	0.65149	0.69703	0.9999	FALSE
715	MAP3K10	1413.2/1398.7	1422.3/1464.9	1405.9	1443.4	0.037921	105.39	9264.4	0.3893	0.65147	0.34853	0.69705	0.9999	TRUE
2355	NAGK	1559.2/1574	1574.7/1639	1566.6	1606.5	0.036339	109.52	10551	0.38927	0.65146	0.34854	0.69707	0.9999	TRUE
2792	GLYCTK	1726.7/1797	1667.2/1771.5	1761.5	1718.6	-0.035538	2467.9	12149	0.38908	0.34861	0.65139	0.69722	0.9999	FALSE
2229	NLK	2828.9/2729.4	2803/2643.9	2778.7	2722.3	-0.029587	4949.7	21037	0.38904	0.34862	0.65138	0.69725	0.9999	FALSE
588	IGF1R	2095.8/2009.2	2049/1962.1	2052	2005.1	-0.033379	3746.8	14599	0.38861	0.34878	0.65122	0.69756	0.9999	FALSE
2194	IRAK4	1378.4/1384.4	1412.1/1424.7	1381.4	1418.3	0.038075	18.033	9070.4	0.38817	0.65105	0.34895	0.69789	0.9999	TRUE
2324	RFK	2211.9/2024.7	2184.4/2143.7	2116.2	2164	0.032174	17525	15151	0.38791	0.65096	0.34904	0.69809	0.9999	TRUE
2843	HIPK4	2568.5/2606.6	2634.2/2648.4	2587.5	2641.3	0.029688	726.04	19304	0.38735	0.65075	0.34925	0.6985	0.9999	TRUE
2106	LATS2	2882.8/2716.3	2715.2/2768.9	2798.3	2742	-0.029347	13867	21216	0.38698	0.34938	0.65062	0.69877	0.9999	FALSE
2955	TSSK4	1672/1718.3	1728.5/1744.7	1695	1736.6	0.034992	1071.4	11599	0.38661	0.65048	0.34952	0.69904	0.9999	TRUE
1789	TLK1	1499.5/1537	1462.4/1496.1	1518.1	1479.2	-0.037473	704.97	10160	0.38642	0.34959	0.65041	0.69918	0.9999	FALSE
509	GCK	1608.1/1566.8	1692.4/1564.6	1587.3	1627.3	0.035818	852.31	10719	0.38565	0.65012	0.34988	0.69976	0.9999	TRUE
2559	MORN1	2371.9/2481.4	2528.1/2428	2426	2477.6	0.030296	5991.4	17862	0.38539	0.65002	0.34998	0.69995	0.9999	TRUE
33	ADRBK1	1175.2/1228.2	1200.4/1135.9	1201.4	1167.7	-0.04101	1404.2	7670.6	0.38476	0.35021	0.64979	0.70042	0.9999	FALSE
3006	IDNK	1924.1/1913.8	1960.5/1966.5	1918.9	1963.5	0.033129	52.817	13467	0.38431	0.64963	0.35037	0.70075	0.9999	TRUE
901	PFKFB4	1561.7/1689.6	1623/1707.5	1624.4	1664.7	0.035364	8192	11021	0.38422	0.64959	0.35041	0.70082	0.9999	TRUE
1657	MAP3K14	1760.7/1607.4	1772/1676.3	1682.3	1723.5	0.03488	11763	11495	0.38421	0.64959	0.35041	0.70082	0.9999	TRUE
2583	ITPKC	3633.4/3692.9	3758.4/3699.4	3663	3728.8	0.025671	1770.4	29364	0.38388	0.64947	0.35053	0.70107	0.9999	TRUE
1921	RIPK3	2435/2287	2279/2340.2	2359.8	2309.4	-0.031153	10945	17276	0.3837	0.3506	0.6494	0.7012	0.9999	FALSE
1467	WEE1	921.41/1043.4	957.47/1065.9	980.49	1010.2	0.043072	7442.9	6011.5	0.38363	0.64937	0.35063	0.70125	0.9999	TRUE
772	NEK2	2590.9/2527.9	2702.3/2524.8	2559.2	2612	0.029474	1983.6	19050	0.38285	0.64908	0.35092	0.70183	0.9999	TRUE
203	CDK9	1978.8/1985.4	2061.9/1993.3	1982.1	2027.3	0.032558	21.317	14002	0.3825	0.64895	0.35105	0.70209	0.9999	TRUE
1046	PRKACA	1040/942	1001.7/920	989.79	959.99	-0.044063	4805.2	6080	0.38222	0.35115	0.64885	0.7023	0.9999	FALSE
447	FES	2723.6/2699.6	2570.3/2746.6	2711.6	2657	-0.029327	287.39	20426	0.38193	0.35126	0.64874	0.70251	0.9999	FALSE
368	EGFR	1735/1624.1	1677.4/1762.6	1678.6	1719.5	0.034698	6155.6	11465	0.38185	0.64871	0.35129	0.70257	0.9999	TRUE
2216	PRKAG2	1156.1/1192.4	1180.7/1234.1	1174.1	1207.1	0.039936	658.65	7462.1	0.38183	0.64871	0.35129	0.70259	0.9999	TRUE
3061	Non-Targeting Control	4279.4/4447.7	4499.5/4372.3	4362.7	4435.4	0.023831	14153	36270	0.38163	0.64863	0.35137	0.70273	0.9999	TRUE
830	PAK2	952.09/1079.1	1100.4/989.97	1013.6	1043.7	0.042171	8076.8	6255.9	0.3805	0.64821	0.35179	0.70357	0.9999	TRUE
2862	AK8	958.73/990.89	991.5/1016.8	974.68	1004.1	0.0428	517.23	5968.8	0.38027	0.64813	0.35187	0.70375	0.9999	TRUE
2749	CSNK1A1L	2873.7/2935.7	2921.4/3001.2	2904.5	2961	0.027783	1922.6	22192	0.37926	0.64775	0.35225	0.7045	0.9999	TRUE
279	CSK	1905/1833.9	1784.3/1868.3	1869.1	1825.8	-0.033812	2527.4	13047	0.37925	0.35225	0.64775	0.7045	0.9999	FALSE
2474	IPPK	2086.6/1879.2	1977.6/2073.7	1980.2	2025.1	0.032294	21524	13986	0.37923	0.64774	0.35226	0.70452	0.9999	TRUE
553	GUCY2F	3517.3/3508.1	3424.3/3474.6	3512.7	3449.4	-0.02623	42.415	27915	0.3789	0.35238	0.64762	0.70476	0.9999	FALSE
2534	LRRK1	2226.8/2061.7	2145.6/2234.5	2142.6	2189.6	0.031275	13639	15379	0.37882	0.64759	0.35241	0.70482	0.9999	TRUE
1186	MAP2K3	2456.5/2417	2403.5/2368.5	2436.7	2386	-0.030342	781.11	17956	0.3786	0.35249	0.64751	0.70499	0.9999	FALSE
2163	PKN3	2932.6/2909.5	2858.8/2870.2	2921	2864.5	-0.028176	266.97	22343	0.37807	0.35269	0.64731	0.70538	0.9999	FALSE
1253	RET	2226.8/2142.8	2202.1/2073.7	2184.4	2137	-0.031643	3532.4	15740	0.37789	0.35276	0.64724	0.70551	0.9999	FALSE
472	FLT1	2410.1/2361	2453.2/2417.6	2385.4	2435.4	0.029891	1206.6	17502	0.37763	0.64715	0.35285	0.7057	0.9999	TRUE
1436	TTK	1052.4/1116.1	984.69/1125.4	1083.8	1052.7	-0.04194	2026	6778.8	0.37751	0.3529	0.6471	0.70579	0.9999	FALSE
2146	HIPK2	1674.5/1570.4	1638.7/1527.4	1621.6	1582	-0.035598	5415.3	10998	0.3771	0.35305	0.64695	0.7061	0.9999	FALSE
2189	TNNI3K	1510.2/1522.7	1618.2/1493.1	1516.5	1554.4	0.035662	77.602	10146	0.37703	0.64692	0.35308	0.70615	0.9999	TRUE
2512	STK33	1346.9/1311.6	1300.4/1287.7	1329.1	1294.1	-0.038553	620.11	8660	0.37691	0.35312	0.64688	0.70624	0.9999	FALSE
1646	RPS6KA4	2022/2046.2	1978.2/1999.3	2034	1988.7	-0.032467	293.21	14445	0.37679	0.35316	0.64684	0.70633	0.9999	FALSE
1308	MAPK12	2942.5/2811.7	2754.7/2888	2876.4	2820.6	-0.028247	8560.2	21932	0.37671	0.35319	0.64681	0.70639	0.9999	FALSE
1664	BRSK2	2674.6/2580.4	2634.2/2515.9	2627.1	2574.4	-0.029229	4445.1	19661	0.37591	0.35349	0.64651	0.70698	0.9999	FALSE
3029	NME1-NME2	1929.9/1830.3	1880.9/1965.1	1879.5	1922.5	0.032671	4956.1	13134	0.37581	0.64647	0.35353	0.70706	0.9999	TRUE
3128	Non-Targeting Control	1983.8/1940	1995.2/1843	1961.8	1917.6	-0.032856	957.41	13830	0.37581	0.35353	0.64647	0.70706	0.9999	FALSE
165	CD2	1832.9/1757.6	1812.9/1860.9	1794.8	1836.7	0.033246	2831.9	12426	0.37556	0.64638	0.35362	0.70724	0.9999	TRUE
407	EPHB2	3852.3/3795.4	3991.9/3790.2	3823.8	3889.7	0.024661	1618.7	30928	0.37495	0.64615	0.35385	0.7077	0.9999	TRUE
1784	IP6K1	2814.8/2694.8	2846.6/2770.4	2754.2	2808.2	0.028038	7197.6	20813	0.37478	0.64609	0.35391	0.70782	0.9999	TRUE
177	CDK2	1667/1779.1	1755.7/1770	1722.1	1762.9	0.033714	6282.4	11823	0.37469	0.64605	0.35395	0.70789	0.9999	TRUE
1917	TLK2	1757.4/2027.1	1850.3/1838.5	1887.4	1844.4	-0.033253	36415	13201	0.3745	0.35402	0.64598	0.70803	0.9999	FALSE
1650	KALRN	1885.9/1873.3	1950.3/1895.1	1879.6	1922.5	0.032556	80.26	13135	0.37449	0.64598	0.35402	0.70804	0.9999	TRUE
1551	DGKD	2278.2/1985.4	2221.2/2125.8	2126.8	2173	0.031009	42936	15242	0.37445	0.64597	0.35403	0.70807	0.9999	TRUE
837	PCK1	1738.3/1694.4	1714.9/1799.8	1716.2	1756.8	0.033722	963.93	11774	0.37427	0.6459	0.3541	0.7082	0.9999	TRUE
2285	SNRK	1455.5/1453.5	1482.1/1356.2	1454.5	1417.8	-0.0369	1.9295	9650.5	0.37416	0.35414	0.64586	0.70828	0.9999	FALSE
1893	PLK4	3379.6/3286.3	3285.5/3504.4	3332.6	3393.2	0.025969	4355.1	26196	0.37411	0.64584	0.35416	0.70833	0.9999	TRUE
562	GUCY2D	1599/1520.3	1665.9/1531.9	1559.2	1597.5	0.034995	3094.7	10491	0.374	0.6458	0.3542	0.7084	0.9999	TRUE
511	GCK	1610.6/1658.6	1661.1/1686.7	1634.4	1673.8	0.034352	1154	11103	0.374	0.6458	0.3542	0.7084	0.9999	TRUE
191	CDK5	1747.4/1755.2	1717.6/1703.1	1751.3	1710.3	-0.03417	30.291	12065	0.37342	0.35442	0.64558	0.70884	0.9999	FALSE
2868	DGKH	2453.2/2681.7	2656.7/2576.9	2564.9	2616.5	0.02871	26121	19101	0.37317	0.64549	0.35451	0.70902	0.9999	TRUE
1329	SRMS	1749.1/1681.3	1779.5/1731.3	1714.9	1755.3	0.03358	2298.9	11763	0.37255	0.64526	0.35474	0.70948	0.9999	TRUE
2162	PKN3	2528.7/2569.6	2624/2576.9	2549.1	2600.4	0.028727	838.47	18959	0.37247	0.64523	0.35477	0.70954	0.9999	TRUE
392	EPHA5	2712.8/2810.5	2749.2/2666.2	2761.2	2707.4	-0.028376	4773.1	20878	0.37233	0.35482	0.64518	0.70965	0.9999	FALSE
824	DDR2	3489.1/3514	3527.1/3354	3501.5	3439.4	-0.0258	311.24	27808	0.37227	0.35485	0.64515	0.70969	0.9999	FALSE
1897	MAP3K2	1271.4/1182.9	1234.4/1284.7	1226.3	1259.3	0.038283	3919.6	7862.1	0.37222	0.64513	0.35487	0.70973	0.9999	TRUE
2551	NEK11	2071.7/1974.6	2083/2051.4	2022.6	2067.2	0.031431	4713.8	14347	0.3721	0.64509	0.35491	0.70982	0.9999	TRUE
2086	ULK3	967.85/844.22	862.88/890.23	903.93	876.45	-0.044482	7650.7	5453.4	0.37206	0.35492	0.64508	0.70985	0.9999	FALSE
865	PDGFRB	3116.7/3089.5	3048/3042.9	3103.1	3045.4	-0.027047	369.09	24035	0.37188	0.35499	0.64501	0.70998	0.9999	FALSE
656	LCK	1563.3/1496.5	1536.6/1448.5	1529.5	1491.9	-0.035929	2234.9	10252	0.3718	0.35502	0.64498	0.71004	0.9999	FALSE
68	AMHR2	2303.1/2222.6	2226.6/2203.2	2262.5	2214.9	-0.030671	3236.9	16421	0.37156	0.35511	0.64489	0.71022	0.9999	FALSE
259	PLK3	2607.5/2752.1	2573.7/2679.6	2678.8	2626.1	-0.028643	10456	20128	0.37131	0.3552	0.6448	0.7104	0.9999	FALSE
2127	STK36	3224.5/3001.3	3164.4/2946.1	3110.9	3053.3	-0.026962	24922	24108	0.37108	0.35529	0.64471	0.71058	0.9999	FALSE
85	BCR	3382.1/3184.9	3427.7/3257.2	3282	3341.4	0.025855	19442	25717	0.3702	0.64438	0.35562	0.71124	0.9999	TRUE
1570	MKNK1	1518.5/1650.3	1508/1582.5	1583	1544.8	-0.035271	8683	10684	0.37011	0.35565	0.64435	0.7113	0.9999	FALSE
428	ERBB3	2519.6/2433.7	2281.7/2579.9	2476.3	2426.2	-0.02943	3686.4	18308	0.36969	0.35581	0.64419	0.71161	0.9999	FALSE
1422	TK2	1553.4/1633.6	1614.8/1648	1593	1631.3	0.034294	3218.6	10765	0.36957	0.64415	0.35585	0.71171	0.9999	TRUE
2641	MEX3B	3004.7/2730.6	2863.6/2757	2864.4	2809.8	-0.027752	37593	21822	0.36956	0.35585	0.64415	0.71171	0.9999	FALSE
115	BRDT	2648.9/2744.9	2642.4/2645.4	2696.5	2643.9	-0.028413	4606.3	20289	0.36932	0.35595	0.64405	0.71189	0.9999	FALSE
2225	MPP6	1224.9/1206.7	1262.3/1109.1	1215.8	1183.2	-0.039146	166.23	7781.1	0.36926	0.35597	0.64403	0.71194	0.9999	FALSE
1201	EIF2AK2	3037.1/3053.8	3021.4/2956.5	3045.4	2988.8	-0.027053	139.05	23496	0.3692	0.35599	0.64401	0.71198	0.9999	FALSE
601	INSRR	1326.1/1484.5	1348.1/1387.5	1403.1	1367.6	-0.036921	12558	9242.1	0.36904	0.35605	0.64395	0.7121	0.9999	FALSE
1237	ALDH18A1	2759.2/2759.2	2699.6/2712.4	2759.2	2706	-0.028114	0.00013402	20860	0.36883	0.35613	0.64387	0.71226	0.9999	FALSE
2409	PAK7	1079.8/1103	1106.5/1137.4	1091.3	1121.8	0.039718	268.28	6835.3	0.36879	0.64386	0.35614	0.71229	0.9999	TRUE
4	ABL1	1754.1/1645.5	1706/1613.7	1698.9	1659.2	-0.034084	5893.3	11632	0.36802	0.35643	0.64357	0.71286	0.9999	FALSE
1055	PRKACG	1991.3/1947.2	2020.4/1835.5	1969.1	1925.8	-0.032094	971.01	13892	0.36773	0.35654	0.64346	0.71307	0.9999	FALSE
3050	C8orf44-SGK3	2746.8/2694.8	2800.3/2746.6	2720.7	2773.3	0.027629	1350.3	20509	0.36747	0.64337	0.35663	0.71327	0.9999	TRUE
40	ADRBK2	1788.1/1735	1766.6/1676.3	1761.3	1720.8	-0.033525	1411.2	12147	0.36729	0.3567	0.6433	0.71341	0.9999	FALSE
726	MPP1	1132.9/1122.1	1100.4/1092.7	1127.5	1096.5	-0.040095	58.716	7107.7	0.36688	0.35686	0.64314	0.71371	0.9999	FALSE
868	PDGFRB	3127.5/3060.9	3198.4/3103.9	3094	3150.8	0.026225	2215.8	23950	0.36687	0.64314	0.35686	0.71372	0.9999	TRUE
552	GUCY2C	2036.9/2008	2022.5/2110.9	2022.4	2066.2	0.030924	416.72	14346	0.36602	0.64283	0.35717	0.71435	0.9999	TRUE
1529	CDC42BPA	2296.5/2388.4	2283.8/2304.5	2342	2294.1	-0.029782	4225.2	17119	0.36588	0.35723	0.64277	0.71446	0.9999	FALSE
2653	CARD11	1320.3/1237.7	1198.4/1293.7	1278.4	1245.1	-0.037987	3412.8	8264.2	0.36571	0.35729	0.64271	0.71458	0.9999	FALSE
491	MTOR	3336.5/3587.9	3521.6/3519.2	3459.9	3520.4	0.025004	31631	27409	0.36547	0.64262	0.35738	0.71476	0.9999	TRUE
543	GSK3B	2169.6/2136.8	2153.1/2244.9	2153.1	2198.5	0.030108	537.44	15470	0.36523	0.64253	0.35747	0.71494	0.9999	TRUE
1761	AATK	1718.4/1833.9	1813.6/1817.7	1775.2	1815.6	0.032437	6673	12263	0.36472	0.64234	0.35766	0.71532	0.9999	TRUE
2457	SNX16	1554.2/1495.3	1614.8/1509.5	1524.5	1561.3	0.034428	1736.1	10211	0.36459	0.64229	0.35771	0.71542	0.9999	TRUE
3033	CDK11A	2426.7/2333.5	2460.7/2395.3	2379.7	2427.8	0.028876	4337.6	17451	0.36433	0.6422	0.3578	0.71561	0.9999	TRUE
1828	HIPK3	3066.1/2849.8	2937.1/2865.7	2956	2901.2	-0.027002	23390	22667	0.36418	0.35786	0.64214	0.71572	0.9999	FALSE
999	PIP4K2A	3193/3362.6	3207.9/3228.9	3276.7	3218.4	-0.025883	14383	25667	0.36377	0.35801	0.64199	0.71603	0.9999	FALSE
1768	IKBKE	1482/1507.2	1472.6/1591.4	1494.6	1530.9	0.034585	316.38	9970.7	0.36339	0.64184	0.35816	0.71631	0.9999	TRUE
2695	IGFN1	1843.6/1816	1870.7/1710.5	1829.8	1788.8	-0.032656	381.11	12718	0.36334	0.35817	0.64183	0.71635	0.9999	FALSE
870	PDK1	1943.2/2320.4	1958.5/2206.2	2123.4	2078.7	-0.030719	71301	15213	0.36287	0.35835	0.64165	0.7167	0.9999	FALSE
1173	MAPK13	1653.7/1706.3	1664.5/1774.5	1679.8	1718.6	0.032935	1384.1	11475	0.36233	0.64145	0.35855	0.7171	0.9999	TRUE
280	CSK	2412.6/2395.5	2228.7/2490.6	2404	2356	-0.029127	145.05	17667	0.36165	0.35881	0.64119	0.71761	0.9999	FALSE
1195	MAP2K6	2485.6/2530.3	2368.8/2551.6	2507.8	2458.5	-0.028631	1000.3	18590	0.36157	0.35884	0.64116	0.71768	0.9999	FALSE
142	CALM3	1999.6/1849.4	1960.5/1969.5	1923	1965	0.031155	11275	13502	0.36147	0.64113	0.35887	0.71775	0.9999	TRUE
2635	OBSCN	2311.4/2232.2	2310.3/2325.3	2271.4	2317.8	0.029139	3137.5	16499	0.36095	0.64093	0.35907	0.71814	0.9999	TRUE
1625	CDK5R1	2544.4/2442	2478.4/2606.7	2492.7	2541.7	0.028082	5242.9	18455	0.36081	0.64088	0.35912	0.71824	0.9999	TRUE
357	DTYMK	2357/2415.8	2409/2270.2	2386.2	2338.6	-0.029084	1729.1	17509	0.36005	0.3594	0.6406	0.71881	0.9999	FALSE
2056	TSSK2	3490.7/3748.9	3591.7/3767.9	3617.5	3678.7	0.024198	33343	28924	0.35988	0.64053	0.35947	0.71893	0.9999	TRUE
1262	RNASEL	2410.1/2180.9	2402.2/2277.7	2292.6	2339.1	0.028938	26278	16685	0.35976	0.64049	0.35951	0.71903	0.9999	TRUE
1392	TEC	960.39/1100.6	1059.5/1054	1028.1	1056.8	0.039633	9840.1	6363.2	0.35932	0.64032	0.35968	0.71936	0.9999	TRUE
6	ABL2	971.17/1058.9	1053.4/1031.7	1014.1	1042.5	0.039836	3846.5	6259.1	0.35921	0.64028	0.35972	0.71944	0.9999	TRUE
3073	Non-Targeting Control	2901.9/2806.9	2959.5/2855.3	2854	2906.9	0.026501	4509.8	21727	0.35908	0.64023	0.35977	0.71954	0.9999	TRUE
3022	CKMT1A	3493.2/3415	3480.8/3546	3453.9	3513.3	0.024573	3055.1	27352	0.35887	0.64015	0.35985	0.71969	0.9999	TRUE
2722	TBCK	1914.1/1924.5	1942.2/1979.9	1919.3	1961	0.030943	54.142	13470	0.35871	0.64009	0.35991	0.71981	0.9999	TRUE
559	GUK1	1601.5/1563.2	1640/1598.8	1582.2	1619.3	0.03338	730.74	10678	0.35863	0.64006	0.35994	0.71987	0.9999	TRUE
2215	PRKAG2	1108.8/1091.1	1097.7/1162.7	1099.9	1129.7	0.038509	158.21	6899.8	0.35854	0.64003	0.35997	0.71994	0.9999	TRUE
2989	CERKL	2385.2/2421.8	2495.4/2224.1	2403.4	2355.9	-0.02883	668.66	17661	0.35796	0.36019	0.63981	0.72038	0.9999	FALSE
606	IRAK1	3348.1/3077.6	3321.6/3212.6	3210	3266.6	0.025216	36596	25037	0.35781	0.63976	0.36024	0.72049	0.9999	TRUE
2603	ADPGK	1932.4/1935.3	1867.3/1917.4	1933.8	1892.2	-0.031379	4.1817	13593	0.35705	0.36053	0.63947	0.72105	0.9999	FALSE
2388	STK31	977.8/1029	1016/1046.5	1003.1	1031.2	0.039763	1313.2	6178.1	0.35699	0.63945	0.36055	0.7211	0.9999	TRUE
243	CKS2	1173.5/1161.4	1222.2/1174.6	1167.5	1198.1	0.037408	73.512	7411.2	0.35653	0.63928	0.36072	0.72144	0.9999	TRUE
2280	CROT	1579.9/1461.9	1617.6/1496.1	1519.8	1555.7	0.033667	6967	10173	0.35599	0.63908	0.36092	0.72185	0.9999	TRUE
2488	CDK15	2523.7/2482.6	2637.6/2468.2	2503.1	2551.5	0.027658	845.42	18547	0.3559	0.63904	0.36096	0.72192	0.9999	TRUE
1904	PLK2	878.28/902.65	924.81/908.1	890.38	916.41	0.041528	296.98	5355.7	0.35571	0.63897	0.36103	0.72206	0.9999	TRUE
1965	LMTK2	291.1/292.14	312.35/297.74	291.62	304.96	0.0643	0.53872	1413.6	0.35472	0.6386	0.3614	0.7228	0.9999	TRUE
1109	PKN2	2256.7/2425.4	2331.4/2441.4	2339.5	2385.8	0.028265	14234	17097	0.35415	0.63839	0.36161	0.72322	0.9999	TRUE
2993	MAST4	1646.3/1661	1710.8/1671.8	1653.6	1691.2	0.03238	108.99	11260	0.35393	0.6383	0.3617	0.72339	0.9999	TRUE
1426	TPR	1447.2/1432.1	1476/1472.3	1439.6	1474.2	0.034176	114.52	9531.8	0.35373	0.63823	0.36177	0.72354	0.9999	TRUE
2997	SBK1	3001.4/2913	2937.7/2870.2	2956.9	2903.8	-0.026151	3904.5	22675	0.35286	0.3621	0.6379	0.72419	0.9999	FALSE
1912	FASTK	1813/1709.9	1687.7/1756.6	1760.7	1721.8	-0.032192	5310.4	12142	0.35279	0.36212	0.63788	0.72424	0.9999	FALSE
1288	RPS6KA2	2629/2783.1	2584.6/2937.2	2705	2755.2	0.026557	11866	20366	0.35227	0.63768	0.36232	0.72463	0.9999	TRUE
1907	NEK6	2817.3/2718.7	2807.1/2830	2767.6	2818.5	0.026314	4862.6	20935	0.35221	0.63766	0.36234	0.72468	0.9999	TRUE
424	ERBB2	2022/2041.4	2010.9/1968	2031.7	1989.4	-0.03034	189.08	14425	0.3522	0.36234	0.63766	0.72469	0.9999	FALSE
2668	TTBK1	3047.9/2773.5	2993.5/2926.7	2907.5	2960	0.025808	37647	22219	0.35219	0.63765	0.36235	0.7247	0.9999	TRUE
353	DMPK	1593.2/1590.7	1650.9/1606.3	1591.9	1628.4	0.032704	3.1492	10756	0.35214	0.63763	0.36237	0.72473	0.9999	TRUE
2647	CAMKK1	1215/1371.3	1393/1256.4	1290.8	1323	0.035514	12221	8360.7	0.35208	0.63761	0.36239	0.72478	0.9999	TRUE
1124	PRKCZ	901.5/895.5	856.76/888.74	898.49	872.6	-0.042135	18.032	5414.2	0.35186	0.36247	0.63753	0.72494	0.9999	FALSE
1182	MAP2K2	1868.5/1839.9	1875.5/1913	1854.1	1894.1	0.030758	410.15	12922	0.35167	0.63746	0.36254	0.72508	0.9999	TRUE
1750	SH3BP5	1380.9/1535.8	1448.1/1534.8	1456.3	1490.8	0.033816	12014	9664.5	0.35156	0.63742	0.36258	0.72517	0.9999	TRUE
59	AKT2	4145.1/4351.1	4339.6/4285.9	4246.8	4312.7	0.022187	21222	35109	0.35133	0.63733	0.36267	0.72534	0.9999	TRUE
1717	RPS6KA5	1492/1467.9	1567.9/1463.4	1479.9	1514.7	0.033562	291.54	9853	0.35113	0.63725	0.36275	0.72549	0.9999	TRUE
1563	CDK10	2788.3/2871.3	2800.3/2964	2829.5	2881	0.026001	3448.2	21502	0.35104	0.63722	0.36278	0.72555	0.9999	TRUE
2291	PXK	512.54/507.96	517.19/540.39	510.25	528.66	0.051051	10.455	2752.3	0.35101	0.63721	0.36279	0.72558	0.9999	TRUE
1058	PRKAG1	373.21/388.72	371.56/422.79	380.89	396.34	0.057246	120.41	1942.3	0.35074	0.63711	0.36289	0.72578	0.9999	TRUE
1629	STK19	1404.9/1436.8	1386.2/1387.5	1420.8	1386.8	-0.03489	509.85	9382.2	0.35072	0.3629	0.6371	0.7258	0.9999	FALSE
2657	BRSK1	1963.9/1886.4	1926.5/2005.3	1924.8	1965.5	0.030201	3004.4	13516	0.35041	0.63698	0.36302	0.72603	0.9999	TRUE
183	CDK3	3336.5/3279.1	3392.3/3336.1	3307.7	3364.1	0.024404	1644.8	25960	0.35032	0.63695	0.36305	0.7261	0.9999	TRUE
2719	STRADA	1963.1/2120.1	2017.7/1978.5	2040.1	1998	-0.030061	12334	14497	0.34957	0.36333	0.63667	0.72666	0.9999	FALSE
1608	RIOK3	1531/1473.8	1537.9/1536.3	1502.1	1537.1	0.033215	1634	10031	0.34953	0.63666	0.36334	0.72669	0.9999	TRUE
1882	ERN2	1712.6/1879.2	1805.4/1860.9	1794	1832.9	0.03095	13890	12419	0.34927	0.63656	0.36344	0.72688	0.9999	TRUE
1238	ALDH18A1	595.47/727.37	677.1/681.82	658.12	679.46	0.045951	8719.9	3730.1	0.34927	0.63656	0.36344	0.72689	0.9999	TRUE
1759	CDC42BPB	2997.3/3168.2	3045.3/3010.1	3081.6	3027.6	-0.025459	14616	23834	0.34926	0.36345	0.63655	0.72689	0.9999	FALSE
1332	SRMS	2911/2940.5	3059.6/2898.5	2925.7	2977.9	0.025512	433.9	22387	0.34898	0.63645	0.36355	0.72711	0.9999	TRUE
827	PAK1	1851.9/1764.8	1772/1924.9	1807.8	1846.9	0.030814	3800.3	12534	0.34879	0.63638	0.36362	0.72725	0.9999	TRUE
1245	MOK	1068.2/975.39	1060.9/1036.1	1020.7	1048.4	0.038595	4309.4	6308.6	0.34878	0.63637	0.36363	0.72725	0.9999	TRUE
1068	PRKAR1B	2902.7/2743.7	2873.1/2873.2	2822.1	2873.1	0.025842	12642	21434	0.34851	0.63627	0.36373	0.72746	0.9999	TRUE
1620	CDKL1	1453.8/1391.5	1420.2/1357.7	1422.4	1388.6	-0.034627	1941.6	9394.6	0.34827	0.36382	0.63618	0.72764	0.9999	FALSE
2697	XRCC6BP1	2488/2427.7	2387.9/2434	2457.7	2410.8	-0.027768	1818.6	18143	0.34798	0.36393	0.63607	0.72786	0.9999	FALSE
2532	FASTKD1	1121.3/1035	1027.6/1070.4	1077.3	1048.7	-0.038694	3722.9	6729.9	0.34784	0.36398	0.63602	0.72796	0.9999	FALSE
3141	Non-Targeting Control	2578.4/2471.9	2574.4/2383.4	2524.6	2477	-0.027427	5681.1	18740	0.34743	0.36413	0.63587	0.72827	0.9999	FALSE
2597	NUAK2	1728.4/1705.1	1727.8/1631.6	1716.7	1679	-0.032017	269.65	11778	0.34738	0.36415	0.63585	0.7283	0.9999	FALSE
920	CDK14	3149.9/3329.2	3109.2/3258.7	3238.3	3183.1	-0.024791	16083	25304	0.34694	0.36432	0.63568	0.72864	0.9999	FALSE
248	CLK1	1843.6/1733.8	1711.5/1787.9	1787.9	1749.3	-0.031458	6038.7	12368	0.34694	0.36432	0.63568	0.72864	0.9999	FALSE
1230	PTK7	2154.6/2083.1	2070.8/2081.2	2118.6	2076	-0.029302	2557.4	15171	0.34599	0.36468	0.63532	0.72935	0.9999	FALSE
1461	VRK2	2186.2/2197.6	2083.7/2215.2	2191.9	2148.4	-0.02887	65.443	15806	0.34558	0.36483	0.63517	0.72966	0.9999	FALSE
1096	PRKCG	2413.4/2299	2267.4/2353.6	2355.5	2310.1	-0.028042	6550	17238	0.3455	0.36486	0.63514	0.72972	0.9999	FALSE
1640	CPNE3	1565/1587.1	1590.3/1633.1	1576	1611.6	0.032183	244.45	10627	0.34509	0.63498	0.36502	0.73003	0.9999	TRUE
1119	PRKCQ	1255.6/1315.2	1382.8/1253.5	1285.1	1316.5	0.034866	1775.7	8316.5	0.34497	0.63494	0.36506	0.73012	0.9999	TRUE
823	DDR2	2598.3/2527.9	2541.7/2681.1	2562.9	2610.5	0.026533	2481.7	19083	0.3445	0.63477	0.36523	0.73047	0.9999	TRUE
1208	PRKX	1453/1526.3	1470.6/1439.6	1489.2	1455	-0.033512	2683.9	9927.6	0.34341	0.36564	0.63436	0.73129	0.9999	FALSE
1294	RPS6KB1	2021.1/2220.3	2030.6/2122.9	2118.4	2076.2	-0.02896	19839	15169	0.34198	0.36618	0.63382	0.73237	0.9999	FALSE
2091	TKFC	3012.2/3183.7	2976.5/3112.8	3096.8	3043.9	-0.024826	14714	23976	0.34132	0.36643	0.63357	0.73286	0.9999	FALSE
208	CHEK1	2853/2762.8	2802.3/2713.9	2807.5	2757.7	-0.0258	4064.3	21301	0.34107	0.36652	0.63348	0.73305	0.9999	FALSE
804	NTRK1	1443.9/1622.9	1514.1/1618.2	1530.8	1565.3	0.032161	16028	10262	0.34087	0.6334	0.3666	0.7332	0.9999	TRUE
1573	CASK	1453.8/1439.2	1431.8/1394.9	1446.5	1413.2	-0.033579	106.79	9586.7	0.34013	0.36688	0.63312	0.73376	0.9999	FALSE
2979	NEK5	2299/2415.8	2459.4/2344.7	2356.7	2401.3	0.027077	6829.1	17248	0.34011	0.63311	0.36689	0.73377	0.9999	TRUE
2808	TAF1L	1237.4/1260.4	1243.3/1193.9	1248.8	1218.4	-0.035612	264.15	8035.6	0.33995	0.36695	0.63305	0.73389	0.9999	FALSE
1317	SGK1	1294.6/1256.8	1249.4/1240.1	1275.6	1244.7	-0.035272	715.13	8242.5	0.33961	0.36708	0.63292	0.73415	0.9999	FALSE
2893	STK32A	2864.6/2870.1	2819.3/2815.1	2867.3	2817.2	-0.025436	15.402	21849	0.33912	0.36726	0.63274	0.73452	0.9999	FALSE
1425	TPR	1613.9/1661	1574.7/1777.5	1637.3	1673	0.031119	1109.7	11126	0.33866	0.63257	0.36743	0.73487	0.9999	TRUE
1443	TXK	3150.7/3418.6	3189.5/3266.2	3281.9	3227.6	-0.024064	35909	25716	0.33864	0.36744	0.63256	0.73488	0.9999	FALSE
2211	TAOK3	1411.6/1367.7	1410/1433.6	1389.4	1421.8	0.033139	962	9134.1	0.33805	0.63234	0.36766	0.73532	0.9999	TRUE
2723	TBCK	2007/1996.1	1893.2/2032	2001.5	1961.4	-0.029232	59.806	14168	0.33746	0.36789	0.63211	0.73577	0.9999	FALSE
287	CSNK1D	2207.7/2173.8	2275.6/2191.3	2190.7	2233.1	0.027646	577.01	15795	0.3374	0.63209	0.36791	0.73582	0.9999	TRUE
711	MAP3K9	2558.5/2620.9	2634.9/2637.9	2589.5	2636.4	0.025883	1944.9	19323	0.33736	0.63208	0.36792	0.73584	0.9999	TRUE
1836	TRIM28	2328/2183.3	2331.4/2264.3	2254.5	2297.6	0.027325	10470	16351	0.33727	0.63204	0.36796	0.73591	0.9999	TRUE
1624	KSR1	3349.7/3220.7	3396.4/3072.6	3284.6	3230.5	-0.023958	8328	25741	0.33726	0.36796	0.63204	0.73592	0.9999	FALSE
2866	DGKH	1832.9/2012.8	1918.3/2002.3	1920.7	1959.9	0.029094	16194	13482	0.33715	0.632	0.368	0.736	0.9999	TRUE
2968	EPHA6	3371.3/3219.5	3457/3243.8	3294.5	3348.7	0.023528	11524	25835	0.33711	0.63198	0.36802	0.73603	0.9999	TRUE
172	CDK1	1419/1227	1269.8/1307.1	1319.5	1288.3	-0.034499	18462	8584.7	0.33677	0.36815	0.63185	0.73629	0.9999	FALSE
1138	MAPK1	2328/2297.8	2379.1/2334.3	2312.8	2356.5	0.027006	456.51	16862	0.33669	0.63182	0.36818	0.73635	0.9999	TRUE
1468	WEE1	1481.2/1503.6	1502.6/1549.7	1492.4	1526	0.032079	251.04	9953.1	0.33657	0.63178	0.36822	0.73644	0.9999	TRUE
1162	MAPK11	950.43/927.69	914.6/912.56	938.99	913.58	-0.039541	258.61	5707.9	0.33637	0.3683	0.6317	0.73659	0.9999	FALSE
200	CDK7	476.05/465.04	434.84/473.4	470.51	453.71	-0.052333	60.589	2498.6	0.33604	0.36842	0.63158	0.73684	0.9999	FALSE
2872	DCLK2	1232.4/1222.2	1293/1222.2	1227.3	1257.1	0.034565	51.983	7869.6	0.33574	0.63147	0.36853	0.73707	0.9999	TRUE
1342	NEK4	1902.5/1943.6	1935.4/1988.9	1923	1961.9	0.028932	844.44	13501	0.33541	0.63134	0.36866	0.73731	0.9999	TRUE
339	DCK	1833.7/1878	1919.7/1868.3	1855.7	1893.8	0.029301	983.45	12935	0.33496	0.63117	0.36883	0.73766	0.9999	TRUE
2325	STK32B	3000.6/2874.9	2853.4/2920.8	2937.1	2886.9	-0.024855	7900.3	22492	0.33462	0.36896	0.63104	0.73792	0.9999	FALSE
840	PCK1	3105.9/3114.6	2976.5/3142.6	3110.2	3058.4	-0.024218	37.435	24101	0.3336	0.36934	0.63066	0.73868	0.9999	FALSE
61	ALK	1561.7/1473.8	1557.7/1543.8	1517.1	1550.7	0.031585	3859.6	10152	0.33351	0.63062	0.36938	0.73875	0.9999	TRUE
1487	BRD3	1978/2017.6	2108.9/1968	1997.7	2037.2	0.028284	782.27	14135	0.33283	0.63037	0.36963	0.73926	0.9999	TRUE
2122	EIF2AK1	2954.1/2796.2	2877.2/2773.4	2874.1	2824.8	-0.024932	12476	21911	0.33278	0.36965	0.63035	0.7393	0.9999	FALSE
281	CSNK1A1	2087.5/1994.9	1987.1/2014.2	2040.7	2000.6	-0.028597	4285.7	14502	0.33275	0.36966	0.63034	0.73932	0.9999	FALSE
210	CHKA	1788.9/1830.3	1665.2/1886.2	1809.5	1772.2	-0.030005	858.56	12548	0.33268	0.36969	0.63031	0.73938	0.9999	FALSE
2743	IP6K3	3672.4/3528.3	3646.8/3665.1	3599.6	3656	0.022404	10373	28751	0.33233	0.63018	0.36982	0.73964	0.9999	TRUE
1123	PRKCZ	2392.7/2804.5	2362/2740.7	2590.4	2544.3	-0.025904	84951	19331	0.33168	0.37007	0.62993	0.74013	0.9999	FALSE
1322	SRC	2097.4/1973.4	1987.1/2002.3	2034.5	1994.7	-0.028503	7688.7	14449	0.33127	0.37022	0.62978	0.74044	0.9999	FALSE
2289	PXK	3461.7/3428.2	3306.6/3476.1	3444.9	3390.3	-0.023054	562.31	27266	0.33082	0.37039	0.62961	0.74078	0.9999	FALSE
1383	TAF9	2675.5/2566.1	2746.5/2588.8	2620.2	2666.5	0.025265	5987.2	19599	0.33078	0.6296	0.3704	0.74081	0.9999	TRUE
1637	CPNE3	3168.9/3307.7	3254.2/3117.3	3237.6	3185	-0.023619	9632.7	25298	0.33064	0.37046	0.62954	0.74092	0.9999	FALSE
1367	STK11	1608.9/1621.7	1552.2/1753.7	1615.3	1649.9	0.030548	81.094	10947	0.33059	0.62952	0.37048	0.74095	0.9999	TRUE
391	EPHA5	1408.2/1346.2	1501.9/1320.5	1376.9	1408.3	0.032477	1922.7	9035	0.33003	0.62931	0.37069	0.74138	0.9999	TRUE
1450	TYRO3	1806.3/1798.1	1804.7/1726.9	1802.2	1765.4	-0.029806	33.405	12488	0.32996	0.37072	0.62928	0.74143	0.9999	FALSE
2188	AK3	3337.3/3226.6	3268.5/3401.6	3281.5	3334.4	0.023057	6122.1	25712	0.32979	0.62922	0.37078	0.74156	0.9999	TRUE
3016	EIF2AK4	1363.4/1362.9	1352.8/1311.5	1363.2	1332	-0.033332	0.14022	8927.1	0.32976	0.37079	0.62921	0.74158	0.9999	FALSE
461	FGFR4	2552.7/2600.6	2592/2652.8	2576.6	2622.3	0.025349	1147.3	19206	0.32968	0.62918	0.37082	0.74164	0.9999	TRUE
1384	TAF9	2163.8/2290.6	2258.6/2277.7	2226.3	2268.1	0.026846	8045.9	16105	0.32965	0.62917	0.37083	0.74167	0.9999	TRUE
643	KDR	636.11/711.87	668.26/637.16	672.92	652.52	-0.04435	2871.7	3830.6	0.32964	0.37084	0.62916	0.74167	0.9999	FALSE
2663	KIAA1804	1351/1509.6	1426.3/1494.6	1428.1	1460.1	0.03194	12583	9440.2	0.32926	0.62902	0.37098	0.74196	0.9999	TRUE
993	PI4KB	2126.5/2042.6	2128.6/2119.9	2084.1	2124.2	0.027516	3516.5	14874	0.32921	0.629	0.371	0.742	0.9999	TRUE
835	PAK3	2333.8/2083.1	2194/2133.3	2204.9	2163.4	-0.027398	31439	15919	0.3289	0.37112	0.62888	0.74223	0.9999	FALSE
1305	MAPK12	3993.3/3958.8	4091.9/3979.2	3976	4035.2	0.021303	596.06	32421	0.32856	0.62875	0.37125	0.74249	0.9999	TRUE
2611	RPS6KL1	2343.7/2374.1	2244.3/2389.3	2358.9	2315.7	-0.026639	460.27	17267	0.32855	0.37125	0.62875	0.74249	0.9999	FALSE
2855	NEK10	1190.1/1223.4	1253.5/1217.7	1206.6	1235.5	0.034049	554.23	7710.9	0.32844	0.62871	0.37129	0.74258	0.9999	TRUE
245	CLK1	3955.2/3653.5	3715.6/3772.3	3801.4	3743.8	-0.021992	45509	30709	0.32825	0.37136	0.62864	0.74272	0.9999	FALSE
2068	SGK3	2213.5/2096.2	2144.3/2246.4	2154.1	2194.8	0.026967	6878.9	15478	0.32683	0.6281	0.3719	0.74379	0.9999	TRUE
695	MAP3K3	1951.5/2120.1	1929.9/2061.8	2034	1994.8	-0.028098	14226	14445	0.32657	0.372	0.628	0.74399	0.9999	FALSE
81	AXL	2143.9/2149.9	2158.6/2216.6	2146.9	2187.4	0.026969	18.247	15416	0.32643	0.62795	0.37205	0.7441	0.9999	TRUE
151	CAMK2A	2355.4/2392	2390.6/2442.9	2373.6	2416.6	0.025917	670.36	17397	0.32634	0.62792	0.37208	0.74417	0.9999	TRUE
707	MET	810.27/865.69	826.82/802.4	837.52	814.52	-0.040136	1535.7	4977.1	0.3261	0.37217	0.62783	0.74435	0.9999	FALSE
2533	LRRK1	1181/1217.4	1246.7/1208.8	1199.1	1227.6	0.033887	664.47	7652.9	0.32603	0.6278	0.3722	0.7444	0.9999	TRUE
2095	RAB11FIP5	3714.7/3605.8	3695.8/3514.8	3659.8	3604.2	-0.022108	5921	29333	0.32506	0.37257	0.62743	0.74514	0.9999	FALSE
2750	CSNK1A1L	1663.7/1789.8	1765.2/1756.6	1725.6	1760.9	0.029238	7956.7	11852	0.3247	0.6273	0.3727	0.74541	0.9999	TRUE
712	MAP3K9	1817.9/1731.4	1715.6/1761.1	1774.1	1738.2	-0.02951	3746.8	12254	0.32468	0.37271	0.62729	0.74543	0.9999	FALSE
3054	Non-Targeting Control	3144.1/3033.5	3184.1/3093.5	3088.3	3138.5	0.023247	6114.6	23896	0.32463	0.62727	0.37273	0.74546	0.9999	TRUE
1925	PIM2	2221/2365.7	2350.5/2317.9	2292.2	2334.1	0.026118	10477	16681	0.32437	0.62717	0.37283	0.74566	0.9999	TRUE
174	CDK11B	996.88/1091.1	1082.7/1055.5	1042.9	1069	0.035617	4436.6	6473.2	0.3243	0.62715	0.37285	0.74571	0.9999	TRUE
79	ATR	2955.8/3243.3	3021.4/3276.6	3096.2	3146.4	0.023195	41363	23971	0.32423	0.62712	0.37288	0.74577	0.9999	TRUE
1603	RIPK2	3541.3/3497.3	3439.3/3491	3519.3	3465	-0.022398	967.7	27978	0.32422	0.37289	0.62711	0.74577	0.9999	FALSE
2502	WNK3	2553.6/2378.8	2473/2370	2464.7	2420.9	-0.02582	15268	18205	0.32415	0.37291	0.62709	0.74582	0.9999	FALSE
1499	NME5	2643.1/2496.9	2529.4/2518.8	2569	2524.1	-0.025391	10695	19138	0.3241	0.37293	0.62707	0.74586	0.9999	FALSE
1685	LATS1	1613.1/1600.2	1597.8/1548.2	1606.6	1572.8	-0.030655	82.88	10876	0.3241	0.37293	0.62707	0.74586	0.9999	FALSE
470	FLT1	3616/3524.8	3661.8/3374.8	3570.1	3515.4	-0.022257	4159.7	28466	0.32402	0.37296	0.62704	0.74593	0.9999	FALSE
130	DDR1	2684.6/2806.9	2886/2700.5	2745.1	2791.7	0.02429	7482.2	20731	0.32383	0.62697	0.37303	0.74607	0.9999	TRUE
236	CKMT2	667.63/649.86	694.8/662.46	658.68	678.44	0.042567	157.8	3733.9	0.32328	0.62676	0.37324	0.74648	0.9999	TRUE
2099	AK5	4055.5/4178.2	4044.3/4070.1	4116.4	4057.1	-0.020916	7524.9	33810	0.3223	0.37361	0.62639	0.74722	0.9999	FALSE
2895	STK32A	1719.2/1837.5	1805.4/1820.7	1777.4	1813	0.02861	6994.3	12281	0.32142	0.62605	0.37395	0.74789	0.9999	TRUE
1692	DYRK1B	3831.6/3743	3865.3/3601.1	3787	3730.9	-0.021547	3927.7	30569	0.32118	0.37404	0.62596	0.74807	0.9999	FALSE
2628	TSSK1B	2289.8/2389.6	2380.4/2381.9	2339.2	2381.2	0.025649	4975.5	17094	0.32106	0.62592	0.37408	0.74817	0.9999	TRUE
1286	RPS6KA2	3030.4/3071.6	3207.2/2996.7	3051	3100.2	0.023079	848.6	23548	0.32072	0.62579	0.37421	0.74842	0.9999	TRUE
2888	MLKL	1492.8/1471.4	1499.2/1528.9	1482.1	1513.9	0.030658	228.96	9870.7	0.32061	0.62575	0.37425	0.7485	0.9999	TRUE
2689	ADCK2	631.96/760.75	682.55/663.95	693.38	673.19	-0.042571	8311.4	3970.2	0.32043	0.37432	0.62568	0.74864	0.9999	FALSE
2154	EEF2K	2605/2494.5	2482.5/2527.8	2549.2	2505	-0.025177	6102.7	18960	0.32041	0.37433	0.62567	0.74866	0.9999	FALSE
615	ITK	1813/1823.2	1705.3/1862.3	1818.1	1782.1	-0.028796	52.347	12620	0.32	0.37448	0.62552	0.74897	0.9999	FALSE
341	DGUOK	1836.2/1912.6	1935.4/1886.2	1874	1910.6	0.027885	2921.9	13088	0.31985	0.62546	0.37454	0.74908	0.9999	TRUE
891	PFKFB1	1330.3/1311.6	1350.8/1350.2	1320.9	1350.5	0.031939	173.52	8595.8	0.31917	0.6252	0.3748	0.74959	0.9999	TRUE
2644	MEX3B	2669.7/2430.1	2558.7/2448.9	2547.1	2503.2	-0.025068	28708	18941	0.31893	0.37489	0.62511	0.74978	0.9999	FALSE
1333	SRPK1	1400.8/1432.1	1504.6/1391.9	1416.3	1447.2	0.031039	490.15	9346.9	0.31883	0.62507	0.37493	0.74986	0.9999	TRUE
925	PGK2	1606.4/1595.4	1574.7/1695.6	1600.9	1634	0.029504	60.606	10830	0.31805	0.62478	0.37522	0.75045	0.9999	TRUE
1276	ROS1	3115.9/3060.9	3013.3/3065.2	3088.3	3039.1	-0.02313	1510.2	23896	0.31785	0.3753	0.6247	0.7506	0.9999	FALSE
299	CSNK1G3	2264.1/2118.9	2299.4/2163.1	2190.3	2230.2	0.026026	10547	15792	0.31743	0.62454	0.37546	0.75092	0.9999	TRUE
1655	CDKL2	1679.4/1675.3	1590.3/1841.5	1677.4	1711.3	0.028884	8.4096	11454	0.31713	0.62443	0.37557	0.75114	0.9999	TRUE
1666	BAZ1B	570.59/560.43	566.86/599.94	565.49	583.17	0.044331	51.626	3111.7	0.3169	0.62434	0.37566	0.75132	0.9999	TRUE
297	CSNK1G3	1708.5/1925.7	1829.2/1869.8	1813.8	1849.4	0.027975	23626	12585	0.31676	0.62429	0.37571	0.75142	0.9999	TRUE
356	DMPK	2987.3/3134.8	3069.1/2955	3060.2	3011.5	-0.02312	10883	23634	0.31657	0.37579	0.62421	0.75157	0.9999	FALSE
1251	RAF1	853.4/816.8	741.75/890.23	834.9	812.61	-0.038994	669.93	4958.5	0.31655	0.37579	0.62421	0.75159	0.9999	FALSE
2133	RPS6KA6	2941.7/2914.2	2933.7/2828.5	2927.9	2880.6	-0.023508	377.04	22407	0.31624	0.37591	0.62409	0.75182	0.9999	FALSE
404	EPHB1	3090.2/3025.1	3206.5/3008.6	3057.5	3106	0.022717	2113.9	23609	0.31591	0.62396	0.37604	0.75207	0.9999	TRUE
1797	XYLB	3024.6/3001.3	3231/2900	3012.9	3061	0.022837	272.6	23195	0.31575	0.6239	0.3761	0.75219	0.9999	TRUE
508	GALK2	845.94/882.38	862.88/911.07	863.97	886.65	0.037348	664.18	5165.9	0.31561	0.62385	0.37615	0.7523	0.9999	TRUE
2016	PASK	1702.7/1646.7	1586.3/1697.1	1674.4	1640.7	-0.029319	1564.8	11430	0.31526	0.37628	0.62372	0.75256	0.9999	FALSE
2610	RPS6KL1	2546.1/2715.1	2506.3/2666.2	2629.2	2585	-0.024459	14285	19680	0.31518	0.37631	0.62369	0.75262	0.9999	FALSE
603	INSRR	1196.8/1223.4	1219.5/1146.3	1210	1182.3	-0.033378	355.34	7736.6	0.31487	0.37643	0.62357	0.75286	0.9999	FALSE
971	PIK3CB	1374.2/1424.9	1344/1394.9	1399.3	1369.2	-0.031388	1285	9212.3	0.31399	0.37676	0.62324	0.75353	0.9999	FALSE
2680	DCLK3	1296.3/1466.7	1367.1/1451.5	1378.8	1408.7	0.030861	14530	9050.4	0.3136	0.62309	0.37691	0.75382	0.9999	TRUE
2218	IP6K2	1807.2/1828	1726.4/1840	1817.5	1782.3	-0.0282	216.47	12615	0.31341	0.37699	0.62301	0.75397	0.9999	FALSE
342	DGUOK	950.43/915.77	909.16/909.58	932.94	909.37	-0.036875	600.92	5663.8	0.31318	0.37707	0.62293	0.75415	0.9999	FALSE
1331	SRMS	2424.2/2350.2	2346.4/2344.7	2386.9	2345.5	-0.025227	2734.8	17515	0.31276	0.37723	0.62277	0.75446	0.9999	FALSE
838	PCK1	1823.7/1909	1721.7/1945.7	1865.9	1830.3	-0.027802	3638.8	13020	0.31227	0.37742	0.62258	0.75483	0.9999	FALSE
2221	TRIM33	1071.5/1160.2	1122.8/1159.7	1115	1141.1	0.033387	3934.7	7013.4	0.31198	0.62247	0.37753	0.75505	0.9999	TRUE
2447	MPP4	2323/2558.9	2472.3/2487.6	2438.1	2479.9	0.024526	27840	17969	0.31197	0.62247	0.37753	0.75506	0.9999	TRUE
944	PHKG1	2401/2281.1	2460/2304.5	2340.3	2381	0.024885	7188.3	17103	0.31147	0.62228	0.37772	0.75544	0.9999	TRUE
1107	PKN1	2099.1/2030.7	2064.7/2140.7	2064.6	2102.3	0.026132	2340.4	14707	0.31133	0.62222	0.37778	0.75555	0.9999	TRUE
173	CDK11B	1331.9/1407	1414.1/1383	1369	1398.5	0.030716	2820.9	8972.6	0.31123	0.62219	0.37781	0.75563	0.9999	TRUE
923	PGK1	2255/2136.8	2186.5/2125.8	2195.1	2155.9	-0.025958	6987.8	15834	0.31121	0.37782	0.62218	0.75564	0.9999	FALSE
2130	NMRK2	2313.9/2217.9	2238.9/2212.2	2265.4	2225.5	-0.025617	4609.3	16446	0.31102	0.37789	0.62211	0.75578	0.9999	FALSE
103	BMPR2	1147.8/1098.2	1123.5/1070.4	1122.7	1096.6	-0.033931	1230.9	7072	0.31061	0.37805	0.62195	0.7561	0.9999	FALSE
2771	CMPK2	869.16/882.38	851.99/854.5	875.74	853.25	-0.037501	87.422	5250.4	0.31046	0.3781	0.6219	0.75621	0.9999	FALSE
3052	C8orf44-SGK3	973.66/949.15	955.43/920	961.33	937.55	-0.036092	300.15	5871	0.3103	0.37816	0.62184	0.75633	0.9999	FALSE
2147	HIPK2	2090/2002	2127.3/2039.5	2045.5	2082.9	0.026116	3864.5	14544	0.31	0.62172	0.37828	0.75656	0.9999	TRUE
2740	ALPK2	2355.4/2394.4	2466.8/2365.5	2374.8	2415.6	0.02461	760.52	17408	0.30979	0.62164	0.37836	0.75672	0.9999	TRUE
2848	PDIK1L	1408.2/1458.3	1420.2/1386	1433.1	1403	-0.030572	1254	9479.6	0.30884	0.37872	0.62128	0.75745	0.9999	FALSE
363	DYRK1A	1295.4/1246.1	1173.2/1316	1270.5	1242.5	-0.032089	1219.2	8203.4	0.30881	0.37873	0.62127	0.75747	0.9999	FALSE
3034	CDK11A	1535.1/1466.7	1516.2/1546.7	1500.5	1531.4	0.029366	2344.1	10018	0.30849	0.62114	0.37886	0.75771	0.9999	TRUE
1102	PRKCI	1515.2/1630	1603.3/1603.3	1571.6	1603.3	0.028811	6591.5	10591	0.30822	0.62104	0.37896	0.75792	0.9999	TRUE
224	CKB	663.48/773.87	665.54/729.45	716.55	696.76	-0.040349	6102.2	4129.5	0.30797	0.37905	0.62095	0.75811	0.9999	FALSE
1165	MAPK9	3125.8/3029.9	3027.6/3032.4	3077.5	3030	-0.022423	4599.9	23796	0.30778	0.37912	0.62088	0.75825	0.9999	FALSE
1519	STK24	1659.5/1675.3	1646.8/1622.7	1667.4	1634.7	-0.028566	124.87	11373	0.30673	0.37953	0.62047	0.75905	0.9999	FALSE
714	MAP3K10	2878.7/2739	2811.9/2715.4	2807.9	2763.2	-0.023175	9761.4	21304	0.30667	0.37955	0.62045	0.7591	0.9999	FALSE
329	DAPK1	2140.5/2197.6	2230.7/2183.9	2168.9	2207.2	0.025233	1627.7	15606	0.30647	0.62038	0.37962	0.75925	0.9999	TRUE
540	GSK3A	1284.7/1143.5	1201.8/1168.6	1212	1185.1	-0.032423	9969.3	7752.2	0.30617	0.37974	0.62026	0.75947	0.9999	FALSE
2405	ADCK1	4839.2/4467.9	4683.9/4737	4649.9	4710.4	0.018642	68961	39176	0.3056	0.62005	0.37995	0.75991	0.9999	TRUE
2832	STK35	1268.9/1314	1334.5/1304.1	1291.3	1319.2	0.03084	1018.3	8364.6	0.30529	0.61993	0.38007	0.76014	0.9999	TRUE
1577	PRKRA	2209.4/2067.6	2108.9/2243.4	2137.3	2175.1	0.025275	10050	15333	0.30521	0.6199	0.3801	0.76021	0.9999	TRUE
903	PFKFB4	2076.7/2114.1	2204.2/2063.3	2095.3	2132.6	0.025407	701.12	14971	0.3044	0.61959	0.38041	0.76082	0.9999	TRUE
2941	STK32C	2716.1/2585.1	2553.3/2661.8	2649.8	2606.9	-0.023523	8579.4	19866	0.30416	0.3805	0.6195	0.76101	0.9999	FALSE
3001	MAP3K15	3119.2/3200.4	3080/3144.1	3159.5	3111.9	-0.021925	3299.8	24563	0.30415	0.38051	0.61949	0.76101	0.9999	FALSE
386	EPHA4	2668.8/2517.2	2669.6/2599.2	2591.9	2634.2	0.023346	11505	19344	0.30414	0.61949	0.38051	0.76102	0.9999	TRUE
2422	CLK4	2654.7/2469.5	2668.3/2538.2	2560.4	2602.4	0.023457	17169	19061	0.30413	0.61948	0.38052	0.76103	0.9999	TRUE
2334	PI4K2A	1562.5/1653.9	1545.4/1738.8	1607.5	1639.3	0.028178	4175.4	10883	0.30412	0.61948	0.38052	0.76104	0.9999	TRUE
962	PIK3C3	3720.5/3673.8	3550.9/3741.1	3697.1	3644.7	-0.02056	1088.4	29694	0.30366	0.38069	0.61931	0.76139	0.9999	FALSE
510	GCK	3956.8/3630.9	3799.9/3675.6	3790.3	3737.2	-0.020354	53145	30601	0.30362	0.38071	0.61929	0.76142	0.9999	FALSE
1259	TRIM27	1162.7/1117.3	1239.9/1095.7	1139.8	1165.5	0.032214	1033.5	7201	0.30355	0.61927	0.38073	0.76147	0.9999	TRUE
2773	CIB4	3050.3/3046.6	3045.3/3145.6	3048.5	3095	0.021856	7.0237	23525	0.30349	0.61924	0.38076	0.76152	0.9999	TRUE
544	GSK3B	913.11/1052.9	964.28/949.78	980.52	957	-0.034985	9781.8	6011.7	0.30329	0.38084	0.61916	0.76167	0.9999	FALSE
2671	MASTL	2588.4/2380	2473.6/2408.7	2482	2440.9	-0.024072	21716	18360	0.30322	0.38086	0.61914	0.76172	0.9999	FALSE
313	DGKA	1847/2126.1	1989.8/2045.4	1981.6	2017.4	0.02584	38997	13998	0.30285	0.619	0.381	0.76201	0.9999	TRUE
1596	TNK1	2873.7/2963.1	2892.2/2853.8	2918.1	2872.9	-0.022491	3999.5	22316	0.30227	0.38122	0.61878	0.76245	0.9999	FALSE
1634	SPHK1	1193.4/1129.2	1220.8/1153.7	1160.9	1186.8	0.03184	2062.8	7361.2	0.3022	0.61875	0.38125	0.7625	0.9999	TRUE
1243	MAP4K2	2653.1/2661.4	2693.4/2706.4	2657.3	2699.9	0.022969	34.97	19934	0.30216	0.61874	0.38126	0.76253	0.9999	TRUE
132	DDR1	1560.8/1519.1	1431.1/1591.4	1539.8	1509.1	-0.029046	869.88	10335	0.30211	0.38129	0.61871	0.76257	0.9999	FALSE
1618	CDKL1	883.26/942	873.09/1000.4	912.16	934.58	0.034996	1725.9	5513	0.30197	0.61866	0.38134	0.76267	0.9999	TRUE
1359	CDKL5	3252.7/3220.7	3184.1/3193.2	3236.7	3188.7	-0.021551	512.57	25289	0.30187	0.38138	0.61862	0.76275	0.9999	FALSE
1892	PMVK	2263.3/2185.7	2113/2261.3	2224.1	2185.9	-0.025026	3012.1	16086	0.3017	0.38144	0.61856	0.76288	0.9999	FALSE
2887	MLKL	1919.1/1863.7	1823.1/1890.6	1891.2	1856.5	-0.026683	1533.7	13233	0.30143	0.38155	0.61845	0.76309	0.9999	FALSE
1071	PRKAR2A	2692.9/2576.8	2668.9/2684.1	2634.2	2676.5	0.022978	6741.2	19725	0.30123	0.61838	0.38162	0.76324	0.9999	TRUE
1429	TRIO	1324.5/1417.8	1331.8/1469.3	1370.3	1398.8	0.0297	4353.8	8983.3	0.30094	0.61827	0.38173	0.76346	0.9999	TRUE
2410	PAK7	2591.7/2629.3	2483.8/2655.8	2610.4	2568.4	-0.023407	704.63	19511	0.30088	0.38175	0.61825	0.7635	0.9999	FALSE
977	PIK3CD	1762.4/1667	1789.7/1704.5	1714	1746.6	0.027171	4549.8	11756	0.30072	0.61819	0.38181	0.76363	0.9999	TRUE
1844	NME6	2065.1/2128.4	2125.9/2140.7	2096.5	2133.3	0.025077	2007.7	14981	0.30048	0.6181	0.3819	0.76381	0.9999	TRUE
1556	CAMK1	1962.2/2166.6	2020.4/2030.6	2061.9	2025.5	-0.025686	20895	14684	0.30042	0.38193	0.61807	0.76386	0.9999	FALSE
1647	RPS6KA4	969.51/989.7	1018.7/897.67	979.55	956.28	-0.034646	203.78	6004.6	0.30026	0.38199	0.61801	0.76398	0.9999	FALSE
2257	FGFRL1	1300.4/2045	1270.5/2175	1630.7	1662.3	0.027651	280700	11073	0.30008	0.61794	0.38206	0.76412	0.9999	TRUE
1679	MAP3K6	2049.3/2148.7	2079.6/2044	2098.4	2061.7	-0.025452	4940.3	14998	0.29978	0.38217	0.61783	0.76434	0.9999	FALSE
2092	TKFC	2124/1966.3	2020.4/2140.7	2043.6	2079.7	0.025254	12437	14527	0.29956	0.61774	0.38226	0.76452	0.9999	TRUE
1074	PRKAR2B	1580.7/1668.2	1602.6/1582.5	1623.9	1592.5	-0.028125	3823.3	11016	0.29888	0.38252	0.61748	0.76503	0.9999	FALSE
1032	PRKAA1	319.3/315.99	342.29/317.09	317.64	329.45	0.052514	5.4839	1564.8	0.2986	0.61738	0.38262	0.76524	0.9999	TRUE
1346	STK3	2898.6/2802.2	2913.2/2874.6	2850	2893.9	0.022059	4648.8	21690	0.29826	0.61725	0.38275	0.7655	0.9999	TRUE
1396	TEK	1431.5/1572.8	1424.3/1518.5	1500.5	1470.6	-0.028953	9992.2	10018	0.29806	0.38283	0.61717	0.76566	0.9999	FALSE
1653	CDKL2	4489.3/4159.1	4423.3/4332.1	4321	4377.4	0.018706	54521	35852	0.29789	0.61711	0.38289	0.76579	0.9999	TRUE
1886	CAMKK2	2973.2/2886.8	2918.7/3031	2929.7	2974.3	0.021789	3732.8	22424	0.29783	0.61708	0.38292	0.76584	0.9999	TRUE
908	PFKL	35.662/48.889	40.83/35.728	41.756	38.194	-0.12548	88.011	143.03	0.2978	0.38278	0.61722	0.76556	0.9999	FALSE
1845	TRIB1	3625.1/3413.9	3667.9/3470.1	3517.9	3567.7	0.020261	22313	27965	0.2976	0.617	0.383	0.76601	0.9999	TRUE
1387	MAP3K7	797/887.15	857.44/866.41	840.87	861.91	0.035619	4066	5001	0.29757	0.61699	0.38301	0.76603	0.9999	TRUE
2987	NME9	1738.3/1851.8	1795.9/1726.9	1794.2	1761	-0.02688	6441.7	12420	0.29734	0.3831	0.6169	0.76621	0.9999	FALSE
1375	SYK	2502.1/2399.1	2458.7/2362.5	2450.1	2410.1	-0.023718	5307.6	18075	0.29727	0.38313	0.61687	0.76626	0.9999	FALSE
706	MET	1532.6/1514.4	1439.3/1549.7	1523.5	1493.5	-0.028669	167.1	10203	0.29695	0.38325	0.61675	0.7665	0.9999	FALSE
1434	TTK	2662.2/3128.9	2875.1/2986.3	2886.1	2930.2	0.021853	109060	22022	0.29694	0.61675	0.38325	0.76651	0.9999	TRUE
1663	BRSK2	2071.7/2275.1	2176.3/2240.5	2171	2208.1	0.024433	20697	15625	0.29679	0.61669	0.38331	0.76663	0.9999	TRUE
2151	TBK1	2498.8/2527.9	2547.1/2560.5	2513.3	2553.8	0.023055	422.61	18639	0.29667	0.61664	0.38336	0.76672	0.9999	TRUE
156	CAMK2B	2490.5/2593.5	2558/2606.7	2541.5	2582.2	0.02294	5299.7	18891	0.29649	0.61657	0.38343	0.76686	0.9999	TRUE
852	CDK17	2305.6/2433.7	2307.6/2352.1	2368.8	2329.8	-0.023958	8207.7	17355	0.29625	0.38352	0.61648	0.76704	0.9999	FALSE
1527	DYRK2	872.47/914.58	854.72/888.74	893.28	871.56	-0.035462	886.34	5376.6	0.29613	0.38357	0.61643	0.76713	0.9999	FALSE
1393	TEK	1081.5/1199.6	1159.6/1168.6	1139	1164.1	0.031425	6977.2	7195	0.29596	0.61637	0.38363	0.76726	0.9999	TRUE
18	ACVR2A	2663/2456.4	2434.2/2602.2	2557.6	2516.8	-0.023202	21368	19036	0.29585	0.38367	0.61633	0.76734	0.9999	FALSE
188	CDK4	349.16/404.23	394.69/382.59	375.68	388.6	0.048625	1518.4	1910.7	0.29539	0.61615	0.38385	0.7677	0.9999	TRUE
257	PLK3	2059.3/1994.9	2083.7/2041	2026.8	2062.2	0.024973	2072.4	14384	0.29523	0.61609	0.38391	0.76782	0.9999	TRUE
567	HCK	3304.1/3256.5	3333.8/3321.2	3280.2	3327.5	0.020654	1136	25700	0.29513	0.61605	0.38395	0.76789	0.9999	TRUE
443	FER	3367.2/3115.8	3182/3202.2	3239	3192.1	-0.021051	31613	25311	0.295	0.384	0.616	0.768	0.9999	FALSE
1549	DGKD	1667.8/1631.2	1731.2/1631.6	1649.4	1680.7	0.027061	670.14	11225	0.29495	0.61598	0.38402	0.76803	0.9999	TRUE
1514	ULK1	554.83/567.59	553.25/602.92	561.17	577.55	0.041427	81.294	3083.4	0.29493	0.61598	0.38402	0.76805	0.9999	TRUE
2851	SIK1	3988.3/4075.6	3976.9/4196.6	4031.8	4085.3	0.019016	3811.2	32971	0.29467	0.61588	0.38412	0.76825	0.9999	TRUE
455	FGFR3	2261.6/2396.7	2329.4/2250.9	2328.2	2289.8	-0.02399	9128.1	16997	0.29462	0.38414	0.61586	0.76828	0.9999	FALSE
86	BCR	2228.5/2270.3	2269.5/2304.5	2249.3	2286.9	0.023916	877.01	16306	0.29457	0.61584	0.38416	0.76833	0.9999	TRUE
2446	MPP4	2430.8/2340.7	2420.6/2428	2385.3	2424.3	0.023368	4062	17501	0.29455	0.61583	0.38417	0.76834	0.9999	TRUE
1689	DYRK1B	1990.4/1862.5	1951.7/1832.6	1925.4	1891.2	-0.025868	8181.4	13522	0.2944	0.38423	0.61577	0.76845	0.9999	FALSE
2354	NAGK	1365.9/1492.9	1420.9/1493.1	1428	1456.6	0.028559	8062.7	9439.5	0.29406	0.61564	0.38436	0.76871	0.9999	TRUE
1235	TWF1	2483.9/2539.8	2574.4/2373	2511.7	2471.6	-0.023209	1563.8	18625	0.29383	0.38444	0.61556	0.76889	0.9999	FALSE
246	CLK1	2439.9/2604.2	2591.4/2530.8	2520.7	2560.9	0.022785	13496	18705	0.29351	0.61543	0.38457	0.76913	0.9999	TRUE
1831	LRPPRC	2687.9/2648.3	2708.4/2547.1	2668.1	2626.5	-0.022617	783.54	20031	0.29333	0.38464	0.61536	0.76927	0.9999	FALSE
2803	PIP5KL1	2466.5/2406.3	2539/2262.8	2436.2	2396.9	-0.023444	1812.6	17952	0.2932	0.38468	0.61532	0.76937	0.9999	FALSE
950	PIK3C2A	2479.8/2605.4	2473/2696	2541.8	2582.1	0.022669	7895.6	18894	0.29298	0.61523	0.38477	0.76954	0.9999	TRUE
1927	PIM2	1819.6/1706.3	1759.8/1829.6	1762.1	1794.4	0.02619	6415.4	12153	0.29297	0.61523	0.38477	0.76954	0.9999	TRUE
1278	RP2	1875.2/1762.4	1843.5/1728.4	1817.9	1785	-0.02633	6361.4	12618	0.29283	0.38482	0.61518	0.76965	0.9999	FALSE
190	CDK5	1752.4/1633.6	1653.6/1667.3	1692	1660.5	-0.027096	7061	11574	0.29279	0.38484	0.61516	0.76968	0.9999	FALSE
927	PGK2	435.41/469.81	462.74/470.42	452.28	466.57	0.04477	591.89	2383.6	0.29264	0.6151	0.3849	0.7698	0.9999	TRUE
1880	CIB1	1718.4/1761.2	1785.6/1633.1	1739.7	1707.7	-0.026771	914.79	11968	0.29253	0.38494	0.61506	0.76988	0.9999	FALSE
1598	RIPK1	1938.2/1992.5	1985/2014.2	1965.2	1999.6	0.025021	1475.5	13858	0.29219	0.61493	0.38507	0.77014	0.9999	TRUE
2214	PRKAG2	1827.9/1781.5	1897.3/1779	1804.5	1837.2	0.025849	1077.9	12507	0.29188	0.61481	0.38519	0.77038	0.9999	TRUE
1247	MOK	1784.8/1811.3	1688.3/1846	1798	1765.4	-0.026359	351.28	12452	0.29188	0.38519	0.61481	0.77038	0.9999	FALSE
2599	NUAK2	1245.7/1237.7	1201.8/1229.7	1241.7	1215.6	-0.030576	31.718	7980.5	0.29172	0.38525	0.61475	0.7705	0.9999	FALSE
2745	LRRK2	1547.6/1581.1	1606/1582.5	1564.3	1594.2	0.027327	563.33	10532	0.29165	0.61472	0.38528	0.77055	0.9999	TRUE
1752	SH3BP5	1215.8/1182.9	1286.8/1165.6	1199.2	1224.7	0.030338	543.17	7654	0.29155	0.61468	0.38532	0.77063	0.9999	TRUE
1050	PRKACB	3013/2916.6	3028.3/2816.6	2964.4	2920.5	-0.021532	4646.7	22745	0.29128	0.38542	0.61458	0.77083	0.9999	FALSE
175	CDK11B	1854.4/1956.7	1958.5/1787.9	1904.9	1871.3	-0.025688	5235	13349	0.29112	0.38548	0.61452	0.77096	0.9999	FALSE
2180	PIK3R4	2308.1/2315.7	2447.8/2255.4	2311.9	2349.6	0.023349	28.686	16854	0.29068	0.61435	0.38565	0.7713	0.9999	TRUE
1607	RIOK3	2415.1/2514.8	2497.5/2355.1	2464.4	2425.2	-0.023115	4972.6	18203	0.29045	0.38574	0.61426	0.77147	0.9999	FALSE
2684	PSKH2	1872.7/1870.9	1953.1/1857.9	1871.8	1904.9	0.025271	1.5928	13070	0.28947	0.61389	0.38611	0.77222	0.9999	TRUE
2461	FN3K	1977.2/2052.1	1936.7/2167.5	2014.3	2048.9	0.02454	2810	14277	0.28936	0.61385	0.38615	0.77231	0.9999	TRUE
2813	PNCK	1875.2/1946	1865.9/1887.6	1910.3	1876.8	-0.025501	2510	13394	0.28934	0.38616	0.61384	0.77232	0.9999	FALSE
2279	CROT	2033.6/2036.6	1943.5/2058.8	2035.1	2000.4	-0.024828	4.6999	14454	0.28895	0.38631	0.61369	0.77262	0.9999	FALSE
2702	PKDCC	2466.5/2431.3	2517.9/2457.8	2448.8	2487.7	0.022685	618.4	18064	0.28888	0.61366	0.38634	0.77267	0.9999	TRUE
1816	COL4A3BP	2025.3/2227.4	2217.1/2103.5	2123.9	2159.6	0.023979	20443	15217	0.2887	0.61359	0.38641	0.77281	0.9999	TRUE
910	PFKM	3414.4/3279.1	3377.4/3223	3346.1	3299.3	-0.020322	9155.7	26324	0.28855	0.38646	0.61354	0.77293	0.9999	FALSE
141	CALM3	1851.9/1819.6	1880.2/1856.4	1835.7	1868.3	0.025361	522.45	12767	0.28827	0.61343	0.38657	0.77314	0.9999	TRUE
2562	ADCK4	2519.6/2375.3	2438.3/2377.4	2446.4	2407.6	-0.022999	10412	18042	0.28816	0.38661	0.61339	0.77323	0.9999	FALSE
1981	SEPHS2	1244/1231.8	1222.9/1305.6	1237.9	1263.5	0.02959	75.252	7951	0.2879	0.61329	0.38671	0.77342	0.9999	TRUE
441	FER	1601.5/1613.3	1619.6/1655.4	1607.4	1637.4	0.026683	70.242	10882	0.28781	0.61326	0.38674	0.77349	0.9999	TRUE
13	ACVR1B	3591.9/3437.7	3572/3552	3514	3562	0.019572	11891	27927	0.28729	0.61306	0.38694	0.77389	0.9999	TRUE
2400	ADCK3	2333.8/2152.3	2200.1/2209.2	2241.2	2204.6	-0.023723	16477	16235	0.28699	0.38706	0.61294	0.77412	0.9999	FALSE
746	MST1R	1165.2/1130.4	1131/1214.8	1147.7	1172.1	0.030385	606.75	7260.9	0.28693	0.61292	0.38708	0.77417	0.9999	TRUE
1707	AURKB	2252.5/2281.1	2255.9/2352.1	2266.7	2303.5	0.023191	407.87	16458	0.28645	0.61273	0.38727	0.77453	0.9999	TRUE
65	AMHR2	2207.7/2195.2	2191.9/2139.2	2201.5	2165.4	-0.02381	78.217	15889	0.286	0.38744	0.61256	0.77488	0.9999	FALSE
[truncated: 1,153 more rows]

## Sheet: D21_BvsP_all.sgrna_summary
sgrna	Gene	control_count	treatment_count	control_mean	treat_mean	LFC	control_var	adj_var	score	p.low	p.high	p.twosided	FDR	high_in_treatment
1819	ACTR2	2240.4/2483.6	2690.6/2710.3	2358.9	2700.4	0.19502	29606	9263.4	3.549	0.99981	0.00019338	0.00038675	0.99897	TRUE
1267	BRD2	1566.8/1363.2	1787.4/1641.1	1461.5	1712.6	0.22864	20749	5465.3	3.3973	0.99966	0.0003403	0.0006806	0.99897	TRUE
266	CRKL	2320.4/2412.3	2647.2/2713.3	2365.9	2680.1	0.17981	4227.8	9293.8	3.2589	0.99944	0.00055915	0.0011183	0.99897	TRUE
2746	LRRK2	733.32/55.974	547.15/141.05	202.7	277.83	0.45298	303090	625.24	3.0049	0.99867	0.0013285	0.002657	0.99897	TRUE
1815	COL4A3BP	1576.9/1809.2	1803/2053.6	1689.1	1924.2	0.18792	27013	6410	2.9368	0.99834	0.001658	0.003316	0.99897	TRUE
833	PAK3	1060/1003	1258.5/1163.3	1031.1	1209.9	0.23053	1622.9	3722.8	2.9309	0.99831	0.00169	0.00338	0.99897	TRUE
1265	BRD2	2416.3/2350	2836.5/2499.5	2382.9	2662.7	0.16007	2199.5	9367.7	2.8902	0.99808	0.001925	0.0038499	0.99897	TRUE
1875	STK25	3807.2/3648.3	3487.9/3262.4	3726.9	3373.3	-0.14379	12634	15348	2.8544	0.0021557	0.99784	0.0043114	0.99897	FALSE
1266	BRD2	1473.4/1419.2	1565.9/1723	1446	1642.6	0.18371	1466.7	5401.7	2.6737	0.99625	0.0037507	0.0075014	0.99897	TRUE
1224	PTK2	1946.5/2166.7	2178.2/2403.9	2053.7	2288.3	0.15598	24262	7950.9	2.6309	0.99574	0.0042575	0.008515	0.99897	TRUE
1216	PRPS2	4174.3/4250.4	4029/3720.4	4212.2	3871.6	-0.1216	2898.9	17571	2.5692	0.0050965	0.9949	0.010193	0.99897	FALSE
2660	BRSK1	117.87/127.3	180.65/160.77	122.49	170.42	0.4731	44.442	360.66	2.5236	0.99419	0.0058079	0.011616	0.99897	TRUE
2433	TAOK1	8124.6/7255.9	7423/7010.1	7678	7213.6	-0.089988	377650	34136	2.5132	0.0059817	0.99402	0.011963	0.99897	FALSE
1003	PKD1	1666.2/1780.3	1447.8/1594	1722.3	1519.2	-0.18097	6518.3	6549	2.5105	0.0060287	0.99397	0.012057	0.99897	FALSE
1012	PKLR	1788.3/2054.8	2141.7/2121.8	1916.9	2131.8	0.15319	35564	7369	2.5029	0.99384	0.0061591	0.012318	0.99897	TRUE
2285	SNRK	1696.5/1607	1793.4/1905	1651.1	1848.4	0.16269	4004.6	6251.4	2.4944	0.99369	0.0063084	0.012617	0.99897	TRUE
2106	LATS2	3999.2/4097.8	3730.2/3721.9	4048.2	3726.1	-0.1196	4870	16816	2.4841	0.0064933	0.99351	0.012987	0.99897	FALSE
1469	YES1	1976.8/2101.7	2107.8/2408.5	2038.3	2253.2	0.14449	7800.7	7885.3	2.4192	0.99222	0.0077778	0.015556	0.99897	TRUE
302	CSNK2A1	4560.7/4842.7	4375.5/4349.8	4699.6	4362.6	-0.1073	39754	19831	2.3926	0.008365	0.99164	0.01673	0.99897	FALSE
718	MAP3K11	2110.7/2074.7	2298/2317.5	2092.6	2307.7	0.14112	650.17	8117.1	2.3879	0.99153	0.0084719	0.016944	0.99897	TRUE
1223	PTK2	3107.6/3409.9	3362/3705.3	3255.2	3529.4	0.11664	45733	13217	2.3851	0.99146	0.0085371	0.017074	0.99897	TRUE
791	NME4	2249.6/2079.2	2375.3/2384.2	2162.7	2379.8	0.13792	14535	8417.6	2.3658	0.991	0.0089952	0.01799	0.99897	TRUE
719	MAP3K11	1892.7/2025	2099.2/2223.5	1957.7	2160.4	0.14207	8760.1	7542.2	2.3341	0.9902	0.0097959	0.019592	0.99897	TRUE
1473	ZAP70	1596.3/1552.8	1388.7/1402.9	1574.4	1395.8	-0.17359	944.66	5932.2	2.3189	0.010201	0.9898	0.020401	0.99897	FALSE
83	AXL	1968.4/1951.9	1880.3/1647.1	1960.1	1759.8	-0.15542	137.05	7552.5	2.3046	0.010594	0.98941	0.021187	0.99897	FALSE
1953	TWF2	1672.1/1601.6	1538.1/1384.7	1636.4	1459.4	-0.16508	2484.5	6190.2	2.2502	0.012218	0.98778	0.024437	0.99897	FALSE
717	MAP3K11	2722/2621.8	2850.4/2951.5	2671.4	2900.5	0.11867	5020.2	10626	2.2226	0.98688	0.013123	0.026246	0.99897	TRUE
2434	TAOK1	1263.7/1276.6	1114.3/1122.3	1270.1	1118.3	-0.18351	82.396	4682.8	2.2187	0.013253	0.98675	0.026505	0.99897	FALSE
767	NEK1	1661.1/1793	1579.8/1524.3	1725.8	1551.8	-0.15324	8695.8	6563.6	2.1478	0.015863	0.98414	0.031726	0.99897	FALSE
1490	TRRAP	2334.7/2602.8	2691.5/2658.7	2465.1	2675.1	0.11788	35973	9724.6	2.1292	0.98338	0.016618	0.033236	0.99897	TRUE
2134	RPS6KA6	1905.3/1912.1	1683.1/1773	1908.7	1727.5	-0.14384	23.564	7334.4	2.1161	0.017169	0.98283	0.034339	0.99897	FALSE
2279	CROT	2431.5/2296.7	2534.3/2599.6	2363.2	2566.7	0.11917	9079.8	9282	2.113	0.9827	0.017302	0.034603	0.99897	TRUE
46	AK2	3473/3541.7	3299.4/3210.8	3507.2	3254.8	-0.1077	2364.3	14352	2.1065	0.017582	0.98242	0.035164	0.99897	FALSE
2449	FASTKD5	2502.2/2432.2	2333.7/2188.6	2466.9	2259.9	-0.12638	2453.2	9732.7	2.0982	0.017946	0.98205	0.035892	0.99897	FALSE
1563	CDK10	3446/3507.4	3611.2/3843.3	3476.6	3725.4	0.099714	1885	14213	2.0874	0.98157	0.018426	0.036852	0.99897	TRUE
93	BMPR1A	1286.5/1412	1473/1516.7	1347.8	1494.7	0.14915	7882.7	4998.9	2.0777	0.98113	0.018869	0.037738	0.99897	TRUE
2722	TBCK	2248.8/2174	2471.7/2337.2	2211.1	2403.5	0.12037	2799.8	8625.3	2.0725	0.98089	0.019111	0.038223	0.99897	TRUE
2138	STK39	2347.3/2269.7	2135.6/2088.5	2308.2	2111.9	-0.12812	3013.8	9043.9	2.0634	0.019536	0.98046	0.039073	0.99897	FALSE
1416	TIE1	1953.3/2119.8	2101.8/2340.2	2034.8	2217.8	0.12416	13870	7870.4	2.0624	0.98042	0.019584	0.039168	0.99897	TRUE
1470	YES1	1891/1800.2	1917.6/2123.4	1845	2017.9	0.12913	4120.3	7065.1	2.0564	0.98013	0.01987	0.039741	0.99897	TRUE
2240	CDK12	1587/1809.2	1763.1/1961.1	1694.5	1859.4	0.13393	24711	6432.6	2.0564	0.98013	0.019871	0.039741	0.99897	TRUE
1964	AAK1	726.58/686.13	817.26/797.77	706.07	807.46	0.19332	818.25	2455.2	2.0461	0.97963	0.020371	0.040742	0.99897	TRUE
444	FER	2168.8/2096.3	2038.4/1859.5	2132.3	1946.9	-0.13117	2627.3	8286.9	2.0367	0.020842	0.97916	0.041684	0.99897	FALSE
2237	CDK12	1838.8/2023.2	1990.6/2221.9	1928.8	2103.1	0.12476	17016	7419.4	2.0237	0.9785	0.021503	0.043006	0.99897	TRUE
1340	SRPK2	2153.7/2085.5	1998.4/1876.1	2119.3	1936.3	-0.13021	2323.4	8231.4	2.0169	0.021853	0.97815	0.043706	0.99897	FALSE
2238	CDK12	3237.2/3448.7	3474.9/3679.5	3341.3	3575.7	0.097789	22375	13604	2.0097	0.97777	0.022231	0.044462	0.99897	TRUE
2539	NOL9	751/783.64	884.13/858.44	767.15	871.19	0.18327	532.68	2689.5	2.0063	0.97759	0.022414	0.044829	0.99897	TRUE
279	CSK	2504.7/2597.4	2449.2/2262.9	2550.6	2354.2	-0.11558	4291.8	10098	1.955	0.025291	0.97471	0.050581	0.99897	FALSE
2963	EPHA10	4575/4462.6	4371.1/4131.4	4518.5	4249.6	-0.088482	6323.3	18988	1.9511	0.025523	0.97448	0.051046	0.99897	FALSE
2312	PANK4	4392.3/4203.5	4182.7/3896.4	4296.9	4037	-0.089987	17837	17962	1.9392	0.026241	0.97376	0.052481	0.99897	FALSE
814	ROR1	2438.2/2464.7	2675.8/2607.2	2451.4	2641.3	0.10759	349.63	9665.1	1.9314	0.97328	0.026719	0.053437	0.99897	TRUE
529	GRK6	1938.1/1937.4	2150.4/2058.1	1937.8	2103.8	0.11851	0.23913	7457.5	1.9221	0.97271	0.027294	0.054589	0.99897	TRUE
2756	AK7	2957.7/3233.9	2708/3059.1	3092.7	2878.2	-0.10366	38153	12491	1.9191	0.027484	0.97252	0.054968	0.99897	FALSE
448	FES	2259.7/2378	2417.9/2585.9	2318.1	2500.5	0.10923	6994.1	9087	1.9134	0.97215	0.027848	0.055697	0.99897	TRUE
2323	RFK	1078.5/1049.1	1019.6/876.64	1063.7	945.43	-0.16986	433.57	3852.4	1.9052	0.028374	0.97163	0.056748	0.99897	FALSE
2104	HSPB8	1429.6/1431	1307.1/1275.5	1430.3	1291.2	-0.14745	0.92137	5336.9	1.9035	0.028486	0.97151	0.056972	0.99897	FALSE
2369	AGK	3217.9/3280.8	3533/3401.9	3249.2	3466.9	0.093529	1981.8	13190	1.8954	0.97098	0.029018	0.058036	0.99897	TRUE
1404	TGFBR1	3028.4/2757.2	3071/3115.3	2889.6	3093.1	0.098123	36805	11588	1.8898	0.97061	0.029389	0.058778	0.99897	TRUE
1487	BRD3	2375.9/2423.1	2520.4/2646.6	2399.4	2582.7	0.10617	1114.7	9439.2	1.8868	0.9704	0.029595	0.059191	0.99897	TRUE
2789	GLYCTK	2399.5/2412.3	2533.4/2646.6	2405.9	2589.4	0.106	82.037	9467.3	1.8859	0.97035	0.029654	0.059308	0.99897	TRUE
1331	SRMS	2858.3/2779.7	2964.2/3074.3	2818.8	3018.7	0.098848	3089	11275	1.8833	0.97017	0.029833	0.059666	0.99897	TRUE
2983	CDKL4	1188/1136.6	1061.3/1019.2	1162	1040	-0.15984	1317.3	4246	1.8718	0.030616	0.96938	0.061231	0.99897	FALSE
404	EPHB1	3899.8/3560.7	3942.1/3973.7	3726.4	3957.9	0.086926	57536	15346	1.8687	0.96917	0.030833	0.061666	0.99897	TRUE
2701	PKDCC	1454/1540.2	1327.9/1386.2	1496.5	1356.8	-0.14129	3714.4	5609.6	1.8653	0.031071	0.96893	0.062143	0.99897	FALSE
564	GUCY2D	1961.7/1910.3	1761.3/1789.7	1935.8	1775.4	-0.12472	1318.5	7449.4	1.8585	0.03155	0.96845	0.0631	0.99897	FALSE
1865	TAB1	1479.3/1699.1	1495.6/1390.8	1585.4	1442.2	-0.13644	24189	5977.7	1.8515	0.032051	0.96795	0.064102	0.99897	FALSE
2770	CMPK2	2327.9/2489	2645.4/2528.3	2407.1	2586.2	0.10348	12982	9472.7	1.8399	0.96711	0.032892	0.065783	0.99897	TRUE
492	MTOR	2418/2562.2	2542.1/2807.4	2489.1	2671.4	0.10198	10392	9828.9	1.8397	0.9671	0.032903	0.065807	0.99897	TRUE
327	DGKQ	2267.3/2342.8	2066.2/2196.2	2304.7	2130.2	-0.11359	2848.5	9029.2	1.8372	0.033088	0.96691	0.066176	0.99897	FALSE
695	MAP3K3	1950.7/2187.5	2094.8/2370.6	2065.7	2228.4	0.10932	28050	8002.3	1.8187	0.96552	0.034476	0.068951	0.99897	TRUE
527	GRK5	3052.8/3048.8	2787.9/2912	3050.8	2849.3	-0.098562	8.1898	12304	1.8168	0.034621	0.96538	0.069241	0.99897	FALSE
1292	RPS6KA3	2578/2545.9	2845.2/2648.1	2561.9	2744.9	0.099498	514.06	10147	1.8166	0.96536	0.034636	0.069273	0.99897	TRUE
207	CHEK1	2165.4/2310.3	2118.3/2018.7	2236.7	2067.9	-0.11316	10493	8735.6	1.8061	0.035452	0.96455	0.070904	0.99897	FALSE
620	ITPK1	1979.4/1988.9	1790/1865.5	1984.1	1827.4	-0.11868	45.259	7654.4	1.7919	0.036578	0.96342	0.073156	0.99897	FALSE
2122	EIF2AK1	3525.2/3456	3263.8/3289.7	3490.4	3276.7	-0.091104	2394.5	14276	1.7882	0.036871	0.96313	0.073741	0.99897	FALSE
3085	Non-Targeting Control	13.471/6.3197	10.422/0	9.2338	0.92577	-2.4098	26.445	21.791	1.7798	0.013931	0.98607	0.027863	0.99897	FALSE
861	PDGFRL	1883.4/1897.7	2063.6/2020.2	1890.5	2041.8	0.11097	102.39	7257.4	1.7753	0.96207	0.037927	0.075854	0.99897	TRUE
997	PIP4K2A	2354/2300.4	2096.6/2220.4	2327	2157.6	-0.10902	1440.6	9125.6	1.7737	0.038055	0.96195	0.076109	0.99897	FALSE
1118	PRKCQ	1916.2/1877.8	1791.7/1701.7	1896.9	1746.1	-0.11944	736.79	7284.5	1.7669	0.038622	0.96138	0.077244	0.99897	FALSE
1963	AAK1	2079.6/2204.7	2278.9/2325.1	2141.2	2301.9	0.10435	7826.2	8325.2	1.7612	0.96089	0.039106	0.078212	0.99897	TRUE
3129	Non-Targeting Control	4459.7/4206.2	4685.5/4453	4331.1	4567.8	0.076748	32140	18120	1.7584	0.96066	0.03934	0.078681	0.99897	TRUE
1588	CDK13	3272.6/3132.7	3103.1/2904.4	3201.9	3002.2	-0.092901	9777.3	12979	1.7533	0.039771	0.96023	0.079543	0.99897	FALSE
403	EPHB1	3230.5/3032.5	3013.7/2854.4	3129.9	2933	-0.093748	19596	12657	1.7509	0.039981	0.96002	0.079961	0.99897	FALSE
2656	CARD11	4048/3810.8	4235.7/4067.7	3927.6	4150.9	0.079747	28147	16264	1.7507	0.96001	0.039995	0.07999	0.99897	TRUE
1298	RPS6KB2	3078.9/2939.5	2879.1/2754.3	3008.4	2816	-0.095336	9715.6	12115	1.7483	0.040203	0.9598	0.080406	0.99897	FALSE
2027	ATMIN	3247.3/3323.2	3154.4/3013.6	3285.1	3083.2	-0.091456	2882.1	13351	1.7469	0.04033	0.95967	0.08066	0.99897	FALSE
2573	HKDC1	4521.2/4623.3	4346/4313.4	4571.9	4329.7	-0.078529	5215.2	19237	1.7467	0.040344	0.95966	0.080689	0.99897	FALSE
2146	HIPK2	1862.3/1811.9	1988.9/1977.8	1837	1983.3	0.11052	1270.6	7031.1	1.7451	0.95952	0.040483	0.080965	0.99897	TRUE
292	CSNK1E	2665.5/2671.4	2391/2590.5	2668.5	2488.7	-0.10056	17.204	10614	1.7447	0.04052	0.95948	0.08104	0.99897	FALSE
700	MAP3K4	1504.5/1496	1636.2/1625.9	1500.2	1631.1	0.12054	36.739	5625.1	1.7443	0.95945	0.040552	0.081104	0.99897	TRUE
2960	NEK8	3435.9/3260.9	3598.2/3503.5	3347.3	3550.5	0.085025	15309	13631	1.741	0.95916	0.040844	0.081687	0.99897	TRUE
2105	LATS2	4077.5/4076.2	3721.5/3984.3	4076.8	3850.7	-0.082311	0.81619	16948	1.7371	0.041184	0.95882	0.082368	0.99897	FALSE
317	DGKB	2086.3/2056.6	2140.8/2316	2071.4	2226.7	0.10425	441.06	8026.5	1.7334	0.95849	0.041514	0.083029	0.99897	TRUE
2685	TPD52L3	2583/2517.9	2394.4/2358.4	2550.3	2376.4	-0.10185	2119.3	10096	1.7307	0.041751	0.95825	0.083502	0.99897	FALSE
2742	IP6K3	1880.9/1881.5	1691.8/1777.6	1881.2	1734.2	-0.11732	0.17136	7217.7	1.7303	0.041793	0.95821	0.083585	0.99897	FALSE
643	KDR	921.07/923.57	856.34/791.71	922.32	823.39	-0.16351	3.1343	3293.2	1.7239	0.042359	0.95764	0.084718	0.99897	FALSE
2484	PINK1	2929.1/2945.9	3119.6/3128.9	2937.5	3124.3	0.088926	141.05	11800	1.7198	0.95727	0.042734	0.085468	0.99897	TRUE
1820	ACTR2	1696.5/1896.8	1886.4/1983.8	1793.8	1934.5	0.10883	20079	6849.4	1.6993	0.95537	0.044632	0.089264	0.99897	TRUE
2388	STK31	1330.2/1289.2	1152.5/1231.5	1309.6	1191.4	-0.13637	842.03	4843.1	1.6985	0.044708	0.95529	0.089415	0.99897	FALSE
706	MET	1910.3/1979.9	1770/1826.1	1944.8	1797.8	-0.1133	2417	7487.3	1.6984	0.044713	0.95529	0.089427	0.99897	FALSE
1427	TPR	2178.9/2597.4	2432.7/2658.7	2379	2543.2	0.096269	87727	9350.5	1.6984	0.95528	0.044718	0.089436	0.99897	TRUE
2161	PKN3	4174.3/4103.3	3844.8/3988.9	4138.6	3916.2	-0.079678	2521.6	17232	1.6944	0.045093	0.95491	0.090187	0.99897	FALSE
1438	TTN	3233/3233.9	2947.7/3135	3233.4	3039.9	-0.089019	0.36633	13120	1.6897	0.04554	0.95446	0.091081	0.99897	FALSE
3089	Non-Targeting Control	1790.8/1861.6	1629.3/1742.7	1825.8	1685	-0.11572	2507.3	6984.2	1.6849	0.046001	0.954	0.092002	0.99897	FALSE
1159	MAPK8	3837.5/3738.5	4244.3/3765.9	3787.7	3998	0.077932	4898.6	15625	1.6823	0.95375	0.046254	0.092508	0.99897	TRUE
805	NTRK2	2800.3/2912.5	2635.9/2717.9	2855.8	2676.6	-0.093474	6295.8	11439	1.6758	0.046891	0.95311	0.093783	0.99897	FALSE
1367	STK11	1757.1/1972.6	1656.2/1786.7	1861.8	1720.2	-0.11402	23247	7135.7	1.6757	0.046898	0.9531	0.093797	0.99897	FALSE
1209	PRPS1	4578.4/4112.3	4625.6/4504.5	4339.1	4564.7	0.073103	108710	18157	1.6741	0.95295	0.047052	0.094103	0.99897	TRUE
986	PIK3R1	809.94/766.48	668.74/732.56	787.91	699.92	-0.1706	944.15	2769.6	1.6719	0.047274	0.95273	0.094548	0.99897	FALSE
2423	CLK4	3929.3/3917.3	4119.3/4152.7	3923.3	4135.9	0.076139	71.911	16244	1.6686	0.9524	0.047597	0.095194	0.99897	TRUE
488	FRK	1732.7/1687.3	1646.7/1507.6	1709.9	1575.6	-0.11792	1027.9	6496.9	1.6659	0.047868	0.95213	0.095736	0.99897	FALSE
618	ITPK1	2503.9/2556.8	2348.4/2379.7	2530.2	2364	-0.097977	1397.1	10008	1.6612	0.048333	0.95167	0.096667	0.99897	FALSE
1091	PRKCE	1456.5/1413.8	1236.7/1395.3	1435	1313.7	-0.12738	913.3	5356.3	1.6582	0.048643	0.95136	0.097286	0.99897	FALSE
2469	MPP5	3100.8/2977.5	2984.2/2731.5	3038.5	2855.1	-0.089816	7609.5	12249	1.6576	0.048699	0.9513	0.097398	0.99897	FALSE
2151	TBK1	2969.5/2951.3	2724.5/2836.2	2960.4	2779.8	-0.090776	165.61	11902	1.6553	0.048927	0.95107	0.097854	0.99897	FALSE
1727	STK17B	2334.7/2268.8	2421.4/2496.5	2301.5	2458.6	0.095254	2172.1	9015.1	1.6551	0.95105	0.048948	0.097897	0.99897	TRUE
1900	MAP3K2	600.29/622.94	506.33/567.24	611.51	535.92	-0.19002	256.38	2096.6	1.6508	0.049386	0.95061	0.098773	0.99897	FALSE
2563	ADCK4	2210.1/2095.4	2354.5/2252.3	2152	2302.8	0.097694	6572.7	8371.4	1.6486	0.95039	0.049614	0.099227	0.99897	TRUE
2907	HIPK1	4255.1/4160.1	4518.8/4333.2	4207.4	4425	0.072748	4509.2	17548	1.643	0.94981	0.050193	0.10039	0.99897	TRUE
193	CDK6	1611.5/1735.2	1483.4/1601.6	1672.2	1541.4	-0.11744	7659.3	6339.3	1.6429	0.050201	0.9498	0.1004	0.99897	FALSE
64	ALK	1886.8/1880.6	1798.7/1691.1	1883.7	1744.1	-0.11103	19.288	7228.3	1.642	0.050294	0.94971	0.10059	0.99897	FALSE
707	MET	956.43/942.53	1014.4/1076.8	949.46	1045.2	0.13841	96.583	3399.9	1.6413	0.94963	0.050367	0.10073	0.99897	TRUE
2837	TTBK2	2467.7/2452.9	2318/2281.1	2460.3	2299.5	-0.097485	108.94	9703.8	1.6326	0.051281	0.94872	0.10256	0.99897	FALSE
1548	DGKE	1668.7/1654.8	1713.5/1871.6	1661.8	1790.8	0.10785	95.962	6295.8	1.6266	0.94809	0.051913	0.10383	0.99897	TRUE
978	PIK3CD	1986.1/2099	2264.2/2111.2	2041.8	2186.4	0.098651	6376.8	7900.1	1.6265	0.94808	0.051917	0.10383	0.99897	TRUE
1933	MAP4K5	2489.6/2564.9	2754.9/2625.4	2527	2689.3	0.089824	2835	9994.2	1.6244	0.94786	0.052142	0.10428	0.99897	TRUE
810	NTRK3	1755.4/1744.2	1894.2/1870.1	1749.8	1882.1	0.10508	62.655	6664.3	1.6204	0.94742	0.052579	0.10516	0.99897	TRUE
1725	STK17B	617.13/672.59	717.38/723.46	644.27	720.41	0.16093	1538.6	2220.2	1.616	0.94695	0.053046	0.10609	0.99897	TRUE
1468	WEE1	1764.7/1723.5	1872.5/1877.7	1744	1875.1	0.10452	849.57	6639.7	1.6091	0.9462	0.0538	0.1076	0.99897	TRUE
2925	ANKK1	3478.8/3311.5	3598.2/3568.8	3394.1	3583.4	0.078275	14004	13842	1.609	0.94619	0.053812	0.10762	0.99897	TRUE
2942	STK32C	3003.2/2743.6	3175.2/2915.1	2870.5	3042.4	0.08388	33693	11504	1.6027	0.9455	0.054498	0.109	0.99897	TRUE
1425	TPR	1442.2/1806.5	1598/1892.8	1614.1	1739.2	0.1076	66566	6097.2	1.6017	0.94539	0.054615	0.10923	0.99897	TRUE
1446	TYK2	2234.5/2369	2173/2124.9	2300.7	2148.8	-0.098529	9046	9011.9	1.6006	0.054729	0.94527	0.10946	0.99897	FALSE
125	BUB1B	2734.6/2754.5	2950.3/2874.1	2744.5	2912	0.085408	197.73	10948	1.6003	0.94523	0.054766	0.10953	0.99897	TRUE
1471	YES1	607.87/619.33	725.2/650.66	613.57	686.92	0.16265	65.604	2104.4	1.5988	0.94507	0.05493	0.10986	0.99897	TRUE
1843	NME6	2988/3190.5	2838.2/2981.8	3087.6	2909.1	-0.085867	20513	12468	1.5983	0.054988	0.94501	0.10998	0.99897	FALSE
2627	TSSK1B	3367.7/3158	3479.2/3411	3261.2	3444.9	0.07906	21990	13244	1.5967	0.94484	0.055163	0.11033	0.99897	TRUE
1948	IRAK3	679.44/721.34	761.67/796.26	700.08	778.77	0.15348	878.34	2432.3	1.5957	0.94472	0.055281	0.11056	0.99897	TRUE
2721	TBCK	2162.9/2160.4	2006.2/2024.8	2161.7	2015.5	-0.10097	3.1067	8413	1.5938	0.055489	0.94451	0.11098	0.99897	FALSE
1036	PRKAA2	2506.4/2536.9	2672.4/2687.6	2521.6	2680	0.087829	464.27	9970.9	1.5857	0.9436	0.056399	0.1128	0.99897	TRUE
2856	NEK10	4288.8/4101.5	4454.5/4352.9	4194.1	4403.4	0.070251	17547	17487	1.583	0.94329	0.056713	0.11343	0.99897	TRUE
670	LYN	1443.1/1349.7	1504.2/1515.2	1395.6	1509.7	0.11329	4359.8	5194.6	1.583	0.94329	0.056714	0.11343	0.99897	TRUE
1409	TGFBR3	6276.6/6745.8	6495.5/7063.2	6507	6773.4	0.057889	110120	28422	1.5804	0.943	0.057004	0.11401	0.99897	TRUE
2663	KIAA1804	1699.9/1644	1790/1804.9	1671.7	1797.4	0.10453	1559.1	6337.3	1.579	0.94283	0.057173	0.11435	0.99897	TRUE
1513	ULK1	2322.9/2333.8	2234.6/2121.8	2328.3	2177.5	-0.096563	59.19	9131.1	1.5781	0.057266	0.94273	0.11453	0.99897	FALSE
2	ABL1	2321.2/2219.1	2182.5/2061.2	2269.6	2121	-0.097644	5212.1	8877.4	1.5771	0.05739	0.94261	0.11478	0.99897	FALSE
1805	AKT3	2065.3/2215.5	2171.2/2399.4	2139.1	2282.5	0.093581	11290	8316	1.5727	0.9421	0.057896	0.11579	0.99897	TRUE
212	CHKA	2301/2397.9	2435.3/2566.2	2348.9	2499.9	0.089826	4692.4	9220.3	1.5722	0.94204	0.057955	0.11591	0.99897	TRUE
2120	TPK1	2573.8/2542.3	2382.3/2417.6	2558	2399.9	-0.092016	495.05	10130	1.571	0.058088	0.94191	0.11618	0.99897	FALSE
179	CDK2	3217/3501.1	3068.4/3280.6	3356	3172.7	-0.081017	40370	13670	1.568	0.058444	0.94156	0.11689	0.99897	FALSE
2904	NRK	2616.7/2981.1	2833.9/3088	2793	2958.2	0.082902	66450	11161	1.5642	0.94111	0.058887	0.11777	0.99897	TRUE
2321	RFK	1347.1/1452.6	1246.3/1327.1	1398.9	1286.1	-0.1212	5570.7	5207.9	1.563	0.059025	0.94098	0.11805	0.99897	FALSE
1050	PRKACB	3531/3361.2	3560/3702.2	3445.1	3630.4	0.07558	14434	14071	1.5625	0.94091	0.059087	0.11817	0.99897	TRUE
259	PLK3	3050.3/3084.9	3163.9/3320	3067.6	3241	0.079342	598.27	12379	1.5593	0.94054	0.059465	0.11893	0.99897	TRUE
3002	MAP3K15	1880.9/1893.2	1748.3/1760.9	1887	1754.6	-0.10494	75.915	7242.5	1.5564	0.059808	0.94019	0.11962	0.99897	FALSE
1396	TEK	1423.7/1754.2	1585.9/1823.1	1580.3	1700.3	0.10554	54749	5956.7	1.5551	0.94003	0.059966	0.11993	0.99897	TRUE
624	ITPKA	2900.4/2901.6	3249/2898.4	2901	3068.7	0.081037	0.70098	11639	1.5542	0.93993	0.060067	0.12013	0.99897	TRUE
1181	MAP2K2	1829.5/1975.3	1756.1/1780.6	1901	1768.3	-0.10436	10638	7301.8	1.5533	0.060178	0.93982	0.12036	0.99897	FALSE
491	MTOR	3941.1/4139.4	4118.4/4365	4039	4239.9	0.07002	19667	16774	1.5513	0.93958	0.060416	0.12083	0.99897	TRUE
1378	TAF1	1908.7/2207.4	2173/2208.3	2052.6	2190.6	0.093818	44674	7946.1	1.5479	0.93918	0.060823	0.12165	0.99897	TRUE
2290	PXK	3377.8/3036.1	3109.2/2945.4	3202.4	3026.2	-0.081632	58411	12981	1.5468	0.060962	0.93904	0.12192	0.99897	FALSE
1145	MAPK4	2883.6/2892.6	2768.8/2676.9	2888.1	2722.5	-0.085173	40.451	11582	1.539	0.061898	0.9381	0.1238	0.99897	FALSE
1008	PKD2	4059.8/3819.8	4143.6/4125.4	3938	4134.5	0.070242	28805	16311	1.5388	0.93807	0.061928	0.12386	0.99897	TRUE
2604	ADPGK	1656.9/1627.8	1694.4/1835.2	1642.3	1763.4	0.10261	424.9	6214.5	1.5366	0.93781	0.062195	0.12439	0.99897	TRUE
612	IRAK2	4773.7/4760.5	4696.8/4407.5	4767.1	4549.9	-0.067281	87.429	20147	1.5307	0.062926	0.93707	0.12585	0.99897	FALSE
2816	PNCK	2496.3/2423.1	2305/2312.9	2459.5	2309	-0.091056	2677.7	9700.1	1.528	0.063254	0.93675	0.12651	0.99897	FALSE
2205	NME8	821.72/882.95	758.2/778.06	851.78	768.06	-0.14908	1874.8	3017.4	1.5241	0.063741	0.93626	0.12748	0.99897	FALSE
1676	PAPSS1	634.81/580.51	682.64/670.37	607.05	676.48	0.15598	1475.4	2079.8	1.5223	0.93604	0.063964	0.12793	0.99897	TRUE
1201	EIF2AK2	3800.5/3762.9	3920.4/4023.8	3781.6	3971.7	0.070742	705.3	15597	1.5222	0.93602	0.063983	0.12797	0.99897	TRUE
446	FES	3387.9/3602.2	3569.5/3784.1	3493.4	3675.3	0.073185	22965	14289	1.5212	0.93589	0.06411	0.12822	0.99897	TRUE
1489	TRRAP	1578.6/1604.3	1701.4/1716.9	1591.4	1709.1	0.10289	329.62	6002.7	1.5194	0.93566	0.064335	0.12867	0.99897	TRUE
1257	TRIM27	2018.1/1980.8	2081.8/2184	1999.3	2132.3	0.092833	697.15	7719.2	1.5132	0.93489	0.065115	0.13023	0.99897	TRUE
2280	CROT	1942.3/1735.2	1919.4/2006.6	1835.8	1962.5	0.096191	21469	7026.3	1.5109	0.93459	0.065411	0.13082	0.99897	TRUE
735	MPP3	2453.4/2327.4	2305.9/2182.5	2389.6	2243.3	-0.091072	7931.6	9396.5	1.5087	0.06569	0.93431	0.13138	0.99897	FALSE
646	KHK	1623.2/1788.5	1603.2/1562.2	1703.8	1582.6	-0.10645	13658	6471.7	1.5074	0.06585	0.93415	0.1317	0.99897	FALSE
3	ABL1	3255.7/3106.6	3130.9/2892.3	3180.3	3009.3	-0.079718	11128	12882	1.5068	0.065933	0.93407	0.13187	0.99897	FALSE
2070	PRKD3	4893.3/4751.5	5021.7/5052.1	4821.9	5036.8	0.062915	10055	20403	1.505	0.93384	0.066158	0.13232	0.99897	TRUE
2446	MPP4	2961.1/2935.9	2779.2/2790.7	2948.5	2784.9	-0.082293	315.71	11849	1.5023	0.066508	0.93349	0.13302	0.99897	FALSE
924	PGK1	1598/1653.9	1765.7/1721.4	1625.7	1743.4	0.10077	1566.2	6145.5	1.5012	0.93335	0.066654	0.13331	0.99897	TRUE
399	EPHA8	2699.2/2817.7	2869.5/2960.6	2757.8	2914.7	0.079789	7015.3	11006	1.4953	0.93258	0.067415	0.13483	0.99897	TRUE
265	CRKL	931.17/1040	1006.6/1143.6	984.1	1072.9	0.12452	5930.1	3536.6	1.4932	0.93231	0.067692	0.13538	0.99897	TRUE
1693	DGKI	1829.5/1914.9	2069.6/1929.2	1871.7	1998.2	0.094299	3642.5	7177.7	1.4931	0.93229	0.06771	0.13542	0.99897	TRUE
3131	Non-Targeting Control	4426/4520.4	4649.9/4704.7	4472.9	4677.3	0.064426	4450.7	18777	1.4911	0.93203	0.06797	0.13594	0.99897	TRUE
2847	PDIK1L	6042.5/5967.6	5859.8/5670.9	6004.9	5764.5	-0.058931	2809.1	26006	1.4906	0.06803	0.93197	0.13606	0.99897	FALSE
1094	PRKCG	2429.8/2445.7	2623.7/2543.5	2437.7	2583.3	0.083631	126.46	9605.7	1.4851	0.93124	0.068764	0.13753	0.99897	TRUE
831	PAK2	2908.9/3220.3	3031.9/3430.7	3060.6	3225.2	0.075523	48534	12348	1.4807	0.93066	0.069338	0.13868	0.99897	TRUE
1398	TESK1	3706.2/3673.5	3584.3/3432.3	3689.8	3507.4	-0.073106	532.69	15179	1.4802	0.069412	0.93059	0.13882	0.99897	FALSE
2393	PAK6	2961.9/2862.8	2807/2698.2	2911.9	2752	-0.081446	4910.5	11687	1.479	0.069571	0.93043	0.13914	0.99897	FALSE
2945	PGM2L1	2593.1/2605.5	2388.4/2511.6	2599.3	2449.2	-0.085774	76.467	10310	1.4782	0.069682	0.93032	0.13936	0.99897	FALSE
2768	UHMK1	2356.6/2379.8	2541.2/2479.8	2368.2	2510.3	0.08407	270.2	9303.6	1.4738	0.92974	0.070262	0.14052	0.99897	TRUE
1609	DYRK4	1299.9/1209.8	1380.9/1327.1	1254	1353.7	0.11028	4067	4617.6	1.4671	0.92883	0.071168	0.14234	0.99897	TRUE
1192	MAP2K5	1602.2/1657.6	1668.4/1824.6	1629.6	1744.7	0.098394	1532.9	6161.8	1.4662	0.9287	0.071299	0.1426	0.99897	TRUE
2733	SLAMF6	1795.8/1839	1949.8/1929.2	1817.3	1939.5	0.093818	932.64	6948.2	1.4657	0.92863	0.071368	0.14274	0.99897	TRUE
74	ATM	741.74/762.87	644.43/711.32	752.23	677.05	-0.1517	223.34	2632.1	1.4654	0.071402	0.9286	0.1428	0.99897	FALSE
750	MUSK	3305.4/3082.2	3400.2/3317	3191.8	3358.3	0.073324	24922	12934	1.4638	0.92837	0.071627	0.14325	0.99897	TRUE
752	MUSK	2778.4/2802.3	2622/2649.6	2790.3	2635.8	-0.082166	286.92	11150	1.4635	0.071667	0.92833	0.14333	0.99897	FALSE
419	EPHB6	2826.4/2639.8	2710.6/2454	2731.5	2579.1	-0.082791	17404	10891	1.4603	0.072104	0.9279	0.14421	0.99897	FALSE
2121	EIF2AK1	746.79/729.47	673.09/655.21	738.08	664.09	-0.15219	150.01	2577.8	1.4574	0.072508	0.92749	0.14502	0.99897	FALSE
1420	TK1	2215.1/2332.9	2166.9/2105.2	2273.2	2135.8	-0.089919	6933	8893.1	1.4572	0.072531	0.92747	0.14506	0.99897	FALSE
3003	MAP3K15	1869.9/1915.8	2066.2/1968.7	1892.7	2016.8	0.091584	1050.6	7266.6	1.456	0.9273	0.072701	0.1454	0.99897	TRUE
1883	ERN2	3001.5/3026.2	3156.1/3191.1	3013.8	3173.6	0.074486	306.04	12139	1.4498	0.92645	0.073551	0.1471	0.99897	TRUE
2914	PRPS1L1	1770.6/1695.5	1859.5/1841.3	1732.6	1850.3	0.094776	2820.4	6592.2	1.4498	0.92644	0.073558	0.14712	0.99897	TRUE
1115	PRKD1	1100.4/1135.7	996.17/1055.6	1117.9	1025.5	-0.12444	624.25	4069.1	1.4496	0.073585	0.92641	0.14717	0.99897	FALSE
1517	STK24	4412.5/4107.8	4545.7/4357.4	4257.4	4450.6	0.063992	46456	17779	1.4485	0.92626	0.073742	0.14748	0.99897	TRUE
1323	SRC	1528.1/1506.8	1366.1/1451.5	1517.4	1408.2	-0.10772	227.11	5696	1.4475	0.073877	0.92612	0.14775	0.99897	FALSE
2494	NADK	1896.9/1894.1	2031.4/2006.6	1895.5	2019	0.091	3.8417	7278.3	1.4473	0.9261	0.073901	0.1478	0.99897	TRUE
611	IRAK2	3414.9/3282.6	3672/3368.6	3348.1	3517	0.070992	8745.7	13634	1.4467	0.92601	0.073992	0.14798	0.99897	TRUE
143	CALM3	1546.6/1477.9	1458.2/1349.8	1511.9	1403	-0.10776	2361.8	5673.1	1.4457	0.074135	0.92586	0.14827	0.99897	FALSE
947	PHKG2	2194.1/2147.8	2304.1/2302.3	2170.8	2303.2	0.085389	1071.1	8452.2	1.4404	0.92512	0.074879	0.14976	0.99897	TRUE
1017	PLAU	1449/1584.4	1531.2/1721.4	1515.2	1623.5	0.099565	9180.7	5686.8	1.4366	0.92458	0.075422	0.15084	0.99897	TRUE
672	LYN	1097.9/1097.8	1171.6/1205.8	1097.8	1188.6	0.11444	0.0017506	3988.7	1.4364	0.92455	0.075451	0.1509	0.99897	TRUE
512	GCK	2677.3/2815	2897.3/2893.8	2745.3	2895.6	0.076865	9471.9	10951	1.4361	0.92451	0.075486	0.15097	0.99897	TRUE
2153	EEF2K	1209.9/1159.2	1364.4/1198.2	1184.3	1278.6	0.11049	1282.6	4335.6	1.4327	0.92403	0.075968	0.15194	0.99897	TRUE
2704	PKDCC	1730.2/1723.5	1781.3/1906.5	1726.8	1842.8	0.093751	22.451	6567.9	1.4314	0.92385	0.076152	0.1523	0.99897	TRUE
2108	LATS2	3473.8/3278.1	3412.3/3013.6	3374.5	3206.8	-0.07353	19153	13753	1.4302	0.076324	0.92368	0.15265	0.99897	FALSE
1235	TWF1	3054.5/3177	3012.8/2898.4	3115.1	2955	-0.076096	7499.9	12591	1.4268	0.076814	0.92319	0.15363	0.99897	FALSE
2879	STKLD1	2244.6/2296.7	2070.5/2203.7	2270.5	2136.1	-0.088013	1360.6	8881.4	1.4265	0.076865	0.92313	0.15373	0.99897	FALSE
1043	PRKAB2	2388.6/2521.5	2689.7/2502.5	2454.1	2594.4	0.080172	8845.3	9677	1.4262	0.92309	0.076907	0.15381	0.99897	TRUE
2619	GSG2	3169/3288	3256.9/3530.8	3228	3391.1	0.071096	7082.4	13095	1.4254	0.92297	0.077027	0.15405	0.99897	TRUE
2100	AK5	3200.2/3057.8	3299.4/3277.6	3128.2	3288.5	0.072069	10134	12649	1.4252	0.92295	0.077053	0.15411	0.99897	TRUE
2392	SPHK2	1897.7/1862.5	1684.9/1836.7	1880	1759.2	-0.09581	619.96	7212.9	1.4231	0.077356	0.92264	0.15471	0.99897	FALSE
494	FYN	2717.7/2815	2495.2/2743.7	2765.9	2616.5	-0.0801	4725.5	11042	1.4221	0.077499	0.9225	0.155	0.99897	FALSE
1146	MAPK4	2704.3/2655.2	2511.7/2554.1	2679.6	2532.8	-0.081253	1206.1	10662	1.4217	0.077562	0.92244	0.15512	0.99897	FALSE
862	PDGFRL	844.45/889.27	929.29/961.58	866.57	945.3	0.12531	1004.2	3075	1.4197	0.92215	0.077849	0.1557	0.99897	TRUE
1947	IRAK3	3899.8/3923.6	3709.4/3753.8	3911.7	3731.5	-0.068017	283.09	16191	1.4161	0.078377	0.92162	0.15675	0.99897	FALSE
1466	WEE1	1378.2/1446.3	1417.4/1618.3	1411.9	1514.5	0.10119	2316.6	5261.3	1.4153	0.92151	0.07849	0.15698	0.99897	TRUE
49	AK4	1794.1/1869.7	1824.7/2083.9	1831.5	1950	0.090378	2855.5	7008.2	1.4152	0.92149	0.078507	0.15701	0.99897	TRUE
1724	MAPKAPK2	5546.6/5259.8	5231/5141.6	5401.3	5186.1	-0.058653	41152	23130	1.4152	0.078512	0.92149	0.15702	0.99897	FALSE
2269	RIPK4	1734.4/1917.6	1937.6/1945.9	1823.7	1941.8	0.090469	16790	6975	1.4139	0.92131	0.078692	0.15738	0.99897	TRUE
2543	PEAK1	2040.8/2121.6	2158.2/2258.3	2080.8	2207.7	0.085355	3261.9	8066.8	1.4127	0.92113	0.078867	0.15773	0.99897	TRUE
453	FGFR3	3011.6/3178.8	2964.2/2909	3094.1	2936.5	-0.075396	13982	12497	1.4098	0.079306	0.92069	0.15861	0.99897	FALSE
75	ATM	2495.5/2421.3	2372.7/2267.4	2458.1	2319.5	-0.083715	2748.7	9694.3	1.408	0.07956	0.92044	0.15912	0.99897	FALSE
1766	IKBKE	1264.6/1375	1477.3/1358.9	1318.6	1416.9	0.10363	6096.9	4880	1.4068	0.92025	0.079747	0.15949	0.99897	TRUE
318	DGKB	3438.4/3572.4	3849.2/3505.1	3504.8	3673.1	0.067649	8976	14341	1.4054	0.92005	0.079947	0.15989	0.99897	TRUE
151	CAMK2A	3018.3/3047	2885.1/2869.6	3032.6	2877.3	-0.075797	410.88	12223	1.4044	0.080101	0.9199	0.1602	0.99897	FALSE
35	ADRBK1	1875/1886	2092.2/1911	1880.5	1999.6	0.088552	60.423	7214.8	1.4022	0.91957	0.080431	0.16086	0.99897	TRUE
1696	DGKI	2839.8/2843.8	3030.2/2953	2841.8	2991.3	0.073941	8.0928	11377	1.4016	0.91948	0.080516	0.16103	0.99897	TRUE
2950	KSR2	3232.2/3051.5	2880.8/3088	3140.5	2982.6	-0.074419	16324	12704	1.4013	0.080566	0.91943	0.16113	0.99897	FALSE
1341	NEK4	5206.5/5193	5416/5399.4	5199.7	5407.7	0.056562	91.519	22178	1.3964	0.9187	0.081303	0.16261	0.99897	TRUE
1126	PRKDC	3196/3041.6	3302/3247.2	3117.8	3274.5	0.070725	11921	12603	1.3959	0.91862	0.081378	0.16276	0.99897	TRUE
253	CLK3	2409.6/2434.9	2272.9/2299.3	2422.2	2286	-0.083437	319.44	9538.1	1.3943	0.08162	0.91838	0.16324	0.99897	FALSE
2927	ANKK1	3193.4/3137.3	3503.5/3151.7	3165.2	3322.9	0.070131	1577.8	12814	1.3932	0.91823	0.081774	0.16355	0.99897	TRUE
2442	MARK4	1416.1/1449.9	1426.1/1651.7	1432.9	1534.7	0.098963	570.81	5347.7	1.3923	0.91808	0.081922	0.16384	0.99897	TRUE
2923	IPMK	3849.3/3803.5	3771.9/3536.9	3826.3	3652.5	-0.067063	1047.1	15801	1.383	0.083339	0.91666	0.16668	0.99897	FALSE
2464	FN3K	3566.4/3503.8	3424.5/3314	3535	3368.8	-0.069456	1959.9	14477	1.3813	0.083593	0.91641	0.16719	0.99897	FALSE
2686	TPD52L3	2384.3/2507.1	2291.1/2328.1	2445	2309.5	-0.082173	7536	9637	1.3795	0.083871	0.91613	0.16774	0.99897	FALSE
2133	RPS6KA6	3412.3/3495.7	3616.4/3618.8	3453.8	3617.6	0.066854	3472.9	14110	1.3794	0.91612	0.08388	0.16776	0.99897	TRUE
1997	TNIK	3132.8/3005.5	2950.3/2880.2	3068.5	2915	-0.073989	8111.8	12383	1.379	0.08395	0.91605	0.1679	0.99897	FALSE
2915	PRPS1L1	2226.1/2095.4	2437/2144.6	2159.8	2286.1	0.082003	8535.3	8404.8	1.3785	0.91597	0.084029	0.16806	0.99897	TRUE
286	CSNK1D	1809.3/1945.6	2013.2/1973.2	1876.2	1993.1	0.087154	9284.9	7196.7	1.378	0.91589	0.084106	0.16821	0.99897	TRUE
2164	PKN3	3465.4/3386.4	3632.9/3544.5	3425.7	3588.4	0.066945	3116	13984	1.3763	0.91564	0.08436	0.16872	0.99897	TRUE
1889	PMVK	1744.5/1760.5	1931.5/1800.3	1752.5	1864.8	0.089565	128.02	6675.4	1.3746	0.91537	0.08463	0.16926	0.99897	TRUE
956	PIK3C2B	2497.2/2636.2	2388.4/2467.6	2565.7	2427.7	-0.079763	9668.1	10164	1.3694	0.085435	0.91457	0.17087	0.99897	FALSE
2268	CSNK1G1	1375.7/1344.3	1223.7/1302.8	1359.9	1262.7	-0.10697	493.9	5048.5	1.3688	0.085538	0.91446	0.17108	0.99897	FALSE
1258	TRIM27	2559.5/2354.5	2714.1/2470.7	2454.9	2589.5	0.077009	21009	9680.1	1.3686	0.91444	0.085564	0.17113	0.99897	TRUE
2648	CAMKK1	2072/2239	2281.5/2276.5	2153.9	2279	0.081466	13946	8379.5	1.3675	0.91427	0.085732	0.17146	0.99897	TRUE
1294	RPS6KB1	2697.5/2618.1	2397.9/2642.1	2657.5	2517	-0.07834	3151.8	10566	1.367	0.085813	0.91419	0.17163	0.99897	FALSE
1255	RET	4339.3/4111.4	4017.7/4067.7	4223.8	4042.6	-0.063235	25976	17624	1.3647	0.086166	0.91383	0.17233	0.99897	FALSE
246	CLK1	3350.9/3299.8	3269.9/3066.7	3325.2	3166.7	-0.070456	1306.1	13532	1.3629	0.086459	0.91354	0.17292	0.99897	FALSE
5	ABL2	3302.9/3331.4	3144.8/3172.9	3317.1	3158.8	-0.070506	405.54	13495	1.3623	0.086546	0.91345	0.17309	0.99897	FALSE
2776	CIB4	2778.4/2954.9	2649.8/2792.2	2865.3	2720.1	-0.075002	15585	11481	1.3552	0.087684	0.91232	0.17537	0.99897	FALSE
907	PFKL	3973.1/4211.6	3830.1/3999.5	4090.6	3913.9	-0.0637	28457	17011	1.355	0.08771	0.91229	0.17542	0.99897	FALSE
325	DGKQ	2562.8/2614.5	2407.5/2496.5	2588.6	2451.6	-0.078413	1336.7	10263	1.3522	0.088155	0.91185	0.17631	0.99897	FALSE
1817	ACTR2	2630.2/2775.2	2823.5/2860.5	2701.7	2841.9	0.07295	10522	10760	1.3514	0.91172	0.088285	0.17657	0.99897	TRUE
2363	SCYL2	3842.6/4013	3834.4/3676.4	3926.8	3754.6	-0.064697	14524	16260	1.3508	0.088375	0.91162	0.17675	0.99897	FALSE
633	JAK2	3892.2/3960.6	3730.2/3778.1	3926.3	3754.1	-0.064698	2338.4	16258	1.3508	0.088386	0.91161	0.17677	0.99897	FALSE
908	PFKL	46.306/37.015	58.189/53.084	41.401	55.578	0.41613	43.295	110.69	1.3475	0.91109	0.088914	0.17783	0.99897	TRUE
737	ABCC1	3206.1/3382.8	3155.3/3119.8	3293.3	3137.5	-0.069886	15625	13388	1.3463	0.089105	0.9109	0.17821	0.99897	FALSE
247	CLK1	969.06/1065.3	917.13/952.48	1016	934.64	-0.12037	4635.1	3663.1	1.3451	0.089296	0.9107	0.17859	0.99897	FALSE
1902	PLK2	1737.7/1782.1	1749.2/1999	1759.8	1869.9	0.087502	985.91	6706.3	1.3445	0.9106	0.089399	0.1788	0.99897	TRUE
1796	NUAK1	1763/1716.2	1725.7/1980.8	1739.5	1848.9	0.08794	1093.2	6620.9	1.3444	0.91059	0.089413	0.17883	0.99897	TRUE
2255	PRKAG3	3016.6/3149.9	3089.2/3382.2	3082.5	3232.4	0.068465	8881.5	12445	1.3433	0.91042	0.08958	0.17916	0.99897	TRUE
1943	CHEK2	919.39/854.96	942.32/981.29	886.59	961.61	0.11706	2076	3153.2	1.336	0.90923	0.090773	0.18155	0.99897	TRUE
1271	ROCK1	3576.5/3554.4	3506.1/3304.9	3565.4	3404	-0.066821	245.39	14615	1.3352	0.090904	0.9091	0.18181	0.99897	FALSE
1127	PRKDC	2333/2304.9	2238.1/2146.1	2318.9	2191.6	-0.081391	395.17	9090.3	1.3347	0.090986	0.90901	0.18197	0.99897	FALSE
3098	Non-Targeting Control	3108.4/2910.7	2972/2754.3	3007.9	2861.1	-0.072175	19557	12113	1.3341	0.091093	0.90891	0.18219	0.99897	FALSE
1755	ROCK2	3907.4/3777.4	3992.5/4026.8	3841.8	4009.6	0.061653	8455.5	15872	1.3318	0.90853	0.091468	0.18294	0.99897	TRUE
2448	MPP4	2161.2/2127.9	2217.3/2316	2144.5	2266.1	0.079519	554.78	8339.4	1.3313	0.90846	0.091542	0.18308	0.99897	TRUE
2001	SMG1	981.69/1046.4	1083.9/1104.1	1013.5	1094	0.11011	2091.4	3653	1.3313	0.90845	0.091551	0.1831	0.99897	TRUE
1570	MKNK1	1939/1979	1797.8/1889.8	1958.9	1843.2	-0.087742	799.85	7547	1.3312	0.091569	0.90843	0.18314	0.99897	FALSE
2403	CAMK1D	2136/2019.6	1832.5/2091.5	2077	1957.7	-0.085244	6774.5	8050.2	1.3288	0.09196	0.90804	0.18392	0.99897	FALSE
2488	CDK15	2996.4/2824.9	3065.8/3039.4	2909.4	3052.6	0.069291	14715	11676	1.3252	0.90745	0.092555	0.18511	0.99897	TRUE
358	DTYMK	2305.2/2208.3	2279.8/2485.8	2256.2	2380.6	0.077385	4698.2	8819.7	1.3244	0.90732	0.09268	0.18536	0.99897	TRUE
1929	CIT	2680.7/2770.7	2945.9/2783.1	2725.3	2863.4	0.071254	4052.1	10863	1.3243	0.9073	0.092696	0.18539	0.99897	TRUE
59	AKT2	5060.8/5288.7	5213.6/5531.3	5173.5	5370.1	0.053806	25955	22054	1.324	0.90726	0.092744	0.18549	0.99897	TRUE
1547	DGKE	4223.1/4296.5	4303.4/4572.8	4259.6	4436.1	0.058536	2690.5	17790	1.3227	0.90704	0.092959	0.18592	0.99897	TRUE
2167	NRBP1	1188/1338.9	1209.8/1509.1	1261.2	1351.2	0.099413	11396	4646.4	1.3209	0.90673	0.093265	0.18653	0.99897	TRUE
595	ILK	2788.5/2945	2967.7/3047	2865.6	3007.1	0.069476	12248	11482	1.3198	0.90655	0.093446	0.18689	0.99897	TRUE
2005	CDK19	3056.2/3065	2934.7/2893.8	3060.6	2914.2	-0.070713	39.035	12348	1.3179	0.09377	0.90623	0.18754	0.99897	FALSE
2139	STK39	1299.9/1332.5	1295.8/1157.2	1316.1	1224.6	-0.10397	531.67	4869.9	1.3124	0.094692	0.90531	0.18938	0.99897	FALSE
1222	PTK2	2263.1/2142.4	2208.6/2443.4	2201.9	2323	0.077213	7290.2	8585.9	1.307	0.9044	0.095598	0.1912	0.99897	TRUE
3109	Non-Targeting Control	832.67/797.18	753.86/735.59	814.73	744.67	-0.12956	629.74	2873.4	1.307	0.0956	0.9044	0.1912	0.99897	FALSE
2391	SPHK2	2775/2851.1	2707.1/2642.1	2812.8	2674.4	-0.07276	2893.8	11249	1.3048	0.095976	0.90402	0.19195	0.99897	FALSE
1034	PRKAA2	6900.4/6782.8	7030.5/7104.1	6841.4	7067.2	0.04685	6920.1	30043	1.303	0.90371	0.096289	0.19258	0.99897	TRUE
1532	CDC42BPA	1999.6/1877.8	1992.3/2109.7	1937.8	2050.2	0.081323	7411.9	7457.5	1.3019	0.90352	0.096482	0.19296	0.99897	TRUE
1551	DGKD	2642.8/2540.5	2694.9/2751.3	2591.2	2723	0.071554	5234.1	10275	1.3003	0.90325	0.096746	0.19349	0.99897	TRUE
2989	CERKL	2933.3/2975.7	2832.2/2793.7	2954.4	2812.9	-0.070787	898.01	11875	1.2985	0.097051	0.90295	0.1941	0.99897	FALSE
2235	CMPK1	1315.9/1560.1	1431.3/1630.4	1432.8	1527.6	0.092379	29851	5347.3	1.2966	0.90261	0.097387	0.19477	0.99897	TRUE
2970	MYLK4	2466.9/2438.5	2313.7/2337.2	2452.6	2325.4	-0.076809	402.25	9670.4	1.2936	0.097894	0.90211	0.19579	0.99897	FALSE
2646	CAMKK1	3032.6/3058.7	2937.3/2868	3045.6	2902.4	-0.069454	340.35	12281	1.2922	0.098151	0.90185	0.1963	0.99897	FALSE
2348	PLXNA3	1396.8/1427.3	1500.8/1510.6	1412	1505.7	0.092647	467.63	5261.7	1.2919	0.90181	0.098188	0.19638	0.99897	TRUE
1538	PIK3R3	1904.4/1915.8	2075.7/1967.1	1910.1	2020.7	0.081167	64.051	7340.2	1.2909	0.90164	0.098362	0.19672	0.99897	TRUE
1377	TAF1	1832.9/1894.1	1915/2030.8	1863.2	1972.1	0.081872	1873.7	7142	1.2881	0.90114	0.098864	0.19773	0.99897	TRUE
424	ERBB2	2520.7/2633.5	2523/2372.1	2576.5	2446.4	-0.074735	6358.1	10211	1.2877	0.098921	0.90108	0.19784	0.99897	FALSE
1663	BRSK2	2615/2808.6	2512.6/2642.1	2710.1	2576.5	-0.07291	18748	10796	1.2858	0.099249	0.90075	0.1985	0.99897	FALSE
2700	XRCC6BP1	2155.3/2158.6	2173/2381.2	2157	2274.7	0.076635	5.3761	8392.9	1.2851	0.90062	0.099382	0.19876	0.99897	TRUE
1270	ROCK1	3693.5/3718.7	3621.6/3474.7	3706.1	3547.4	-0.063109	315.75	15253	1.2847	0.099448	0.90055	0.1989	0.99897	FALSE
55	AKT1	2146.1/2404.2	2283.3/2507.1	2271.5	2392.6	0.074902	33336	8885.5	1.2847	0.90055	0.099451	0.1989	0.99897	TRUE
3095	Non-Targeting Control	1208.2/1166.4	1327.9/1217.9	1187.1	1271.7	0.099247	871.11	4347.1	1.2833	0.9003	0.099695	0.19939	0.99897	TRUE
916	PFKP	1873.3/1823.7	1924.6/1988.4	1848.3	1956.2	0.081815	1231	7079	1.2825	0.90017	0.099834	0.19967	0.99897	TRUE
934	PHKA2	4071.6/3930.8	3839.6/3831.1	4000.6	3835.4	-0.060823	9904.1	16598	1.2823	0.099876	0.90012	0.19975	0.99897	FALSE
1025	EXOSC10	1473.4/1494.1	1492.1/1671.4	1483.7	1579.2	0.089901	215.78	5556.9	1.2806	0.89984	0.10016	0.20033	0.99897	TRUE
1687	LATS1	2389.4/2276.9	2506.5/2403.9	2332.5	2454.7	0.07365	6330.1	9149	1.2777	0.89933	0.10067	0.20134	0.99897	TRUE
2493	NADK	1418.6/1281.1	1471.2/1406	1348.1	1438.2	0.093284	9468	5000.3	1.2744	0.89874	0.10126	0.20253	0.99897	TRUE
3054	Non-Targeting Control	3988.2/3735.8	3819.7/3582.4	3860	3699.1	-0.061384	31859	15955	1.2733	0.10146	0.89854	0.20292	0.99897	FALSE
560	GUK1	157.44/130	103.35/131.95	143.07	116.78	-0.29065	377.23	427.28	1.2717	0.10174	0.89826	0.20348	0.99897	FALSE
1016	PKM	1926.3/1871.5	1891.6/1694.1	1898.7	1790.1	-0.084915	1502.1	7292.1	1.2716	0.10175	0.89825	0.20351	0.99897	FALSE
1339	SRPK2	1352.1/1364.1	1232.4/1304.3	1358.1	1267.9	-0.099145	72.085	5041.2	1.2713	0.10181	0.89819	0.20362	0.99897	FALSE
1140	MAPK1	2844/2716.6	2606.4/2686	2779.6	2645.9	-0.071071	8127	11102	1.2685	0.10231	0.89769	0.20462	0.99897	FALSE
1611	DYRK4	3093.2/2858.3	3065.8/3159.2	2973.4	3112.2	0.065763	27612	11960	1.2685	0.89769	0.10231	0.20463	0.99897	TRUE
2166	NRBP1	2444.1/2582	2474.3/2300.8	2512.1	2386	-0.074286	9512.1	9929.5	1.2657	0.1028	0.8972	0.2056	0.99897	FALSE
2706	PLXNA4	1876.7/1852.6	1796.1/1719.9	1864.6	1757.6	-0.085213	290.28	7147.6	1.2656	0.10283	0.89717	0.20565	0.99897	FALSE
959	PIK3C2G	1081/1147.5	1057/1010.1	1113.8	1033.3	-0.10812	2207.2	4052.4	1.2644	0.10305	0.89695	0.2061	0.99897	FALSE
237	CKS1B	3904/4004	4081.1/4149.6	3953.7	4115.2	0.057759	4993.7	16383	1.2621	0.89654	0.10346	0.20692	0.99897	TRUE
1200	MAP2K7	1782.4/1670.2	1671.9/1575.8	1725.4	1623.1	-0.088068	6292.3	6561.8	1.2621	0.10347	0.89653	0.20693	0.99897	FALSE
803	NTRK1	2571.2/2494.5	2528.2/2290.2	2532.6	2406.3	-0.073781	2948.4	10019	1.2619	0.10349	0.89651	0.20697	0.99897	FALSE
382	EPHA3	2868.4/2788.8	2965.9/2959	2828.3	2962.5	0.066831	3174.1	11317	1.261	0.89634	0.10366	0.20731	0.99897	TRUE
312	CSNK2B	1716.7/1681	1807.3/1792.7	1698.8	1800	0.083474	635.91	6450.4	1.2607	0.89628	0.10372	0.20743	0.99897	TRUE
1998	TNIK	3261.6/3140	3496.6/3197.2	3200.2	3343.5	0.063176	7401.5	12971	1.2582	0.89584	0.10416	0.20832	0.99897	TRUE
1243	MAP4K2	3374.4/3428	3130.1/3380.7	3401.1	3253	-0.064229	1432	13873	1.2577	0.10425	0.89575	0.20849	0.99897	FALSE
1057	PRKAG1	4698/4705.4	4709.9/5053.6	4701.7	4878.7	0.053303	27.966	19841	1.2566	0.89555	0.10445	0.20891	0.99897	TRUE
511	GCK	2033.3/1979	2099.2/2134	2005.9	2116.5	0.077372	1474.3	7747.2	1.2562	0.89548	0.10452	0.20903	0.99897	TRUE
1338	SRPK2	1280.6/1258.5	1360.9/1349.8	1269.5	1355.4	0.094369	243.28	4680.2	1.2554	0.89533	0.10467	0.20934	0.99897	TRUE
597	INSR	2574.6/2407.8	2443.1/2290.2	2489.8	2365.4	-0.073918	13919	9832.2	1.2546	0.10481	0.89519	0.20962	0.99897	FALSE
2411	PAK7	4463.9/4384.9	4632.6/4557.6	4424.2	4594.9	0.054604	3117.6	18551	1.2533	0.89495	0.10505	0.21011	0.99897	TRUE
665	LTK	1450.6/1481.5	1504.2/1615.3	1466	1558.8	0.088464	476.39	5483.8	1.2527	0.89485	0.10515	0.2103	0.99897	TRUE
2338	STRADB	1129/1180	1117.8/1029.8	1154.2	1072.9	-0.10532	1297.9	4214.7	1.2527	0.10516	0.89484	0.21032	0.99897	FALSE
1242	MAP4K2	1593.8/1672	1517.3/1551.6	1632.4	1534.3	-0.089354	3060.5	6173.4	1.2485	0.10592	0.89408	0.21184	0.99897	FALSE
1869	MERTK	3524.3/3619.4	3310.7/3533.9	3571.5	3420.5	-0.062325	4517.3	14643	1.2483	0.10597	0.89403	0.21194	0.99897	FALSE
2831	STK35	3057.9/3240.2	3249.9/3327.6	3147.7	3288.5	0.063119	16620	12736	1.2478	0.89394	0.10606	0.21211	0.99897	TRUE
2500	WNK4	2892/2773.4	2913.8/3016.7	2832.1	2964.8	0.066037	7033.2	11334	1.2464	0.89369	0.10631	0.21262	0.99897	TRUE
217	CHUK	968.22/858.57	1022.2/944.89	911.75	982.8	0.10814	6016.6	3251.7	1.246	0.89361	0.10639	0.21278	0.99897	TRUE
1492	TRRAP	2148.6/2250.7	2266.8/2363	2199.1	2314.4	0.07371	5213	8573.7	1.2455	0.89353	0.10647	0.21295	0.99897	TRUE
1381	TAF9	2107.3/2136	2261.6/2206.8	2121.6	2234	0.074411	411.81	8241.4	1.2376	0.89207	0.10793	0.21585	0.99897	TRUE
1920	TLK2	2531.7/2736.4	2385.8/2631.4	2632.1	2505.6	-0.07101	20966	10454	1.2369	0.10807	0.89193	0.21614	0.99897	FALSE
1395	TEK	2695/2773.4	2900.8/2825.6	2733.9	2862.9	0.066489	3074.7	10901	1.2355	0.89167	0.10833	0.21666	0.99897	TRUE
1612	DYRK4	3296.1/3300.7	3547.8/3338.2	3298.4	3441.4	0.061216	10.211	13411	1.2349	0.89157	0.10843	0.21686	0.99897	TRUE
826	PAK1	2869.3/3046.1	2889.5/3306.4	2956.4	3090.9	0.064187	15630	11884	1.2342	0.89144	0.10856	0.21713	0.99897	TRUE
1067	PRKAR1B	2262.3/2165.8	2338.9/2317.5	2213.5	2328.2	0.072808	4649.3	8635.9	1.2335	0.8913	0.1087	0.21739	0.99897	TRUE
1304	RYK	3016.6/2911.6	3082.3/3113.7	2963.6	3098	0.063944	5520.4	11916	1.2308	0.8908	0.1092	0.2184	0.99897	TRUE
812	NTRK3	1383.3/1275.7	1251.5/1233.1	1328.4	1242.2	-0.096647	5793.4	4919.8	1.2281	0.10971	0.89029	0.21942	0.99897	FALSE
985	PIK3R1	4349.4/4511.3	4808.9/4393.8	4429.6	4596.7	0.053391	13112	18576	1.2256	0.88982	0.11018	0.22035	0.99897	TRUE
4	ABL1	2050.1/2224.5	2003.6/2044.5	2135.5	2024	-0.07738	15218	8300.9	1.2246	0.11036	0.88964	0.22071	0.99897	FALSE
630	JAK1	2712.7/2717.5	2612.4/2563.2	2715.1	2587.7	-0.069294	11.334	10818	1.2246	0.11036	0.88964	0.22072	0.99897	FALSE
2955	TSSK4	1965.1/2084.6	2068.8/2197.7	2023.9	2132.2	0.075168	7144.6	7824	1.2244	0.8896	0.1104	0.2208	0.99897	TRUE
1474	ZAP70	2984.6/2980.2	2939/2760.4	2982.4	2848.3	-0.066362	9.9656	12000	1.2244	0.1104	0.8896	0.22081	0.99897	FALSE
1984	SEPHS2	2276.6/2176.7	2278.1/2403.9	2226.1	2340.2	0.072081	4990.9	8689.8	1.224	0.88952	0.11048	0.22097	0.99897	TRUE
2909	AK9	2769.1/2514.3	2477.8/2549.5	2638.6	2513.4	-0.070111	32475	10483	1.2229	0.11067	0.88933	0.22135	0.99897	FALSE
839	PCK1	2651.2/2851.1	2652.4/2590.5	2749.3	2621.3	-0.068797	19974	10969	1.2229	0.11069	0.88931	0.22137	0.99897	FALSE
2875	NIM1K	1446.4/1405.7	1510.3/1519.7	1425.9	1515	0.087387	830.72	5318.9	1.2217	0.88909	0.11091	0.22181	0.99897	TRUE
2415	SCYL3	2488.7/2399.7	2292.8/2355.4	2443.8	2323.9	-0.07254	3967.5	9632	1.2216	0.11094	0.88906	0.22187	0.99897	FALSE
2370	AGK	2226.9/2349.1	2338/2469.2	2287.2	2402.7	0.07104	7468.7	8953.4	1.2206	0.88888	0.11112	0.22225	0.99897	TRUE
3065	Non-Targeting Control	2301/2253.4	2391/2393.3	2277.1	2392.1	0.071094	1131.9	8909.7	1.2191	0.8886	0.1114	0.2228	0.99897	TRUE
2024	PPIP5K2	3510/3476.7	3607.7/3670.4	3493.3	3638.9	0.058896	553.88	14289	1.2181	0.8884	0.1116	0.2232	0.99897	TRUE
2459	SNX16	601.98/617.52	462.04/664.31	609.7	554.02	-0.13792	120.79	2089.8	1.218	0.11161	0.88839	0.22322	0.99897	FALSE
2949	KSR2	2662.2/2533.3	2471.7/2475.2	2596.9	2473.5	-0.070235	8308.4	10300	1.2163	0.11193	0.88807	0.22385	0.99897	FALSE
117	BTK	2288.4/2225.4	2215.5/2071.8	2256.7	2142.5	-0.074897	1980.7	8821.7	1.216	0.11198	0.88802	0.22397	0.99897	FALSE
2758	SGK494	2680.7/2764.4	2563.8/2628.4	2722.2	2595.9	-0.068524	3503.1	10850	1.2127	0.11261	0.88739	0.22523	0.99897	FALSE
86	BCR	2751.4/2791.5	2592.5/2696.7	2771.4	2644.1	-0.06783	802.52	11066	1.2104	0.11306	0.88694	0.22612	0.99897	FALSE
588	IGF1R	2466/2359	2444.8/2617.8	2411.9	2529.8	0.068824	5721.9	9493.5	1.21	0.88687	0.11313	0.22627	0.99897	TRUE
3099	Non-Targeting Control	2379.3/2365.4	2263.3/2247.7	2372.3	2255.5	-0.072816	97.032	9321.6	1.2099	0.11316	0.88684	0.22632	0.99897	FALSE
1576	CASK	4265.2/4262.2	4612.6/4245.2	4263.7	4425.1	0.053591	4.6484	17808	1.2094	0.88675	0.11325	0.22649	0.99897	TRUE
388	EPHA4	2365.8/2386.1	2457/2528.3	2375.9	2492.4	0.068997	206.14	9337.4	1.205	0.8859	0.1141	0.2282	0.99897	TRUE
2525	FN3KRP	1645.1/1496	1694.4/1628.9	1568.8	1661.4	0.082676	11133	5908.8	1.2045	0.8858	0.1142	0.22841	0.99897	TRUE
1099	PRKCH	2003.8/2088.2	1876.8/2002	2045.6	1938.4	-0.07758	3562.7	7916.1	1.2043	0.11424	0.88576	0.22849	0.99897	FALSE
1867	TAB1	2224.4/2249.8	2230.3/2475.2	2237.1	2349.6	0.070771	323.21	8737.2	1.2038	0.88567	0.11433	0.22866	0.99897	TRUE
3009	PIM3	1109.7/1091.5	1167.3/1186	1100.5	1176.6	0.096345	165	3999.5	1.2029	0.8855	0.1145	0.22901	0.99897	TRUE
1006	PKD2	2455.9/2240.8	2308.5/2155.2	2345.9	2230.5	-0.072713	23153	9207.1	1.2022	0.11465	0.88535	0.2293	0.99897	FALSE
2545	PIP4K2C	2972/2631.7	3018.9/2831.6	2796.7	2923.8	0.064096	57962	11178	1.2022	0.88535	0.11465	0.2293	0.99897	TRUE
2719	STRADA	2158.7/2377.1	2350.2/2407	2265.3	2378.4	0.070275	23861	8858.8	1.2019	0.8853	0.1147	0.2294	0.99897	TRUE
1913	CLP1	2684.1/2929.6	2835.6/3030.3	2804.2	2931.4	0.063988	30161	11211	1.2015	0.88523	0.11477	0.22955	0.99897	TRUE
1592	LAMTOR3	1707.4/1578.1	1726.6/1745.7	1641.5	1736.1	0.080799	8365.2	6211.2	1.2005	0.88503	0.11497	0.22994	0.99897	TRUE
90	BLK	4111.1/3876.7	3875.2/3800.8	3992.2	3837.8	-0.056866	27495	16559	1.1994	0.1152	0.8848	0.23039	0.99897	FALSE
2082	PRKD2	2697.5/2848.4	2780.9/3019.7	2771.9	2897.9	0.064079	11376	11069	1.1971	0.88436	0.11564	0.23128	0.99897	TRUE
197	CDK7	1316.8/1338	1447.8/1375.6	1327.3	1411.2	0.088382	224.44	4915.5	1.197	0.88434	0.11566	0.23132	0.99897	TRUE
2047	CDK20	2085.5/1989.8	1921.1/1941.4	2037.1	1931.2	-0.076947	4576.6	7879.9	1.1925	0.11654	0.88346	0.23308	0.99897	FALSE
1861	TESK2	4320.8/4431	4586.5/4487.9	4375.5	4536.9	0.052246	6073.2	18325	1.1923	0.88342	0.11658	0.23316	0.99897	TRUE
2094	RAB11FIP5	1190.5/1189.9	1268/1269.5	1190.2	1268.7	0.092118	0.171	4359.5	1.1895	0.88288	0.11712	0.23423	0.99897	TRUE
3064	Non-Targeting Control	2477.8/2510.7	2331/2422.1	2494.2	2376.2	-0.069917	541.73	9851.4	1.1893	0.11717	0.88283	0.23433	0.99897	FALSE
1124	PRKCZ	1137.4/1157.4	1055.2/1085.9	1147.4	1070.5	-0.1	199.12	4187.2	1.1885	0.11732	0.88268	0.23464	0.99897	FALSE
751	MUSK	3907.4/3796.3	3724.1/3679.5	3851.4	3701.7	-0.057188	6169.6	15916	1.1868	0.11765	0.88235	0.23531	0.99897	FALSE
407	EPHB2	4685.3/4566.4	4806.3/4776	4625.5	4791.1	0.050749	7071.8	19486	1.1866	0.88231	0.11769	0.23539	0.99897	TRUE
1800	XYLB	2071.1/2105.3	1942/2021.7	2088.2	1981.4	-0.075652	585.04	8098.2	1.186	0.11781	0.88219	0.23562	0.99897	FALSE
505	GALK2	3801.3/3678	3813.6/3960.1	3739.2	3886.1	0.055601	7597.5	15404	1.1841	0.88181	0.11819	0.23638	0.99897	TRUE
366	EGFR	2802.8/2907.9	2767/2690.6	2854.9	2728.5	-0.065274	5530.6	11435	1.1814	0.11872	0.88128	0.23744	0.99897	FALSE
18	ACVR2A	3178.3/3039.8	3189.1/3292.7	3108.2	3240.5	0.060099	9595.4	12560	1.1801	0.88103	0.11897	0.23795	0.99897	TRUE
926	PGK2	1563.5/1583.5	1750.9/1581.9	1573.5	1664.3	0.080882	201.32	5928.2	1.1792	0.88083	0.11917	0.23833	0.99897	TRUE
1917	TLK2	1986.1/2280.5	1889.9/2161.3	2128.2	2021	-0.074533	43383	8269.6	1.1789	0.11922	0.88078	0.23843	0.99897	FALSE
2188	AK3	4180.2/3996.7	3893.5/3975.2	4087.4	3934.1	-0.055131	16827	16997	1.1758	0.11984	0.88016	0.23968	0.99897	FALSE
2902	NRK	3250.7/3258.2	3375.8/3403.4	3254.5	3389.6	0.058686	28.511	13214	1.1758	0.88015	0.11985	0.23969	0.99897	TRUE
1743	MAP4K4	1218.3/1208	1286.2/1296.8	1213.1	1291.5	0.090266	53.172	4451.9	1.1749	0.87998	0.12002	0.24005	0.99897	TRUE
2528	FN3KRP	1805.9/1835.4	1622.4/1829.1	1820.6	1722.6	-0.079761	434.36	6962.1	1.1742	0.12015	0.87985	0.2403	0.99897	FALSE
1837	TNK2	1044/1039.1	1067.4/1161.8	1041.6	1113.6	0.096373	11.802	3764.4	1.1739	0.87978	0.12022	0.24045	0.99897	TRUE
1684	PKMYT1	2285/2273.3	2426.6/2353.9	2279.1	2390	0.068477	68.693	8918.6	1.1736	0.87973	0.12027	0.24055	0.99897	TRUE
271	MAPK14	3105/3119.2	3049.3/2913.5	3112.1	2980.6	-0.062246	100.43	12577	1.1722	0.12056	0.87944	0.24111	0.99897	FALSE
739	ABCC1	2218.5/2247.1	2133.9/2112.7	2232.7	2123.3	-0.072479	409.26	8718.6	1.1722	0.12057	0.87943	0.24113	0.99897	FALSE
1190	MAP2K5	303.94/351.19	384.74/345.8	326.71	364.75	0.15845	1118	1054.3	1.1717	0.87934	0.12066	0.24133	0.99897	TRUE
2202	CDKL3	2757.3/2667.8	2814.8/2852.9	2712.2	2833.8	0.063246	4006.8	10806	1.1697	0.87893	0.12107	0.24213	0.99897	TRUE
1839	TNK2	2577.1/2471	2501.3/2316	2523.5	2406.8	-0.068262	5635.1	9979.2	1.1679	0.12143	0.87857	0.24286	0.99897	FALSE
1697	MAP3K13	1395.9/1447.2	1473.8/1539.4	1421.3	1506.3	0.083692	1315.2	5300.1	1.1669	0.87837	0.12163	0.24326	0.99897	TRUE
1884	ERN2	948.01/996.7	856.34/952.48	972.05	903.13	-0.10599	1185.5	3489	1.1668	0.12164	0.87836	0.24328	0.99897	FALSE
988	PIK3R1	2753.1/2623.6	2810.5/2805.9	2687.6	2808.2	0.063308	8392	10697	1.1661	0.87821	0.12179	0.24358	0.99897	TRUE
1247	MOK	2173.9/2219.1	2225.1/2385.7	2196.4	2304	0.069003	1023.6	8562.1	1.1634	0.87767	0.12233	0.24467	0.99897	TRUE
1445	TYK2	3314.7/3022.6	3006.7/3060.7	3165.3	3033.6	-0.061287	42675	12815	1.1633	0.12235	0.87765	0.2447	0.99897	FALSE
3121	Non-Targeting Control	3113.5/3426.2	2944.2/3332.2	3266.1	3132.2	-0.060368	48921	13266	1.1624	0.12253	0.87747	0.24506	0.99897	FALSE
1054	PRKACG	4240/4010.3	4348.6/4204.2	4123.5	4275.8	0.052306	26380	17162	1.1624	0.87746	0.12254	0.24507	0.99897	TRUE
2125	STK36	2977.1/3051.5	3110.1/3174.4	3014	3142.1	0.060003	2770.4	12140	1.1621	0.8774	0.1226	0.2452	0.99897	TRUE
2690	ADCK2	3482.2/3352.1	3500/3608.2	3416.6	3553.7	0.056766	8462.1	13943	1.1615	0.87729	0.12271	0.24543	0.99897	TRUE
331	DAPK1	1839.6/1966.3	1989.7/2012.6	1901.9	2001.1	0.073342	8029.2	7305.6	1.1611	0.87719	0.12281	0.24561	0.99897	TRUE
3115	Non-Targeting Control	565.78/607.59	606.21/671.89	586.31	638.21	0.12216	874.5	2001.9	1.1599	0.87695	0.12305	0.2461	0.99897	TRUE
2212	TAOK3	2834.8/2740.9	2629.8/2701.2	2787.5	2665.3	-0.064642	4403.8	11137	1.1578	0.12348	0.87652	0.24695	0.99897	FALSE
2802	PIP5KL1	3110.9/3126.4	3056.2/2922.6	3118.7	2988.7	-0.061392	120.15	12607	1.1575	0.12352	0.87648	0.24705	0.99897	FALSE
1808	AKT3	2754.8/2762.6	2893.8/2866.5	2758.7	2880.1	0.062139	30.46	11010	1.1575	0.87647	0.12353	0.24705	0.99897	TRUE
1431	TRIO	2634.4/2676.8	2800.9/2748.2	2655.5	2774.4	0.063176	900.34	10557	1.1574	0.87644	0.12356	0.24712	0.99897	TRUE
2874	NIM1K	2292.6/2322.9	2370.1/2466.1	2307.7	2417.7	0.067123	460.75	9042	1.1563	0.87622	0.12378	0.24756	0.99897	TRUE
1219	PSKH1	1385.8/1344.3	1335.7/1231.5	1364.9	1282.6	-0.089657	862.5	5068.9	1.156	0.12385	0.87615	0.24769	0.99897	FALSE
622	ITPKA	1749.5/1611.5	1545.9/1628.9	1679.1	1586.9	-0.081449	9527.9	6368.2	1.1557	0.12391	0.87609	0.24781	0.99897	FALSE
741	MST1	2418.9/2333.8	2432.7/2543.5	2375.9	2487.5	0.06615	3621.3	9337.3	1.1541	0.87578	0.12422	0.24845	0.99897	TRUE
3070	Non-Targeting Control	643.23/658.15	670.48/741.66	650.65	705.17	0.11593	111.22	2244.4	1.1509	0.87511	0.12489	0.24977	0.99897	TRUE
249	CLK2	3926.8/3853.2	3883.1/3609.7	3889.8	3743.9	-0.055144	2706.1	16091	1.1503	0.12501	0.87499	0.25003	0.99897	FALSE
2716	MYLK3	1360.6/1303.7	1252.4/1249.7	1331.8	1251.1	-0.09016	1619	4933.7	1.1495	0.12517	0.87483	0.25034	0.99897	FALSE
1241	MAP4K2	4079.1/3907.4	4040.3/3658.2	3992.3	3844.5	-0.054419	14757	16560	1.1487	0.12534	0.87466	0.25067	0.99897	FALSE
870	PDK1	2535.9/2842	2450/2687.6	2684.6	2566	-0.065136	46903	10684	1.147	0.1257	0.8743	0.2514	0.99897	FALSE
1494	CDC7	2546/2638.9	2679.3/2737.6	2592	2708.3	0.063282	4317.3	10279	1.1469	0.87428	0.12572	0.25144	0.99897	TRUE
2986	NME9	3456.1/3399.1	3753.6/3382.2	3427.5	3563.1	0.055965	1626.9	13992	1.1465	0.8742	0.1258	0.25161	0.99897	TRUE
3096	Non-Targeting Control	2197.4/2208.3	2133/2061.2	2202.8	2096.8	-0.07115	58.722	8589.9	1.1443	0.12626	0.87374	0.25252	0.99897	FALSE
1182	MAP2K2	2245.4/2282.3	2210.3/2103.6	2263.8	2156.3	-0.070133	679.99	8852.4	1.1422	0.12669	0.87331	0.25338	0.99897	FALSE
1878	CIB1	3204.4/3611.2	3380.2/3699.2	3401.7	3536.1	0.055872	82840	13876	1.1407	0.87299	0.12701	0.25401	0.99897	TRUE
1460	VRK1	2899.6/3002.7	2952.9/3201.7	2950.7	3074.8	0.0594	5319.4	11859	1.1393	0.87271	0.12729	0.25459	0.99897	TRUE
3123	Non-Targeting Control	5051.6/5155.9	4937.4/4933.8	5103.5	4935.6	-0.048252	5446.7	21724	1.1392	0.12732	0.87268	0.25464	0.99897	FALSE
1386	MAP3K7	1702.4/1635.9	1608.5/1548.5	1668.8	1578.2	-0.080474	2210.7	6325.2	1.1391	0.12733	0.87267	0.25467	0.99897	FALSE
1544	DGKZ	2518.2/2432.2	2520.4/2655.7	2474.8	2587.2	0.064025	3701.8	9766.9	1.1368	0.87219	0.12781	0.25562	0.99897	TRUE
378	EPHA1	158.28/325.91	117.25/330.64	227.13	196.91	-0.20507	14498	708.13	1.1359	0.12799	0.87201	0.25598	0.99897	FALSE
280	CSK	2963.6/2952.2	2986.8/2689.1	2957.9	2834	-0.061695	65.018	11891	1.1359	0.128	0.872	0.25599	0.99897	FALSE
951	PIK3C2A	3993.3/3926.3	3720.6/3910	3959.6	3814.2	-0.053997	2241.3	16410	1.1358	0.12802	0.87198	0.25604	0.99897	FALSE
2012	MAST2	1171.1/1151.1	1269.7/1201.2	1161.1	1235	0.088999	200.83	4242.2	1.1353	0.87187	0.12813	0.25625	0.99897	TRUE
1022	PLK1	2441.6/2674.1	2411.8/2470.7	2555.2	2441.1	-0.065904	27048	10118	1.1348	0.12823	0.87177	0.25647	0.99897	FALSE
2961	EPHA10	1740.3/1652.1	1765.7/1807.9	1695.6	1786.6	0.075388	3883.7	6437.3	1.1344	0.87168	0.12832	0.25663	0.99897	TRUE
2294	UCKL1	2043.4/2057.5	1922.9/1976.2	2050.4	1949.4	-0.072879	99.984	7936.9	1.1343	0.12833	0.87167	0.25666	0.99897	FALSE
1405	TGFBR2	1841.3/1765	1965.4/1830.6	1802.7	1896.8	0.073356	2911.6	6886.8	1.1337	0.87155	0.12845	0.2569	0.99897	TRUE
584	HUS1	3164/3241.1	3061.5/3084.9	3202.3	3073.2	-0.059359	2973.6	12980	1.1333	0.12854	0.87146	0.25707	0.99897	FALSE
2271	RIPK4	4282/4005.8	4060.2/3926.7	4141.6	3992.9	-0.052739	38177	17246	1.1323	0.12875	0.87125	0.25749	0.99897	FALSE
1614	TRIM24	2148.6/2267.9	2344.1/2281.1	2207.4	2312.4	0.066978	7112.1	8609.6	1.131	0.87098	0.12902	0.25805	0.99897	TRUE
2086	ULK3	1140.8/1137.5	1060.4/1072.3	1139.2	1066.3	-0.095224	5.3593	4154.3	1.1299	0.12926	0.87074	0.25852	0.99897	FALSE
1075	PRKAR2B	3700.3/3562.5	3718.9/3819	3630.7	3768.6	0.053765	9494.2	14911	1.1293	0.87061	0.12939	0.25878	0.99897	TRUE
2509	STK33	2976.2/2922.4	3062.3/3081.9	2949.2	3072.1	0.058889	1448.6	11852	1.129	0.87055	0.12945	0.25889	0.99897	TRUE
24	ACVR2B	2644.5/2766.2	2562.1/2613.2	2704.7	2587.5	-0.063852	7407.5	10773	1.1286	0.12953	0.87047	0.25907	0.99897	FALSE
2144	TRIB2	639.02/593.15	647.03/688.57	615.66	667.48	0.11641	1052.8	2112.2	1.1276	0.87025	0.12975	0.2595	0.99897	TRUE
2435	TAOK1	5411.9/4949.2	5316.9/4716.9	5175.4	5007.9	-0.047442	107110	22063	1.1274	0.12979	0.87021	0.25958	0.99897	FALSE
371	EPHA2	3506.6/3410.8	3632.9/3552.1	3458.4	3592.3	0.05478	4591	14131	1.1262	0.86997	0.13003	0.26007	0.99897	TRUE
1977	ARSG	4229/4023.8	4323.4/4222.4	4125.1	4272.6	0.050665	21054	17170	1.1255	0.86981	0.13019	0.26038	0.99897	TRUE
2534	LRRK1	2832.2/2545	2940.7/2667.8	2684.8	2801	0.061091	41280	10685	1.1239	0.86946	0.13054	0.26107	0.99897	TRUE
2634	OBSCN	3813.9/3734.9	3908.2/3920.6	3774.2	3914.4	0.052608	3121.8	15563	1.1239	0.86946	0.13054	0.26107	0.99897	TRUE
2128	STK36	942.96/945.24	1033.5/985.84	944.1	1009.4	0.096383	2.6014	3378.8	1.1233	0.86935	0.13065	0.26129	0.99897	TRUE
1866	TAB1	1113.9/1190.8	1181.2/1269.5	1151.7	1224.5	0.088375	2960.2	4204.6	1.123	0.86928	0.13072	0.26144	0.99897	TRUE
3100	Non-Targeting Control	1125.7/1022.9	1020.5/985.84	1073	1003	-0.097268	5284.5	3889.7	1.1228	0.13076	0.86924	0.26152	0.99897	FALSE
2600	NUAK2	3368.6/3170.7	3409.7/3385.2	3268.1	3397.5	0.055981	19585	13275	1.1226	0.8692	0.1308	0.26161	0.99897	TRUE
641	KDR	4160/4179.1	4015.1/4028.3	4169.5	4021.7	-0.052071	183.05	17374	1.1216	0.13101	0.86899	0.26202	0.99897	FALSE
2819	MYO3B	3272.6/2998.2	2997.2/3015.2	3132.4	3006.2	-0.059326	37651	12668	1.1216	0.13102	0.86898	0.26203	0.99897	FALSE
2443	MARK4	2975.4/3220.3	2973.7/2966.6	3095.4	2970.2	-0.059567	30010	12503	1.1201	0.13134	0.86866	0.26268	0.99897	FALSE
623	ITPKA	1876.7/1997.9	1795.2/1885.2	1936.3	1839.7	-0.073853	7353.5	7451.5	1.12	0.13136	0.86864	0.26272	0.99897	FALSE
203	CDK9	2423.9/2413.2	2351.9/2267.4	2418.6	2309.3	-0.066673	57.288	9522.3	1.1198	0.1314	0.8686	0.26279	0.99897	FALSE
2399	ADCK3	1900.2/1836.3	2034.9/1892.8	1868	1962.6	0.071213	2043	7162.1	1.1175	0.8681	0.1319	0.26379	0.99897	TRUE
1982	SEPHS2	2878.6/2737.3	2709.7/2667.8	2807	2688.7	-0.062123	9975.5	11223	1.1171	0.13197	0.86803	0.26394	0.99897	FALSE
841	PCK2	809.09/686.13	797.28/806.88	745.08	802.06	0.10618	7572.2	2604.7	1.1165	0.8679	0.1321	0.26421	0.99897	TRUE
647	KHK	2523.3/2456.5	2451.8/2308.4	2489.7	2379	-0.065577	2225.7	9831.7	1.1162	0.13217	0.86783	0.26433	0.99897	FALSE
1851	SPEG	2090.5/1898.6	2036.6/2144.6	1992.2	2089.9	0.06901	18424	7689	1.1138	0.86731	0.13269	0.26538	0.99897	TRUE
925	PGK2	2049.3/2018.7	1935/1935.3	2033.9	1935.1	-0.071774	467.37	7866.5	1.1135	0.13275	0.86725	0.26549	0.99897	FALSE
1765	IKBKE	2547.7/2560.4	2638.5/2693.6	2554	2665.9	0.061844	80.522	10112	1.1128	0.86711	0.13289	0.26578	0.99897	TRUE
2984	CDKL4	2750.6/2712	2896.4/2798.3	2731.2	2846.9	0.059832	742.77	10889	1.1087	0.86622	0.13378	0.26756	0.99897	TRUE
1527	DYRK2	1155.1/1125.8	1044.8/1093.5	1140.4	1068.9	-0.093307	429.94	4159.1	1.1084	0.13384	0.86616	0.26769	0.99897	FALSE
2657	BRSK1	2351.5/2359.9	2430.1/2494.9	2355.7	2462.3	0.063803	35.584	9249.7	1.108	0.86608	0.13392	0.26785	0.99897	TRUE
385	EPHA4	3049.5/2916.1	3038/3169.9	2982	3103.2	0.057463	8897.9	11998	1.1066	0.86577	0.13423	0.26847	0.99897	TRUE
1672	PAPSS2	2659.7/2761.7	2941.6/2713.3	2710.2	2825.2	0.059921	5206.6	10797	1.1065	0.86575	0.13425	0.2685	0.99897	TRUE
3114	Non-Targeting Control	1455.7/1645.8	1591.1/1674.4	1547.8	1632.2	0.076531	18091	5822	1.1059	0.86561	0.13439	0.26878	0.99897	TRUE
1041	PRKAB2	2733.7/2548.6	2635/2422.1	2639.6	2526.3	-0.063226	17139	10487	1.1056	0.13444	0.86556	0.26888	0.99897	FALSE
1105	PKN1	1316.8/1448.1	1435.6/1484.8	1380.9	1460	0.080345	8628.6	5134.3	1.1045	0.86531	0.13469	0.26938	0.99897	TRUE
605	IRAK1	4696.3/4575.4	4637.8/4330.1	4635.5	4481.3	-0.048781	7301.7	19532	1.103	0.13502	0.86498	0.27004	0.99897	FALSE
2256	PRKAG3	2941.7/3035.2	3153.5/3065.2	2988.1	3109.1	0.057225	4375.6	12025	1.1029	0.86497	0.13503	0.27005	0.99897	TRUE
636	JAK2	1447.3/1483.3	1524.2/1569.8	1465.2	1546.8	0.078173	649.46	5480.5	1.1028	0.86494	0.13506	0.27013	0.99897	TRUE
1184	MAP2K2	1784/1825.5	1655.4/1773	1804.6	1713.2	-0.075004	858.38	6894.8	1.1016	0.13531	0.86469	0.27062	0.99897	FALSE
2452	FASTKD5	2528.3/2443	2638.5/2551.1	2485.3	2594.4	0.061968	3639.2	9812.5	1.1016	0.86468	0.13532	0.27065	0.99897	TRUE
2160	NME7	3432.5/3366.6	3286.4/3253.3	3399.4	3269.8	-0.056061	2176	13865	1.1006	0.13553	0.86447	0.27106	0.99897	FALSE
1449	TYRO3	4203.7/4160.1	4183.6/4475.7	4181.9	4327.2	0.04926	950.73	17431	1.1004	0.86443	0.13557	0.27114	0.99897	TRUE
2046	CDK20	2220.2/2172.2	2345.8/2250.8	2196	2297.8	0.065322	1152.4	8560.6	1.0999	0.8643	0.1357	0.2714	0.99897	TRUE
2461	FN3K	2472.7/2400.6	2278.9/2379.7	2436.4	2328.8	-0.065154	2604.8	9599.8	1.0985	0.136	0.864	0.272	0.99897	FALSE
1293	RPS6KB1	3097.5/2920.6	2904.3/2869.6	3007.7	2886.9	-0.059151	15645	12112	1.0982	0.13606	0.86394	0.27212	0.99897	FALSE
2843	HIPK4	3296.1/3121	3102.3/3062.2	3207.4	3082.2	-0.057436	15340	13003	1.0981	0.13607	0.86393	0.27214	0.99897	FALSE
2219	IP6K2	2529.2/2423.1	2589.9/2578.4	2475.6	2584.1	0.061874	5620.1	9770.3	1.0979	0.86388	0.13612	0.27223	0.99897	TRUE
1989	STK38L	3194.3/3129.1	3204.8/2878.7	3161.5	3037.3	-0.057801	2121.7	12798	1.0979	0.13613	0.86387	0.27226	0.99897	FALSE
570	HK1	7400.6/7072.6	7153.8/6925.2	7234.7	7038.6	-0.03965	53781	31961	1.0972	0.13628	0.86372	0.27255	0.99897	FALSE
2465	C17orf75	791.41/782.74	690.46/770.47	787.06	729.37	-0.10968	37.65	2766.4	1.0969	0.13634	0.86366	0.27268	0.99897	FALSE
679	MARK1	2992.2/2993.7	3029.3/2724	2993	2872.6	-0.059204	1.1255	12047	1.0968	0.13637	0.86363	0.27275	0.99897	FALSE
2025	ATMIN	1712.5/1590.7	1781.3/1694.1	1650.5	1737.2	0.073793	7412	6248.8	1.0964	0.86355	0.13645	0.27289	0.99897	TRUE
2979	NEK5	2779.2/2902.5	3044.1/2872.6	2840.2	2957.1	0.05817	7605.4	11370	1.0963	0.86353	0.13647	0.27294	0.99897	TRUE
1803	OXSR1	3021.7/2795.1	3139.6/2913.5	2906.2	3024.5	0.057539	25680	11662	1.0954	0.86333	0.13667	0.27335	0.99897	TRUE
418	EPHB6	3489.8/3401.8	3354.1/3277.6	3445.5	3315.6	-0.05542	3873	14073	1.0949	0.13679	0.86321	0.27358	0.99897	FALSE
328	DGKQ	4339.3/4321.7	4249.6/4117.8	4330.5	4183.2	-0.049934	154.06	18117	1.0948	0.13681	0.86319	0.27362	0.99897	FALSE
394	EPHA7	3989.9/3946.2	3724.1/3934.3	3968	3827.8	-0.051892	955.79	16449	1.0933	0.13712	0.86288	0.27424	0.99897	FALSE
338	DCK	2845.7/2893.5	2742.7/2761.9	2869.5	2752.3	-0.060156	1141.7	11499	1.0932	0.13715	0.86285	0.2743	0.99897	FALSE
2499	WNK4	2903.8/2825.8	2914.7/3050	2864.5	2981.6	0.057763	3043.7	11477	1.0927	0.86273	0.13727	0.27454	0.99897	TRUE
1320	SGK1	3107.6/3072.3	3285.5/3139.5	3089.9	3211.7	0.055779	623.03	12478	1.0908	0.86231	0.13769	0.27538	0.99897	TRUE
1030	PRKAA1	4112.8/4159.2	4183.6/3811.4	4136	3993.2	-0.050682	1077.4	17220	1.0883	0.13823	0.86177	0.27647	0.99897	FALSE
962	PIK3C3	4321.6/4200.8	4325.1/4487.9	4260.8	4405.7	0.04826	7302.6	17795	1.0868	0.86143	0.13857	0.27713	0.99897	TRUE
960	PIK3C2G	2223.5/1918.5	1961.9/1974.7	2065.4	1968.3	-0.069407	46595	8000.7	1.0851	0.13894	0.86106	0.27788	0.99897	FALSE
1752	SH3BP5	1404.3/1420.1	1483.4/1498.5	1412.2	1490.9	0.078198	124.53	5262.7	1.085	0.86105	0.13895	0.2779	0.99897	TRUE
63	ALK	4007.6/3898.3	3885.7/3743.2	3952.6	3813.7	-0.05157	5968.2	16378	1.0848	0.13901	0.86099	0.27802	0.99897	FALSE
2182	MINK1	2709.3/2813.2	2802.6/2948.4	2760.8	2874.6	0.058286	5390.5	11019	1.0847	0.86097	0.13903	0.27807	0.99897	TRUE
1898	MAP3K2	1790.8/1738.8	1731.8/1621.3	1764.6	1675.6	-0.074581	1350.6	6726.5	1.0846	0.13904	0.86096	0.27809	0.99897	FALSE
938	PHKB	612.92/625.65	738.22/606.67	619.25	669.22	0.11179	80.934	2125.8	1.0838	0.86078	0.13922	0.27844	0.99897	TRUE
1375	SYK	2956.9/2895.3	2943.3/2680	2925.9	2808.6	-0.059032	1893.9	11749	1.0826	0.1395	0.8605	0.27899	0.99897	FALSE
223	CKB	2477/2563.1	2395.3/2428.2	2519.6	2411.7	-0.063141	3708.7	9962.3	1.0814	0.13975	0.86025	0.2795	0.99897	FALSE
1324	SRC	2460.1/2276.9	2422.2/2520.7	2366.7	2471	0.062172	16793	9297.4	1.0813	0.86023	0.13977	0.27955	0.99897	TRUE
2654	CARD11	1519.7/1502.3	1424.3/1434.8	1511	1429.5	-0.079843	151.5	5669.3	1.0811	0.13982	0.86018	0.27964	0.99897	FALSE
2670	MASTL	3757.5/3809	3885.7/3951	3783.2	3918.2	0.050579	1322.2	15604	1.0809	0.86013	0.13987	0.27975	0.99897	TRUE
2828	TRPM6	2658/2677.7	2680.2/2438.8	2667.8	2556.7	-0.061385	195.29	10611	1.0793	0.14024	0.85976	0.28047	0.99897	FALSE
520	GK2	2578.8/2521.5	2467.4/2416.1	2550	2441.6	-0.062657	1640.7	10095	1.0791	0.14027	0.85973	0.28054	0.99897	FALSE
2069	PRKD3	3509.2/3320.5	3410.6/3166.8	3413.5	3286.5	-0.054722	17793	13929	1.0768	0.14078	0.85922	0.28156	0.99897	FALSE
68	AMHR2	2780.9/2772.5	2848.7/2490.4	2776.7	2663.5	-0.06002	34.976	11090	1.0748	0.14122	0.85878	0.28244	0.99897	FALSE
1793	NUAK1	2667.2/2595.6	2756.6/2725.5	2631.2	2741	0.058983	2567.3	10450	1.0745	0.8587	0.1413	0.28259	0.99897	TRUE
2467	C17orf75	2834.8/2728.3	2721.9/2614.8	2781	2667.8	-0.059954	5670	11109	1.0744	0.14131	0.85869	0.28263	0.99897	FALSE
1903	PLK2	1802.6/1741.5	1777.8/1945.9	1771.8	1860	0.070034	1863.7	6756.6	1.0728	0.85831	0.14169	0.28337	0.99897	TRUE
2309	PANK4	1391.7/1356.9	1337.5/1258.8	1374.2	1297.6	-0.082722	605.06	5107	1.0724	0.14178	0.85822	0.28356	0.99897	FALSE
2328	STK32B	1232.6/1234.1	1370.5/1243.7	1233.4	1305.5	0.081993	1.2112	4533.8	1.072	0.85815	0.14185	0.2837	0.99897	TRUE
1263	RNASEL	2659.7/2756.3	2602/2590.5	2707.5	2596.2	-0.060527	4668.4	10785	1.0716	0.14196	0.85804	0.28392	0.99897	FALSE
2801	PIP5KL1	5121.5/5274.2	4921.8/5156.7	5197.3	5037.9	-0.044928	11668	22166	1.0706	0.14218	0.85782	0.28436	0.99897	FALSE
1980	ARSG	917.7/859.47	924.95/972.19	888.11	948.28	0.094467	1695.7	3159.2	1.0705	0.85779	0.14221	0.28441	0.99897	TRUE
2661	KIAA1804	3637.1/3527.3	3452.3/3452	3581.8	3452.1	-0.053178	6034.6	14689	1.0698	0.14236	0.85764	0.28471	0.99897	FALSE
1601	RIPK2	2859.2/2727.4	2744.5/2616.3	2792.5	2679.6	-0.059524	8687.3	11159	1.0689	0.14257	0.85743	0.28514	0.99897	FALSE
368	EGFR	2122.5/2016	2009.7/1936.8	2068.6	1972.9	-0.068257	5675.2	8014.3	1.0683	0.1427	0.8573	0.2854	0.99897	FALSE
858	PDGFRA	1567.7/1682.8	1571.1/1510.6	1624.2	1540.6	-0.076249	6633.6	6139.3	1.0678	0.14281	0.85719	0.28561	0.99897	FALSE
1632	STK19	2512.3/2466.5	2385.8/2381.2	2489.3	2383.5	-0.062641	1050.7	9830	1.0672	0.14293	0.85707	0.28587	0.99897	FALSE
3125	Non-Targeting Control	2135.1/2090	2045.3/1986.9	2112.4	2015.9	-0.067478	1018.3	8202	1.0664	0.14313	0.85687	0.28626	0.99897	FALSE
1511	PIP4K2B	3854.3/3716	3684.2/3618.8	3784.5	3651.3	-0.051671	9576.3	15610	1.066	0.14322	0.85678	0.28644	0.99897	FALSE
1587	CDK13	3228/2969.3	3183.9/2783.1	3095.9	2976.8	-0.056612	33456	12505	1.0657	0.14328	0.85672	0.28656	0.99897	FALSE
933	PHKA2	1522.2/1570.9	1465.2/1465.1	1546.4	1465.1	-0.077786	1185	5815.8	1.065	0.14343	0.85657	0.28687	0.99897	FALSE
102	BMPR2	1391.7/1467.1	1383.5/1319.5	1428.9	1351.1	-0.080663	2839.8	5331.2	1.0649	0.14346	0.85654	0.28693	0.99897	FALSE
1795	NUAK1	2232/2371.7	2094.8/2309.9	2300.8	2199.7	-0.064749	9764	9012	1.0641	0.14363	0.85637	0.28726	0.99897	FALSE
2912	AK9	1980.2/2259.7	2031.4/2006.6	2115.4	2019	-0.067263	39107	8214.5	1.0637	0.14373	0.85627	0.28747	0.99897	FALSE
262	MAP3K8	2156.2/2062	2073.1/1953.5	2108.6	2012.4	-0.067311	4433.9	8185.4	1.0629	0.14391	0.85609	0.28783	0.99897	FALSE
2707	PLXNA4	1731.8/1764.1	1663.2/1659.3	1747.9	1661.2	-0.073339	519.77	6656.3	1.0625	0.14401	0.85599	0.28802	0.99897	FALSE
815	ROR1	638.18/670.79	607.08/600.61	654.28	603.83	-0.11557	531.63	2258.2	1.0616	0.14421	0.85579	0.28842	0.99897	FALSE
753	MVK	788.04/815.24	829.42/887.26	801.53	857.85	0.097859	369.71	2822.3	1.0602	0.85548	0.14452	0.28904	0.99897	TRUE
25	ACVRL1	1196.4/1192.6	1228.9/1301.3	1194.5	1264.6	0.082216	7.106	4376.8	1.0597	0.85536	0.14464	0.28928	0.99897	TRUE
1117	PRKCQ	2871.8/2898	2833/2710.3	2884.9	2771	-0.05809	343.18	11567	1.0589	0.14481	0.85519	0.28963	0.99897	FALSE
1250	RAF1	4219.7/4302.8	4343.4/4462.1	4261.1	4402.3	0.047039	3448	17796	1.0589	0.85517	0.14483	0.28966	0.99897	TRUE
1245	MOK	1293.2/1263.9	1186.4/1225.5	1278.5	1205.8	-0.084417	428.37	4716.7	1.0588	0.14484	0.85516	0.28968	0.99897	FALSE
3040	MORN2	8184.4/7532.1	8228.1/7874.6	7851.5	8049.4	0.035918	212810	34991	1.0582	0.85502	0.14498	0.28995	0.99897	TRUE
1847	TRIB1	1427.1/1491.4	1425.2/1337.7	1458.9	1380.8	-0.079355	2072.1	5454.6	1.0579	0.14505	0.85495	0.29009	0.99897	FALSE
3019	WEE2	2131.8/2233.5	2201.6/2360	2182.1	2279.4	0.06295	5180.9	8500.6	1.056	0.85452	0.14548	0.29096	0.99897	TRUE
412	EPHB3	2381.8/2434	2285/2325.1	2407.8	2305	-0.06292	1360.2	9475.4	1.056	0.14548	0.85452	0.29096	0.99897	FALSE
748	MST1R	2107.3/2276.9	2169.5/2413	2190.5	2288	0.062838	14377	8536.8	1.0559	0.8545	0.1455	0.29101	0.99897	TRUE
980	PIK3CD	1990.3/2130.6	1928.9/2002	2059.3	1965.1	-0.067476	9846.3	7974.7	1.0542	0.14589	0.85411	0.29179	0.99897	FALSE
3014	EIF2AK4	2698.4/2658.8	2561.2/2578.4	2678.5	2569.8	-0.059767	784.44	10658	1.0533	0.1461	0.8539	0.29221	0.99897	FALSE
2766	UHMK1	2084.6/2105.3	2001/1999	2095	2000	-0.066886	214.98	8127.2	1.0533	0.14611	0.85389	0.29221	0.99897	FALSE
990	PI4KA	3022.5/2991.9	3141.4/3104.6	3007.2	3122.9	0.054481	468.63	12110	1.052	0.85361	0.14639	0.29278	0.99897	TRUE
1147	MAPK4	2055.1/1971.7	2199.9/2015.7	2013	2105.8	0.064966	3479.2	7777.4	1.0519	0.85357	0.14643	0.29285	0.99897	TRUE
1055	PRKACG	2242.9/2530.6	2486.5/2481.3	2382.4	2483.9	0.060168	41416	9365.4	1.0488	0.85288	0.14712	0.29425	0.99897	TRUE
99	BMPR1B	2752.3/2413.2	2754.9/2613.2	2577.2	2683.1	0.058106	57542	10214	1.0485	0.85278	0.14722	0.29443	0.99897	TRUE
229	CKMT1B	2582.2/2562.2	2549.9/2385.7	2572.2	2466.5	-0.060516	200.46	10192	1.047	0.14754	0.85246	0.29508	0.99897	FALSE
222	CKB	1981.1/1991.6	1871.6/1918.6	1986.3	1895	-0.067894	55.531	7663.8	1.0436	0.14834	0.85166	0.29668	0.99897	FALSE
2424	CLK4	1967.6/1886.9	1842.1/1832.2	1926.8	1837.1	-0.068736	3257.9	7411	1.0419	0.14873	0.85127	0.29746	0.99897	FALSE
1128	PRKDC	1241.8/1252.2	1341.8/1293.7	1247	1317.6	0.079335	53.576	4589.1	1.0415	0.85117	0.14883	0.29767	0.99897	TRUE
691	MAP3K1	2339.7/2254.3	2380.6/2410	2296.6	2395.2	0.06063	3647.4	8994.1	1.0398	0.85079	0.14921	0.29841	0.99897	TRUE
902	PFKFB4	3132/2995.5	3244.7/3113.7	3063	3178.6	0.053414	9311	12358	1.0396	0.85073	0.14927	0.29854	0.99897	TRUE
772	NEK2	3272.6/2978.4	3302.9/3175.9	3122	3238.8	0.052966	43304	12621	1.0395	0.85072	0.14928	0.29856	0.99897	TRUE
2871	DCLK2	1714.2/1615.1	1697/1797.3	1663.9	1746.4	0.069798	4905.7	6304.7	1.0394	0.85068	0.14932	0.29863	0.99897	TRUE
1708	AURKB	2497.2/2620	2434.4/2472.2	2557.8	2453.2	-0.060212	7540	10129	1.0393	0.14934	0.85066	0.29868	0.99897	FALSE
2244	STK26	2253/2047.6	2248.5/2237.1	2147.8	2242.8	0.062403	21113	8353.7	1.0392	0.85065	0.14935	0.29869	0.99897	TRUE
1508	PIP5K1B	1684.7/1643.1	1898.5/1606.2	1663.8	1746.2	0.069753	864.76	6304.2	1.0387	0.85052	0.14948	0.29897	0.99897	TRUE
452	FGFR1	3973.1/4231.5	3803.2/4133	4100.2	3964.6	-0.048507	33395	17055	1.0383	0.14956	0.85044	0.29912	0.99897	FALSE
738	ABCC1	2233.6/2132.4	2056.6/2117.3	2182.4	2086.7	-0.064677	5121.6	8502.3	1.0381	0.1496	0.8504	0.29921	0.99897	FALSE
966	PIK3CA	2851.6/2990.1	2993.7/3071.3	2920	3032.2	0.054384	9591.2	11723	1.0364	0.84999	0.15001	0.30002	0.99897	TRUE
711	MAP3K9	3028.4/3125.5	3286.4/3100.1	3076.6	3191.9	0.053062	4715.2	12419	1.0346	0.84958	0.15042	0.30083	0.99897	TRUE
2438	TRIB3	2929.9/3020.8	2824.4/2899.9	2975	2861.9	-0.055913	4130.5	11967	1.0342	0.15053	0.84947	0.30106	0.99897	FALSE
2764	PLK5	2262.3/2349.1	2201.6/2623.9	2305.3	2403.5	0.06017	3771.5	9031.5	1.0335	0.84932	0.15068	0.30135	0.99897	TRUE
2245	ZAK	2559.5/2675	2443.1/2581.4	2616.6	2511.3	-0.059246	6677.9	10386	1.0334	0.1507	0.8493	0.30141	0.99897	FALSE
1960	DOLK	3321.4/3512.8	3447.9/3629.4	3415.8	3537.5	0.050508	18325	13939	1.0311	0.84876	0.15124	0.30249	0.99897	TRUE
2834	MPP7	2240.4/2373.5	2241.6/2174.9	2306	2208	-0.0626	8861.3	9034.5	1.0306	0.15136	0.84864	0.30271	0.99897	FALSE
789	NME4	2966.1/2863.7	3083.2/2969.7	2914.5	3025.9	0.054109	5243.7	11698	1.0302	0.84853	0.15147	0.30293	0.99897	TRUE
715	MAP3K10	1751.2/1796.6	1632.8/1747.2	1773.8	1689	-0.070573	1029.6	6764.9	1.0301	0.15147	0.84853	0.30295	0.99897	FALSE
2628	TSSK1B	2935/2908.8	3038/3028.8	2921.9	3033.4	0.054025	340.93	11731	1.0297	0.84843	0.15157	0.30314	0.99897	TRUE
3108	Non-Targeting Control	3101.7/2771.6	2881.7/2760.4	2932	2820.4	-0.055985	54507	11776	1.0287	0.1518	0.8482	0.3036	0.99897	FALSE
180	CDK2	2031.6/2077.4	1982.8/1942.9	2054.3	1962.7	-0.065785	1048.4	7953.6	1.0273	0.15214	0.84786	0.30428	0.99897	FALSE
710	MAP3K9	3995/3824.3	3751/3805.4	3908.7	3778.1	-0.049012	14563	16177	1.0267	0.15227	0.84773	0.30454	0.99897	FALSE
1626	CDK5R1	4466.4/4644	4688.1/4704.7	4554.4	4696.4	0.044306	15776	19155	1.0265	0.84767	0.15233	0.30466	0.99897	TRUE
2052	DAPK2	2619.2/2536	2540.4/2408.5	2577.3	2473.5	-0.059245	3465.5	10214	1.0264	0.15235	0.84765	0.3047	0.99897	FALSE
664	LIMK2	2169.6/2320.2	2336.3/2343.3	2243.7	2339.8	0.060475	11339	8765.7	1.0264	0.84764	0.15236	0.30473	0.99897	TRUE
2028	ATMIN	1246.1/1276.6	1096.9/1293.7	1261.2	1191.3	-0.08226	465.68	4646.7	1.0263	0.15238	0.84762	0.30477	0.99897	FALSE
1549	DGKD	2148.6/2059.3	2052.3/1970.2	2103.5	2010.8	-0.06498	3987.2	8163.7	1.0258	0.15249	0.84751	0.30499	0.99897	FALSE
723	MOS	2961.9/2816.8	3006.7/2990.9	2888.4	2998.8	0.054089	10535	11583	1.0257	0.84747	0.15253	0.30506	0.99897	TRUE
423	ERBB2	2259.7/2151.4	2139.1/2080.9	2204.9	2109.8	-0.063578	5869.9	8598.8	1.0256	0.15255	0.84745	0.30509	0.99897	FALSE
2708	PLXNA4	2054.3/2075.6	2065.3/1885.2	2064.9	1973.2	-0.065498	225.83	7998.7	1.0253	0.15262	0.84738	0.30524	0.99897	FALSE
177	CDK2	2012.2/2088.2	2047.9/2238.6	2049.9	2141.1	0.062836	2887.3	7934.5	1.0249	0.84731	0.15269	0.30539	0.99897	TRUE
2353	NAGK	2438.2/2473.7	2481.3/2634.5	2455.9	2556.7	0.058033	629.12	9684.6	1.0247	0.84726	0.15274	0.30549	0.99897	TRUE
182	CDK3	2873.5/2792.4	3017.2/2868	2832.7	2941.7	0.054457	3289.9	11337	1.0238	0.84703	0.15297	0.30594	0.99897	TRUE
716	MAP3K10	3049.5/2966.6	2963.3/2828.6	3007.8	2895.2	-0.055019	3431	12113	1.0229	0.15317	0.84683	0.30633	0.99897	FALSE
2195	IRAK4	3279.3/3367.5	3315.1/3097.1	3323.1	3204.2	-0.052547	3886.8	13522	1.0224	0.15329	0.84671	0.30657	0.99897	FALSE
1345	STK3	4032.8/4112.3	3880.4/3999.5	4072.4	3939.5	-0.047837	3156.8	16927	1.0211	0.1536	0.8464	0.3072	0.99897	FALSE
2623	STK40	2107.3/2152.3	2100.9/1974.7	2129.7	2036.8	-0.064295	1010.2	8275.9	1.0209	0.15366	0.84634	0.30731	0.99897	FALSE
2796	NADK2	4523.7/4468	4755/4519.7	4495.8	4635.9	0.044269	1550.2	18883	1.0197	0.84607	0.15393	0.30787	0.99897	TRUE
1565	PDXK	3563/3380.1	3673.7/3511.1	3470.4	3591.5	0.049486	16734	14185	1.0171	0.84545	0.15455	0.30911	0.99897	TRUE
2536	LRRK1	3072.2/3232.1	3031.9/3040.9	3151.1	3036.4	-0.053466	12779	12751	1.0156	0.15492	0.84508	0.30984	0.99897	FALSE
776	NEK3	1805.1/1899.5	1844.7/1691.1	1851.7	1766.2	-0.068143	4457.8	7093.3	1.0149	0.15508	0.84492	0.31017	0.99897	FALSE
2726	TP53RK	1837.1/1821.9	1740.5/1748.7	1829.5	1744.6	-0.068487	115.82	6999.4	1.0144	0.1552	0.8448	0.31041	0.99897	FALSE
3010	PIM3	2824.7/2913.4	2746.2/2774	2868.7	2760.1	-0.055662	3933.6	11496	1.013	0.15554	0.84446	0.31108	0.99897	FALSE
507	GALK2	4002.5/4151.1	4003.8/3885.7	4076.1	3944.3	-0.047418	11040	16945	1.0127	0.1556	0.8444	0.31119	0.99897	FALSE
680	MARK1	4744.3/4423.8	4783.7/4660.8	4581.2	4721.8	0.043606	51377	19280	1.0127	0.84439	0.15561	0.31121	0.99897	TRUE
1659	MAP3K14	1933.9/1952.8	1955/2109.7	1943.3	2030.9	0.063546	177.96	7481.1	1.0123	0.8443	0.1557	0.31141	0.99897	TRUE
61	ALK	1894.3/1896.8	2010.6/1953.5	1895.6	1981.8	0.064164	3.0315	7278.7	1.011	0.84399	0.15601	0.31201	0.99897	TRUE
345	DLG1	1080.2/1261.2	1195.1/1272.5	1167.2	1233.2	0.079244	16410	4266.9	1.0098	0.84371	0.15629	0.31259	0.99897	TRUE
2116	RPS6KC1	1679.6/1672.9	1651/1542.5	1676.3	1595.8	-0.070918	22.731	6356.4	1.0091	0.15646	0.84354	0.31291	0.99897	FALSE
642	KDR	1385.8/1461.6	1576.3/1421.1	1423.2	1496.7	0.072587	2875.9	5307.9	1.0087	0.84345	0.15655	0.3131	0.99897	TRUE
606	IRAK1	3929.3/3831.5	4119.3/3899.4	3880.1	4007.8	0.046718	4778.6	16046	1.0084	0.84337	0.15663	0.31327	0.99897	TRUE
1690	DYRK1B	1885.1/1776.7	1794.3/1698.7	1830.1	1745.8	-0.067959	5871.1	7002.1	1.0069	0.15699	0.84301	0.31399	0.99897	FALSE
2537	NOL9	1654.4/1668.4	1741.3/1741.2	1661.4	1741.2	0.067701	98.019	6294.2	1.0067	0.84297	0.15703	0.31407	0.99897	TRUE
2272	RIPK4	3375.3/3313.3	3401/3523.3	3344.2	3461.6	0.049785	1921	13617	1.0065	0.84291	0.15709	0.31417	0.99897	TRUE
1519	STK24	2077.9/2023.2	2085.3/2196.2	2050.4	2140	0.061702	1495.3	7936.6	1.0062	0.84283	0.15717	0.31434	0.99897	TRUE
1212	PRPS1	3953.7/3939.9	3831.8/3805.4	3946.8	3818.6	-0.047631	95.749	16351	1.0026	0.15802	0.84198	0.31604	0.99897	FALSE
1249	RAF1	377.18/394.53	371.72/477.75	385.76	421.41	0.12723	150.42	1264.8	1.0026	0.84198	0.15802	0.31605	0.99897	TRUE
3149	Non-Targeting Control	4766.2/4451.7	4930.5/4568.2	4606.3	4745.9	0.043073	49440	19396	1.0026	0.84196	0.15804	0.31607	0.99897	TRUE
2581	ITPKC	2930.8/2585.6	2787.9/2514.7	2752.8	2647.7	-0.056112	59608	10984	1.0023	0.15809	0.84191	0.31619	0.99897	FALSE
2482	PINK1	2023.2/2127	1991.5/1977.8	2074.4	1984.6	-0.063841	5394.7	8039.5	1.002	0.15818	0.84182	0.31637	0.99897	FALSE
2264	MYO3A	2533.4/2294	2344.1/2282.6	2410.7	2313.1	-0.059595	28656	9488.3	1.0019	0.15819	0.84181	0.31638	0.99897	FALSE
282	CSNK1A1	1084.4/1180	1096.9/1302.8	1131.2	1195.4	0.079654	4568.6	4122.2	1.001	0.84158	0.15842	0.31684	0.99897	TRUE
884	PDK4	3377/3154.4	3150/3147.1	3263.8	3148.6	-0.051835	24774	13256	1.0007	0.15848	0.84152	0.31695	0.99897	FALSE
2347	PLXNA3	2442.4/2703.9	2529.9/2819.5	2569.8	2670.8	0.055567	34207	10182	1.0005	0.84146	0.15854	0.31708	0.99897	TRUE
1774	ULK2	3203.5/3433.4	3327.2/3541.5	3316.5	3432.7	0.049665	26422	13492	1.0003	0.84142	0.15858	0.31715	0.99897	TRUE
1733	TAOK2	1916.2/2081	1880.3/1938.3	1996.9	1909.1	-0.064848	13576	7708.8	1.0002	0.15861	0.84139	0.31723	0.99897	FALSE
2778	ACVR1C	2004.6/2067.4	2156.5/2093	2035.8	2124.5	0.061515	1972.1	7874.5	0.99984	0.84131	0.15869	0.31739	0.99897	TRUE
3029	NME1-NME2	2405.4/2383.4	2354.5/2241.7	2394.4	2297.4	-0.059633	241.44	9417.3	0.99949	0.15878	0.84122	0.31756	0.99897	FALSE
42	AK1	4186.9/4234.2	3876.1/4290.7	4210.5	4078.1	-0.046062	1116.9	17563	0.99861	0.15899	0.84101	0.31798	0.99897	FALSE
152	CAMK2A	2081.2/2041.3	2098.3/2203.7	2061.2	2150.4	0.061104	799.87	7982.7	0.99855	0.84099	0.15901	0.31801	0.99897	TRUE
2786	GRK7	2586.4/2620.9	2510.8/2493.4	2603.6	2502.1	-0.057324	593.4	10329	0.99832	0.15906	0.84094	0.31813	0.99897	FALSE
1252	RAF1	1366.4/1315.4	1407/1415.1	1340.7	1411	0.073711	1303.5	4969.9	0.99764	0.84077	0.15923	0.31845	0.99897	TRUE
1215	PRPS2	4580.1/4496	4537.9/4266.4	4537.8	4400.1	-0.04447	3536.7	19078	0.99746	0.15927	0.84073	0.31854	0.99897	FALSE
1048	PRKACA	1573.6/1571.8	1644.1/1654.7	1572.7	1649.4	0.068654	1.5737	5925	0.99641	0.84048	0.15952	0.31905	0.99897	TRUE
828	PAK1	2082.1/1991.6	1957.6/1938.3	2036.3	1947.9	-0.064002	4095	7876.8	0.99612	0.1596	0.8404	0.31919	0.99897	FALSE
1428	TPR	2412.1/2625.4	2520.4/2714.9	2516.5	2615.8	0.055826	22746	9948.5	0.99582	0.84033	0.15967	0.31934	0.99897	TRUE
1069	PRKAR2A	2519.9/2557.7	2753.1/2528.3	2538.7	2638.3	0.055511	713.13	10045	0.994	0.83989	0.16011	0.32022	0.99897	TRUE
1607	RIOK3	3160.6/2995.5	2807.9/3133.5	3077	2966.2	-0.052871	13628	12420	0.99381	0.16016	0.83984	0.32031	0.99897	FALSE
341	DGUOK	2300.1/2071.9	2312.8/2237.1	2183.1	2274.6	0.059257	26056	8504.9	0.99299	0.83964	0.16036	0.32072	0.99897	TRUE
832	PAK2	878.13/1106.8	863.29/994.94	985.88	926.78	-0.089088	26242	3543.6	0.99276	0.16041	0.83959	0.32083	0.99897	FALSE
539	GSK3A	2412.1/2467.4	2299.8/2385.7	2439.6	2342.4	-0.058649	1526.4	9613.7	0.99161	0.16069	0.83931	0.32139	0.99897	FALSE
2713	MYLK3	2958.5/2978.4	2942.5/2780.1	2968.4	2860.1	-0.053607	196.61	11938	0.99133	0.16076	0.83924	0.32153	0.99897	FALSE
2190	TNNI3K	559.04/625.65	484.62/617.29	591.41	546.95	-0.11255	2219.9	2021	0.98892	0.16135	0.83865	0.3227	0.99897	FALSE
1204	EIF2AK2	1826.1/1904.9	1715.3/1850.4	1865.1	1781.5	-0.066108	3103.8	7149.9	0.98845	0.16147	0.83853	0.32293	0.99897	FALSE
1531	CDC42BPA	2217.6/2189.3	2299.8/2290.2	2203.4	2295	0.058705	401.25	8592.4	0.98766	0.83834	0.16166	0.32332	0.99897	TRUE
1333	SRPK1	1724.3/1898.6	1736.1/1718.4	1809.3	1727.2	-0.066956	15206	6914.6	0.9873	0.16175	0.83825	0.32349	0.99897	FALSE
915	PFKP	2593.1/2631.7	2738.4/2687.6	2612.3	2712.8	0.054444	742.99	10367	0.98708	0.8382	0.1618	0.3236	0.99897	TRUE
2419	CAMK1G	3301.2/3410.8	3283.8/3197.2	3355.6	3240.2	-0.05046	6007.6	13668	0.98683	0.16186	0.83814	0.32373	0.99897	FALSE
2211	TAOK3	1672.9/1763.2	1879.4/1718.4	1717.5	1797.1	0.065371	4075.4	6528.7	0.98585	0.8379	0.1621	0.32421	0.99897	TRUE
1439	TTN	1878.3/1877.8	1809.9/1779.1	1878.1	1794.4	-0.065697	0.12501	7204.8	0.9855	0.16219	0.83781	0.32438	0.99897	FALSE
1566	PDXK	2776.7/2617.2	2610.7/2576.8	2695.8	2593.7	-0.055661	12713	10733	0.98515	0.16227	0.83773	0.32455	0.99897	FALSE
1442	TXK	2059.4/1997	1966.3/1915.6	2027.9	1940.8	-0.063366	1943.5	7841	0.98461	0.16241	0.83759	0.32482	0.99897	FALSE
875	PDK2	3096.6/3086.7	3287.3/3118.3	3091.7	3201.7	0.050428	49.099	12486	0.98454	0.83757	0.16243	0.32485	0.99897	TRUE
2275	GSAP	4152.4/4141.2	4304.3/4248.2	4146.8	4276.2	0.044312	62.799	17269	0.98449	0.83756	0.16244	0.32487	0.99897	TRUE
2023	PPIP5K2	3141.2/2822.2	2922.5/2818	2977.4	2869.8	-0.053118	50934	11978	0.98378	0.16261	0.83739	0.32523	0.99897	FALSE
3082	Non-Targeting Control	3424.1/3425.3	3510.5/3571.8	3424.7	3541	0.048168	0.6426	13979	0.98368	0.83736	0.16264	0.32527	0.99897	TRUE
362	DYRK1A	1283.9/1263	1378.3/1304.3	1273.4	1340.8	0.074321	218.65	4696.3	0.98315	0.83723	0.16277	0.32554	0.99897	TRUE
264	MAP3K8	2032.4/1969.9	2014/1820	2000.9	1914.6	-0.063612	1952.4	7725.9	0.98242	0.16295	0.83705	0.32589	0.99897	FALSE
1032	PRKAA1	388.13/489.32	372.59/426.19	435.8	398.49	-0.12882	5137.2	1445.7	0.98132	0.16322	0.83678	0.32643	0.99897	FALSE
1812	GNE	750.16/710.51	759.94/609.71	730.07	680.69	-0.10089	786.11	2547	0.97835	0.16395	0.83605	0.3279	0.99897	FALSE
245	CLK1	4799/4632.3	4764.6/4396.9	4714.9	4577	-0.042811	13892	19903	0.97738	0.16419	0.83581	0.32838	0.99897	FALSE
1543	DGKZ	1040.6/1037.3	1081.3/1116.3	1039	1098.6	0.080483	5.4326	3754.1	0.9738	0.83492	0.16508	0.33015	0.99897	TRUE
2030	SIK3	2622.6/2720.2	2663.7/2883.2	2670.9	2771.3	0.053183	4759	10624	0.97342	0.83483	0.16517	0.33034	0.99897	TRUE
2957	NEK8	2943.4/3090.3	2948.5/2869.6	3016	2908.8	-0.052178	10796	12149	0.97227	0.16546	0.83454	0.33092	0.99897	FALSE
2540	NOL9	1291.5/1259.4	1255.8/1163.3	1275.4	1208.7	-0.077411	515.22	4704.1	0.97222	0.16547	0.83453	0.33094	0.99897	FALSE
567	HCK	4043.8/3994.9	4214/4076.8	4019.3	4144.8	0.044364	1193.3	16684	0.972	0.83447	0.16553	0.33105	0.99897	TRUE
333	DAPK3	1363.9/1283.8	1215/1296.8	1323.3	1255.2	-0.076077	3211.1	4898.9	0.97185	0.16556	0.83444	0.33112	0.99897	FALSE
2824	NEK7	447.06/440.57	425.56/388.27	443.81	406.49	-0.12641	21.082	1474.9	0.97166	0.16561	0.83439	0.33122	0.99897	FALSE
1572	MKNK1	2635.2/2387.9	2750.5/2467.6	2508.5	2605.3	0.054555	30599	9913.9	0.97133	0.83431	0.16569	0.33139	0.99897	TRUE
824	DDR2	4280.4/4273	4243.5/4052.6	4276.7	4146.9	-0.044436	27.159	17868	0.97064	0.16586	0.83414	0.33173	0.99897	FALSE
1814	COL4A3BP	1666.2/1624.2	1823/1625.9	1645	1721.6	0.065607	883.02	6226	0.97056	0.83412	0.16588	0.33177	0.99897	TRUE
474	FLT3	2074.5/2184.8	2156.5/2279.6	2128.9	2217.2	0.058559	6082.5	8272.7	0.97007	0.83399	0.16601	0.33201	0.99897	TRUE
163	CAMK2G	882.34/836.9	953.61/873.61	859.32	912.73	0.086897	1032.5	3046.8	0.96765	0.83339	0.16661	0.33322	0.99897	TRUE
375	MARK2	1214.9/1242.3	1129.9/1198.2	1228.5	1163.5	-0.078312	374.36	4514.2	0.96686	0.16681	0.83319	0.33362	0.99897	FALSE
2037	BRD4	4169.2/3942.6	3878.7/3979.8	4054.3	3928.9	-0.045315	25693	16844	0.96618	0.16698	0.83302	0.33396	0.99897	FALSE
566	HCK	1952.4/2050.3	1967.1/2211.3	2000.8	2085.7	0.059932	4787.7	7725.2	0.96603	0.83299	0.16701	0.33403	0.99897	TRUE
219	CHUK	3500.7/3446	3429.7/3288.2	3473.3	3358.2	-0.048599	1497	14198	0.96582	0.16707	0.83293	0.33413	0.99897	FALSE
682	MARK3	3279.3/3447.8	3368.9/3585.4	3362.5	3475.5	0.04766	14201	13699	0.9652	0.83278	0.16722	0.33445	0.99897	TRUE
12	ACVR1	2820.5/2925.1	2985/2966.6	2872.3	2975.8	0.051059	5475.2	11512	0.96475	0.83266	0.16734	0.33467	0.99897	TRUE
822	DDR2	2448.3/2768.9	2523/2488.9	2603.7	2505.9	-0.055224	51437	10330	0.96246	0.16791	0.83209	0.33582	0.99897	FALSE
1090	PRKCE	1489.4/1540.2	1425.2/1459	1514.6	1442	-0.07076	1291.4	5684.3	0.96216	0.16799	0.83201	0.33597	0.99897	FALSE
2966	EPHA6	2117.4/2061.1	2139.1/2212.8	2089.1	2175.7	0.058552	1587	8102.1	0.96178	0.83192	0.16808	0.33616	0.99897	TRUE
2752	CSNK1A1L	2862.6/2700.3	2642/2716.4	2780.2	2678.9	-0.053543	13166	11105	0.96155	0.16814	0.83186	0.33627	0.99897	FALSE
2555	DCAKD	2153.7/2196.5	2229.4/2297.8	2175	2263.3	0.057424	919.41	8470.2	0.96006	0.83149	0.16851	0.33702	0.99897	TRUE
2221	TRIM33	1470/1445.4	1429.5/1345.3	1457.6	1386.8	-0.071852	302.84	5449.5	0.96	0.16853	0.83147	0.33706	0.99897	FALSE
782	NME2	5229.2/4962.7	5275.3/5196.2	5094.2	5235.6	0.039469	35511	21681	0.95976	0.83141	0.16859	0.33718	0.99897	TRUE
2724	TBCK	2487.9/2467.4	2429.2/2337.2	2477.6	2382.8	-0.0563	210.58	9779.1	0.95927	0.16871	0.83129	0.33742	0.99897	FALSE
267	CRKL	3281/3667.2	3559.1/3606.7	3468.7	3582.8	0.046669	74638	14178	0.95805	0.83098	0.16902	0.33804	0.99897	TRUE
1024	PLK1	1213.2/1264.8	1133.4/1216.4	1238.8	1174.2	-0.077212	1332.3	4555.7	0.9572	0.16923	0.83077	0.33847	0.99897	FALSE
2384	TEX14	2861.7/2670.5	2723.6/2605.7	2764.5	2664	-0.053393	18285	11036	0.95646	0.16942	0.83058	0.33884	0.99897	FALSE
2629	TSSK6	1958.3/2020.5	1971.5/2179.5	1989.2	2072.9	0.059442	1932.1	7675.9	0.95548	0.83033	0.16967	0.33934	0.99897	TRUE
224	CKB	793.1/821.56	718.25/796.26	807.2	756.25	-0.093948	405	2844.3	0.9554	0.16969	0.83031	0.33937	0.99897	FALSE
813	ROR1	4390.7/4091.5	4282.6/4449.9	4238.5	4365.5	0.042583	44752	17692	0.95479	0.83016	0.16984	0.33969	0.99897	TRUE
2773	CIB4	3957.1/3783.7	3758.9/3738.6	3869.4	3748.7	-0.045696	15034	15998	0.95405	0.17003	0.82997	0.34006	0.99897	FALSE
2807	TAF1L	2897.9/2620	2834.8/2875.6	2755.4	2855.1	0.05126	38657	10996	0.95077	0.82914	0.17086	0.34172	0.99897	TRUE
2846	PDIK1L	1710/1839.9	1800.4/1905	1773.8	1851.9	0.062197	8448.6	6764.9	0.9506	0.8291	0.1709	0.34181	0.99897	TRUE
2565	PANK2	3692.7/3567	3905.6/3591.5	3629.3	3745.3	0.045367	7900.9	14905	0.94994	0.82893	0.17107	0.34214	0.99897	TRUE
2981	CDKL4	2126.7/2197.4	2158.2/1994.4	2161.8	2074.7	-0.059284	2501.2	8413.5	0.94928	0.17124	0.82876	0.34248	0.99897	FALSE
1638	CPNE3	4367.1/4424.7	4253.9/4280.1	4395.8	4267	-0.042897	1657.9	18419	0.94911	0.17128	0.82872	0.34256	0.99897	FALSE
157	CAMK2D	4010.1/4094.2	4051.5/3809.9	4052	3928.9	-0.044493	3539.3	16834	0.94868	0.17139	0.82861	0.34278	0.99897	FALSE
500	GAK	3332.4/3343.1	3087.5/3373.1	3337.7	3227.1	-0.04859	57.763	13588	0.9486	0.17141	0.82859	0.34283	0.99897	FALSE
2556	DCAKD	2595.7/2534.2	2481.3/2457	2564.7	2469.1	-0.054787	1890	10159	0.94857	0.17142	0.82858	0.34284	0.99897	FALSE
3039	MORN2	4833.5/4454.5	4685.5/4336.2	4640.1	4507.5	-0.041828	71870	19554	0.94846	0.17145	0.82855	0.34289	0.99897	FALSE
1657	MAP3K14	2069.5/2121.6	2162.6/2199.2	2095.4	2180.8	0.057625	1359.4	8128.9	0.94752	0.82831	0.17169	0.34337	0.99897	TRUE
2598	NUAK2	2303.5/2266	2232.9/2158.2	2284.7	2195.3	-0.057594	701.87	8942.7	0.94591	0.1721	0.8279	0.3442	0.99897	FALSE
1635	SPHK1	2500.5/2485.4	2450/2349.3	2493	2399.2	-0.055314	113.93	9846	0.94541	0.17222	0.82778	0.34445	0.99897	FALSE
336	DAPK3	2614.2/2667.8	2765.3/2710.3	2640.9	2737.7	0.051921	1437.2	10492	0.94509	0.82769	0.17231	0.34461	0.99897	TRUE
2643	MEX3B	2312.8/2215.5	2377.1/2328.1	2263.6	2352.5	0.055522	4732.7	8851.6	0.94441	0.82752	0.17248	0.34496	0.99897	TRUE
1599	RIPK1	3690.2/3410.8	3466.2/3401.9	3547.7	3433.9	-0.047042	39036	14535	0.94431	0.17251	0.82749	0.34501	0.99897	FALSE
437	PTK2B	3200.2/3032.5	3144/3300.3	3115.2	3221.2	0.048239	14053	12591	0.94428	0.82749	0.17251	0.34503	0.99897	TRUE
2514	CAMKV	3358.5/3242	3359.3/3459.6	3299.7	3409.1	0.047032	6782.7	13417	0.94428	0.82749	0.17251	0.34503	0.99897	TRUE
1313	MAP2K4	2423.1/2355.4	2457/2504	2389	2480.4	0.054138	2287.8	9394	0.94292	0.82714	0.17286	0.34572	0.99897	TRUE
940	PHKB	940.43/948.85	922.34/858.44	944.63	889.82	-0.086147	35.431	3380.9	0.9427	0.17292	0.82708	0.34584	0.99897	FALSE
2671	MASTL	2986.3/2949.5	3032.8/3109.2	2967.8	3070.8	0.049165	678.74	11935	0.94205	0.82692	0.17308	0.34616	0.99897	TRUE
879	PDK3	5656.9/5365.4	5854.5/5460.1	5509.2	5653.9	0.03738	42501	23642	0.94065	0.82656	0.17344	0.34689	0.99897	TRUE
2538	NOL9	2751.4/2740	2642/2652.7	2745.7	2647.3	-0.052632	64.95	10953	0.9402	0.17356	0.82644	0.34711	0.99897	FALSE
1256	RET	1925.5/1867.9	1854.2/1779.1	1896.5	1816.3	-0.062316	1657.8	7282.6	0.93998	0.17361	0.82639	0.34723	0.99897	FALSE
2170	PACSIN1	3667.4/3691.6	3751.9/3838.7	3679.5	3795.1	0.044607	291.49	15132	0.93953	0.82627	0.17373	0.34746	0.99897	TRUE
165	CD2	2248.8/2172.2	2268.5/2326.6	2210.1	2297.4	0.055819	2936.5	8621.3	0.93944	0.82625	0.17375	0.34751	0.99897	TRUE
853	CDK18	1452.3/1508.6	1416.5/1404.4	1480.2	1410.5	-0.06956	1583.1	5542.4	0.93653	0.1745	0.8255	0.349	0.99897	FALSE
1089	PRKCE	2028.2/1926.6	1975/1818.5	1976.7	1895.1	-0.060808	5163.3	7623.1	0.93492	0.17492	0.82508	0.34983	0.99897	FALSE
2523	PANK3	2263.9/2346.4	2438.7/2349.3	2304.8	2393.6	0.054529	3399.6	9029.5	0.93471	0.82503	0.17497	0.34994	0.99897	TRUE
3097	Non-Targeting Control	2844/2677.7	2833.9/2881.7	2759.6	2857.7	0.050363	13832	11014	0.93447	0.82497	0.17503	0.35006	0.99897	TRUE
275	CSF1R	1812.7/1994.3	1909.8/2055.1	1901.3	1981.1	0.059294	16505	7303.1	0.93395	0.82484	0.17516	0.35033	0.99897	TRUE
1798	XYLB	2366.7/2352.7	2277.2/2262.9	2359.7	2270	-0.055853	97.177	9266.9	0.93124	0.17586	0.82414	0.35173	0.99897	FALSE
2147	HIPK2	2700.1/2536	2550.8/2493.4	2616.7	2521.9	-0.053217	13464	10387	0.93021	0.17613	0.82387	0.35226	0.99897	FALSE
490	MTOR	1801.7/2304.9	1956.7/2297.8	2037.8	2120.4	0.057278	127060	7883.2	0.93002	0.82382	0.17618	0.35236	0.99897	TRUE
2032	SIK3	1560.1/1592.6	1546.8/1463.6	1576.2	1504.6	-0.067043	526.88	5939.8	0.92927	0.17637	0.82363	0.35275	0.99897	FALSE
155	CAMK2B	58.935/56.877	69.48/69.767	57.897	69.623	0.26196	2.1179	159.39	0.92885	0.82352	0.17648	0.35297	0.99897	TRUE
2999	SBK1	4609.6/4864.3	4896.6/4836.7	4735.2	4866.6	0.039457	32461	19998	0.92863	0.82346	0.17654	0.35308	0.99897	TRUE
728	MPP1	2714.4/2723.8	2941.6/2695.1	2719.1	2815.7	0.05035	44.151	10836	0.92806	0.82331	0.17669	0.35338	0.99897	TRUE
576	HK2	2151.1/2256.1	2072.2/2162.8	2203	2117	-0.057401	5512.4	8590.6	0.92754	0.17682	0.82318	0.35365	0.99897	FALSE
1437	TTN	817.51/882.95	871.97/929.73	849.6	900.39	0.083664	2141.6	3008.9	0.92585	0.82274	0.17726	0.35452	0.99897	TRUE
1545	DGKE	888.23/885.66	899.76/979.78	886.94	938.92	0.082067	3.3258	3154.6	0.92537	0.82261	0.17739	0.35477	0.99897	TRUE
1799	XYLB	4692.1/4960	4640.4/4744.2	4824.2	4692	-0.040076	35909	20413	0.92523	0.17742	0.82258	0.35484	0.99897	FALSE
2266	CSNK1G1	5553.4/5138.8	5228.4/5176.4	5342.1	5202.3	-0.038229	85967	22850	0.92432	0.17766	0.82234	0.35532	0.99897	FALSE
2210	TAOK3	1231.7/1217	1148.2/1176.9	1224.3	1162.5	-0.074762	108.86	4497.3	0.92274	0.17807	0.82193	0.35614	0.99897	FALSE
721	MOS	3016.6/2805.9	2816.5/2802.8	2909.4	2809.7	-0.050287	22204	11676	0.92266	0.17809	0.82191	0.35619	0.99897	FALSE
904	PFKFB4	3491.5/3552.6	3457.5/3365.5	3521.9	3411.2	-0.046057	1865.1	14418	0.92183	0.17831	0.82169	0.35662	0.99897	FALSE
2301	ULK4	4246.7/4278.4	4027.2/4255.8	4262.5	4139.9	-0.042087	503.2	17803	0.9187	0.17913	0.82087	0.35825	0.99897	FALSE
1401	TGFBR1	2450.9/2442.1	2651.5/2426.7	2446.5	2536.6	0.052183	38.332	9643.6	0.91797	0.82068	0.17932	0.35864	0.99897	TRUE
2593	TSSK3	2457.6/2545.9	2519.5/2667.8	2501.4	2592.6	0.051673	3901.6	9882.6	0.91793	0.82067	0.17933	0.35866	0.99897	TRUE
964	PIK3C3	1674.6/1739.7	1674.5/1592.5	1706.8	1633	-0.063789	2120.3	6484.2	0.91733	0.17949	0.82051	0.35897	0.99897	FALSE
516	GK	4615.5/4441.8	4681.2/4627.4	4527.8	4654.2	0.03972	15075	19032	0.91638	0.82027	0.17973	0.35947	0.99897	TRUE
2436	TAOK1	2041.7/2004.2	2047.9/1841.3	2022.9	1941.8	-0.058951	700.93	7819.4	0.91636	0.17974	0.82026	0.35948	0.99897	FALSE
1715	TBRG4	3023.4/2873.6	3065.8/3028.8	2947.6	3047.2	0.047974	11211	11845	0.91604	0.82018	0.17982	0.35965	0.99897	TRUE
1674	PAPSS1	0/0	0/0	1.7437	0	-1.4561	0	3.6268	0.91562	0.037263	0.96274	0.074527	0.99897	FALSE
2737	ALPK2	2011.4/2078.3	1957.6/1968.7	2044.5	1963.1	-0.058604	2237.9	7911.8	0.91544	0.17998	0.82002	0.35996	0.99897	FALSE
1662	BRSK2	2031.6/2014.2	1959.3/1924.7	2022.9	1941.9	-0.058874	151.5	7819.3	0.9152	0.18004	0.81996	0.36009	0.99897	FALSE
2951	KSR2	2860/2685	2752.3/2599.6	2771.1	2674.8	-0.050991	15330	11065	0.91518	0.18005	0.81995	0.3601	0.99897	FALSE
2417	CAMK1G	3413.2/3501.1	3544.3/3587	3456.9	3565.6	0.044665	3864.7	14124	0.91486	0.81987	0.18013	0.36027	0.99897	TRUE
1874	STK25	2867.6/2798.7	2848.7/2626.9	2832.9	2735.5	-0.050462	2373.8	11338	0.91484	0.18014	0.81986	0.36027	0.99897	FALSE
1797	XYLB	3628.7/3608.5	3771.9/3688.6	3618.6	3730	0.043729	203.71	14856	0.9139	0.81961	0.18039	0.36077	0.99897	TRUE
1116	PRKD1	1524.7/1474.3	1388.7/1474.2	1499.3	1430.8	-0.067385	1272.5	5621.2	0.91316	0.18058	0.81942	0.36116	0.99897	FALSE
36	ADRBK1	3040.2/3215.8	2967.7/3081.9	3126.8	3024.2	-0.048086	15421	12643	0.9119	0.18091	0.81909	0.36182	0.99897	FALSE
1153	MAPK7	2090.5/2549.5	2259.8/2538.9	2308.6	2395.3	0.053151	105610	9046	0.91133	0.81894	0.18106	0.36212	0.99897	TRUE
1315	MAP2K4	2175.5/2277.8	2307.6/2314.5	2226.1	2311	0.054005	5227.6	8689.9	0.91126	0.81892	0.18108	0.36216	0.99897	TRUE
1951	PNKP	1032.2/1088.8	1039.6/969.16	1060.1	1003.8	-0.078737	1601.1	3838.2	0.90972	0.18149	0.81851	0.36297	0.99897	FALSE
2892	PIKFYVE	1676.3/1848	1606.7/1768.5	1760.1	1685.6	-0.062294	14761	6707.4	0.90872	0.18175	0.81825	0.3635	0.99897	FALSE
2074	SHPK	2806.1/2985.6	2861.7/3128.9	2894.5	2992.3	0.047948	16103	11610	0.90811	0.81809	0.18191	0.36382	0.99897	TRUE
1939	MAP4K1	1965.9/1920.3	2028.8/2014.2	1943	2021.5	0.057123	1041	7479.5	0.90785	0.81802	0.18198	0.36396	0.99897	TRUE
1236	TWF1	2988/2954.9	3007.6/3135	2971.4	3070.6	0.047377	548.17	11951	0.90772	0.81799	0.18201	0.36403	0.99897	TRUE
398	EPHA8	2749.7/2665.1	2591.6/2634.5	2707.1	2612.9	-0.051041	3582.7	10783	0.90652	0.18233	0.81767	0.36466	0.99897	FALSE
1698	MAP3K13	4333.4/4134	4466.7/4242.2	4232.5	4353	0.040479	19892	17664	0.90639	0.81763	0.18237	0.36473	0.99897	TRUE
153	CAMK2B	2553.6/2366.3	2496.1/2599.6	2458.1	2547.3	0.051387	17548	9694.3	0.90565	0.81744	0.18256	0.36512	0.99897	TRUE
192	CDK5	4578.4/4490.6	4624.7/4694.1	4534.3	4659.3	0.039236	3857.7	19062	0.90564	0.81744	0.18256	0.36513	0.99897	TRUE
3056	Non-Targeting Control	2207.5/1976.2	2173/2167.3	2088.7	2170.2	0.055174	26768	8100.4	0.90514	0.8173	0.1827	0.36539	0.99897	TRUE
608	IRAK1	2213.4/2273.3	2139.1/2178	2243.2	2158.4	-0.055509	1790.7	8763.4	0.90485	0.18277	0.81723	0.36554	0.99897	FALSE
2903	NRK	2470.2/2551.3	2476.1/2366	2510.5	2420.4	-0.052661	3290.4	9922.2	0.90372	0.18307	0.81693	0.36614	0.99897	FALSE
930	PHKA1	3559.7/3525.5	3684.2/3618.8	3542.5	3651.3	0.043634	585	14512	0.90326	0.81681	0.18319	0.36639	0.99897	TRUE
3051	C8orf44-SGK3	2152/2050.3	1970.6/2068.8	2100.5	2019.1	-0.057004	5171.2	8150.9	0.9018	0.18358	0.81642	0.36716	0.99897	FALSE
946	PHKG2	2461.8/2454.7	2410.9/2690.6	2458.3	2546.9	0.051102	24.933	9694.9	0.90056	0.81609	0.18391	0.36782	0.99897	TRUE
1302	RYK	2440.8/2407.8	2512.6/2511.6	2424.2	2512.1	0.051353	543.17	9546.9	0.89942	0.81578	0.18422	0.36843	0.99897	TRUE
1673	PAPSS1	2521.6/2465.6	2492.6/2319	2493.4	2404.2	-0.052526	1568.3	9848	0.8987	0.18441	0.81559	0.36881	0.99897	FALSE
1918	TLK2	1123.1/1307.3	1131.7/1172.4	1211.7	1151.8	-0.073034	16977	4446.3	0.89777	0.18465	0.81535	0.36931	0.99897	FALSE
689	MAP3K1	3174.9/3004.5	3078/2901.4	3088.6	2988.4	-0.047552	14515	12472	0.89698	0.18486	0.81514	0.36973	0.99897	FALSE
1350	STK4	3041/3168	2959/3048.5	3103.9	3003.4	-0.047439	8054	12540	0.89686	0.1849	0.8151	0.36979	0.99897	FALSE
2759	SGK494	1933.9/1977.2	1883.8/1871.6	1955.4	1877.7	-0.058499	934.95	7532.4	0.89575	0.18519	0.81481	0.37038	0.99897	FALSE
2015	PASK	2370.9/2329.2	2565.5/2312.9	2350	2436	0.051834	866.29	9224.8	0.89544	0.81472	0.18528	0.37055	0.99897	TRUE
2511	STK33	1904.4/1905.8	1871.6/1786.7	1905.1	1828.6	-0.059092	0.96226	7319.2	0.89415	0.18562	0.81438	0.37124	0.99897	FALSE
2071	PRKD3	3850.1/3735.8	4010.7/3800.8	3792.5	3904.4	0.041905	6534.4	15647	0.8938	0.81429	0.18571	0.37143	0.99897	TRUE
949	PIK3C2A	2450/2523.4	2466.5/2331.1	2486.4	2397.9	-0.052283	2689.4	9817.4	0.89348	0.1858	0.8142	0.3716	0.99897	FALSE
979	PIK3CD	2801.1/2839.3	2873.9/2584.4	2820.1	2725.3	-0.049337	731.07	11281	0.89298	0.18593	0.81407	0.37187	0.99897	FALSE
1790	TLK1	1687.2/1771.3	1705.7/1901.9	1728.8	1801.2	0.059154	3535.8	6576	0.89279	0.81402	0.18598	0.37197	0.99897	TRUE
430	ERBB4	3033.5/3082.2	3093.6/3221.4	3057.7	3156.9	0.046016	1186.9	12335	0.89258	0.81396	0.18604	0.37208	0.99897	TRUE
963	PIK3C3	3650.6/3590.5	3368/3661.3	3620.4	3511.6	-0.044016	1807.9	14864	0.89254	0.18605	0.81395	0.3721	0.99897	FALSE
2475	IPPK	2242.9/2228.1	2097.4/2208.3	2235.5	2152.1	-0.054801	109.01	8730.5	0.89216	0.18615	0.81385	0.37231	0.99897	FALSE
2693	IGFN1	3243.9/3206.8	3204.8/3044	3225.3	3123.3	-0.046336	690.94	13083	0.89153	0.18632	0.81368	0.37265	0.99897	FALSE
1833	TRIM28	3461.2/3556.2	3513.9/3292.7	3508.3	3401.5	-0.044593	4512.3	14357	0.89144	0.18635	0.81365	0.37269	0.99897	FALSE
2072	PRKD3	6999.8/6798.1	6923.7/6567.2	6898.2	6743.1	-0.032812	20331	30320	0.89097	0.18647	0.81353	0.37295	0.99897	FALSE
2123	EIF2AK1	1584.5/1547.4	1625.8/1642.6	1565.9	1634.2	0.061577	688.04	5896.7	0.88975	0.8132	0.1868	0.3736	0.99897	TRUE
2362	SCYL2	2185.6/2257.9	2171.2/2106.7	2221.5	2138.7	-0.05476	2612.3	8670.2	0.88899	0.187	0.813	0.37401	0.99897	FALSE
2485	CDK15	1765.5/1660.3	1696.2/1586.4	1712.1	1640.4	-0.061674	5541	6506.2	0.88878	0.18706	0.81294	0.37412	0.99897	FALSE
2026	ATMIN	1465.8/1503.2	1412.2/1424.2	1484.4	1418.2	-0.065786	698.63	5559.6	0.88799	0.18727	0.81273	0.37455	0.99897	FALSE
2483	PINK1	564.93/522.73	471.59/541.46	543.42	505.32	-0.10467	891.08	1841.8	0.88781	0.18732	0.81268	0.37464	0.99897	FALSE
2899	ADCK5	3027.6/2922.4	2916.4/2839.2	2974.5	2877.6	-0.047792	5532.1	11965	0.88637	0.18771	0.81229	0.37542	0.99897	FALSE
278	CSK	4369.6/4029.2	4425/4204.2	4196	4313.2	0.039747	57951	17496	0.88632	0.81228	0.18772	0.37545	0.99897	TRUE
1667	BAZ1B	2534.2/2454.7	2530.8/2634.5	2494.2	2582.1	0.049985	3157.7	9851.2	0.88627	0.81226	0.18774	0.37547	0.99897	TRUE
2822	NEK7	2807.8/2805.9	2767/2660.3	2806.9	2713.1	-0.048996	1.808	11223	0.88504	0.18807	0.81193	0.37614	0.99897	FALSE
54	AKT1	3372.8/3335.9	3539.1/3377.7	3354.3	3457.4	0.043695	680.32	13662	0.88271	0.8113	0.1887	0.37739	0.99897	TRUE
2890	PIKFYVE	2022.3/2364.5	1990.6/2226.5	2186.7	2105.2	-0.054746	58621	8520.5	0.8825	0.18875	0.81125	0.37751	0.99897	FALSE
1521	DYRK3	2998.9/2931.4	2861.7/2875.6	2965	2868.7	-0.047637	2280.1	11923	0.88228	0.18881	0.81119	0.37763	0.99897	FALSE
2274	GSAP	1518.8/1614.2	1538.1/1459	1565.8	1498.1	-0.063769	4550	5896.5	0.88225	0.18882	0.81118	0.37764	0.99897	FALSE
115	BRDT	3201.9/3292.5	3305.5/3391.3	3246.9	3348.1	0.044286	4112.5	13180	0.88189	0.81108	0.18892	0.37783	0.99897	TRUE
1965	LMTK2	355.29/362.93	391.69/386.75	359.09	389.22	0.11591	29.15	1169.3	0.88097	0.81083	0.18917	0.37834	0.99897	TRUE
1327	SRM	4366.2/3915.5	4358.1/4145.1	4134.7	4250.3	0.039755	101670	17214	0.8807	0.81076	0.18924	0.37848	0.99897	TRUE
2787	GRK7	1511.3/1755.1	1664/1732.1	1628.6	1697.7	0.059913	29760	6157.5	0.8806	0.81073	0.18927	0.37854	0.99897	TRUE
1295	RPS6KB1	2143.5/2077.4	2078.3/1983.8	2110.2	2030.5	-0.055503	2190.5	8192.4	0.88031	0.18935	0.81065	0.37869	0.99897	FALSE
1213	PRPS2	4829.3/4557.4	4545.7/4589.5	4691.4	4567.5	-0.038582	36979	19793	0.88013	0.18939	0.81061	0.37879	0.99897	FALSE
2560	MORN1	1922.1/1962.7	1853.4/1879.2	1942.3	1866.2	-0.057617	823.54	7476.8	0.87987	0.18946	0.81054	0.37893	0.99897	FALSE
235	CKMT2	751.84/724.96	751.25/815.98	738.28	782.94	0.084637	361.48	2578.5	0.87965	0.81048	0.18952	0.37905	0.99897	TRUE
2360	BMP2K	2109.9/2274.2	2226.8/2317.5	2190.5	2271.7	0.052504	13502	8536.8	0.87909	0.81032	0.18968	0.37935	0.99897	TRUE
1476	ZAP70	1193.9/1200.7	1256.7/1254.3	1197.3	1255.5	0.06844	23.675	4388.1	0.87882	0.81025	0.18975	0.3795	0.99897	TRUE
1919	TLK2	2147.8/2060.2	1953.3/2097.6	2103.5	2024.1	-0.055486	3832.9	8163.9	0.8788	0.18975	0.81025	0.37951	0.99897	FALSE
1004	PKD1	3803.8/3674.4	3735.4/3963.1	3738.6	3847.6	0.041448	8372.9	15401	0.87826	0.8101	0.1899	0.3798	0.99897	TRUE
3026	SBK2	4085.9/4115.9	3884.8/4090.5	4100.9	3986.3	-0.040862	450.8	17058	0.87705	0.19023	0.80977	0.38046	0.99897	FALSE
2605	UCK1	618.82/630.16	707.83/624.87	624.46	665.06	0.090722	64.335	2145.4	0.87642	0.8096	0.1904	0.3808	0.99897	TRUE
2258	FGFRL1	1170.3/1186.3	1177.7/1296.8	1178.3	1235.8	0.06872	128.17	4311.4	0.87619	0.80954	0.19046	0.38093	0.99897	TRUE
140	CALM1	1856.5/1870.6	1936.7/1938.3	1863.5	1937.5	0.05616	100.36	7143.2	0.8757	0.8094	0.1906	0.38119	0.99897	TRUE
2002	SMG1	1997.1/2197.4	2092.2/2258.3	2094.9	2173.7	0.053273	20088	8126.7	0.87454	0.80909	0.19091	0.38183	0.99897	TRUE
2811	DGKK	1936.4/1977.2	1989.7/2076.3	1956.7	2032.6	0.054866	828.91	7537.8	0.87404	0.80895	0.19105	0.3821	0.99897	TRUE
1165	MAPK9	3792/3894.7	3762.3/3703.7	3843	3732.9	-0.041932	5271	15877	0.87392	0.19108	0.80892	0.38216	0.99897	FALSE
2159	NME7	4921.1/4824.6	4980.8/4524.3	4872.6	4747.1	-0.037649	4652.5	20640	0.87382	0.19111	0.80889	0.38221	0.99897	FALSE
2303	ULK4	952.22/1068	915.4/997.98	1008.5	955.8	-0.077303	6710.5	3633	0.87377	0.19112	0.80888	0.38224	0.99897	FALSE
41	AK1	3848.5/3885.7	3782.3/3731	3867	3756.6	-0.041792	693.2	15987	0.87348	0.1912	0.8088	0.3824	0.99897	FALSE
2326	STK32B	1134.9/1114.1	1050/1087.5	1124.4	1068.6	-0.073459	217.44	4095.2	0.87307	0.19131	0.80869	0.38263	0.99897	FALSE
301	CSNK2A1	1976.8/2214.6	1912.4/2120.3	2092.3	2013.7	-0.055248	28283	8116	0.87302	0.19133	0.80867	0.38265	0.99897	FALSE
780	NME1	1043.1/1093.3	1177.7/1069.3	1067.9	1122.2	0.071399	1257.8	3869.3	0.87185	0.80835	0.19165	0.38329	0.99897	TRUE
2894	STK32A	4172.6/4058.1	4253.9/4204.2	4115	4229	0.039427	6552.2	17123	0.87147	0.80825	0.19175	0.3835	0.99897	TRUE
2651	NTPCR	2054.3/2076.5	2080.1/1898.9	2065.4	1987.4	-0.055474	245.42	8000.6	0.87144	0.19176	0.80824	0.38351	0.99897	FALSE
3030	NME1-NME2	3866.1/3600.4	3746.7/3503.5	3730.9	3623.1	-0.042297	35318	15366	0.86983	0.1922	0.8078	0.38439	0.99897	FALSE
1930	CIT	3265/3142.7	3393.2/3213.9	3203.3	3302.3	0.043927	7481.9	12985	0.86936	0.80767	0.19233	0.38465	0.99897	TRUE
596	ILK	1893.5/1946.5	1954.1/2035.4	1919.8	1994.3	0.054932	1402.4	7381.3	0.86768	0.80721	0.19279	0.38557	0.99897	TRUE
6	ABL2	1208.2/1322.6	1227.2/1183	1264.1	1204.9	-0.06914	6552.5	4658.3	0.86736	0.19287	0.80713	0.38574	0.99897	FALSE
1447	TYK2	2904.7/2908.8	2963.3/3037.9	2906.8	3000.4	0.045724	8.8069	11664	0.86695	0.80702	0.19298	0.38597	0.99897	TRUE
2507	WNK2	1791.6/1939.2	1618.9/1980.8	1864	1790.7	-0.05781	10899	7145.1	0.86661	0.19308	0.80692	0.38615	0.99897	FALSE
1586	CDK13	6804.5/6464.1	6744.8/6235.1	6632.1	6484.9	-0.032375	57930	29028	0.86393	0.19381	0.80619	0.38763	0.99897	FALSE
2510	STK33	701.33/782.74	675.69/718.91	740.91	696.96	-0.088098	3316.2	2588.7	0.8638	0.19385	0.80615	0.3877	0.99897	FALSE
2718	STRADA	1291.5/1498.7	1334/1583.4	1391.2	1453.4	0.06299	21484	5176.7	0.86358	0.80609	0.19391	0.38782	0.99897	TRUE
1546	DGKE	2179.8/2217.3	2223.4/2018.7	2198.4	2118.6	-0.053375	704.85	8571	0.86289	0.1941	0.8059	0.3882	0.99897	FALSE
384	EPHA3	3567.3/3483.9	3640.7/3617.3	3525.3	3629	0.041793	3470.5	14434	0.86271	0.80585	0.19415	0.38829	0.99897	TRUE
2468	C17orf75	1422/1504.1	1486/1316.5	1462.5	1398.7	-0.064305	3367.8	5469.3	0.86267	0.19416	0.80584	0.38832	0.99897	FALSE
1781	IP6K1	1283.9/1459.8	1356.6/1260.4	1369.1	1307.6	-0.066232	15487	5085.9	0.86203	0.19434	0.80566	0.38867	0.99897	FALSE
983	PIK3CG	1479.3/1570	1569.4/1609.2	1524	1589.2	0.060411	4115.6	5723.1	0.862	0.80566	0.19434	0.38869	0.99897	TRUE
1880	CIB1	1911.2/1928.4	1991.5/1996	1919.8	1993.7	0.054494	148.3	7381.2	0.86062	0.80528	0.19472	0.38945	0.99897	TRUE
3068	Non-Targeting Control	4621.3/4393.1	4617.8/4630.4	4505.8	4624.1	0.037398	26059	18929	0.86022	0.80517	0.19483	0.38967	0.99897	TRUE
1994	MAST3	2077.9/2032.2	2207.7/2058.1	2054.9	2131.6	0.052838	1042.3	7956.1	0.85982	0.80506	0.19494	0.38989	0.99897	TRUE
2584	ITPKC	1936.4/2128.8	2079.2/2134	2030.4	2106.4	0.053024	18517	7851.3	0.85825	0.80462	0.19538	0.39075	0.99897	TRUE
1411	TGFBR3	2578.8/2616.3	2657.6/2711.8	2597.5	2684.6	0.047545	703.63	10303	0.85775	0.80448	0.19552	0.39103	0.99897	TRUE
1268	BRD2	1732.7/1616	1824.7/1662.3	1673.3	1741.6	0.057652	6807	6344.1	0.85705	0.80429	0.19571	0.39142	0.99897	TRUE
62	ALK	3450.2/3339.5	3705/3297.3	3394.4	3495.2	0.042204	6131.3	13843	0.85669	0.80419	0.19581	0.39162	0.99897	TRUE
268	CRKL	3856.9/3813.5	3778.8/3676.4	3835.1	3727.3	-0.041131	942.21	15841	0.85669	0.19581	0.80419	0.39162	0.99897	FALSE
1142	MAPK3	2449.2/2352.7	2466.5/2501	2400.5	2483.7	0.049166	4651.8	9443.7	0.85668	0.80419	0.19581	0.39162	0.99897	TRUE
1488	BRD3	2477.8/2578.4	2653.3/2573.8	2527.6	2613.2	0.048045	5063.4	9997.1	0.85638	0.80411	0.19589	0.39179	0.99897	TRUE
2518	FASTKD3	3407.3/3404.5	3463.6/3550.6	3405.9	3506.8	0.042109	3.8987	13895	0.85602	0.80401	0.19599	0.39199	0.99897	TRUE
2505	WNK2	2045.9/1972.6	2106.1/2062.7	2008.9	2084.3	0.0531	2682.9	7760	0.85544	0.80385	0.19615	0.39231	0.99897	TRUE
2248	ZAK	4495.1/4514	4440.6/4334.7	4504.5	4387.3	-0.038027	180.27	18923	0.85202	0.1971	0.8029	0.3942	0.99897	FALSE
1269	ROCK1	1694/1776.7	1693.6/1921.6	1734.9	1804	0.056359	3425.7	6601.6	0.85111	0.80265	0.19735	0.39471	0.99897	TRUE
668	LTK	2862.6/3003.6	3086.6/2963.6	2932.3	3024.5	0.044669	9954.4	11777	0.84997	0.80233	0.19767	0.39534	0.99897	TRUE
3137	Non-Targeting Control	2044.2/2159.5	2122.6/1930.7	2101.1	2024.4	-0.053603	6650.2	8153.3	0.84908	0.19792	0.80208	0.39583	0.99897	FALSE
2626	TSSK1B	2222.7/2180.3	1999.3/2253.8	2201.4	2122.7	-0.05247	899.23	8583.7	0.84902	0.19794	0.80206	0.39587	0.99897	FALSE
1196	MAP2K6	3441/3333.2	3311.6/3262.4	3386.6	3286.9	-0.043117	5809.9	13808	0.84885	0.19798	0.80202	0.39596	0.99897	FALSE
1801	OXSR1	3955.4/4096	4108/4161.8	4025.1	4134.8	0.038784	9893.9	16710	0.84863	0.80196	0.19804	0.39609	0.99897	TRUE
3058	Non-Targeting Control	3840.9/3916.4	4074.1/3899.4	3878.4	3985.8	0.03938	2850.7	16039	0.84766	0.80169	0.19831	0.39663	0.99897	TRUE
1020	PLAU	2567/2554	2469.1/2481.3	2560.5	2475.2	-0.048876	84.418	10141	0.84732	0.19841	0.80159	0.39682	0.99897	FALSE
232	CKMT1B	2989.7/2966.6	3018/3124.4	2978.1	3070.7	0.044161	265.84	11981	0.846	0.80122	0.19878	0.39755	0.99897	TRUE
2611	RPS6KL1	2819.6/2941.4	2937.3/3004.5	2879.8	2970.7	0.044804	7410.3	11545	0.84572	0.80115	0.19885	0.39771	0.99897	TRUE
2940	MAGI3	1527.3/1568.2	1513.8/1453	1547.6	1483.1	-0.061385	837.29	5820.9	0.84551	0.19891	0.80109	0.39783	0.99897	FALSE
104	BMPR2	3996.6/3912.8	4201.8/3928.2	3954.5	4062.7	0.03894	3516.4	16387	0.84537	0.80105	0.19895	0.39791	0.99897	TRUE
552	GUCY2C	2418.9/2457.4	2385.8/2325.1	2438.1	2355.2	-0.049859	744.42	9607.1	0.84531	0.19897	0.80103	0.39794	0.99897	FALSE
827	PAK1	2237/2220.9	2266.8/2349.3	2228.9	2307.7	0.050069	129.51	8702.2	0.84417	0.80071	0.19929	0.39858	0.99897	TRUE
2008	CDK19	2755.6/2708.4	2620.3/2667.8	2731.9	2643.9	-0.04721	1114.2	10892	0.84302	0.19961	0.80039	0.39922	0.99897	FALSE
1035	PRKAA2	1373.2/1473.4	1360.1/1362	1422.4	1361	-0.063592	5021.4	5304.5	0.84274	0.19969	0.80031	0.39937	0.99897	FALSE
1277	RP2	1720.9/1658.5	1651.9/1592.5	1689.4	1621.9	-0.058759	1949.7	6411.2	0.84257	0.19974	0.80026	0.39947	0.99897	FALSE
613	ITK	1537.4/1514.9	1390.5/1537.9	1526.1	1462.3	-0.061532	251.96	5732	0.8422	0.19984	0.80016	0.39968	0.99897	FALSE
1356	AURKA	1791.6/1832.7	1925.5/1839.7	1812	1882.1	0.054701	843.73	6926	0.84188	0.80007	0.19993	0.39986	0.99897	TRUE
3011	PIM3	2337.2/2370.8	2351.9/2520.7	2353.9	2434.8	0.048742	563.9	9242	0.84175	0.80003	0.19997	0.39993	0.99897	TRUE
3020	WEE2	2400.3/2249.8	2312.8/2176.4	2323.8	2243.6	-0.050687	11334	9111.8	0.84083	0.20022	0.79978	0.40045	0.99897	FALSE
1275	ROS1	2125/2062.9	2173/2165.8	2093.7	2169.4	0.051187	1928.9	8122	0.83949	0.7994	0.2006	0.4012	0.99897	TRUE
2112	SRPK3	2773.3/2786.1	2774.8/2610.2	2779.7	2691.3	-0.046615	81.354	11103	0.83906	0.20072	0.79928	0.40144	0.99897	FALSE
1399	TESK1	1364.8/1338.9	1436.5/1386.2	1351.8	1411.1	0.061992	335.43	5015.2	0.83869	0.79918	0.20082	0.40164	0.99897	TRUE
2544	PEAK1	3482.2/3416.2	3651.2/3448.9	3449.1	3548.6	0.041037	2177.2	14089	0.83864	0.79917	0.20083	0.40167	0.99897	TRUE
2143	TRIB2	1896.9/2047.6	1928.9/1867	1970.8	1897.7	-0.05446	11360	7597.7	0.83801	0.20101	0.79899	0.40202	0.99897	FALSE
414	EPHB4	3187.5/3055.1	3325.5/3107.7	3120.6	3214.7	0.042854	8770.6	12615	0.83794	0.79897	0.20103	0.40206	0.99897	TRUE
1056	PRKACG	1554.2/1521.2	1616.3/1586.4	1537.6	1601.3	0.058493	543.43	5779.7	0.83742	0.79882	0.20118	0.40235	0.99897	TRUE
1778	SLK	1334.5/1348.8	1215.9/1352.9	1341.6	1282.6	-0.064885	102.82	4973.7	0.83724	0.20123	0.79877	0.40246	0.99897	FALSE
981	PIK3CG	1592.1/1599.8	1528.6/1533.4	1595.9	1531	-0.059921	29.572	6021.6	0.83723	0.20123	0.79877	0.40246	0.99897	FALSE
1047	PRKACA	4599.5/4865.2	4750.7/4948.9	4730.5	4848.8	0.035632	35327	19975	0.83713	0.79874	0.20126	0.40252	0.99897	TRUE
2720	STRADA	2663/2874.5	2774/2937.8	2766.8	2854.7	0.045137	22379	11046	0.83694	0.79869	0.20131	0.40262	0.99897	TRUE
1956	TWF2	1973.5/1922.1	1868.1/1882.2	1947.6	1875.2	-0.054665	1321.1	7499.3	0.83665	0.20139	0.79861	0.40279	0.99897	FALSE
942	PHKG1	3740.7/3539.9	3784.9/3697.7	3638.9	3741	0.039919	20159	14948	0.83526	0.79822	0.20178	0.40357	0.99897	TRUE
1961	AAK1	851.19/820.65	858.94/903.94	835.78	881.16	0.076183	466.28	2955.1	0.83468	0.79805	0.20195	0.4039	0.99897	TRUE
1312	CCL2	3317.2/3314.2	3444.5/3380.7	3315.7	3412.4	0.041469	4.4608	13489	0.83278	0.79752	0.20248	0.40497	0.99897	TRUE
1859	PAK4	2810.4/2725.6	2906.9/2804.3	2767.6	2855.1	0.044889	3593.8	11050	0.8324	0.79741	0.20259	0.40518	0.99897	TRUE
1482	MAPKAPK3	1869.9/1788.5	1917.6/1879.2	1828.7	1898.3	0.053836	3318.2	6996.4	0.83172	0.79722	0.20278	0.40557	0.99897	TRUE
10	ACVR1	2493.8/2589.3	2668/2581.4	2541.1	2624.4	0.046504	4557.1	10056	0.83045	0.79686	0.20314	0.40629	0.99897	TRUE
1486	BRD3	2459.3/2539.6	2668/2498	2499.1	2581.6	0.046831	3226.5	9872.8	0.83016	0.79678	0.20322	0.40645	0.99897	TRUE
27	ACVRL1	3781.1/3642.8	3927.3/3703.7	3711.3	3813.9	0.039324	9559.7	15277	0.82994	0.79671	0.20329	0.40657	0.99897	TRUE
2378	PBK	1379.9/1426.4	1339.2/1346.8	1403	1343	-0.062982	1082	5224.9	0.8297	0.20335	0.79665	0.40671	0.99897	FALSE
1026	EXOSC10	2844.9/2870.9	2937.3/2956	2857.9	2946.6	0.044104	339.45	11448	0.82945	0.79658	0.20342	0.40685	0.99897	TRUE
2162	PKN3	3217/3272.7	3159.6/3139.5	3244.7	3149.5	-0.042939	1549.8	13170	0.82935	0.20345	0.79655	0.40691	0.99897	FALSE
1472	YES1	2362.5/2370.8	2549/2347.8	2366.6	2446.4	0.047798	34.651	9296.9	0.82716	0.79593	0.20407	0.40815	0.99897	TRUE
734	MPP3	4082.5/3857.7	4069.8/3665.8	3968.5	3862.5	-0.039046	25275	16451	0.82637	0.2043	0.7957	0.40859	0.99897	FALSE
1575	CASK	2026.5/1918.5	1885.5/1914.1	1971.8	1899.7	-0.05366	5838.8	7601.8	0.82612	0.20437	0.79563	0.40874	0.99897	FALSE
713	MAP3K10	2668.9/2653.4	2846.1/2649.6	2661.1	2746.1	0.045332	121.03	10581	0.8261	0.79563	0.20437	0.40875	0.99897	TRUE
2652	NTPCR	1523/1530.3	1436.5/1492.4	1526.7	1464.2	-0.060228	26.009	5734.3	0.82485	0.20473	0.79527	0.40945	0.99897	FALSE
2059	NUP62	2541.8/2733.7	2708.8/2731.5	2636	2720.2	0.045331	18423	10471	0.82258	0.79463	0.20537	0.41075	0.99897	TRUE
1316	MAP2K4	2243.7/2403.3	2357.1/2444.9	2322.1	2400.6	0.047918	12730	9104.4	0.82226	0.79454	0.20546	0.41093	0.99897	TRUE
2305	ETNK2	1411.1/1494.1	1356.6/1427.2	1452	1391.4	-0.061427	3451.6	5426.3	0.82223	0.20547	0.79453	0.41095	0.99897	FALSE
1641	PRPF4B	2077/2517	2204.2/2535.9	2286.5	2364.3	0.048244	97020	8950.3	0.82222	0.79452	0.20548	0.41095	0.99897	TRUE
2836	MPP7	951.38/942.53	1002.2/987.36	946.95	994.78	0.071016	39.133	3390	0.82148	0.79431	0.20569	0.41137	0.99897	TRUE
1557	MAPKAPK5	2130.1/2124.3	2030.5/2074.8	2127.2	2052.6	-0.051498	16.645	8265.2	0.82086	0.20586	0.79414	0.41173	0.99897	FALSE
1888	CAMKK2	2495.5/2548.6	2417/2463.1	2521.9	2440	-0.047646	1412.7	9972.2	0.82075	0.2059	0.7941	0.41179	0.99897	FALSE
537	GSK3A	2668.9/2485.4	2595.9/2722.4	2575.5	2658.4	0.045688	16838	10206	0.82058	0.79406	0.20594	0.41189	0.99897	TRUE
2092	TKFC	2498/2511.6	2631.5/2542	2504.8	2586.4	0.046214	92.649	9897.6	0.81988	0.79386	0.20614	0.41228	0.99897	TRUE
714	MAP3K10	3562.2/3384.6	3527/3229	3472.3	3374.7	-0.041109	15768	14194	0.81899	0.2064	0.7936	0.41279	0.99897	FALSE
1534	MAP4K3	1116.4/1133.9	1175.1/1180	1125.1	1177.5	0.065612	153.67	4097.9	0.81851	0.79347	0.20653	0.41306	0.99897	TRUE
842	PCK2	2773.3/2773.4	2864.3/2854.4	2773.4	2859.3	0.04403	0.0067733	11075	0.81697	0.79303	0.20697	0.41394	0.99897	TRUE
2873	NIM1K	1698.2/1558.2	1619.7/1507.6	1626.7	1562.7	-0.057913	9793.6	6149.6	0.81671	0.20705	0.79295	0.41409	0.99897	FALSE
1330	SRMS	2045/2004.2	1927.2/1977.8	2024.5	1952.3	-0.052382	832.69	7826.5	0.81641	0.20713	0.79287	0.41427	0.99897	FALSE
2014	PASK	1560.9/1530.3	1483.4/1483.3	1545.5	1483.4	-0.059191	470.47	5812.4	0.81543	0.20741	0.79259	0.41483	0.99897	FALSE
2426	SCYL1	1809.3/1825.5	1784.8/1991.4	1817.4	1885.3	0.052875	130.82	6948.5	0.81433	0.79227	0.20773	0.41545	0.99897	TRUE
3101	Non-Targeting Control	2590.6/2556.8	2486.5/2496.5	2573.6	2491.5	-0.046783	573.23	10198	0.81348	0.20797	0.79203	0.41594	0.99897	FALSE
1080	PRKCA	798.15/914.55	777.31/843.28	854.37	809.62	-0.07752	6782	3027.5	0.81327	0.20803	0.79197	0.41606	0.99897	FALSE
2302	ULK4	5502.8/5528.8	5795.5/5490.4	5515.8	5640.9	0.032341	336.88	23673	0.81286	0.79185	0.20815	0.4163	0.99897	TRUE
2689	ADCK2	871.4/856.77	834.63/803.84	864.05	819.09	-0.077002	107.03	3065.2	0.81208	0.20837	0.79163	0.41674	0.99897	FALSE
1746	EIF2AK3	2620.9/2596.5	2517.8/2534.4	2608.7	2526.1	-0.046407	298.78	10351	0.81196	0.20841	0.79159	0.41682	0.99897	FALSE
1897	MAP3K2	1521.4/1534.8	1491.2/1442.4	1528.1	1466.6	-0.059197	89.918	5740.1	0.81135	0.20858	0.79142	0.41716	0.99897	FALSE
854	CDK18	3627.9/3688	3626/3893.3	3657.8	3757.3	0.0387	1806.3	15034	0.8113	0.7914	0.2086	0.4172	0.99897	TRUE
2000	TNIK	1905.3/1930.2	1777.8/1921.6	1917.7	1848.3	-0.053132	310.54	7372.5	0.80799	0.20955	0.79045	0.41909	0.99897	FALSE
2932	PAN3	2724.5/2778.8	2710.6/2623.9	2751.5	2666.9	-0.04507	1477.8	10979	0.80799	0.20955	0.79045	0.4191	0.99897	FALSE
2616	RIOK1	2317.8/2055.7	2272.9/2241.7	2182.8	2257.2	0.048314	34388	8503.9	0.8065	0.79002	0.20998	0.41996	0.99897	TRUE
2677	DCLK3	2570.4/2703	2740.1/2696.7	2635.9	2718.3	0.044406	8793	10471	0.80551	0.78974	0.21026	0.42053	0.99897	TRUE
1479	MAP3K12	2909.7/2861	3053.6/2892.3	2885.2	2971.9	0.042665	1186	11569	0.80542	0.78971	0.21029	0.42057	0.99897	TRUE
2379	PBK	1117.2/1068	1041.3/1042	1092.4	1041.6	-0.068513	1211.3	3966.8	0.80513	0.21037	0.78963	0.42075	0.99897	FALSE
436	ERN1	1.6839/1.8056	0.8685/0	1.7437	0.21121	-1.1797	0.0074149	3.6268	0.80472	0.037263	0.96274	0.074527	0.99897	FALSE
2715	MYLK3	3670.8/3901	3874.4/3894.8	3784.2	3884.6	0.037775	26509	15609	0.80377	0.78923	0.21077	0.42153	0.99897	TRUE
159	CAMK2D	2481.2/2462	2544.7/2557.1	2471.5	2550.9	0.045579	184.39	9752.7	0.80362	0.78919	0.21081	0.42162	0.99897	TRUE
1122	PRKCZ	1874.1/2003.3	1841.2/1895.9	1937.7	1868.3	-0.052532	8348.6	7457.1	0.80276	0.21106	0.78894	0.42211	0.99897	FALSE
922	PGK1	2598.2/2487.2	2446.6/2476.7	2542.1	2461.6	-0.046409	6156	10060	0.80264	0.21109	0.78891	0.42218	0.99897	FALSE
601	INSRR	1672.1/1695.5	1748.3/1747.2	1683.7	1747.8	0.053807	273.9	6387.6	0.80103	0.78844	0.21156	0.42311	0.99897	TRUE
2797	LRGUK	3050.3/3053.3	2944.2/2981.8	3051.8	2962.9	-0.042617	4.478	12308	0.80095	0.21158	0.78842	0.42316	0.99897	FALSE
2068	SGK3	2684.1/2563.1	2749.7/2660.3	2622.9	2704.6	0.044247	7320.7	10414	0.8008	0.78838	0.21162	0.42325	0.99897	TRUE
2832	STK35	1546.6/1620.5	1659.7/1630.4	1583.2	1645	0.055256	2732.4	5968.5	0.80059	0.78832	0.21168	0.42337	0.99897	TRUE
2830	STK35	2008.8/2136	2125.2/2161.3	2071.5	2143.2	0.049068	8092.4	8026.8	0.80029	0.78823	0.21177	0.42354	0.99897	TRUE
2613	RIOK1	4063.1/4189.9	4026.4/4016.2	4126.1	4021.3	-0.037105	8038.2	17174	0.79963	0.21196	0.78804	0.42392	0.99897	FALSE
2659	BRSK1	2463.5/2265.1	2423.1/2455.5	2362.2	2439.3	0.046269	19677	9278	0.79961	0.78803	0.21197	0.42393	0.99897	TRUE
729	MPP2	2779.2/2795.1	2992/2755.8	2787.1	2871.5	0.042987	126.25	11136	0.79911	0.78789	0.21211	0.42422	0.99897	TRUE
1194	MAP2K6	2821.3/2656.1	2698.4/2610.2	2737.4	2653.9	-0.044668	13655	10917	0.79904	0.21213	0.78787	0.42426	0.99897	FALSE
1853	BCKDK	2427.3/2356.3	2524.7/2414.6	2391.5	2469	0.045982	2517	9405	0.79897	0.78785	0.21215	0.42431	0.99897	TRUE
2394	PAK6	1649.3/1657.6	1636.2/1545.5	1653.4	1590.2	-0.056205	33.777	6261.1	0.79891	0.21217	0.78783	0.42435	0.99897	FALSE
1763	AATK	1795.8/1830	1771.7/1721.4	1812.8	1746.4	-0.053829	583.47	6929.3	0.79802	0.21243	0.78757	0.42486	0.99897	FALSE
651	KIT	1342.9/1236.8	1415.7/1275.5	1288.8	1343.8	0.060238	5623.3	4758.5	0.79721	0.78734	0.21266	0.42533	0.99897	TRUE
96	BMPR1A	957.27/994.9	978.8/881.19	975.9	928.71	-0.071429	707.8	3504.2	0.79717	0.21268	0.78732	0.42535	0.99897	FALSE
1836	TRIM28	2698.4/2686.8	2785.3/2764.9	2692.6	2775.1	0.04353	67.531	10719	0.79693	0.78725	0.21275	0.42549	0.99897	TRUE
2731	LMTK3	929.49/1083.4	1071.7/1031.3	1003.5	1051.3	0.067147	11857	3613.3	0.79614	0.78703	0.21297	0.42595	0.99897	TRUE
2466	C17orf75	1315.1/1244.1	1176.8/1274	1279.1	1224.4	-0.062932	2522.5	4719.2	0.79537	0.2132	0.7868	0.4264	0.99897	FALSE
2102	HSPB8	4529.6/4555.6	4741.1/4565.2	4542.6	4652.3	0.034445	337.96	19100	0.79437	0.78651	0.21349	0.42698	0.99897	TRUE
1462	VRK2	1809.3/1782.1	1737/1723	1795.7	1730	-0.053756	368.83	6857.1	0.79358	0.21372	0.78628	0.42744	0.99897	FALSE
296	CSNK1G2	2825.5/2824.9	2841.7/2643.6	2825.2	2740.9	-0.043708	0.19411	11304	0.79327	0.21381	0.78619	0.42762	0.99897	FALSE
2571	MAP3K19	2670.6/2635.3	2523/2620.8	2652.9	2571.4	-0.04497	622.98	10545	0.79315	0.21385	0.78615	0.42769	0.99897	FALSE
2669	MASTL	3787/3877.6	3936.9/3926.7	3832	3931.8	0.037076	4101.6	15827	0.79314	0.78615	0.21385	0.4277	0.99897	TRUE
1923	RIPK3	1426.2/1525.7	1524.2/1544	1475.1	1534.1	0.056464	4953.5	5521.6	0.7929	0.78608	0.21392	0.42783	0.99897	TRUE
254	CLK3	1354.7/1307.3	1256.7/1293.7	1330.8	1275.1	-0.061599	1123.3	4929.5	0.79284	0.21394	0.78606	0.42787	0.99897	FALSE
2327	STK32B	4195.3/3976.9	4171.4/4204.2	4084.6	4187.8	0.03597	23866	16984	0.79147	0.78567	0.21433	0.42867	0.99897	TRUE
1143	MAPK3	2634.4/2581.1	2763.6/2614.8	2607.6	2688.1	0.04385	1418.5	10347	0.79144	0.78566	0.21434	0.42869	0.99897	TRUE
360	DTYMK	3724.7/3756.6	3872.6/3805.4	3740.6	3838.8	0.037391	508.68	15410	0.79138	0.78564	0.21436	0.42872	0.99897	TRUE
288	CSNK1D	1551.7/1588	1421.7/1601.6	1569.8	1509	-0.056911	661.29	5912.8	0.79012	0.21473	0.78527	0.42946	0.99897	FALSE
589	IKBKB	3283.5/3227.5	3092.7/3238.1	3255.4	3164.6	-0.040811	1566.9	13218	0.79	0.21476	0.78524	0.42953	0.99897	FALSE
2924	IPMK	2186.5/2288.6	2300.6/2033.9	2237	2163.2	-0.04839	5216.2	8736.8	0.78976	0.21483	0.78517	0.42967	0.99897	FALSE
2288	SNRK	1312.6/1380.4	1335.7/1471.2	1346.1	1401.8	0.058534	2300.7	4991.9	0.78946	0.78508	0.21492	0.42984	0.99897	TRUE
1957	DOLK	2518.2/2507.1	2512.6/2672.4	2512.6	2591.2	0.044421	61.693	9931.8	0.78869	0.78485	0.21515	0.43029	0.99897	TRUE
476	FLT3	1978.5/1922.1	1895.1/1868.6	1950.1	1881.8	-0.051439	1593.5	7509.9	0.78861	0.21517	0.78483	0.43034	0.99897	FALSE
2645	CAMKK1	2495.5/2522.4	2499.5/2678.5	2508.9	2587.5	0.044445	363.74	9915.6	0.78861	0.78483	0.21517	0.43034	0.99897	TRUE
2198	VRK3	5535.7/5541.4	5401.2/5432.8	5538.6	5416.9	-0.032024	16.595	23781	0.78859	0.21518	0.78482	0.43035	0.99897	FALSE
200	CDK7	558.2/502.86	594.05/533.87	529.81	563.16	0.087907	1532	1791.2	0.78798	0.78465	0.21535	0.43071	0.99897	TRUE
1310	CCL2	1827/1751.4	1741.3/1706.3	1788.8	1723.7	-0.053456	2853.1	6828.2	0.78788	0.21538	0.78462	0.43077	0.99897	FALSE
2098	AK5	2275.7/2211.9	2355.4/2279.6	2243.6	2317.2	0.046535	2038.6	8765.3	0.78592	0.78404	0.21596	0.43192	0.99897	TRUE
547	GTF2H1	3216.2/3307.9	3285.5/3420.1	3261.7	3352.1	0.039447	4206.9	13246	0.7858	0.78401	0.21599	0.43198	0.99897	TRUE
1828	HIPK3	3531.9/3481.2	3652.9/3549	3506.5	3600.6	0.038206	1283.2	14348	0.78579	0.784	0.216	0.43199	0.99897	TRUE
504	GALK1	2317/2411.4	2199.9/2379.7	2363.7	2288	-0.046938	4457.6	9284.4	0.78562	0.21605	0.78395	0.43209	0.99897	FALSE
2638	POMK	3211.1/3139.1	3329/3200.2	3174.9	3263.9	0.039898	2595.6	12858	0.78537	0.78388	0.21612	0.43224	0.99897	TRUE
2281	TRPM7	4283.7/4073.5	4427.6/4139	4177.3	4280.9	0.035336	22108	17410	0.78519	0.78383	0.21617	0.43234	0.99897	TRUE
645	KHK	2483.7/2358.1	2503/2490.4	2420.1	2496.7	0.044935	7883	9529	0.78465	0.78367	0.21633	0.43266	0.99897	TRUE
1217	PSKH1	2955.2/2784.3	2984.2/2921.1	2868.4	2952.5	0.041643	14608	11495	0.78379	0.78342	0.21658	0.43316	0.99897	TRUE
2214	PRKAG2	2213.4/2261.5	2062.7/2270.5	2237.4	2164.1	-0.048014	1157.1	8738.5	0.78379	0.21658	0.78342	0.43316	0.99897	FALSE
2934	GK5	1813.5/1879.6	1886.4/1938.3	1846.3	1912.2	0.05056	2187	7070.4	0.78357	0.78336	0.21664	0.43329	0.99897	TRUE
893	PFKFB2	3419.1/3481.2	3593.8/3492.9	3450	3543	0.038369	1931.9	14094	0.78348	0.78333	0.21667	0.43335	0.99897	TRUE
2779	ACVR1C	3246.5/3208.6	3393.2/3242.7	3227.5	3317.1	0.039501	717.97	13093	0.78319	0.78324	0.21676	0.43352	0.99897	TRUE
519	GK2	1692.3/1569.1	1563.3/1572.8	1629.5	1568	-0.055445	7591.1	6161.3	0.78318	0.21676	0.78324	0.43352	0.99897	FALSE
3124	Non-Targeting Control	4353.6/4414.7	4248.7/4307.4	4384.1	4277.9	-0.035348	1868	18365	0.78317	0.21676	0.78324	0.43353	0.99897	FALSE
1351	STK4	2683.2/2649.7	2732.3/2761.9	2666.4	2747	0.042955	560.53	10605	0.78282	0.78313	0.21687	0.43373	0.99897	TRUE
1735	TAOK2	2223.5/2497.2	2251.1/2311.4	2356.4	2281.1	-0.046833	37470	9252.6	0.78279	0.21688	0.78312	0.43375	0.99897	FALSE
1713	TBRG4	2003.8/1930.2	1938.5/1859.5	1966.7	1898.6	-0.050812	2707.6	7580.2	0.78212	0.21707	0.78293	0.43414	0.99897	FALSE
2252	PANK1	3856.9/3821.6	3698.1/3784.1	3839.2	3740.8	-0.037428	622.5	15860	0.78092	0.21742	0.78258	0.43485	0.99897	FALSE
1475	ZAP70	1357.2/1356	1342.7/1484.8	1356.6	1412	0.057676	0.68423	5035	0.78038	0.78242	0.21758	0.43517	0.99897	TRUE
2574	HKDC1	3090.7/3180.6	2942.5/3156.2	3135.3	3047.5	-0.040995	4039.1	12681	0.78027	0.21762	0.78238	0.43523	0.99897	FALSE
353	DMPK	1991.2/1947.4	2001/1806.4	1969.1	1901.2	-0.050624	959.34	7590.7	0.77973	0.21778	0.78222	0.43555	0.99897	FALSE
1107	PKN1	2415.5/2424	2336.3/2666.3	2419.8	2495.8	0.044643	36.542	9527.5	0.77943	0.78214	0.21786	0.43572	0.99897	TRUE
1776	ULK2	4707.2/4575.4	4689/4380.2	4640.9	4532	-0.034247	8684.3	19558	0.77864	0.2181	0.7819	0.43619	0.99897	FALSE
2428	SCYL1	4002.5/3952.5	4021.1/4134.5	3977.4	4077.4	0.035809	1251.6	16492	0.77856	0.78188	0.21812	0.43624	0.99897	TRUE
3081	Non-Targeting Control	4062.3/4169.2	4057.6/3970.7	4115.4	4013.9	-0.036011	5710.5	17125	0.77546	0.21903	0.78097	0.43807	0.99897	FALSE
190	CDK5	2134.3/2109	2135.6/1970.2	2121.6	2051.2	-0.048628	320.74	8241.2	0.77496	0.21918	0.78082	0.43836	0.99897	FALSE
2987	NME9	2279.1/2205.6	2168.6/2170.4	2242	2169.5	-0.047418	2704.1	8758.6	0.77493	0.21919	0.78081	0.43838	0.99897	FALSE
2944	STK32C	2780.9/2637.1	2898.2/2683	2708	2788.5	0.042233	10339	10787	0.77484	0.78078	0.21922	0.43843	0.99897	TRUE
1453	UCK2	2004.6/1861.6	2057.5/1941.4	1931.8	1998.6	0.049006	10234	7432.2	0.77463	0.78072	0.21928	0.43856	0.99897	TRUE
912	PFKM	3238.1/3383.7	3283.8/3520.2	3310.1	3400	0.038631	10611	13464	0.77443	0.78066	0.21934	0.43868	0.99897	TRUE
3000	SBK1	2239.5/2400.6	2265/2225	2318.7	2244.9	-0.046603	12971	9089.3	0.77339	0.21965	0.78035	0.43929	0.99897	FALSE
2926	ANKK1	2364.1/2397	2437/2473.7	2380.5	2455.3	0.044616	538.66	9357.1	0.77326	0.78031	0.21969	0.43937	0.99897	TRUE
2107	LATS2	2623.4/2698.5	2585.5/2576.8	2660.7	2581.2	-0.043764	2816.1	10579	0.77322	0.2197	0.7803	0.43939	0.99897	FALSE
1276	ROS1	3892.2/3781	3874.4/3608.2	3836.2	3738.9	-0.037049	6191	15846	0.77284	0.21981	0.78019	0.43962	0.99897	FALSE
1959	DOLK	2056.8/2208.3	2100.9/2306.9	2131.2	2201.5	0.04678	11471	8282.4	0.77215	0.77999	0.22001	0.44003	0.99897	TRUE
359	DTYMK	2629.3/2880	2858.2/2807.4	2751.8	2832.7	0.041781	31421	10980	0.77195	0.77993	0.22007	0.44014	0.99897	TRUE
1095	PRKCG	3265/3469.5	3392.4/3162.3	3365.7	3275.3	-0.039266	20914	13714	0.77192	0.22008	0.77992	0.44016	0.99897	FALSE
1637	CPNE3	4021/4022	3923/3920.6	4021.5	3921.8	-0.036215	0.46371	16694	0.77178	0.22012	0.77988	0.44025	0.99897	FALSE
1125	PRKDC	1418.6/1572.7	1463.4/1409	1493.7	1436	-0.056833	11873	5598	0.77167	0.22016	0.77984	0.44031	0.99897	FALSE
2408	ADCK1	2087.1/2176.7	2245.9/2158.2	2131.4	2201.7	0.046738	4008.4	8283.4	0.77147	0.77979	0.22021	0.44043	0.99897	TRUE
2576	HKDC1	6104.8/6117.4	6132.5/5842.3	6111.1	5985.6	-0.029936	79.498	26516	0.77085	0.2204	0.7796	0.4408	0.99897	FALSE
2140	STK39	2274.9/2080.1	2139.1/2070.3	2175.3	2104.4	-0.047778	18987	8471.6	0.77022	0.22058	0.77942	0.44117	0.99897	FALSE
2754	AK7	1376.6/1353.3	1501.6/1342.3	1364.9	1419.7	0.056783	270.11	5068.8	0.77016	0.7794	0.2206	0.44121	0.99897	TRUE
3143	Non-Targeting Control	2501.4/2448.4	2431.8/2366	2474.8	2398.7	-0.045022	1402	9766.7	0.76971	0.22073	0.77927	0.44147	0.99897	FALSE
2564	ADCK4	1878.3/1904	1940.2/1973.2	1891.1	1956.6	0.0491	329.77	7260	0.76879	0.77899	0.22101	0.44202	0.99897	TRUE
639	JAK3	2252.2/2219.1	2117.4/2211.3	2235.6	2163.9	-0.047021	546.31	8730.8	0.76756	0.22137	0.77863	0.44275	0.99897	FALSE
396	EPHA7	4048.8/4110.5	4005.5/3954	4079.5	3979.7	-0.035751	1900.7	16960	0.76692	0.22157	0.77843	0.44313	0.99897	FALSE
1027	EXOSC10	2656.3/2516.1	2542.1/2473.7	2585.3	2507.7	-0.043944	9823.7	10249	0.76641	0.22172	0.77828	0.44343	0.99897	FALSE
799	NPR2	1853.1/1846.2	1856.8/1973.2	1849.7	1914.1	0.049411	23.396	7084.6	0.76608	0.77818	0.22182	0.44363	0.99897	TRUE
910	PFKM	4093.5/3894.7	4144.5/4038.9	3992.9	4091.4	0.035152	19752	16563	0.76543	0.77799	0.22201	0.44401	0.99897	TRUE
294	CSNK1G2	1885.1/1970.8	1969.8/2017.2	1927.5	1993.3	0.048441	3677.3	7413.9	0.76479	0.7778	0.2222	0.4444	0.99897	TRUE
485	FRK	3166.5/2994.6	3210/3119.8	3079.4	3164.6	0.039369	14774	12431	0.76429	0.77765	0.22235	0.44469	0.99897	TRUE
95	BMPR1A	1930.5/2091.8	1882.9/2003.5	2009.6	1942.3	-0.049099	13009	7762.7	0.76356	0.22257	0.77743	0.44513	0.99897	FALSE
847	CDK16	2910.5/2776.1	2868.6/2980.3	2842.5	2923.9	0.040711	9034.2	11380	0.7629	0.77724	0.22276	0.44553	0.99897	TRUE
726	MPP1	1376.6/1369.6	1307.1/1330.1	1373.1	1318.6	-0.058381	24.444	5102.2	0.76289	0.22277	0.77723	0.44553	0.99897	FALSE
1068	PRKAR1B	3591.7/3360.3	3505.3/3265.4	3474	3383.2	-0.038207	26783	14202	0.76211	0.223	0.777	0.446	0.99897	FALSE
1541	DGKZ	2093/2065.6	2160/2135.5	2079.3	2147.7	0.046674	375.59	8060.2	0.76189	0.77694	0.22306	0.44613	0.99897	TRUE
2653	CARD11	1637.6/1439.1	1473/1481.8	1535.1	1477.4	-0.055266	19716	5769.3	0.76006	0.22361	0.77639	0.44722	0.99897	FALSE
602	INSRR	4213/4053.6	3967.3/4099.6	4132.5	4032.9	-0.035202	12705	17204	0.75966	0.22373	0.77627	0.44746	0.99897	FALSE
1954	TWF2	1308.4/1431	1327.1/1301.3	1368.3	1314.1	-0.058219	7518.6	5082.7	0.75963	0.22374	0.77626	0.44748	0.99897	FALSE
1364	STK10	2647/2806.8	2510/2790.7	2725.8	2646.6	-0.042497	12772	10865	0.75933	0.22383	0.77617	0.44766	0.99897	FALSE
2888	MLKL	1853.9/1840.8	1827.3/1999	1847.4	1911.2	0.049004	85.796	7075	0.75924	0.77615	0.22385	0.44771	0.99897	TRUE
2995	MAST4	6029/6363	5998.7/6141	6193.8	6069.5	-0.029245	55770	26913	0.75775	0.2243	0.7757	0.4486	0.99897	FALSE
321	DGKG	2935.8/2881.8	2963.3/2696.7	2908.7	2826.8	-0.041147	1460.1	11673	0.75726	0.22445	0.77555	0.4489	0.99897	FALSE
1639	CPNE3	3775.2/3841.5	3733.7/3693.1	3808.2	3713.3	-0.036376	2194.2	15718	0.7565	0.22468	0.77532	0.44935	0.99897	FALSE
2524	PANK3	1076/1096	1050.9/1222.4	1086	1133.4	0.061672	200.51	3941.2	0.75617	0.77523	0.22477	0.44955	0.99897	TRUE
574	HK2	2875.2/3011.8	2926/2796.8	2942.7	2860.6	-0.040783	9328.9	11824	0.75457	0.22525	0.77475	0.45051	0.99897	FALSE
743	MST1	2120.8/2203.8	2034.9/2152.2	2161.9	2092.7	-0.046898	3439.7	8414	0.75418	0.22537	0.77463	0.45074	0.99897	FALSE
40	ADRBK2	2162.9/2055.7	2234.6/2120.3	2108.6	2176.7	0.045841	5748.8	8185.7	0.7528	0.77422	0.22578	0.45157	0.99897	TRUE
2149	TBK1	969.06/970.52	913.66/937.31	969.79	925.41	-0.067509	1.0656	3480.1	0.75231	0.22593	0.77407	0.45187	0.99897	FALSE
144	CALM3	1592.1/1773.1	1532.9/1712.3	1680.2	1620.1	-0.052458	16398	6372.7	0.752	0.22603	0.77397	0.45205	0.99897	FALSE
526	GRK5	3914.1/4024.7	3764.1/3984.3	3969	3872.6	-0.035466	6116.1	16453	0.75159	0.22615	0.77385	0.4523	0.99897	FALSE
1135	PRKG2	4670.2/4486.1	4737.7/4625.9	4577.2	4681.4	0.032481	16952	19261	0.75112	0.77371	0.22629	0.45258	0.99897	TRUE
2557	MORN1	1835.4/1886	1924.6/1923.2	1860.5	1923.9	0.048286	1278.4	7130.5	0.75031	0.77347	0.22653	0.45307	0.99897	TRUE
16	ACVR1B	1283.9/1241.4	1312.3/1315	1262.5	1313.6	0.057264	906.54	4651.7	0.75009	0.7734	0.2266	0.4532	0.99897	TRUE
732	MPP2	4030.3/4010.3	4305.1/3937.3	4020.3	4117.1	0.03433	200.69	16688	0.74962	0.77326	0.22674	0.45348	0.99897	TRUE
1278	RP2	2132.6/2309.4	2179.1/2120.3	2219.2	2149.5	-0.046047	15632	8660.4	0.74945	0.22679	0.77321	0.45359	0.99897	FALSE
2684	PSKH2	2289.2/2205.6	2265/2370.6	2247	2317.2	0.044372	3498.3	8780	0.74934	0.77317	0.22683	0.45365	0.99897	TRUE
599	INSR	3159.8/3093	3114.4/3309.4	3126.2	3210.4	0.038342	2226.8	12640	0.74914	0.77311	0.22689	0.45377	0.99897	TRUE
2320	PI4K2B	1886.8/1970.8	1936.7/2050.6	1928.3	1992.8	0.047443	3534.3	7417.5	0.74893	0.77305	0.22695	0.4539	0.99897	TRUE
314	DGKA	1526.4/1485.1	1472.1/1427.2	1505.6	1449.5	-0.054795	852.71	5647.3	0.74718	0.22748	0.77252	0.45495	0.99897	FALSE
1580	PRKRA	2253/2232.6	2333.7/2291.7	2242.8	2312.6	0.044186	207.15	8761.9	0.74552	0.77202	0.22798	0.45595	0.99897	TRUE
141	CALM3	2159.5/2221.8	2138.2/2387.3	2190.5	2259.3	0.044637	1938.6	8536.7	0.74532	0.77196	0.22804	0.45608	0.99897	TRUE
2341	ETNK1	1699.9/1629.6	1618/1592.5	1664.3	1605.2	-0.052154	2470.2	6306.6	0.74455	0.22827	0.77173	0.45654	0.99897	FALSE
2033	PIP5K1C	2952.6/2899.8	2915.5/2777	2926.1	2845.5	-0.040313	1395.1	11750	0.74411	0.22841	0.77159	0.45681	0.99897	FALSE
675	MAK	3422.4/3522.8	3421.9/3345.8	3472.2	3383.6	-0.037284	5032.4	14194	0.74376	0.22851	0.77149	0.45702	0.99897	FALSE
1871	MERTK	1784/1778.5	1624.1/1821.5	1781.3	1720	-0.050498	15.197	6796.6	0.74362	0.22855	0.77145	0.4571	0.99897	FALSE
502	GALK1	2524.9/2496.3	2422.2/2451	2510.6	2436.6	-0.04315	411.19	9922.7	0.74294	0.22876	0.77124	0.45752	0.99897	FALSE
849	CDK17	2346.5/2370.8	2445.7/2414.6	2358.6	2430.1	0.043061	295.77	9262.1	0.74283	0.77121	0.22879	0.45758	0.99897	TRUE
1297	RPS6KB2	841.09/756.55	773.83/743.17	797.7	758.35	-0.072895	3575.4	2807.5	0.74271	0.22883	0.77117	0.45765	0.99897	FALSE
2688	TPD52L3	3783.6/3981.4	3897.8/4054.1	3881.2	3975.2	0.034494	19558	16052	0.74146	0.77079	0.22921	0.45841	0.99897	TRUE
631	JAK1	3428.3/3558	3511.3/3652.2	3492.5	3581.1	0.036096	8403.6	14286	0.74055	0.77052	0.22948	0.45897	0.99897	TRUE
2515	CAMKV	1322.7/1394.8	1375.7/1446.9	1358.3	1410.9	0.054758	2604.7	5041.8	0.74055	0.77052	0.22948	0.45897	0.99897	TRUE
1361	STK10	2460.1/2546.8	2387.5/2472.2	2503.1	2429.5	-0.043049	3759.5	9890.1	0.74024	0.22958	0.77042	0.45915	0.99897	FALSE
1764	AATK	1877.5/1776.7	1883.8/1892.8	1826.4	1888.3	0.048037	5078.5	6986.6	0.74021	0.77041	0.22959	0.45917	0.99897	TRUE
517	GK2	880.66/780.93	767.75/811.43	829.3	789.29	-0.07125	4977.3	2929.9	0.73915	0.22991	0.77009	0.45982	0.99897	FALSE
615	ITK	2299.3/2074.7	2002.8/2235.6	2184.1	2116	-0.045693	25251	8509.3	0.73847	0.23011	0.76989	0.46023	0.99897	FALSE
781	NME2	2757.3/3013.6	2665.4/2948.4	2882.6	2803.4	-0.040201	32851	11557	0.73711	0.23053	0.76947	0.46105	0.99897	FALSE
1005	PKD2	2340.6/2295.8	2391/2385.7	2318.1	2388.4	0.043061	999.88	9086.9	0.73708	0.76946	0.23054	0.46107	0.99897	TRUE
911	PFKM	1801.7/1765.9	1766.5/1680.5	1783.7	1723	-0.049966	642.01	6806.8	0.73637	0.23075	0.76925	0.4615	0.99897	FALSE
1279	RP2	1135.8/1221.5	1160.3/1099.6	1177.9	1129.5	-0.060362	3676.8	4309.7	0.73581	0.23092	0.76908	0.46185	0.99897	FALSE
26	ACVRL1	1907.8/2120.7	2020.1/2134	2011.4	2076.3	0.045742	22676	7770.7	0.73543	0.76896	0.23104	0.46208	0.99897	TRUE
466	FGR	2426.4/2593.8	2461.3/2410	2508.7	2435.5	-0.042692	14004	9914.6	0.73493	0.23119	0.76881	0.46238	0.99897	FALSE
2642	MEX3B	2269.8/2283.2	2249.4/2165.8	2276.5	2207.2	-0.044574	89.304	8907.3	0.73419	0.23142	0.76858	0.46284	0.99897	FALSE
2050	DAPK2	1999.6/2092.7	1916.8/2046	2045.6	1980.3	-0.046767	4337.2	7916.4	0.73369	0.23157	0.76843	0.46313	0.99897	FALSE
2705	PLXNA4	4767/4671.1	4987.8/4662.3	4718.8	4822.3	0.031284	4595.3	19921	0.73305	0.76824	0.23176	0.46353	0.99897	TRUE
1136	PRKG2	1648.5/1661.2	1640.6/1788.2	1654.8	1712.8	0.049646	80.294	6266.8	0.73231	0.76801	0.23199	0.46398	0.99897	TRUE
1811	GNE	3287.7/3129.1	3262.1/3320	3207.5	3290.9	0.037052	12578	13003	0.73196	0.7679	0.2321	0.46419	0.99897	TRUE
1552	DGKD	2335.5/2444.8	2313.7/2323.6	2389.5	2318.6	-0.043449	5973.7	9396.3	0.73163	0.2322	0.7678	0.46439	0.99897	FALSE
2530	FASTKD1	2142.7/2162.2	2135.6/2036.9	2152.4	2085.7	-0.045433	190.5	8373.5	0.72956	0.23283	0.76717	0.46566	0.99897	FALSE
850	CDK17	1030.5/1046.4	1067.4/925.18	1038.4	993.74	-0.063371	125.38	3751.8	0.72925	0.23292	0.76708	0.46585	0.99897	FALSE
610	IRAK2	1260.4/1264.8	1309.7/1315	1262.6	1312.3	0.055687	9.9827	4652.3	0.72906	0.76702	0.23298	0.46596	0.99897	TRUE
950	PIK3C2A	3133.7/3306.1	3111.8/3159.2	3218.7	3135.4	-0.037802	14868	13054	0.72881	0.23306	0.76694	0.46612	0.99897	FALSE
2723	TBCK	2414.7/2420.4	2484.8/2215.9	2417.5	2346.5	-0.043027	16.702	9517.9	0.72843	0.23318	0.76682	0.46635	0.99897	FALSE
1203	EIF2AK2	3551.3/3301.6	3281.2/3395.9	3424.1	3338	-0.036735	31181	13977	0.72838	0.23319	0.76681	0.46638	0.99897	FALSE
1413	TIE1	2361.6/2432.2	2400.5/2535.9	2396.6	2467.3	0.041899	2489.3	9427.1	0.72769	0.7666	0.2334	0.4668	0.99897	TRUE
2396	PAK6	1382.4/1503.2	1393.9/1603.1	1441.5	1494.9	0.052376	7291.1	5383.2	0.7269	0.76636	0.23364	0.46729	0.99897	TRUE
105	BMX	4117.9/4172.8	4089.8/4010.1	4145.2	4049.7	-0.033618	1507.6	17262	0.72686	0.23365	0.76635	0.46731	0.99897	FALSE
213	CHKB	4087.6/4403.9	4429.3/4251.3	4242.8	4339.4	0.032472	50052	17712	0.72586	0.76604	0.23396	0.46793	0.99897	TRUE
2905	HIPK1	2546.8/2438.5	2437.9/2402.4	2492.1	2420.1	-0.042271	5870.2	9842.1	0.72562	0.23403	0.76597	0.46807	0.99897	FALSE
1392	TEC	1255.3/1329.8	1234.1/1249.7	1292	1241.9	-0.057037	2777.3	4771.8	0.7256	0.23404	0.76596	0.46809	0.99897	FALSE
361	DYRK1A	1262.1/1293.7	1381.8/1275.5	1277.8	1327.6	0.05512	501.65	4713.9	0.72537	0.76589	0.23411	0.46822	0.99897	TRUE
2364	SCYL2	1523.9/1430	1407/1437.8	1476.2	1422.3	-0.053642	4404.2	5526	0.72531	0.23413	0.76587	0.46826	0.99897	FALSE
1051	PRKACB	2564.5/2575.7	2613.3/2385.7	2570.1	2496.9	-0.041654	62.715	10183	0.72514	0.23418	0.76582	0.46837	0.99897	FALSE
1087	PRKCD	2708.5/2875.4	2802.6/2933.3	2790.7	2867.2	0.038998	13941	11151	0.72436	0.76558	0.23442	0.46884	0.99897	TRUE
2460	SNX16	1667.9/1681.9	1607.6/1867	1674.9	1732.5	0.048737	99.019	6350.6	0.72256	0.76503	0.23497	0.46995	0.99897	TRUE
573	HK2	1694.8/1765.9	1807.3/1770	1730	1788.6	0.048012	2527.3	6581.2	0.72205	0.76487	0.23513	0.47027	0.99897	TRUE
2755	AK7	1491.9/1551.9	1598/1554.6	1521.6	1576.2	0.050783	1802	5713.4	0.7217	0.76476	0.23524	0.47048	0.99897	TRUE
77	ATR	3159.8/3057.8	3268.2/3112.2	3108.4	3189.2	0.037045	5196.6	12561	0.72162	0.76473	0.23527	0.47053	0.99897	TRUE
269	MAPK14	2445.8/2451.1	2586.4/2454	2448.5	2519.3	0.041141	14.171	9652.3	0.72122	0.76461	0.23539	0.47077	0.99897	TRUE
39	ADRBK2	4925.3/4716.3	4850.6/4586.4	4819.6	4716.7	-0.031156	21845	20392	0.72121	0.23539	0.76461	0.47078	0.99897	FALSE
2881	FUK	1334.5/1435.5	1293.2/1372.6	1384	1332.3	-0.054922	5103.1	5147.2	0.72112	0.23542	0.76458	0.47083	0.99897	FALSE
1180	MAP2K1	3435.1/3304.3	3252.5/3317	3369	3284.6	-0.03661	8553.5	13729	0.7207	0.23555	0.76445	0.4711	0.99897	FALSE
3094	Non-Targeting Control	1651.9/1627.8	1660.6/1509.1	1639.8	1583	-0.05078	290.39	6204	0.72045	0.23562	0.76438	0.47125	0.99897	FALSE
1274	ROS1	2388.6/2241.7	2264.2/2507.1	2313.9	2382.5	0.042121	10789	9069	0.72018	0.76429	0.23571	0.47141	0.99897	TRUE
629	JAK1	1328.6/1265.7	1331.4/1362	1296.8	1346.6	0.054365	1973.8	4791	0.72001	0.76424	0.23576	0.47152	0.99897	TRUE
33	ADRBK1	1369.8/1412.9	1287.1/1393.8	1391.2	1339.4	-0.054682	927.92	5176.5	0.71969	0.23586	0.76414	0.47172	0.99897	FALSE
1014	PKM	1830.4/1916.7	2031.4/1841.3	1873	1934	0.046203	3725.3	7183.3	0.71958	0.76411	0.23589	0.47178	0.99897	TRUE
1110	PKN2	2019.8/2087.3	2153/2082.4	2053.3	2117.4	0.044362	2278.8	7949	0.7195	0.76408	0.23592	0.47183	0.99897	TRUE
2083	PRKD2	2482.8/2738.2	2654.1/2707.3	2607.4	2680.6	0.039909	32627	10346	0.7193	0.76402	0.23598	0.47196	0.99897	TRUE
1329	SRMS	2138.5/2106.3	2211.2/2164.3	2122.3	2187.6	0.043707	519.89	8244.3	0.71929	0.76402	0.23598	0.47196	0.99897	TRUE
3005	IDNK	2348.1/2755.4	2449.2/2793.7	2543.6	2615.8	0.040342	83052	10067	0.7192	0.76399	0.23601	0.47202	0.99897	TRUE
666	LTK	1283.1/1414.7	1321.9/1478.8	1347.3	1398.1	0.053374	8664.8	4997	0.71886	0.76389	0.23611	0.47223	0.99897	TRUE
1098	PRKCH	874.76/874.82	850.26/984.33	874.79	914.84	0.064507	0.0016872	3107.1	0.71846	0.76376	0.23624	0.47247	0.99897	TRUE
905	PFKL	2182.3/2191.1	2055.7/2187.1	2186.7	2120.4	-0.044408	39.059	8520.5	0.71842	0.23625	0.76375	0.4725	0.99897	FALSE
804	NTRK1	1845.5/1736.1	1788.2/1912.5	1790	1849.3	0.047052	5986.2	6833.1	0.71827	0.76371	0.23629	0.47259	0.99897	TRUE
2517	FASTKD3	3398.9/3596.8	3445.3/3376.1	3496.4	3410.6	-0.035864	19591	14303	0.71801	0.23638	0.76362	0.47275	0.99897	FALSE
142	CALM3	2461.8/2304	2542.1/2363	2381.6	2450.9	0.041382	12459	9361.8	0.71654	0.76317	0.23683	0.47366	0.99897	TRUE
1477	MAP3K12	2367.5/2226.3	2280.7/2176.4	2295.8	2227.9	-0.043281	9967.7	8990.7	0.71591	0.23702	0.76298	0.47405	0.99897	FALSE
2183	MINK1	4879/4896.8	4940.9/5041.5	4887.9	4990.9	0.030084	159.48	20712	0.71582	0.76295	0.23705	0.4741	0.99897	TRUE
1909	FASTK	2807/2629.9	2832.2/2751.3	2717	2791.4	0.038976	15688	10827	0.71532	0.76279	0.23721	0.47441	0.99897	TRUE
1822	SGK2	2514/2507.1	2505.6/2660.3	2510.5	2581.8	0.040349	23.793	9922.6	0.71511	0.76273	0.23727	0.47454	0.99897	TRUE
1288	RPS6KA2	3365.2/3419.8	3309/3307.9	3392.4	3308.4	-0.03615	1493.4	13834	0.71396	0.23763	0.76237	0.47525	0.99897	FALSE
1631	STK19	3276.8/3268.2	3260.3/3452	3272.5	3354.8	0.035829	37.131	13295	0.71388	0.76235	0.23765	0.4753	0.99897	TRUE
2176	HUNK	3783.6/3897.4	3684.2/3817.5	3840.1	3750.2	-0.034155	6475.5	15864	0.71351	0.23776	0.76224	0.47553	0.99897	FALSE
2457	SNX16	2023.2/1925.7	1916.8/1906.5	1973.8	1911.6	-0.046175	4750.2	7610.6	0.71305	0.23791	0.76209	0.47581	0.99897	FALSE
2757	SGK494	2890.3/2866.4	2825.2/2778.6	2878.4	2801.8	-0.038879	286.14	11539	0.71272	0.23801	0.76199	0.47602	0.99897	FALSE
2356	NAGK	3227.1/3061.4	3044.1/3081.9	3143.2	3062.9	-0.037297	13728	12716	0.7116	0.23836	0.76164	0.47671	0.99897	FALSE
3057	Non-Targeting Control	2887/2771.6	3014.6/2798.3	2828.7	2904.4	0.038085	6653.5	11319	0.71148	0.76161	0.23839	0.47679	0.99897	TRUE
1652	KALRN	1935.6/1899.5	2032.3/1926.2	1917.5	1978.5	0.0452	651.03	7371.4	0.71116	0.76151	0.23849	0.47699	0.99897	TRUE
2439	TRIB3	1489.4/1445.4	1453/1377.1	1467.2	1414.6	-0.052691	966.93	5488.9	0.71073	0.23863	0.76137	0.47725	0.99897	FALSE
1970	ICK	954.75/1025.6	878.92/1020.7	989.54	947.17	-0.063057	2510.2	3558.1	0.71017	0.2388	0.7612	0.4776	0.99897	FALSE
3043	SBK3	2394.4/2421.3	2424.8/2529.8	2407.9	2476.8	0.040703	361.51	9475.8	0.70809	0.76056	0.23944	0.47889	0.99897	TRUE
1400	TESK1	2705.1/2808.6	2717.5/2948.4	2756.4	2830.6	0.038327	5358.9	11000	0.7078	0.76047	0.23953	0.47907	0.99897	TRUE
2717	STRADA	1315.1/1514.9	1451.3/1474.2	1411.5	1462.7	0.051391	19989	5259.7	0.70627	0.75999	0.24001	0.48002	0.99897	TRUE
2329	STYK1	5197.2/5100	5061.6/5026.3	5148.4	5043.9	-0.029565	4729.6	21935	0.70525	0.24033	0.75967	0.48066	0.99897	FALSE
1230	PTK7	2521.6/2465.6	2368.4/2479.8	2493.4	2423.4	-0.041048	1568.3	9848	0.70509	0.24038	0.75962	0.48075	0.99897	FALSE
515	GK	2194.1/2309.4	2256.4/2115.8	2251	2184.9	-0.042948	6650.4	8797.2	0.70424	0.24064	0.75936	0.48129	0.99897	FALSE
1643	PRPF4B	1354.7/1443.6	1408.7/1490.9	1398.4	1449.2	0.051441	3955.1	5206.1	0.70403	0.75929	0.24071	0.48142	0.99897	TRUE
1842	NME6	4276.2/4378.6	4144.5/4322.5	4327.1	4232.6	-0.031854	5250	18101	0.70249	0.24119	0.75881	0.48237	0.99897	FALSE
1574	CASK	2162.9/2042.2	2048.8/2027.8	2101.7	2038.3	-0.044169	7293.1	8155.9	0.70201	0.24134	0.75866	0.48267	0.99897	FALSE
3150	Non-Targeting Control	2373.4/2638.9	2444/2422.1	2502.6	2433	-0.040681	35274	9888.1	0.70005	0.24195	0.75805	0.4839	0.99897	FALSE
390	EPHA5	2928.2/3150.8	2830.4/3095.5	3037.5	2960	-0.037252	24778	12245	0.69994	0.24198	0.75802	0.48397	0.99897	FALSE
881	PDK4	2874.3/2717.5	2696.7/2745.2	2794.8	2720.8	-0.038682	12310	11169	0.69987	0.242	0.758	0.48401	0.99897	FALSE
1227	PTK6	1749.5/1822.8	1750/1706.3	1785.8	1728	-0.047413	2682.6	6815.4	0.69973	0.24205	0.75795	0.48409	0.99897	FALSE
671	LYN	3590/3523.7	3465.3/3479.3	3556.7	3472.3	-0.034633	2199.2	14576	0.69898	0.24228	0.75772	0.48456	0.99897	FALSE
2373	RIOK2	2893.7/2696.7	2911.2/2824.1	2793.5	2867.3	0.037626	19414	11164	0.69886	0.75768	0.24232	0.48464	0.99897	TRUE
1064	PRKAR1A	4090.9/3859.5	4153.2/3975.2	3973.5	4063.2	0.032191	26784	16474	0.69872	0.75764	0.24236	0.48472	0.99897	TRUE
690	MAP3K1	3361.8/3220.3	3459.2/3285.1	3290.3	3371.1	0.034967	10012	13375	0.69821	0.75748	0.24252	0.48505	0.99897	TRUE
348	DLG1	2365.8/2080.1	2196.4/2111.2	2218.3	2153.4	-0.042847	40868	8656.6	0.69802	0.24258	0.75742	0.48517	0.99897	FALSE
1481	MAPKAPK3	3483.9/3470.4	3319.4/3470.2	3477.1	3393.9	-0.034928	91.163	14216	0.69777	0.24266	0.75734	0.48532	0.99897	FALSE
461	FGFR4	3132/3297.1	3356.7/3230.5	3213.5	3293	0.035281	13629	13030	0.69714	0.75714	0.24286	0.48572	0.99897	TRUE
428	ERBB3	2887.8/3007.3	3051.9/2993.9	2946.9	3022.8	0.036649	7133.9	11842	0.69698	0.75709	0.24291	0.48582	0.99897	TRUE
837	PCK1	2104/2121.6	2048.8/2050.6	2112.8	2049.7	-0.043724	155.26	8203.4	0.69669	0.243	0.757	0.486	0.99897	FALSE
1496	CDC7	1309.2/1379.5	1232.4/1360.5	1343.9	1294.8	-0.053586	2471	4983	0.69466	0.24363	0.75637	0.48727	0.99897	FALSE
1001	PKD1	2253/2312.1	2173/2261.4	2282.4	2216.7	-0.042067	1746.1	8932.5	0.69429	0.24375	0.75625	0.4875	0.99897	FALSE
3048	FPGT-TNNI3K	2535.9/2376.2	2425.7/2347.8	2454.7	2386.5	-0.040688	12755	9679.6	0.69412	0.2438	0.7562	0.48761	0.99897	FALSE
3013	EIF2AK4	2194.9/2250.7	2284.1/2290.2	2222.6	2287.2	0.041276	1556.6	8675.1	0.69291	0.75582	0.24418	0.48836	0.99897	TRUE
1714	TBRG4	1492.7/1615.1	1510.3/1489.4	1552.7	1499.8	-0.049988	7492.1	5842.2	0.69227	0.24438	0.75562	0.48877	0.99897	FALSE
3113	Non-Targeting Control	3255.7/3010	3269.9/2849.8	3130.4	3052.7	-0.03629	30214	12659	0.69135	0.24467	0.75533	0.48934	0.99897	FALSE
1009	PKLR	1610.6/1609.7	1616.3/1498.5	1610.2	1556.3	-0.049085	0.40589	6080.7	0.69114	0.24474	0.75526	0.48948	0.99897	FALSE
467	FGR	3121.9/3247.4	3052.8/3159.2	3184	3105.6	-0.035987	7880	12899	0.69089	0.24482	0.75518	0.48964	0.99897	FALSE
2412	PAK7	2546.8/2590.2	2697.6/2579.9	2568.4	2638.1	0.03859	938.54	10175	0.69052	0.75507	0.24493	0.48987	0.99897	TRUE
1373	SYK	1945.7/1847.1	1864.7/2049	1895.8	1954.7	0.044116	4856.8	7279.6	0.6903	0.755	0.245	0.49	0.99897	TRUE
2969	MYLK4	2285.8/2147.8	2247.7/2059.7	2215.7	2151.6	-0.042348	9531.7	8645.4	0.68964	0.24521	0.75479	0.49042	0.99897	FALSE
731	MPP2	2783.4/2898.9	2823.5/3007.6	2840.6	2914.1	0.036842	6671.2	11372	0.68925	0.75467	0.24533	0.49066	0.99897	TRUE
1187	MAP2K3	1889.3/1758.7	1803.9/1727.5	1822.8	1765.3	-0.046247	8533	6971.4	0.68911	0.24538	0.75462	0.49075	0.99897	FALSE
1073	PRKAR2B	2897.9/2871.8	2809.6/2811.9	2884.8	2810.8	-0.037522	340.16	11567	0.68886	0.24546	0.75454	0.49091	0.99897	FALSE
2489	WNK1	6119.1/6153.5	6115.1/6385.2	6136.3	6248.7	0.02618	591.99	26636	0.68862	0.75447	0.24553	0.49107	0.99897	TRUE
2798	LRGUK	2547.7/2635.3	2785.3/2542	2591.1	2660.8	0.038291	3839.2	10275	0.68782	0.75422	0.24578	0.49157	0.99897	TRUE
1829	LRPPRC	2903.8/2939.5	2967.7/2731.5	2921.6	2847.2	-0.037237	638.48	11730	0.68758	0.24586	0.75414	0.49172	0.99897	FALSE
1499	NME5	3310.5/3264.6	3137/3280.6	3287.4	3208	-0.035277	1053.7	13362	0.68718	0.24598	0.75402	0.49197	0.99897	FALSE
2062	SH3BP4	1500.3/1540.2	1550.3/1594	1520.1	1572	0.04838	795.06	5707.3	0.68667	0.75385	0.24615	0.49229	0.99897	TRUE
2910	AK9	754.37/798.08	825.94/797.77	775.92	811.74	0.065025	955.69	2723.4	0.68636	0.75376	0.24624	0.49248	0.99897	TRUE
1419	TK1	1862.3/1716.2	1850.8/1838.2	1787.8	1844.5	0.045006	10678	6824	0.68617	0.7537	0.2463	0.49261	0.99897	TRUE
456	FGFR3	2059.4/2033.1	2181.7/2035.4	2046.2	2107.3	0.0424	344.05	7918.9	0.68615	0.75369	0.24631	0.49262	0.99897	TRUE
856	CDK18	2631/2605.5	2802.6/2578.4	2618.2	2688.2	0.038012	325.64	10393	0.68592	0.75362	0.24638	0.49276	0.99897	TRUE
2818	MYO3B	3077.2/3235.7	3044.1/3112.2	3155.5	3078	-0.035861	12550	12771	0.68574	0.24644	0.75356	0.49288	0.99897	FALSE
3023	CKMT1A	1363.1/1502.3	1350.5/1412	1431	1380.9	-0.051333	9692.9	5339.8	0.68501	0.24667	0.75333	0.49334	0.99897	FALSE
1806	AKT3	4538/4635	4649.1/4713.8	4586.3	4681.3	0.029602	4707.2	19303	0.68446	0.75316	0.24684	0.49369	0.99897	TRUE
2241	STK26	2477.8/2396.1	2315.4/2425.2	2436.6	2369.7	-0.040162	3341	9600.6	0.683	0.2473	0.7527	0.4946	0.99897	FALSE
1498	NME5	1072.6/1021.1	1092.6/1084.4	1046.5	1088.5	0.056664	1328.4	3784.1	0.68214	0.75242	0.24758	0.49515	0.99897	TRUE
1102	PRKCI	1936.4/1851.7	1822.1/1848.8	1893.6	1835.4	-0.044975	3593.8	7270.3	0.68199	0.24762	0.75238	0.49525	0.99897	FALSE
1785	MELK	1928.9/1909.4	2098.3/1864	1919.1	1977.7	0.043339	188.52	7378.5	0.68169	0.75228	0.24772	0.49544	0.99897	TRUE
885	PDPK1	2875.2/2824	2911.2/2933.3	2849.5	2922.2	0.036355	1310.7	11411	0.68097	0.75206	0.24794	0.49589	0.99897	TRUE
2728	TP53RK	1353/1471.6	1339.2/1592.5	1411	1460.4	0.049566	7036	5257.9	0.68067	0.75196	0.24804	0.49608	0.99897	TRUE
1914	CLP1	1120.6/1124.9	1184.6/1148.1	1122.8	1166.2	0.054775	9.215	4088.4	0.68009	0.75178	0.24822	0.49645	0.99897	TRUE
806	NTRK2	1884.2/1911.2	1805.6/1874.6	1897.7	1839.8	-0.044682	364.79	7287.7	0.67828	0.2488	0.7512	0.49759	0.99897	FALSE
1911	FASTK	1742.8/1893.2	1843/1903.4	1816.4	1872.9	0.044179	11315	6944.5	0.67818	0.75117	0.24883	0.49766	0.99897	TRUE
2630	TSSK6	2214.3/2219.1	2172.1/2135.5	2216.7	2153.7	-0.041553	11.675	8649.5	0.67701	0.2492	0.7508	0.4984	0.99897	FALSE
3018	WEE2	7950.3/7756.9	7576.8/7879.2	7853	7726.5	-0.023434	18702	34999	0.67643	0.24938	0.75062	0.49877	0.99897	FALSE
559	GUK1	1537.4/1761.4	1562.4/1847.3	1645.6	1698.9	0.046003	25121	6228.2	0.676	0.75048	0.24952	0.49904	0.99897	TRUE
1762	AATK	2205.9/2190.2	2226/2049	2198	2135.7	-0.041498	122.28	8569.2	0.67356	0.25029	0.74971	0.50059	0.99897	FALSE
2978	NEK5	3062.1/2999.1	2885.1/3028.8	3030.4	2956.1	-0.03582	1982.2	12213	0.67267	0.25058	0.74942	0.50116	0.99897	FALSE
523	GRK4	2777.5/2867.3	2767/3025.8	2822.1	2893.5	0.036061	4032.2	11290	0.67248	0.74936	0.25064	0.50128	0.99897	TRUE
1465	WEE1	2854.1/2850.2	2960.7/2887.8	2852.2	2924	0.035884	7.8804	11423	0.67233	0.74931	0.25069	0.50137	0.99897	TRUE
1151	MAPK6	1402.7/1505.9	1448.7/1360.5	1453.4	1403.9	-0.049944	5330.1	5431.8	0.67144	0.25097	0.74903	0.50194	0.99897	FALSE
2199	VRK3	3252.4/3168.9	3157/3110.7	3210.3	3133.8	-0.034818	3487.2	13016	0.67119	0.25105	0.74895	0.5021	0.99897	FALSE
97	BMPR1B	3544.5/3465	3560.8/3292.7	3504.5	3424.2	-0.03346	3163.3	14340	0.67114	0.25107	0.74893	0.50213	0.99897	FALSE
355	DMPK	2751.4/2788.8	2739.2/2660.3	2770	2699.5	-0.037219	697.68	11060	0.67106	0.25109	0.74891	0.50218	0.99897	FALSE
971	PIK3CB	1733.5/1619.6	1590.2/1654.7	1675.6	1622.1	-0.046767	6487.5	6353.6	0.67091	0.25114	0.74886	0.50228	0.99897	FALSE
1677	MAP3K6	3051.1/3065	3103.1/3162.3	3058.1	3132.6	0.034709	96.428	12336	0.67065	0.74878	0.25122	0.50244	0.99897	TRUE
1178	MAP2K1	5992.8/5966.7	6063/6112.2	5979.7	6087.6	0.025776	342.78	25886	0.67012	0.74861	0.25139	0.50278	0.99897	TRUE
172	CDK1	1610.6/1607.9	1499.9/1616.8	1609.3	1557.2	-0.047369	3.6629	6077	0.66721	0.25232	0.74768	0.50464	0.99897	FALSE
1824	SGK2	1708.3/1654.8	1758.7/1710.8	1681.3	1734.6	0.044956	1427.2	6377.6	0.66678	0.74754	0.25246	0.50491	0.99897	TRUE
2558	MORN1	3200.2/3284.4	3109.2/3223	3242	3165.6	-0.034415	3549.1	13158	0.66643	0.25257	0.74743	0.50514	0.99897	FALSE
183	CDK3	3883.8/4090.6	4090.6/4052.6	3985.9	4071.6	0.030674	21389	16531	0.66636	0.74741	0.25259	0.50518	0.99897	TRUE
855	CDK18	1097.9/1114.1	1208.9/1090.5	1105.9	1148.2	0.054046	131.08	4021.1	0.66635	0.74741	0.25259	0.50519	0.99897	TRUE
2712	NEK9	2684.1/2740.9	2679.3/2887.8	2712.3	2781.6	0.036353	1616.6	10806	0.66606	0.74731	0.25269	0.50538	0.99897	TRUE
586	IGF1R	2136.8/2179.4	2063.6/2130.9	2158	2097	-0.041361	905.96	8397.3	0.66587	0.25275	0.74725	0.50549	0.99897	FALSE
1010	PKLR	2341.4/2294.9	2351.9/2411.5	2318.1	2381.5	0.038952	1079.4	9086.7	0.6658	0.74723	0.25277	0.50554	0.99897	TRUE
1104	PRKCI	1374/1334.4	1362.7/1440.8	1354	1401.2	0.049368	787.13	5024.5	0.66548	0.74713	0.25287	0.50575	0.99897	TRUE
468	FGR	5267.9/5216.4	5174.5/5111.2	5242.1	5142.8	-0.027601	1327	22378	0.66419	0.25328	0.74672	0.50657	0.99897	FALSE
2977	NEK5	2090.5/2171.3	2153/2229.5	2130.5	2190.9	0.040333	3260.3	8279.4	0.66415	0.7467	0.2533	0.5066	0.99897	TRUE
2938	MAGI3	2217.6/2208.3	2283.3/2265.9	2212.9	2274.6	0.039615	43.891	8633.4	0.66335	0.74645	0.25355	0.50711	0.99897	TRUE
392	EPHA5	3355.9/3310.6	3270.8/3241.2	3333.2	3255.9	-0.033825	1027.3	13567	0.66333	0.25356	0.74644	0.50712	0.99897	FALSE
534	MKNK2	1139.1/1132.1	1080.4/1105.7	1135.6	1093	-0.055186	24.549	4140	0.66296	0.25368	0.74632	0.50736	0.99897	FALSE
250	CLK2	1934.8/2109.9	2063.6/2094.5	2020.4	2079	0.041211	15339	7808.9	0.66285	0.74629	0.25371	0.50742	0.99897	TRUE
1600	RIPK1	3523.5/3586.9	3672.9/3597.6	3555	3635	0.032099	2009.1	14568	0.66285	0.74629	0.25371	0.50743	0.99897	TRUE
681	MARK3	1510.4/1629.6	1749.2/1500	1568.9	1619.8	0.046061	7101	5909.2	0.66253	0.74618	0.25382	0.50763	0.99897	TRUE
843	PCK2	2210.9/2243.5	2228.6/2350.9	2227.1	2288.9	0.039446	530.6	8694.4	0.66237	0.74613	0.25387	0.50773	0.99897	TRUE
2527	FN3KRP	2240.4/2269.7	2199.9/2440.3	2255	2317	0.039138	428.95	8814.4	0.66079	0.74563	0.25437	0.50875	0.99897	TRUE
1286	RPS6KA2	3877.1/3615.7	3767.5/3559.7	3744.1	3662.1	-0.031944	34157	15426	0.66031	0.25453	0.74547	0.50906	0.99897	FALSE
1858	PAK4	4583.5/4618.8	4676/4348.3	4601.1	4509.2	-0.0291	623.45	19372	0.66024	0.25455	0.74545	0.5091	0.99897	FALSE
23	ACVR2B	3561.4/3609.4	3634.7/3696.2	3585.3	3665.3	0.031816	1155.5	14705	0.65944	0.74519	0.25481	0.50961	0.99897	TRUE
2725	TP53RK	2530/2886.3	2614.2/2936.3	2702.3	2770.6	0.035992	63538	10762	0.65826	0.74482	0.25518	0.51037	0.99897	TRUE
1530	CDC42BPA	477.37/455.92	482.88/401.92	466.52	440.55	-0.082469	230.19	1557.9	0.65811	0.25523	0.74477	0.51047	0.99897	FALSE
2236	CMPK1	2694.2/2676.8	2625.5/2887.8	2685.5	2753.5	0.036068	150.39	10688	0.65783	0.74468	0.25532	0.51065	0.99897	TRUE
1734	TAOK2	2210.1/2371.7	2305/2152.2	2289.4	2227.3	-0.039702	13064	8963.1	0.6567	0.25569	0.74431	0.51137	0.99897	FALSE
1818	ACTR2	1837.9/1688.3	1798.7/1621.3	1761.5	1707.7	-0.044729	11207	6713.4	0.65669	0.25569	0.74431	0.51138	0.99897	FALSE
2775	CIB4	2061.9/2147.8	2030.5/2059.7	2104.4	2045	-0.041249	3689.7	8167.6	0.65665	0.2557	0.7443	0.5114	0.99897	FALSE
2820	MYO3B	2636.9/2531.5	2622/2678.5	2583.7	2650.1	0.036604	5559.8	10242	0.65628	0.74418	0.25582	0.51164	0.99897	TRUE
1716	TBRG4	2445/2427.7	2312.8/2432.8	2436.3	2372	-0.038551	149.77	9599.3	0.65593	0.25594	0.74406	0.51187	0.99897	FALSE
816	ROR1	2132.6/2039.4	2279.8/2017.2	2085.5	2144.5	0.040213	4339.9	8086.8	0.65583	0.74403	0.25597	0.51194	0.99897	TRUE
2570	MAP3K19	1409.4/1473.4	1413.9/1568.2	1441	1489.1	0.047292	2048	5381.1	0.65507	0.74379	0.25621	0.51242	0.99897	TRUE
2699	XRCC6BP1	1958.3/2047.6	2045.3/2074.8	2002.5	2060	0.040867	3982.8	7732.4	0.65462	0.74364	0.25636	0.51271	0.99897	TRUE
2335	PI4K2A	3803/3709.6	3697.2/3652.2	3756	3674.6	-0.031606	4357.2	15481	0.65433	0.25645	0.74355	0.5129	0.99897	FALSE
2066	SGK3	901.71/866.7	987.48/858.44	884.03	920.7	0.058582	612.87	3143.2	0.65419	0.74351	0.25649	0.51299	0.99897	TRUE
1596	TNK1	3693.5/3680.8	3629.5/3583.9	3687.1	3606.6	-0.031848	81.773	15167	0.65386	0.2566	0.7434	0.5132	0.99897	FALSE
2265	CSNK1G1	3886.3/3943.5	3833.5/3829.6	3914.8	3831.6	-0.030989	1631.8	16205	0.6537	0.25665	0.74335	0.51331	0.99897	FALSE
1366	STK11	2232.8/2156.8	2226/2284.1	2194.5	2254.9	0.039142	2887	8553.9	0.65285	0.74307	0.25693	0.51385	0.99897	TRUE
1848	TRIB1	1442.2/1356.9	1409.6/1483.3	1398.9	1446	0.047692	3639	5208.2	0.65197	0.74279	0.25721	0.51442	0.99897	TRUE
626	ITPKB	2324.6/2348.2	2245.9/2302.3	2336.4	2274	-0.039039	279.46	9165.9	0.65178	0.25727	0.74273	0.51454	0.99897	FALSE
2172	PACSIN1	3644.7/3503.8	3791/3518.7	3573.6	3652.3	0.031439	9928.4	14652	0.65059	0.74234	0.25766	0.51531	0.99897	TRUE
2316	FGGY	3030.9/3011.8	3113.6/3072.8	3021.3	3093.1	0.03386	183.79	12173	0.65053	0.74232	0.25768	0.51535	0.99897	TRUE
185	CDK4	2645.3/2701.2	2525.6/2689.1	2673.1	2606.1	-0.036647	1560.5	10634	0.65043	0.25771	0.74229	0.51542	0.99897	FALSE
2906	HIPK1	2427.3/2282.3	2374.5/2458.5	2353.7	2416.1	0.037775	10512	9240.9	0.64983	0.7421	0.2579	0.5158	0.99897	TRUE
1218	PSKH1	793.1/690.65	752.12/794.74	740.1	773.14	0.062915	5254	2585.5	0.64966	0.74205	0.25795	0.51591	0.99897	TRUE
465	FGR	2118.3/2084.6	2005.4/2080.9	2101.4	2042.8	-0.04078	568.07	8154.6	0.64888	0.25821	0.74179	0.51642	0.99897	FALSE
495	FYN	1869.1/1904	1776.1/1888.3	1886.5	1831.3	-0.042788	610.51	7240.2	0.64822	0.25842	0.74158	0.51684	0.99897	FALSE
1183	MAP2K2	3378.7/3447.8	3474/3204.8	3413.1	3336.7	-0.032656	2392.2	13927	0.64749	0.25866	0.74134	0.51732	0.99897	FALSE
836	PAK3	3846.8/3712.3	3729.3/3667.3	3779	3698.2	-0.031157	9035.2	15585	0.6469	0.25885	0.74115	0.5177	0.99897	FALSE
2582	ITPKC	2549.4/2454.7	2583.8/2548	2501.6	2565.8	0.036566	4477.1	9883.6	0.64617	0.74092	0.25908	0.51817	0.99897	TRUE
686	MATK	2456.7/2484.5	2496.9/2572.3	2470.6	2534.3	0.03673	385.94	9748.6	0.64549	0.7407	0.2593	0.51861	0.99897	TRUE
581	HUS1	1743.6/1702.7	1774.3/1776	1723	1775.2	0.042987	837.92	6552.1	0.64419	0.74027	0.25973	0.51945	0.99897	TRUE
1991	STK38L	3351.7/3551.6	3409.7/3338.2	3450.2	3373.8	-0.032319	19991	14095	0.64399	0.25979	0.74021	0.51958	0.99897	FALSE
1436	TTK	1243.5/1350.6	1273.2/1230	1296	1251.4	-0.050396	5734.8	4787.8	0.64345	0.25997	0.74003	0.51993	0.99897	FALSE
2330	STYK1	1395.9/1396.6	1359.2/1340.7	1396.3	1349.9	-0.048657	0.2649	5197.4	0.64278	0.26018	0.73982	0.52037	0.99897	FALSE
2173	HUNK	1454/1395.7	1539.8/1406	1424.6	1471.4	0.046606	1697.8	5313.5	0.6421	0.7396	0.2604	0.52081	0.99897	TRUE
1955	TWF2	2454.2/2279.6	2274.6/2332.7	2365.3	2303.4	-0.038212	15253	9291.2	0.64168	0.26054	0.73946	0.52108	0.99897	FALSE
326	DGKQ	3950.3/3830.6	4015.1/3928.2	3890	3971.4	0.029865	7165.7	16092	0.64158	0.73943	0.26057	0.52115	0.99897	TRUE
976	PIM1	1272.2/1257.6	1242.8/1199.7	1264.9	1221.1	-0.050796	105.72	4661.4	0.64145	0.26062	0.73938	0.52123	0.99897	FALSE
1161	MAPK11	1443.1/1430	1533.8/1434.8	1436.5	1483.4	0.046323	84.711	5362.6	0.64054	0.73909	0.26091	0.52182	0.99897	TRUE
343	DGUOK	2832.2/2740	2825.2/2881.7	2785.8	2853.3	0.034561	4252.8	11130	0.64045	0.73906	0.26094	0.52188	0.99897	TRUE
876	PDK2	2807.8/2895.3	2950.3/2889.3	2851.2	2919.6	0.034184	3826.3	11419	0.64001	0.73892	0.26108	0.52217	0.99897	TRUE
3016	EIF2AK4	1509.6/1559.2	1483.4/1487.9	1534.2	1485.6	-0.046349	1228.8	5765.4	0.63922	0.26134	0.73866	0.52268	0.99897	FALSE
2760	SGK494	2796/2840.2	2809.6/2692.1	2818.1	2750.2	-0.035138	976.49	11272	0.63888	0.26145	0.73855	0.5229	0.99897	FALSE
1432	TRIO	3403.1/3409.9	3555.6/3409.5	3406.5	3481.8	0.031538	23.353	13897	0.63883	0.73853	0.26147	0.52294	0.99897	TRUE
749	MUSK	2934.1/2956.7	3211.7/2830.1	2945.4	3014.9	0.033635	254.89	11836	0.63882	0.73853	0.26147	0.52294	0.99897	TRUE
2817	MYO3B	3174.1/3283.5	3111/3200.2	3228.3	3155.3	-0.033017	5989.6	13097	0.63845	0.26159	0.73841	0.52318	0.99897	FALSE
132	DDR1	1898.5/1856.2	1880.3/1983.8	1877.2	1931.4	0.040985	897.79	7201.2	0.6378	0.7382	0.2618	0.52361	0.99897	TRUE
722	MOS	3515.9/3129.1	3306.4/3180.5	3316.9	3242.8	-0.032571	74854	13494	0.6376	0.26187	0.73813	0.52374	0.99897	FALSE
1728	STK17B	4171.8/3976	4050.7/3929.7	4072.7	3989.7	-0.029678	19169	16929	0.6375	0.2619	0.7381	0.5238	0.99897	FALSE
851	CDK17	1549.1/1635.9	1631/1651.7	1591.9	1641.3	0.044054	3762.7	6004.9	0.63739	0.73806	0.26194	0.52387	0.99897	TRUE
1065	PRKAR1B	4488.3/4634.1	4595.2/4703.2	4560.6	4648.9	0.027652	10629	19184	0.63735	0.73805	0.26195	0.5239	0.99897	TRUE
3112	Non-Targeting Control	4331.7/4460.8	4570.9/4395.3	4395.8	4482.3	0.028104	8328.2	18419	0.63727	0.73803	0.26197	0.52395	0.99897	TRUE
2118	TPK1	2555.3/2378	2584.6/2472.2	2465	2527.8	0.036258	15715	9724.3	0.63646	0.73776	0.26224	0.52448	0.99897	TRUE
1809	GNE	1485.2/1451.7	1580.7/1453	1468.3	1515.5	0.045554	559.31	5493.5	0.63595	0.7376	0.2624	0.52481	0.99897	TRUE
1712	MAGI1	3648.9/3955.2	3803.2/3955.5	3799	3878.6	0.029911	46925	15676	0.6358	0.73755	0.26245	0.52491	0.99897	TRUE
2908	HIPK1	2810.4/2775.2	2848.7/2871.1	2792.7	2859.9	0.034248	616.81	11160	0.63529	0.73738	0.26262	0.52524	0.99897	TRUE
1434	TTK	3190.9/3539.9	3068.4/3520.2	3360.9	3286.6	-0.032254	60943	13692	0.63521	0.26265	0.73735	0.52529	0.99897	FALSE
569	HK1	4142.3/4193.5	4141/4365	4167.8	4251.5	0.028676	1313.8	17366	0.63507	0.73731	0.26269	0.52538	0.99897	TRUE
1608	RIOK3	1976/1842.6	1801.3/1908	1908.2	1853.9	-0.041625	8896.9	7332	0.63411	0.263	0.737	0.52601	0.99897	FALSE
1112	PKN2	1437.2/1510.4	1501.6/1539.4	1473.3	1520.4	0.045354	2681.5	5514.1	0.63408	0.73698	0.26302	0.52603	0.99897	TRUE
1990	STK38L	3122.7/3136.4	2947.7/3172.9	3129.5	3058.2	-0.033243	93.096	12655	0.6339	0.26307	0.73693	0.52615	0.99897	FALSE
2407	ADCK1	3587.5/3562.5	3681.6/3621.8	3574.9	3651.6	0.030589	311.84	14658	0.63293	0.73661	0.26339	0.52678	0.99897	TRUE
1813	COL4A3BP	566.62/602.17	550.63/561.17	584.13	555.87	-0.071392	632.25	1993.7	0.63268	0.26347	0.73653	0.52694	0.99897	FALSE
1101	PRKCI	2104/2202	2153/2269	2152.4	2210.2	0.038222	4799.8	8373.3	0.6318	0.73624	0.26376	0.52752	0.99897	TRUE
1685	LATS1	1954.1/2108.1	1942.8/2005.1	2029.6	1973.7	-0.040295	11853	7848.2	0.63135	0.2639	0.7361	0.52781	0.99897	FALSE
1123	PRKCZ	2950.1/3241.1	2872.1/3179	3092.2	3021.7	-0.033276	42354	12488	0.63112	0.26398	0.73602	0.52796	0.99897	FALSE
683	MARK3	1531.5/1621.4	1647.5/1601.6	1575.8	1624.4	0.043796	4048.7	5938	0.63071	0.73589	0.26411	0.52823	0.99897	TRUE
3106	Non-Targeting Control	980.85/929.89	916.26/1073.8	955.03	991.92	0.054615	1298.4	3421.9	0.63055	0.73583	0.26417	0.52833	0.99897	TRUE
2427	SCYL1	1844.7/2022.3	1773.5/1986.9	1931.4	1877.1	-0.041122	15784	7430.7	0.62997	0.26436	0.73564	0.52872	0.99897	FALSE
58	AKT2	3003.2/3187.8	3110.1/3219.9	3094.1	3164.5	0.032455	17053	12497	0.6299	0.73562	0.26438	0.52876	0.99897	TRUE
678	MARK1	1960/1969	1884.6/1935.3	1964.5	1909.8	-0.040732	40.65	7571.1	0.62885	0.26473	0.73527	0.52945	0.99897	FALSE
1049	PRKACB	1278/1437.3	1412.2/1387.8	1355.3	1399.9	0.046671	12687	5029.8	0.62879	0.73526	0.26474	0.52949	0.99897	TRUE
3092	Non-Targeting Control	3738.2/3703.3	3911.7/3688.6	3720.7	3798.5	0.029849	606.93	15320	0.6286	0.73519	0.26481	0.52961	0.99897	TRUE
1448	TYK2	2914.8/2939.5	2899/2819.5	2927.1	2859	-0.033961	307.25	11755	0.62833	0.26489	0.73511	0.52979	0.99897	FALSE
1360	CDKL5	4137.2/4266.7	4175.7/4061.7	4201.5	4118.3	-0.02883	8377.6	17521	0.62814	0.26496	0.73504	0.52991	0.99897	FALSE
771	NEK2	1185.4/1196.2	1150.8/1319.5	1190.8	1232.3	0.049305	58.174	4362	0.62737	0.73479	0.26521	0.53041	0.99897	TRUE
1380	TAF1	1630/1835.4	1624.1/1952	1729.6	1780.5	0.041782	21121	6579.7	0.62694	0.73465	0.26535	0.5307	0.99897	TRUE
2340	STRADB	2264.8/2211	2259/2102.1	2237.7	2179.1	-0.03826	1447.7	8740	0.62671	0.26543	0.73457	0.53085	0.99897	FALSE
2114	RPS6KC1	2793.5/2750	2767.9/2909	2771.7	2837.6	0.033899	948.88	11067	0.62662	0.73455	0.26545	0.53091	0.99897	TRUE
50	AK4	1805.1/1830.9	1723.1/1809.4	1817.9	1765.7	-0.042029	332.87	6950.9	0.62642	0.26552	0.73448	0.53104	0.99897	FALSE
2840	TTBK2	1374/1347.9	1429.5/1381.7	1360.9	1405.4	0.046408	341.49	5052.5	0.62634	0.73446	0.26554	0.53109	0.99897	TRUE
2087	ULK3	2682.4/2705.7	2557.7/2702.7	2694	2629.2	-0.035111	272.24	10726	0.62567	0.26576	0.73424	0.53153	0.99897	FALSE
1605	RIOK3	3324.8/3148.1	3284.7/3047	3235.2	3163.6	-0.032288	15611	13128	0.62511	0.26595	0.73405	0.5319	0.99897	FALSE
2487	CDK15	3258.3/3342.2	3181.3/3274.5	3300	3227.6	-0.031989	3522.7	13418	0.62491	0.26601	0.73399	0.53203	0.99897	FALSE
273	CSF1R	1204/1202.5	1081.3/1248.2	1203.2	1161.8	-0.050581	1.003	4412.1	0.62462	0.26611	0.73389	0.53222	0.99897	FALSE
1816	COL4A3BP	2293.4/2414.1	2270.3/2564.7	2353	2413	0.036315	7285.2	9237.9	0.62432	0.73379	0.26621	0.53242	0.99897	TRUE
1173	MAPK13	2036.6/2080.1	1958.5/2047.5	2058.2	2002.5	-0.039587	943.83	7970.2	0.62432	0.26621	0.73379	0.53242	0.99897	FALSE
701	MAP3K5	3425.8/3198.7	3386.3/3379.2	3310.3	3382.7	0.03122	25807	13464	0.62426	0.73377	0.26623	0.53246	0.99897	TRUE
305	CSNK2A2	3489.8/3521.9	3282.1/3587	3505.8	3431.1	-0.031051	514.05	14345	0.62344	0.2665	0.7335	0.533	0.99897	FALSE
1694	DGKI	3273.4/3423.5	3265.6/3582.4	3347.6	3420.3	0.030994	11256	13632	0.6228	0.73329	0.26671	0.53341	0.99897	TRUE
13	ACVR1B	4335.9/4338.9	4406.8/4105.7	4337.4	4253.5	-0.028163	4.4036	18149	0.62256	0.26679	0.73321	0.53357	0.99897	FALSE
2852	SIK1	606.19/652.73	635.74/680.99	629.03	657.98	0.064808	1083.5	2162.6	0.62246	0.73318	0.26682	0.53364	0.99897	TRUE
2929	PAN3	3694.4/3800.8	3746.7/3903.9	3747.2	3824.5	0.029445	5665.4	15441	0.62197	0.73302	0.26698	0.53396	0.99897	TRUE
777	NME1	2698.4/2564	2671.5/2716.4	2630.3	2693.8	0.034415	9033.6	10446	0.62153	0.73287	0.26713	0.53425	0.99897	TRUE
346	DLG1	3864.5/3758.4	3915.2/3863	3811.1	3889	0.029202	5624.5	15731	0.62147	0.73286	0.26714	0.53429	0.99897	TRUE
2854	NEK10	1012/1085.2	928.42/1098.1	1047.9	1009.7	-0.053597	2678.3	3789.8	0.6214	0.26717	0.73283	0.53434	0.99897	FALSE
1553	CAMK1	3325.6/3318.7	3309.8/3191.1	3322.2	3249.9	-0.031707	23.751	13518	0.62133	0.26719	0.73281	0.53438	0.99897	FALSE
2849	SIK1	2490.4/2466.5	2459.6/2375.1	2478.4	2417	-0.036197	286.82	9782.6	0.62113	0.26726	0.73274	0.53452	0.99897	FALSE
[truncated: 1,810 more rows]

## Sheet: D12_BvsP_all.gene_summary
id	num	neg|score	neg|p-value	neg|fdr	neg|rank	neg|goodsgrna	neg|lfc	pos|score	pos|p-value	pos|fdr	pos|rank	pos|goodsgrna	pos|lfc
[truncated: 764 more rows]

[truncated: 1 more sheets: D21_BvsP_all.gene_summary]
