# Supplementary material for: Three-dimensional CRISPR screening reveals epigenetic interaction with anti-angiogenic therapy
Source: Commun Biol. 2021 Jul 15;4:878. doi: 10.1038/s42003-021-02397-3 (PMC8282794; doi:10.1038/s42003-021-02397-3)
Supplement: Supplementary file 7 — Supplementary Data 4 [file 42003_2021_2397_MOESM7_ESM.xlsx]

## Sheet: bd-pd_results_withNormData
Feature	BD-PD:logFC	BD-PD:AveExpr	BD-PD:t	BD-PD:P.Value	BD-PD:adj.P.Val	BD-PD:B	X1.1BD	X7.2BD	X13.3BD	X4.1PD	X10.2PD	X16.3PD
5S_rRNA.118	0.407975	-0.306509	0.502887	0.621212	0.926885	-4.85701	1.39627	-0.341446	-1.31058	0.323487	-0.552972	-1.35381
5S_rRNA.129	0.273291	0.508054	0.41903	0.680209	0.942174	-4.99895	1.55673	1.03707	-0.573612	1.06045	-0.552972	0.520658
5S_rRNA.323	0.123727	2.04676	0.308919	0.760971	0.961192	-5.39005	2.263	2.19461	1.85935	2.93492	1.87999	1.14869
7SK.215	0.622694	1.23635	1.20493	0.244011	0.765581	-4.69574	0.478729	2.19461	1.96244	0.612994	0.584531	1.58479
7SK.30	1.76108	-0.920996	1.86055	0.0794171	0.596147	-4.23538	0.768235	0.506551	-1.31058	-2.84644	-1.28994	-1.35381
A1BG	1.21152	0.36481	1.53459	0.142475	0.67998	-4.3693	1.39627	1.03707	0.563892	-2.84644	0.584531	1.45354
A2LD1	0.506032	0.798384	0.998785	0.331289	0.823255	-4.78483	1.39627	1.24352	0.563892	0.323487	0.295025	0.968117
A2M	-1.06174	0.0223034	-1.63425	0.119773	0.653965	-4.30327	0.116159	-1.07841	-0.573612	0.854002	0.584531	0.231152
A4GALT	0.27873	3.94336	1.34827	0.194487	0.73009	-5.10023	4.22767	3.64041	4.36185	3.6293	3.94528	3.85564
AAAS	0.184725	1.34932	0.467446	0.645855	0.932401	-5.16248	1.55673	1.42409	1.35239	1.24103	1.21256	1.30915
AACS	-0.0588429	4.74268	-0.415031	0.683081	0.942698	-6.07218	4.63972	4.78784	4.71179	4.87466	4.68734	4.75471
AAGAB	-0.0694111	5.40885	-0.535855	0.598694	0.916648	-6.1633	5.18532	5.43991	5.49248	5.51551	5.31986	5.50002
AAK1	-0.217663	5.24778	-1.73796	0.0994937	0.621677	-4.85521	5.24544	5.09818	5.076	5.32849	5.39656	5.342
AAMP	0.0897147	7.1857	0.85909	0.401717	0.851639	-6.19641	7.25278	7.03533	7.40023	7.07986	7.15162	7.19437
AARS	0.192119	5.27026	1.39598	0.179895	0.716921	-5.33882	5.50356	5.39732	5.20775	5.20341	4.97685	5.33269
AARS2	0.425025	1.93601	1.24386	0.229689	0.754504	-4.77802	2.3532	1.86019	2.23374	1.54588	1.51742	2.10562
AARSD1	0.133309	4.19326	0.757913	0.458424	0.871579	-5.73733	4.02305	4.4965	4.26433	4.11935	3.99546	4.2609
AASDH	0.648551	2.21386	1.91462	0.0717601	0.578409	-4.0402	2.263	2.69418	2.65905	1.24103	2.4105	2.01542
AASDHPPT	0.0595591	4.78899	0.358207	0.724403	0.953386	-6.10618	5.1097	4.75448	4.60431	4.53727	5.00162	4.72656
AASS	-0.177257	1.72998	-0.440027	0.665216	0.938252	-5.26514	0.768235	2.29082	1.85935	1.79742	1.64866	2.01542
AATF	0.17265	4.6146	1.06859	0.299539	0.801185	-5.57137	4.58493	4.82044	4.69692	4.77561	4.26465	4.54504
AATK	0.025483	3.59073	0.0902136	0.929125	0.985304	-5.85086	2.98123	3.44515	4.34286	3.5286	3.31492	3.93159
AB019441.29	-0.934071	1.33254	-2.18356	0.0426384	0.502431	-3.68504	1.00924	0.796058	0.8049	1.67712	1.51742	2.19051
ABC12-49244600F4.3	-0.443094	0.843046	-0.85588	0.403443	0.851639	-4.87514	0.768235	1.24352	-0.088185	1.24103	0.584531	1.30915
ABCA10	-0.019496	1.22554	-0.0410338	0.967726	0.991901	-5.21287	0.478729	1.24352	1.85935	1.79742	1.21256	0.761666
ABCA11P	-0.184001	3.64643	-0.771849	0.450334	0.868833	-5.58352	3.61258	3.99484	3.08174	3.89503	3.89328	3.40108
ABCA2	-0.698396	0.748028	-1.30357	0.208997	0.747542	-4.56184	-0.369268	0.506551	1.01135	1.06045	1.51742	0.761666
ABCA3	0.0587116	6.31764	0.551541	0.588123	0.914158	-6.31634	6.45601	6.36729	6.2208	6.35569	6.27738	6.22864
ABCA5	-0.12482	5.78198	-0.900003	0.380139	0.843376	-5.97617	5.45346	5.73323	5.95933	6.05744	5.77256	5.71586
ABCA6	0.14963	3.25929	0.463038	0.64895	0.933303	-5.66268	3.90872	3.60341	2.53072	3.72342	3.05584	2.73365
ABCA7	-0.267648	1.65244	-0.65906	0.518296	0.895051	-5.14925	1.95266	1.86019	0.8049	1.90845	1.37303	2.01542
ABCA9	-0.552302	0.900951	-1.07577	0.296402	0.797776	-4.74464	0.478729	0.143981	1.19192	1.79742	1.03199	0.761666
ABCB1	-0.188646	3.86875	-0.897973	0.381191	0.844175	-5.54191	4.05027	3.96598	3.33328	4.14225	3.83935	3.88141
ABCB10	-0.423928	2.09359	-1.31584	0.20493	0.741335	-4.73212	1.70112	2.09151	1.85935	2.01154	2.55136	2.34663
ABCB7	0.205828	4.36314	1.27783	0.217731	0.750477	-5.28377	4.50848	4.41344	4.47078	4.37273	4.3635	4.04991
ABCB8	0.0411288	2.0104	0.123262	0.903281	0.981341	-5.41444	2.16678	1.58455	2.31391	2.19796	1.87999	1.91921
ABCB9	-1.07062	0.167712	-1.6397	0.118626	0.652681	-4.29329	0.116159	0.143981	-1.31058	0.612994	1.21256	0.231152
ABCC1	0.0637644	4.24043	0.377895	0.709979	0.950171	-5.9599	4.27459	4.34785	4.20249	3.97374	4.3635	4.2804
ABCC10	0.191771	3.30873	0.766942	0.453173	0.869391	-5.50141	3.71819	3.64041	2.88582	3.26209	3.35392	2.99196
ABCC2	-1.79812	-0.798169	-2.05924	0.0544137	0.53423	-4.10863	-1.10623	-1.07841	-2.89554	0.612994	0.295025	-0.616845
ABCC3	-0.620984	-0.84642	-0.677944	0.506528	0.889661	-4.75501	0.478729	-2.66337	-1.31058	0.323487	-0.552972	-1.35381
ABCC4	0.453875	2.60698	1.66142	0.114146	0.647265	-4.42636	2.66636	3.00905	2.83238	2.43896	2.0793	2.61582
ABCC5	0.351664	3.75301	1.79076	0.0903606	0.611523	-4.4654	3.8166	4.10481	3.87264	3.66136	3.31492	3.74773
ABCD1	-0.100469	0.268308	-0.153699	0.879576	0.977163	-5.00285	0.478729	-1.07841	1.19192	-0.0390829	0.295025	0.761666
ABCD3	0.165278	3.40103	0.735103	0.471856	0.876815	-5.54764	3.57559	3.31391	3.5474	3.45734	3.56804	2.94387
ABCD4	-0.0834778	3.91681	-0.414203	0.683676	0.94282	-5.85866	3.45855	3.96598	4.18128	4.07243	3.86657	3.95604
ABCE1	-0.0998612	5.41924	-0.803686	0.432185	0.86208	-5.98674	5.53281	5.23749	5.33808	5.47097	5.47825	5.45783
ABCF1	0.0587637	7.28553	0.56521	0.578989	0.911841	-6.41574	7.44451	7.17425	7.32484	7.40977	7.13493	7.22488
ABCF2	0.300307	5.00104	2.20014	0.0412583	0.497733	-4.05765	5.12258	5.21314	5.12127	4.68494	4.98929	4.87501
ABCF3	-0.0743767	3.67557	-0.35127	0.729511	0.95396	-5.81745	3.53762	3.64041	3.73382	3.89503	3.31492	3.93159
ABCG1	0.68111	1.50609	1.61166	0.124632	0.659004	-4.34159	2.3532	1.86019	1.35239	1.67712	0.825539	0.968117
ABCG2	0.399873	3.7329	2.04145	0.0563218	0.539119	-4.07787	3.9953	4.07809	3.73382	3.6293	3.63289	3.32801
ABHD10	-0.477522	3.35769	-2.04137	0.05633	0.539119	-4.0075	2.92351	3.11799	3.29428	3.89503	3.66426	3.25105
ABHD11	0.433104	3.4695	2.08592	0.0516629	0.525188	-3.96075	3.71819	3.56544	3.76267	3.45734	3.27485	3.03851
ABHD12	0.358458	3.82962	1.71474	0.103757	0.627023	-4.59128	3.71819	4.37005	3.94995	3.38238	3.75446	3.80269
ABHD13	-0.2568	2.67464	-0.856614	0.403048	0.851639	-5.27043	2.43809	2.89122	2.31391	3.17593	2.95799	2.27068
ABHD14A	-0.221233	1.48197	-0.559362	0.582888	0.91333	-5.15613	1.39627	1.72894	1.01135	1.79742	1.64866	1.30915
ABHD14B	-0.434535	4.81578	-2.90628	0.0094979	0.25842	-2.70906	4.54721	4.80423	4.45319	5.15919	4.88665	5.04422
ABHD15	0.353348	3.80561	1.40911	0.176039	0.713576	-4.99359	4.10322	3.44515	4.38058	3.17593	3.72501	4.00374
ABHD2	-0.00822735	7.05154	-0.0813928	0.936038	0.986162	-6.55448	7.18378	6.87384	7.08317	7.08282	7.0514	7.03421
ABHD3	0.0165498	-0.282025	0.0219881	0.982702	0.995855	-4.92402	-0.369268	-1.07841	0.563892	0.612994	-1.28994	-0.131418
ABHD4	0.11594	3.11851	0.494264	0.627167	0.92855	-5.61065	2.92351	3.26736	3.33328	2.82599	3.19119	3.16975
ABHD5	-0.112058	2.98874	-0.428114	0.673705	0.941384	-5.60214	2.59421	2.89122	3.29428	2.70815	3.23362	3.21097
ABHD6	-0.111491	2.01481	-0.266862	0.792644	0.96424	-5.39015	0.768235	2.46591	2.59631	2.10776	2.33455	1.81611
ABHD8	-0.262026	2.68537	-0.895404	0.382525	0.845011	-5.24301	2.66636	1.98048	2.9871	2.57983	2.90646	2.99196
ABI1	0.0392057	5.57862	0.266015	0.793286	0.96424	-6.30801	5.49368	5.49144	5.80143	5.71962	5.22839	5.73718
ABI2	0.126255	5.64596	0.911857	0.374034	0.841737	-5.94151	5.39095	5.96962	5.76624	5.51551	5.64474	5.5887
ABI3	0.041995	4.90409	0.264562	0.794387	0.964257	-6.16269	5.08359	4.98768	4.71179	5.17037	4.70253	4.76859
ABI3BP	0.527783	4.62122	3.39059	0.00330146	0.150326	-1.72256	4.94543	4.80423	4.90536	4.14225	4.59271	4.33735
ABL1	0.163096	5.3135	1.27123	0.220015	0.751251	-5.5013	5.20967	5.46075	5.5096	5.23571	5.24922	5.21604
ABL2	0.360351	7.55097	3.78181	0.00138943	0.0840696	-1.19375	7.70648	7.65517	7.82983	7.4856	7.27865	7.35009
ABLIM1	0.123736	6.78991	1.14613	0.266924	0.778838	-5.87609	6.97236	6.82246	6.76088	6.80999	6.83073	6.54303
ABLIM3	-0.0402549	5.42211	-0.29439	0.771866	0.961192	-6.2676	5.67075	5.23749	5.29922	5.51551	5.49579	5.31389
ABR	0.0246128	5.35979	0.164114	0.871491	0.976399	-6.28526	5.01616	5.47105	5.61621	5.39674	5.44251	5.21604
ABT1	-0.244871	5.98153	-1.77447	0.0930973	0.614558	-4.92915	5.78858	5.716	6.06736	5.84356	6.11094	6.36272
ABTB1	-0.518272	1.37729	-1.16182	0.260658	0.777016	-4.74951	1.55673	0.796058	1.01135	1.06045	2.25438	1.58479
AC002055.4	0.0989176	3.14549	0.4246	0.676218	0.941792	-5.64793	3.14169	3.52645	2.93735	3.0843	3.05584	3.12732
AC002066.1	0.741212	-0.0100445	1.08161	0.293868	0.796031	-4.65512	0.478729	1.24352	-0.573612	-0.52451	-0.0675454	-0.616845
AC002075.4	-0.6673	2.59478	-2.23091	0.0388045	0.487547	-3.618	2.86339	2.09151	1.85935	2.70815	3.00774	3.03851
AC002126.5	-0.129747	4.89561	-0.79558	0.436762	0.863515	-5.88006	4.91613	5.11141	4.48816	4.8189	4.93888	5.10015
AC002472.9	-0.286004	0.594868	-0.481864	0.635776	0.929544	-4.99495	-0.369268	0.506551	1.19192	-0.0390829	0.825539	1.45354
AC002480.3	0.149631	2.83947	0.54305	0.593834	0.91557	-5.51194	2.43809	3.06455	3.21298	3.03621	2.79753	2.48749
AC004066.1	-0.531165	-0.642688	-0.60393	0.553513	0.906157	-4.793	0.478729	-2.66337	-0.573612	0.323487	-1.28994	-0.131418
AC004148.1	0.171276	-0.297623	0.230801	0.820102	0.968784	-4.90871	-1.10623	0.143981	0.274385	0.323487	-0.0675454	-1.35381
AC004223.1	0.336303	-0.207449	0.457045	0.653169	0.934531	-4.88053	0.768235	0.506551	-1.31058	-0.52451	-0.0675454	-0.616845
AC004381.6	0.663046	-0.084621	0.917804	0.370995	0.841737	-4.7321	-1.10623	0.796058	1.01135	-0.52451	-0.552972	-0.131418
AC004383.4	-0.754462	3.20106	-2.69087	0.0150424	0.322904	-2.90849	2.06369	3.16952	3.21298	3.45734	3.86657	3.43627
AC004410.1	-0.0100977	4.92843	-0.0688686	0.945862	0.987253	-6.20101	4.87105	4.95868	4.94366	4.66926	5.04991	5.07803
AC004453.8	0.0698015	-0.2557	0.0993806	0.921947	0.984065	-4.92548	0.116159	-1.07841	0.274385	-0.52451	-0.552972	0.231152
AC004540.4	-0.948362	0.869372	-1.86851	0.0782468	0.595758	-4.06235	-0.369268	0.506551	1.01135	1.24103	1.37303	1.45354
AC004540.5	-0.550172	2.97485	-2.12307	0.0480414	0.51867	-3.82352	2.43809	2.95134	2.71917	3.0843	3.05584	3.60039
AC004743.1	0.0937754	0.591574	0.140638	0.889736	0.980209	-5.06464	-0.369268	1.03707	1.19192	2.01154	-0.552972	0.231152
AC004893.11	0.419248	0.876878	0.842653	0.410607	0.853852	-4.89002	1.00924	1.72894	0.563892	0.612994	0.825539	0.520658
AC004945.2	0.202992	5.00652	1.42029	0.172808	0.710495	-5.25377	5.25717	4.92908	5.13237	5.07837	4.85981	4.78233
AC004951.6	-0.654001	1.97257	-1.59505	0.128309	0.662256	-4.40622	0.478729	2.09151	2.31391	2.51111	2.33455	2.10562
AC004967.7	0.542762	0.637054	1.02315	0.319946	0.814666	-4.74891	0.768235	1.42409	0.563892	0.612994	-0.0675454	0.520658
AC004967.8	-0.113544	0.570885	-0.217027	0.830656	0.972893	-5.05114	0.478729	0.506551	0.563892	0.323487	0.584531	0.968117
AC004980.7	0.153686	-0.297623	0.209674	0.836304	0.973122	-4.91106	0.116159	-1.07841	0.274385	-1.26148	0.295025	-0.131418
AC005003.1	0.592398	0.850142	1.1145	0.279891	0.788609	-4.71405	1.00924	1.24352	1.19192	1.06045	-0.552972	1.14869
AC005035.1	0.0347846	6.16124	0.322906	0.750531	0.958941	-6.39489	6.11938	6.09485	6.31635	6.17315	6.13912	6.12462
AC005071.4	0.0838299	3.65977	0.392636	0.699252	0.945739	-5.79922	3.41733	4.02313	3.67432	3.34339	3.72501	3.77547
AC005076.5	-0.348539	-0.906848	-0.332479	0.743412	0.957559	-4.82318	-0.369268	0.143981	-2.89554	0.323487	-2.8749	0.231152
AC005154.6	-0.0237522	1.21951	-0.0487722	0.961644	0.990555	-5.21128	1.00924	1.24352	1.35239	2.10776	0.295025	1.30915
AC005262.1	-0.18887	2.63515	-0.628095	0.537921	0.901914	-5.41042	1.95266	2.54608	3.08174	2.93492	2.67969	2.61582
AC005280.1	-0.234959	0.395359	-0.414601	0.68339	0.942714	-4.97939	0.116159	0.143981	0.563892	-0.0390829	0.825539	0.761666
AC005332.1	0.00559003	4.8142	0.038908	0.969397	0.992421	-6.17587	4.98828	4.77125	4.69692	4.90176	4.71756	4.80942
AC005517.1	-0.307318	2.65957	-0.843835	0.409964	0.853786	-5.275	1.39627	3.21927	2.88582	2.93492	2.48265	3.03851
AC005522.1	0.0949296	5.16836	0.590304	0.56241	0.907536	-6.08238	4.80865	5.29663	5.52652	5.20341	5.10809	5.06685
AC005534.6	0.290057	-0.371013	0.374536	0.712432	0.951032	-4.87731	1.00924	-1.07841	-0.573612	-1.26148	-0.552972	0.231152
AC005534.8	-1.0218	-0.411181	-1.25612	0.225317	0.75279	-4.54348	-1.10623	-1.07841	-0.573612	-1.26148	0.584531	0.968117
AC005550.3	0.0580939	1.06499	0.122226	0.90409	0.981341	-5.16927	1.55673	0.506551	1.19192	1.24103	1.37303	0.520658
AC005682.8	0.146227	-0.0987691	0.205333	0.839643	0.973122	-4.93967	-0.369268	-0.341446	0.563892	0.612994	0.295025	-1.35381
AC005726.6	0.0613685	1.37727	0.138848	0.89113	0.980247	-5.24551	1.39627	1.03707	1.74832	2.10776	0.825539	1.14869
AC005840.1	0.291296	2.23138	0.863968	0.399103	0.851639	-5.16067	1.83237	2.69418	2.59631	1.67712	2.48265	2.10562
AC005846.1	-0.873895	2.09294	-2.53579	0.0208271	0.375106	-3.15216	1.00924	2.09151	1.85935	2.51111	2.4105	2.67594
AC006028.9	-0.370451	0.755543	-0.700224	0.492843	0.885327	-4.93938	-0.369268	1.03707	1.01135	1.06045	1.03199	0.761666
AC006213.1	0.188606	-0.084621	0.285135	0.778833	0.962661	-4.93121	0.478729	-0.341446	-0.088185	-0.52451	-0.552972	0.520658
AC006465.3	-0.269984	1.59201	-0.694456	0.496364	0.88575	-5.11553	1.00924	1.72894	1.62802	1.79742	1.37303	2.01542
AC006504.1	-0.746774	-0.532394	-0.695096	0.495973	0.88575	-4.77505	-0.369268	-1.07841	-1.31058	0.854002	1.64866	-2.93877
AC006504.2	-0.82524	0.888806	-1.51538	0.147239	0.684783	-4.39467	0.116159	1.03707	0.274385	1.40149	1.98308	0.520658
AC006547.14	-0.371533	1.67986	-0.987116	0.33682	0.826977	-4.94398	1.55673	1.58455	1.35239	1.54588	2.33455	1.70508
AC006978.6	0.125561	1.22341	0.283303	0.780215	0.962661	-5.18369	0.768235	1.42409	1.62802	1.54588	1.21256	0.761666
AC007000.1	0.0944131	0.389031	0.156512	0.877392	0.977065	-5.02476	0.116159	0.143981	1.01135	0.854002	-0.552972	0.761666
AC007182.1	0.378061	4.18232	1.82505	0.0848284	0.603031	-4.50395	4.10322	4.72033	4.30413	3.56295	4.22313	4.18017
AC007246.3	-0.405231	3.1672	-1.55668	0.137154	0.672583	-4.66228	2.51826	2.82848	3.51385	3.21965	3.35392	3.56902
AC007283.5	0.118432	5.82175	0.88627	0.387294	0.846681	-5.99671	6.08688	5.68977	5.86268	5.99591	5.69875	5.5965
AC007362.1	0.174052	6.78313	1.75391	0.0966531	0.616231	-5.06555	6.83432	6.83448	6.93893	6.77744	6.72687	6.58675
AC007390.5	-0.00923732	5.1042	-0.0678837	0.946635	0.987327	-6.24106	5.16055	5.00196	5.13237	5.28799	4.9643	5.07803
AC007743.1	0.0896841	0.490196	0.156074	0.877732	0.977065	-5.04361	1.21569	0.506551	-0.088185	0.612994	0.825539	-0.131418
AC007842.1	0.327179	0.740514	0.569386	0.576212	0.911481	-4.9935	1.21569	0.506551	1.01135	-0.0390829	-0.0675454	1.81611
AC007969.5	-0.128188	2.57103	-0.449605	0.658424	0.936069	-5.48072	2.66636	2.82848	2.05866	2.57983	2.73981	2.55308
AC008038.1	-0.211152	1.69327	-0.521284	0.608596	0.921554	-5.22376	1.83237	1.42409	1.49678	2.57983	1.37303	1.45354
AC008062.1	-0.480872	0.381301	-0.766846	0.453228	0.869391	-4.8512	1.21569	-1.07841	0.274385	0.612994	0.295025	0.968117
AC008073.1	0.267265	1.90613	0.706529	0.489009	0.883006	-5.18648	1.70112	2.09151	2.31391	2.10776	1.03199	2.19051
AC008073.5	-0.136312	4.9904	-0.968051	0.345994	0.829694	-5.75356	4.87105	4.91406	4.98098	4.84705	5.19656	5.13269
AC008074.1	0.329799	2.67351	1.25188	0.22682	0.753519	-4.91734	2.92351	2.95134	2.65905	2.43896	2.33455	2.73365
AC008268.3	0.78457	1.64529	1.81878	0.0858176	0.603031	-4.11753	1.55673	2.38102	2.14885	2.19796	0.825539	0.761666
AC008280.5	0.191779	-0.213777	0.262487	0.795961	0.964682	-4.91619	-0.369268	-1.07841	1.01135	-0.52451	0.295025	-0.616845
AC008392.1	0.102531	4.29604	0.616448	0.545406	0.903962	-5.85804	4.56619	4.13104	4.34286	4.29311	4.20192	4.24114
AC008622.1	-0.922755	-0.675341	-1.06073	0.303	0.8032	-4.62897	-2.6912	-1.07841	0.274385	-0.52451	0.584531	-0.616845
AC008743.7	-0.90116	1.53783	-2.11466	0.0488405	0.519784	-3.75665	1.55673	0.506551	1.19192	2.10776	1.51742	2.34663
AC008759.1	0.803018	-0.0178646	1.19772	0.246738	0.765946	-4.58936	0.116159	0.796058	0.274385	-1.26148	-0.552972	0.520658
AC008763.1	0.154825	4.58052	1.02524	0.318988	0.813951	-5.60619	4.60342	4.82044	4.55567	4.60477	4.41972	4.47908
AC008810.1	-0.000818914	4.62673	-0.00563986	0.995563	0.999144	-6.13035	4.67513	4.51654	4.68189	4.66926	4.65648	4.56107
AC008969.1	0.00274803	0.721703	0.00531224	0.995821	0.999144	-5.09751	0.116159	1.24352	0.8049	0.612994	1.03199	0.520658
AC009336.1	-0.489475	2.98287	-1.86673	0.0785078	0.595758	-4.20603	2.80066	2.46591	2.93735	3.30331	2.85302	3.53696
AC009336.21	-0.527637	0.87673	-1.11516	0.279618	0.788609	-4.71504	0.478729	0.796058	0.563892	1.24103	1.21256	0.968117
AC009336.23	-0.36262	3.14216	-1.59478	0.12837	0.662256	-4.60911	2.73507	3.00905	3.12683	3.42035	3.23362	3.32801
AC009336.24	-0.290188	3.88591	-1.44039	0.167122	0.706182	-4.97041	3.90872	3.40272	3.89888	3.84006	4.28497	3.98009
AC009403.2	-0.546751	1.24144	-1.22417	0.236851	0.758535	-4.67838	0.478729	1.42409	1.01135	1.06045	1.76896	1.70508
AC009404.2	-0.73857	0.0943219	-1.04931	0.308081	0.80556	-4.67813	-0.369268	-1.07841	0.563892	1.24103	-0.552972	0.761666
AC009452.1	0.12996	-0.100524	0.175726	0.862494	0.976097	-4.94243	-1.10623	0.143981	0.8049	0.612994	-1.28994	0.231152
AC009499.1	-1.01993	1.32567	-2.12289	0.0480591	0.51867	-3.75891	0.478729	1.72894	0.274385	1.90845	2.25438	1.30915
AC009948.5	-0.210347	0.631529	-0.374086	0.712761	0.951139	-5.03198	0.478729	0.506551	0.563892	1.54588	0.825539	-0.131418
AC009996.1	-0.0483259	2.17144	-0.137437	0.892229	0.980247	-5.45553	2.16678	2.82848	1.49678	2.36302	1.98308	2.19051
AC010226.1	-0.0818126	5.26857	-0.401907	0.692539	0.945449	-6.19699	5.7476	4.61275	5.31878	5.21426	5.15301	5.56505
AC010332.1	0.0535676	0.330707	0.0760402	0.940236	0.986162	-5.01991	0.116159	1.03707	-0.088185	1.24103	1.03199	-1.35381
AC010441.1	-1.05063	1.11348	-2.17637	0.0432502	0.505409	-3.71578	1.39627	0.506551	-0.088185	1.67712	1.37303	1.81611
AC010506.1	1.38909	1.52687	3.13877	0.00573688	0.198252	-2.41045	2.51826	2.29082	1.85935	1.67712	0.584531	0.231152
AC010531.1	-1.25141	1.18674	-2.58124	0.0189433	0.358546	-3.23481	-0.369268	1.24352	0.8049	1.54588	1.87999	2.01542
AC010536.1	0.0702438	0.641872	0.128098	0.899508	0.981341	-5.07578	0.478729	0.506551	1.01135	1.40149	-0.0675454	0.520658
AC010859.1	0.044744	5.19734	0.338457	0.73898	0.956412	-6.20609	5.19755	5.22537	5.23889	5.00531	5.17495	5.342
AC011139.1	-0.136417	2.12705	-0.373444	0.71323	0.95115	-5.3902	1.21569	2.19461	2.71917	2.36302	2.0793	2.19051
AC011306.2	0.154382	3.51906	0.550972	0.588505	0.914198	-5.69007	3.68384	3.84442	3.29428	3.45734	2.73981	4.09465
AC011325.1	-0.354077	3.18288	-1.51939	0.146233	0.684783	-4.7142	2.66636	3.21927	3.12683	3.21965	3.50014	3.36501
AC011475.2	0.288168	2.9933	1.17185	0.256711	0.775976	-5.0721	2.80066	3.26736	3.33328	2.70815	3.00774	2.84259
AC011481.1	0.313376	2.38109	0.970558	0.344778	0.829694	-5.11358	2.263	2.54608	2.77689	2.19796	2.79753	1.70508
AC011491.1	0.11164	2.09111	0.305644	0.763423	0.961192	-5.40252	1.55673	2.46591	2.38986	2.19796	2.48265	1.45354
AC011498.1	0.0642757	5.32681	0.440774	0.664685	0.938252	-6.19355	5.42255	5.17583	5.47515	5.32849	5.02597	5.5329
AC011753.5	0.251228	-0.97391	0.229037	0.821452	0.968827	-4.82907	0.768235	-0.341446	-2.89554	0.854002	-1.28994	-2.93877
AC012066.1	0.619342	0.0159754	0.949632	0.355021	0.835682	-4.72595	-0.369268	0.506551	0.8049	-0.52451	0.295025	-0.616845
AC012100.1	0.19157	4.45534	1.18063	0.253291	0.772716	-5.4155	4.63972	4.66754	4.36185	4.18699	4.3635	4.51244
AC012146.7	-0.858712	0.774535	-1.67746	0.11093	0.641422	-4.24686	1.00924	0.143981	-0.088185	1.24103	1.03199	1.30915
AC012307.3	-0.203979	1.4786	-0.518661	0.610388	0.921855	-5.17232	1.70112	1.24352	1.19192	1.90845	1.37303	1.45354
AC012435.1	0.990163	0.21997	1.56474	0.135254	0.668435	-4.34741	0.768235	0.796058	0.563892	0.612994	-0.0675454	-1.35381
AC012621.2	-0.0802175	4.80162	-0.528186	0.603896	0.919136	-6.03296	5.00229	4.66754	4.62016	4.99277	4.71756	4.80942
AC012652.1	-0.0899325	6.94757	-0.780639	0.445277	0.866836	-6.23729	7.04521	6.66081	6.99776	7.15497	6.94368	6.883
AC013461.1	-0.0515758	5.94987	-0.377679	0.710136	0.950272	-6.34038	6.01271	6.08817	5.67811	6.10485	6.09951	5.71586
AC013474.4	-0.401371	-0.0259477	-0.588251	0.563757	0.908125	-4.86622	0.478729	-1.07841	-0.088185	-0.52451	0.825539	0.231152
AC013722.2	0.804793	0.0624714	1.19037	0.24954	0.768296	-4.59756	1.00924	0.143981	0.274385	-0.52451	-1.28994	0.761666
AC015691.13	1.66086	-0.723592	1.7321	0.100556	0.622591	-4.29116	1.21569	0.506551	-1.31058	-0.52451	-2.8749	-1.35381
AC015802.1	-0.452173	0.183897	-0.690682	0.498677	0.88575	-4.85766	0.478729	0.796058	-1.31058	0.323487	0.295025	0.520658
AC015813.1	-0.528398	1.52439	-1.2618	0.223312	0.752019	-4.68605	1.21569	1.03707	1.49678	2.43896	1.37303	1.58479
AC015982.1	0.0136907	0.860816	0.0238962	0.981201	0.995636	-5.12743	0.768235	1.58455	0.274385	2.01154	0.295025	0.231152
AC016251.2	0.0950455	1.49188	0.207353	0.838089	0.973122	-5.26643	0.478729	2.38102	1.74832	1.67712	1.21256	1.45354
AC016525.1	-0.741207	2.1522	-2.11164	0.04913	0.519786	-3.76347	1.00924	1.98048	2.31391	2.70815	2.48265	2.41878
AC016586.1	0.217981	1.28961	0.417914	0.68101	0.942174	-5.16452	0.478729	1.58455	2.05866	1.40149	1.98308	0.231152
AC016629.2	-0.030479	4.82362	-0.206975	0.83838	0.973122	-6.157	4.88623	4.77125	4.7698	4.98011	4.60892	4.92541
AC016697.3	0.369876	2.16902	1.15324	0.264069	0.777016	-4.90828	2.16678	2.09151	2.77689	1.90845	1.87999	2.19051
AC016739.2	-0.0716663	1.46234	-0.168537	0.868062	0.976178	-5.26355	1.70112	1.24352	1.35239	1.54588	0.825539	2.10562
AC016747.3	-0.221732	3.48514	-0.937936	0.360835	0.838848	-5.4094	3.49863	2.95134	3.64362	3.78292	3.78331	3.25105
AC017002.1	-0.372855	0.960043	-0.771516	0.450527	0.868833	-4.94086	0.478729	1.03707	0.8049	1.54588	0.584531	1.30915
AC017002.2	-1.45714	-0.181429	-2.1128	0.0490188	0.519786	-3.97643	-1.10623	-1.07841	-0.573612	0.612994	0.825539	0.231152
AC017048.3	0.101169	3.73165	0.436257	0.667898	0.939211	-5.8011	3.19145	4.02313	4.11569	3.5286	3.78331	3.74773
AC017116.8	0.162456	1.67207	0.389447	0.701567	0.946812	-5.26999	2.51826	1.24352	1.49678	2.10776	1.51742	1.14869
AC018635.1	-0.445633	0.350968	-0.726842	0.476777	0.879093	-4.86507	0.478729	0.506551	-0.573612	1.24103	0.584531	-0.131418
AC018648.6	-0.755656	-0.044453	-0.945517	0.357059	0.836267	-4.71917	-1.10623	-1.07841	0.8049	1.79742	-0.0675454	-0.616845
AC018737.1	-0.0311584	1.34688	-0.0738963	0.941917	0.986162	-5.2426	1.21569	1.58455	1.19192	1.90845	1.21256	0.968117
AC018816.3	-0.503806	0.735398	-0.925505	0.367086	0.840948	-4.81824	-0.369268	1.24352	0.563892	1.24103	1.21256	0.520658
AC018926.1	0.0369942	4.40309	0.209221	0.836653	0.973122	-6.05149	4.79262	4.27914	4.20249	4.39197	4.49142	4.2609
AC020907.6	0.337487	1.35512	0.837154	0.413609	0.854371	-4.98361	1.55673	1.24352	1.74832	1.40149	1.03199	1.14869
AC020915.1	0.374314	1.68806	0.90986	0.375057	0.841737	-5.00603	1.70112	1.86019	2.05866	1.90845	0.584531	2.01542
AC020915.4	0.153577	3.57936	0.754075	0.460668	0.871887	-5.58074	3.75175	3.71167	3.51385	3.34339	3.75446	3.40108
AC020916.1	0.200161	3.42227	0.747611	0.464461	0.87448	-5.54446	2.92351	3.44515	4.15974	3.34339	3.19119	3.47062
AC020928.2	-0.729037	-0.431441	-0.824636	0.420496	0.856954	-4.7403	0.116159	0.506551	-2.89554	0.854002	-0.552972	-0.616845
AC021593.1	-0.781526	2.11118	-2.39096	0.0280789	0.427861	-3.36421	1.55673	1.42409	2.14885	2.43896	2.48265	2.61582
AC021755.4	1.00185	0.983681	1.90867	0.0725705	0.579842	-4.01482	1.83237	1.86019	0.8049	1.24103	-0.0675454	0.231152
AC021860.1	-0.401537	-0.51986	-0.406137	0.689485	0.945251	-4.85132	0.116159	-2.66337	0.274385	1.79742	-1.28994	-1.35381
AC022007.5	0.686786	-0.453104	0.874427	0.393536	0.84846	-4.72113	0.116159	-1.07841	0.563892	0.323487	-1.28994	-1.35381
AC022031.1	0.0499465	-0.987753	0.0459249	0.963882	0.991202	-4.83804	1.21569	-1.07841	-2.89554	-0.52451	-2.8749	0.231152
AC022087.1	-0.622344	2.25826	-1.52535	0.144749	0.682385	-4.52884	0.768235	3.00905	2.05866	2.64542	2.79753	2.27068
AC022413.1	0.00181922	5.06051	0.0116791	0.990812	0.998184	-6.2337	5.23362	4.82044	5.12127	5.34832	4.95165	4.88778
AC022431.1	-0.904555	0.98519	-1.66925	0.112567	0.64373	-4.25521	0.116159	1.24352	0.274385	1.67712	0.584531	2.01542
AC022613.1	0.1264	1.19186	0.298436	0.768827	0.961192	-5.17273	1.21569	1.03707	1.49678	1.06045	1.03199	1.30915
AC022724.1	-0.152858	0.877184	-0.300224	0.767485	0.961192	-5.09888	1.21569	0.143981	1.01135	1.54588	0.584531	0.761666
AC023024.1	-0.0431801	7.24154	-0.381358	0.707453	0.949641	-6.50059	6.96523	7.30385	7.38871	7.17454	7.21918	7.39773
AC024270.1	-0.0421948	6.34735	-0.411719	0.685463	0.944015	-6.38866	6.39361	6.29952	6.28685	6.41331	6.28749	6.4033
AC024560.3	0.576898	1.47257	1.23815	0.23175	0.755548	-4.70283	1.70112	2.09151	1.49678	2.28285	0.295025	0.968117
AC024575.1	-0.158063	4.34367	-0.690944	0.498517	0.88575	-5.82064	4.62169	3.52645	4.62016	4.2725	4.57631	4.44493
AC024909.1	-0.476054	1.45304	-1.05137	0.30716	0.80556	-4.85028	1.39627	1.72894	0.563892	1.54588	2.33455	1.14869
AC025171.1	-0.050337	0.201246	-0.0673078	0.947087	0.987487	-4.99734	1.00924	-1.07841	0.563892	1.24103	-1.28994	0.761666
AC025260.2	-0.312118	0.836659	-0.599328	0.556509	0.906983	-4.9983	0.768235	1.03707	0.274385	0.323487	1.64866	0.968117
AC025449.1	-0.76784	-0.582259	-0.852639	0.405191	0.852262	-4.71845	-0.369268	0.506551	-2.89554	-1.26148	0.295025	0.231152
AC026202.3	-0.255651	-0.340917	-0.302527	0.765759	0.961192	-4.89233	1.00924	-1.07841	-1.31058	1.24103	-1.28994	-0.616845
AC026461.2	0.102853	5.24969	0.742149	0.467682	0.875193	-5.9993	5.17299	5.37555	5.35713	5.00531	5.16402	5.42317
AC026462.1	-0.108605	0.612718	-0.203448	0.841094	0.973251	-5.06132	1.00924	0.796058	-0.088185	0.854002	0.584531	0.520658
AC027125.1	-0.156853	4.28141	-0.799186	0.434722	0.863131	-5.72701	4.60342	3.71167	4.28437	4.44818	4.28497	4.35585
AC027763.2	-0.842289	-0.758001	-0.909614	0.375184	0.841737	-4.68563	-2.6912	0.506551	-1.31058	-0.52451	-1.28994	0.761666
AC034193.5	-0.0268903	3.36843	-0.110846	0.912979	0.982407	-5.78797	3.71819	3.48637	2.88582	3.59651	3.35392	3.16975
AC046143.3	-0.702789	1.80333	-1.69834	0.106862	0.632079	-4.26727	1.00924	0.796058	2.46201	2.28285	2.25438	2.01542
AC053527.1	-0.106968	-0.36293	-0.116145	0.908839	0.981622	-4.90916	-2.6912	0.796058	0.563892	1.06045	-0.552972	-1.35381
AC055740.1	-0.658569	-0.336604	-0.925825	0.366925	0.840948	-4.70682	-0.369268	-1.07841	-0.573612	0.323487	0.295025	-0.616845
AC058791.1	0.272539	1.35725	0.591589	0.561567	0.906983	-5.11446	1.00924	1.72894	1.74832	0.323487	1.51742	1.81611
AC058791.2	-0.120559	1.2036	-0.233795	0.817813	0.968228	-5.18721	0.768235	1.86019	0.8049	1.67712	1.87999	0.231152
AC062017.1	-0.94771	-0.459432	-1.15975	0.261475	0.777016	-4.59156	-1.10623	-0.341446	-1.31058	-1.26148	1.03199	0.231152
AC063943.1	-0.190011	1.56201	-0.444451	0.662075	0.937862	-5.22074	0.768235	1.98048	1.62802	2.19796	1.64866	1.14869
AC063955.1	-0.382617	4.57669	-2.43437	0.0256884	0.411356	-3.56021	4.20362	4.61275	4.34286	4.73099	4.88665	4.68328
AC068152.2	-0.893074	-0.10467	-0.923332	0.368186	0.840948	-4.72464	0.116159	1.24352	-2.89554	0.612994	1.64866	-1.35381
AC068353.1	-0.621201	2.70574	-2.07189	0.0530931	0.530438	-3.86708	1.95266	3.00905	2.23374	3.34339	2.85302	2.84259
AC068400.1	-0.461317	1.25192	-1.00454	0.328587	0.820986	-4.84859	0.116159	1.42409	1.49678	1.24103	1.64866	1.58479
AC068491.1	-0.0749168	7.74114	-0.739918	0.469001	0.875999	-6.33499	7.66085	7.71058	7.74018	7.57247	7.8212	7.94158
AC068491.4	1.0815	-0.893005	1.00424	0.328726	0.820986	-4.64402	-2.6912	1.03707	0.563892	-2.84644	-0.0675454	-1.35381
AC068580.3	-0.258737	0.480279	-0.385845	0.704186	0.947766	-5.00147	1.55673	0.143981	-0.573612	-0.52451	1.51742	0.761666
AC069154.2	-0.183721	0.473795	-0.301392	0.76661	0.961192	-5.01875	0.768235	0.506551	-0.088185	1.06045	-0.552972	1.14869
AC069214.1	0.0373348	5.66063	0.312843	0.758037	0.960434	-6.31036	5.79664	5.6174	5.6241	5.77195	5.58862	5.56505
AC069513.3	-0.0265562	0.777818	-0.0523601	0.958825	0.989856	-5.10847	1.00924	1.03707	0.274385	1.24103	0.584531	0.520658
AC073072.5	-1.45462	-1.49757	-1.34897	0.194265	0.73009	-4.50023	-2.6912	-1.07841	-2.89554	0.323487	-2.8749	0.231152
AC073109.2	-0.334087	1.25161	-0.715903	0.483341	0.881508	-5.02707	0.478729	1.24352	1.49678	2.01154	0.825539	1.45354
AC073130.1	-0.292387	3.32963	-1.21684	0.239561	0.761957	-5.10105	2.86339	3.31391	3.37125	3.21965	3.35392	3.85564
AC073130.3	0.120138	3.18647	0.527559	0.604323	0.919136	-5.6132	3.03672	3.35899	3.33328	3.26209	3.23362	2.89412
AC073263.4	-0.121792	0.673146	-0.243236	0.810605	0.967259	-5.06731	0.768235	0.506551	0.563892	0.854002	0.584531	0.761666
AC073321.5	0.618317	1.59778	1.52533	0.144755	0.682385	-4.4425	2.263	1.86019	1.62802	0.612994	1.76896	1.45354
AC073346.2	-0.170412	4.95399	-1.13482	0.271506	0.784889	-5.57817	4.60342	5.04399	4.95621	5.12511	4.87329	5.12192
AC073366.1	0.0490464	-0.084621	0.0733673	0.942332	0.986162	-4.95165	0.768235	-0.341446	-0.573612	-0.52451	0.295025	-0.131418
AC073410.1	-0.195032	0.0427795	-0.288653	0.776183	0.962446	-4.94875	-1.10623	1.03707	-0.088185	-0.0390829	0.584531	-0.131418
AC073621.1	0.126227	1.81771	0.336941	0.740103	0.95663	-5.32314	1.21569	2.46591	1.96244	1.67712	1.76896	1.81611
AC073657.1	-0.161345	0.915311	-0.293358	0.772643	0.961192	-5.10892	1.21569	1.42409	-0.088185	1.67712	1.03199	0.231152
AC073995.2	-0.146182	4.92598	-0.818451	0.423926	0.858393	-5.8686	4.48871	5.27326	4.79795	5.23571	4.9643	4.79594
AC074117.10	0.780906	-0.445589	0.856698	0.403003	0.851639	-4.72738	0.768235	0.506551	-1.31058	-2.84644	-0.552972	0.761666
AC074286.1	1.33611	0.31065	1.71683	0.103366	0.626736	-4.22701	0.768235	0.796058	1.35239	1.06045	-2.8749	0.761666
AC074289.1	-0.801184	0.33647	-1.3488	0.194318	0.73009	-4.50601	-0.369268	0.796058	-0.573612	0.612994	0.584531	0.968117
AC078802.1	-0.557734	3.15485	-2.10963	0.049324	0.519786	-3.86846	3.33117	2.19461	3.08174	3.49341	3.39189	3.43627
AC078953.1	0.0218039	2.03272	0.0534237	0.95799	0.989419	-5.42552	1.00924	2.62203	2.46201	2.43896	2.0793	1.58479
AC079250.1	0.0100398	-0.737525	0.00975565	0.992325	0.998302	-4.86589	0.116159	-2.66337	0.274385	0.854002	-2.8749	-0.131418
AC079305.1	-0.781007	2.63048	-1.99052	0.0621213	0.556542	-3.97348	1.00924	2.82848	2.83238	3.45734	3.10238	2.55308
AC079305.9	-1.33254	-0.125095	-1.74259	0.0986622	0.62056	-4.23774	-0.369268	-2.66337	0.563892	0.612994	0.584531	0.520658
AC079922.3	0.669534	0.584795	1.19087	0.249349	0.768175	-4.63321	0.116159	1.42409	1.19192	0.612994	0.295025	-0.131418
AC083799.1	0.0510252	1.41531	0.127001	0.900364	0.981341	-5.25675	1.55673	1.58455	1.19192	1.79742	1.21256	1.14869
AC084083.1	-0.203776	-0.642688	-0.229784	0.82088	0.968784	-4.86446	-2.6912	0.143981	0.274385	-0.52451	-1.28994	0.231152
AC087241.1	0.0181744	-0.0178646	0.0264285	0.97921	0.995349	-4.96306	-1.10623	0.796058	0.274385	-0.52451	0.584531	-0.131418
AC087465.1	0.123443	7.26078	1.09681	0.287346	0.792332	-5.97491	7.51947	7.27474	7.17458	7.39555	7.13772	7.06263
AC090421.1	-0.48674	0.683454	-0.717276	0.482515	0.881295	-4.918	0.116159	-0.341446	1.49678	-0.52451	1.76896	1.58479
AC090498.1	0.122136	0.3272	0.211283	0.835068	0.973122	-5.00762	0.768235	0.506551	-0.088185	0.612994	0.295025	-0.131418
AC090579.1	0.114823	3.96	0.637738	0.531766	0.89944	-5.75733	3.84796	3.96598	4.2234	3.94798	3.94528	3.82941
AC090651.1	-1.23037	4.11907	-6.3578	5.76668e-06	0.00239138	3.87475	3.33117	3.31391	3.84593	4.55444	4.8462	4.82278
AC090699.1	0.0662249	6.25843	0.553617	0.586731	0.914037	-6.30672	6.06703	6.35065	6.45097	6.23305	6.35151	6.0974
AC090825.5	-0.110378	0.628971	-0.205419	0.839576	0.973122	-5.06409	0.116159	1.03707	0.563892	1.24103	0.295025	0.520658
AC090937.2	0.260431	7.58865	2.60501	0.0180233	0.350159	-3.63239	7.89095	7.54486	7.72009	7.4856	7.48375	7.40663
AC091047.1	-0.0099909	1.94164	-0.02685	0.978878	0.99518	-5.40189	1.95266	1.58455	2.23374	2.64542	1.64866	1.58479
AC091153.1	0.245638	3.51541	1.16781	0.258294	0.776724	-5.20068	3.64865	3.40272	3.84593	3.59651	3.23362	3.36501
AC091167.2	1.36963	0.20788	2.10141	0.0501233	0.522099	-3.91505	1.00924	1.42409	0.274385	-0.0390829	-0.0675454	-1.35381
AC091196.1	0.0588888	4.92257	0.367053	0.717908	0.952797	-6.13444	5.07035	5.04399	4.75551	4.96734	4.57631	5.12192
AC091565.1	-0.78421	0.637002	-1.23758	0.231955	0.755548	-4.60156	-1.10623	1.24352	0.563892	1.24103	1.64866	0.231152
AC091729.9	-0.597859	0.662811	-1.07079	0.298575	0.80095	-4.71968	1.21569	0.506551	-0.573612	1.24103	0.825539	0.761666
AC091736.5	0.00587248	4.99181	0.0450305	0.964585	0.99124	-6.2172	4.98828	5.01611	4.98098	4.94146	5.03799	4.98604
AC092067.1	-0.162953	1.52419	-0.353969	0.727522	0.953386	-5.23932	1.21569	0.796058	2.23374	1.67712	2.25438	0.968117
AC092135.1	0.185646	7.49352	1.1279	0.27434	0.785572	-5.96026	7.48747	7.18055	8.08389	7.2183	7.35512	7.63582
AC092143.2	0.804909	0.527638	1.22932	0.234963	0.757144	-4.60081	0.768235	2.19461	-0.088185	0.612994	-0.552972	0.231152
AC092168.2	-0.606555	0.909958	-1.15933	0.261642	0.777016	-4.68615	-0.369268	0.796058	1.35239	0.854002	1.37303	1.45354
AC092171.1	-0.0883115	5.30074	-0.658528	0.51863	0.895051	-6.06728	5.00229	5.38647	5.37592	5.34832	5.35872	5.33269
AC092214.10	-0.574228	-0.267877	-0.649491	0.524318	0.896562	-4.81784	1.21569	0.143981	-2.89554	0.612994	-0.0675454	-0.616845
AC092279.1	-0.128503	2.1744	-0.394848	0.697648	0.945739	-5.39582	2.3532	1.72894	2.23374	2.57983	1.87999	2.27068
AC092656.1	-1.09574	0.948383	-2.29725	0.0339655	0.464127	-3.60416	0.116159	0.506551	0.563892	1.54588	1.64866	1.30915
AC092835.2	-0.489581	-0.0241926	-0.692417	0.497613	0.88575	-4.83006	-1.10623	-0.341446	0.563892	1.06045	0.295025	-0.616845
AC092964.2	0.0275306	0.777818	0.0552898	0.956524	0.989295	-5.10848	0.768235	0.796058	0.8049	1.24103	0.295025	0.761666
AC093323.3	-0.104218	1.33263	-0.23637	0.815846	0.967549	-5.21909	1.70112	0.796058	1.35239	0.854002	1.37303	1.91921
AC093484.6	-0.219367	0.531813	-0.398945	0.694681	0.945449	-5.00723	0.768235	-0.341446	0.8049	0.612994	0.825539	0.520658
AC093642.5	-0.457373	2.9814	-1.9133	0.0719401	0.579472	-4.13959	2.66636	3.00905	2.59631	3.13084	3.27485	3.21097
AC093668.4	0.344555	0.847438	0.655086	0.520792	0.895302	-4.97873	1.00924	0.506551	1.49678	0.323487	1.51742	0.231152
AC093673.5	0.218053	2.77015	0.848148	0.407621	0.853219	-5.30358	2.86339	3.06455	2.71917	2.57983	2.90646	2.48749
AC093726.6	0.343479	3.34817	1.36625	0.188881	0.723634	-4.94056	3.68384	3.64041	3.25421	3.5286	2.61695	3.36501
AC093734.11	-0.9994	0.59473	-1.49122	0.15342	0.691282	-4.40532	0.768235	-1.07841	0.563892	1.67712	-0.0675454	1.70508
AC093768.1	0.499467	2.32535	1.44438	0.166011	0.706182	-4.63861	2.80066	2.69418	2.23374	2.57983	2.33455	1.30915
AC093799.1	0.860676	0.834071	1.50882	0.148897	0.685685	-4.39908	2.16678	1.42409	0.274385	0.612994	0.295025	0.231152
AC093799.2	-0.615938	0.0303865	-0.937197	0.361205	0.838848	-4.73114	-0.369268	-1.07841	0.563892	-0.0390829	0.584531	0.520658
AC093818.1	0.327079	1.11095	0.690161	0.498997	0.886009	-5.014	1.95266	0.506551	1.35239	0.854002	1.03199	0.968117
AC093838.4	-0.199618	0.286464	-0.333826	0.742413	0.957146	-4.97959	-0.369268	1.03707	-0.088185	0.612994	0.295025	0.231152
AC096772.6	0.117644	1.24383	0.28026	0.78251	0.962661	-5.18936	1.21569	1.03707	1.62802	1.06045	1.37303	1.14869
AC097523.2	-1.09796	-0.13543	-1.29406	0.212189	0.748034	-4.5273	-2.6912	1.24352	-0.573612	-0.52451	0.584531	1.14869
AC098614.2	0.591427	3.04471	2.29674	0.034001	0.464127	-3.56081	3.68384	3.26736	3.08174	2.64542	3.10238	2.48749
AC099759.1	0.134387	7.97738	1.52629	0.144516	0.682085	-5.49483	8.05783	8.00994	8.06519	7.98249	7.92357	7.82527
AC100748.2	-0.689174	0.185299	-1.10767	0.282755	0.79012	-4.65305	-0.369268	0.506551	-0.573612	-0.0390829	0.825539	0.761666
AC100788.1	0.350818	1.60466	0.86068	0.400863	0.851639	-5.02154	1.21569	2.38102	1.74832	1.79742	1.03199	1.45354
AC103559.1	0.0417373	0.260444	0.0687442	0.94596	0.987253	-5.00772	-0.369268	0.143981	1.01135	0.323487	0.584531	-0.131418
AC103810.1	-0.390902	2.44324	-1.19658	0.247172	0.766267	-4.91999	2.51826	2.38102	1.85935	3.21965	2.4105	2.27068
AC103810.2	-0.0334437	3.51373	-0.153918	0.879407	0.977065	-5.82193	3.33117	3.31391	3.81871	3.75348	3.50014	3.36501
AC104650.1	0.273859	6.7813	2.68449	0.0152465	0.323403	-3.41368	6.88812	6.87384	6.99168	6.50008	6.75263	6.68145
AC105345.1	0.184386	1.73076	0.490637	0.629679	0.929544	-5.249	2.16678	1.42409	1.85935	2.10776	1.51742	1.30915
AC108062.1	-0.932824	0.706226	-1.76366	0.0949531	0.615583	-4.1693	-0.369268	0.506551	0.563892	1.40149	0.825539	1.30915
AC108134.4	0.444833	0.686116	0.785111	0.442718	0.866179	-4.88955	0.116159	1.58455	1.01135	1.24103	-0.0675454	0.231152
AC108463.1	0.265145	2.40516	0.713798	0.484611	0.882605	-5.30368	2.43809	2.54608	2.59631	3.13084	2.4105	1.30915
AC108463.2	0.769868	0.86492	1.36309	0.189857	0.724144	-4.52467	1.83237	1.42409	0.563892	0.612994	-0.552972	1.30915
AC108488.3	-0.116045	2.7689	-0.385968	0.704096	0.947766	-5.55817	3.45855	2.38102	2.31391	2.98645	2.73981	2.73365
AC110491.1	-0.0509392	4.48571	-0.313402	0.757619	0.960434	-6.04508	4.56619	4.41344	4.39908	4.76089	4.45602	4.31861
AC111170.2	-0.580814	0.0752171	-0.913167	0.373363	0.841737	-4.74714	0.116159	-1.07841	0.274385	0.612994	0.295025	0.231152
AC111170.3	-0.858053	1.21329	-2.00337	0.0606092	0.552186	-3.90192	0.768235	1.03707	0.563892	1.67712	1.64866	1.58479
AC112229.7	0.072224	0.683287	0.13303	0.895663	0.981255	-5.08384	1.21569	0.143981	0.8049	-0.0390829	0.825539	1.14869
AC113191.1	-0.316863	-0.447842	-0.359547	0.723418	0.953386	-4.86921	1.39627	-2.66337	-0.573612	-0.52451	0.295025	-0.616845
AC114491.2	-0.599626	0.794795	-1.07639	0.29613	0.797776	-4.73091	1.55673	-0.341446	0.274385	1.54588	0.584531	1.14869
AC114772.1	0.0647309	6.22312	0.477202	0.639027	0.930718	-6.34152	6.57793	5.9984	6.18927	6.37031	6.11094	6.09189
AC115618.1	1.00128	0.0289369	1.48548	0.154919	0.693284	-4.40684	1.21569	0.506551	-0.088185	-0.0390829	-1.28994	-0.131418
AC116035.1	-1.09815	0.872135	-2.04143	0.056324	0.539119	-3.88833	0.478729	-0.341446	0.8049	1.54588	0.825539	1.91921
AC116316.1	-1.47896	0.684806	-1.96539	0.0651758	0.562673	-3.98596	0.768235	0.506551	-1.31058	0.323487	1.03199	2.78915
AC116904.1	-0.0556531	1.73254	-0.136069	0.893294	0.980247	-5.33903	2.3532	1.42409	1.35239	1.54588	2.4105	1.30915
AC122136.1	-0.218665	4.71767	-1.44209	0.166648	0.706182	-5.16071	4.80865	4.4965	4.52231	4.98011	4.70253	4.79594
AC123023.1	-0.714795	0.103208	-1.07997	0.294577	0.796445	-4.66288	0.478729	0.143981	-1.31058	-0.0390829	0.825539	0.520658
AC124789.1	0.180332	1.53044	0.422325	0.677847	0.941792	-5.22314	1.95266	1.42409	1.49678	1.90845	0.584531	1.81611
AC125232.1	-0.197945	0.485972	-0.336145	0.740693	0.957	-5.01369	1.21569	-0.341446	0.274385	1.24103	0.295025	0.231152
AC126544.1	-0.217415	0.906033	-0.433206	0.670071	0.940046	-5.07063	0.478729	0.506551	1.35239	1.06045	1.51742	0.520658
AC127496.1	-0.24369	1.76493	-0.603085	0.554062	0.906157	-5.20413	1.00924	2.29082	1.62802	1.79742	2.4105	1.45354
AC127496.3	0.223183	4.29701	1.31563	0.205	0.741335	-5.2234	4.63972	4.20699	4.38058	4.23038	4.04396	4.2804
AC127904.2	-0.662385	0.515718	-1.05654	0.304857	0.804698	-4.71147	-0.369268	-0.341446	1.19192	0.323487	1.76896	0.520658
AC131571.2	-1.0145	-0.0487661	-1.20526	0.243889	0.765469	-4.58129	1.00924	-2.66337	-0.088185	1.24103	0.825539	-0.616845
AC132186.1	-0.88191	-1.23341	-0.818355	0.423979	0.858393	-4.69173	-1.10623	-2.66337	-1.31058	0.323487	0.295025	-2.93877
AC132872.1	-0.0340829	-0.0363699	-0.0506843	0.960142	0.99011	-4.95959	0.768235	-0.341446	-0.573612	0.612994	-0.0675454	-0.616845
AC132872.3	-0.128727	4.11121	-0.646161	0.526422	0.897597	-5.79025	3.61258	4.41344	4.11569	4.18699	4.01992	4.31861
AC133644.1	1.37893	0.24549	1.6924	0.108007	0.634226	-4.24961	0.116159	1.42409	1.19192	0.854002	0.825539	-2.93877
AC135178.1	0.673621	1.34478	1.66976	0.112466	0.64373	-4.26872	1.55673	1.72894	1.74832	1.06045	1.21256	0.761666
AC135724.1	-1.57444	-0.382116	-1.82607	0.0846686	0.603031	-4.2056	-2.6912	0.506551	-1.31058	-0.0390829	1.37303	-0.131418
AC136007.2	0.505758	1.35445	1.03517	0.314457	0.80953	-4.84741	1.70112	1.98048	1.19192	-0.0390829	1.98308	1.30915
AC137932.2	-0.495003	0.221463	-0.744747	0.466148	0.87448	-4.83943	-0.369268	-0.341446	0.563892	1.06045	1.03199	-0.616845
AC138123.2	-0.588297	2.45481	-1.62729	0.121254	0.655374	-4.43958	3.09016	2.09151	1.35239	3.03621	2.48265	2.67594
AC138972.1	1.41764	-0.258258	1.55274	0.13809	0.673429	-4.36965	-1.10623	1.24352	1.19192	-2.84644	0.584531	-0.616845
AC139256.2	-1.0294	-0.411181	-1.38371	0.183561	0.716921	-4.47386	-0.369268	-1.07841	-1.31058	0.612994	-0.552972	0.231152
AC139530.1	-0.28852	0.667892	-0.544994	0.592524	0.914664	-4.98735	0.478729	0.506551	0.563892	1.40149	0.825539	0.231152
AC140481.1	0.0394777	-0.114367	0.0575449	0.954752	0.989161	-4.94763	0.478729	-1.07841	0.274385	-0.0390829	0.295025	-0.616845
AC141586.5	0.508607	1.37755	1.27652	0.21818	0.750477	-4.65603	1.55673	1.58455	1.74832	0.854002	1.37303	1.14869
AC144450.2	-0.633044	2.31404	-1.88703	0.0755824	0.589789	-4.08397	1.83237	1.72894	2.38986	3.17593	2.4105	2.34663
AC145207.1	0.0438157	2.30008	0.146668	0.885043	0.979227	-5.48927	2.263	2.09151	2.59631	2.10776	2.25438	2.48749
AC159540.1	-0.0712913	1.30286	-0.171492	0.865772	0.976097	-5.22177	1.00924	1.42409	1.35239	1.54588	1.51742	0.968117
AC217773.1	0.363851	1.90922	1.03664	0.313789	0.80931	-4.95647	1.70112	2.09151	2.46201	1.40149	1.87999	1.91921
ACAA1	0.0988045	5.32354	0.707413	0.488473	0.882929	-6.03977	5.14801	5.6174	5.35713	5.13656	5.36827	5.31389
ACAA2	-0.0464016	4.34382	-0.276154	0.785612	0.962876	-6.01947	4.46867	4.32531	4.18128	4.23038	4.26465	4.59261
ACACA	-0.202295	4.76569	-1.42172	0.172398	0.710264	-5.1979	4.69251	4.64951	4.65135	4.80461	5.01384	4.78233
ACAD10	-0.422209	0.5711	-0.756913	0.459008	0.871579	-4.88326	0.116159	0.143981	0.8049	0.612994	0.295025	1.45354
ACAD8	-0.177491	3.28676	-0.737881	0.470207	0.876346	-5.51367	2.73507	3.60341	3.25421	3.30331	3.53449	3.29005
ACAD9	0.180505	5.29551	1.36684	0.188698	0.723634	-5.38087	5.26881	5.36453	5.51809	5.07837	5.36827	5.17497
ACADM	-0.109574	4.5622	-0.704522	0.490227	0.884158	-5.86725	4.69251	4.41344	4.41734	4.7158	4.67199	4.46211
ACADS	0.0366851	5.92423	0.293211	0.772753	0.961192	-6.36532	5.84408	5.84045	6.13513	6.05141	5.72129	5.95301
ACADSB	-0.365932	3.27973	-1.71141	0.104382	0.628582	-4.48012	3.14169	3.06455	3.08174	3.59651	3.42888	3.36501
ACADVL	0.0695718	4.99122	0.426296	0.675005	0.941792	-6.12668	4.84019	5.18838	5.05283	4.60477	5.22839	5.03277
ACAP2	-0.161262	5.96711	-1.39074	0.181454	0.716921	-5.47256	5.92719	5.91783	5.81527	6.2277	5.98619	5.92851
ACAP3	-0.608919	1.35447	-0.969475	0.345303	0.829694	-4.88715	-1.10623	1.86019	2.31391	2.01154	1.03199	2.01542
ACAT1	-0.0282947	6.13593	-0.272531	0.788352	0.963602	-6.40611	6.16989	6.09485	6.10164	6.10485	6.16676	6.17757
ACAT2	0.110833	7.36342	0.729569	0.475149	0.878423	-6.3147	7.07202	7.57622	7.60729	6.92009	7.51634	7.48854
ACBD3	0.0731932	7.44088	0.765801	0.453835	0.869711	-6.29376	7.59305	7.36315	7.47624	7.42152	7.326	7.4653
ACBD4	0.262053	1.11728	0.574146	0.573057	0.91002	-5.06775	1.70112	1.03707	1.01135	1.06045	1.37303	0.520658
ACBD5	-0.0846317	5.09761	-0.57808	0.570455	0.909446	-6.07323	4.98828	5.24952	4.93101	5.33844	5.15301	4.92541
ACBD6	0.0594506	4.65206	0.403267	0.691557	0.945283	-6.05551	4.77641	4.70295	4.57207	4.7158	4.49142	4.65368
ACCS	0.222867	2.40506	0.740737	0.468517	0.875856	-5.28677	2.3532	2.82848	2.38986	1.90845	2.33455	2.61582
ACD	-0.107498	1.97459	-0.267536	0.792133	0.96424	-5.38031	2.51826	2.29082	1.01135	2.10776	2.33455	1.58479
ACE	-1.53993	2.10226	-4.36759	0.000380373	0.0387658	-0.429692	1.39627	1.24352	1.35239	3.17593	2.55136	2.89412
ACER2	-1.31854	0.147236	-1.94106	0.0682607	0.568492	-4.06253	-1.10623	-1.07841	0.563892	1.06045	1.21256	0.231152
ACER3	-0.179778	3.84699	-0.927381	0.366139	0.840948	-5.51121	3.96702	3.64041	3.67432	3.75348	3.86657	4.18017
ACIN1	0.15876	6.66831	1.55081	0.138552	0.674585	-5.35311	6.70755	6.68757	6.84424	6.69853	6.58658	6.48539
ACLY	-3.79835e-05	7.12506	-0.000348885	0.999726	0.999867	-6.56507	6.95446	7.20853	7.21168	6.93656	7.22181	7.21731
ACO1	-0.00833713	6.34495	-0.0800851	0.937063	0.986162	-6.47216	6.44579	6.27621	6.30168	6.2751	6.40819	6.36272
ACO2	-0.0297488	6.18356	-0.237828	0.814732	0.96744	-6.42253	5.89	6.30529	6.30658	6.11646	6.33699	6.14603
ACOT13	0.160608	4.58372	1.02879	0.317362	0.812388	-5.6035	4.90126	4.55579	4.53909	4.60477	4.47383	4.42755
ACOT2	0.0324023	4.49996	0.195077	0.847543	0.974311	-6.07942	4.67513	4.64951	4.24401	4.37273	4.41972	4.63866
ACOT4	-0.181447	-0.1447	-0.2397	0.813302	0.967284	-4.92814	0.478729	-1.07841	-0.088185	-1.26148	-0.0675454	1.14869
ACOT7	0.0468868	4.54644	0.293757	0.772343	0.961192	-6.0671	4.8245	4.55579	4.34286	4.48448	4.52598	4.54504
ACOT8	-0.105823	4.05441	-0.513359	0.614016	0.92325	-5.85017	3.64865	3.90648	4.41734	4.33347	4.11378	3.90672
ACOT9	0.0216557	6.32233	0.174609	0.863358	0.976097	-6.45667	6.2187	6.29952	6.47733	6.09314	6.55764	6.28764
ACOX1	-0.226568	7.43313	-2.38898	0.0281927	0.427861	-4.03253	7.31302	7.36591	7.28063	7.66235	7.54822	7.42864
ACOX3	0.0490316	3.50133	0.249086	0.806147	0.966211	-5.80065	3.49863	3.60341	3.4795	3.49341	3.42888	3.50417
ACP1	-0.171425	5.4306	-1.38441	0.183349	0.716921	-5.38373	5.42255	5.17583	5.43089	5.51551	5.54716	5.49168
ACP2	0.197638	6.61057	1.9552	0.0664522	0.564594	-4.72527	6.63298	6.73964	6.75372	6.52207	6.60286	6.41217
ACP6	1.49887	0.592547	2.53117	0.0210283	0.377443	-3.43311	1.21569	1.03707	1.74832	0.323487	-1.28994	0.520658
ACRC	-0.42757	-0.0259477	-0.616139	0.545605	0.903962	-4.85755	-0.369268	1.03707	-1.31058	0.323487	-0.0675454	0.231152
ACSF2	0.0923678	3.14972	0.314433	0.756849	0.960434	-5.68733	3.90872	2.76289	2.93735	2.64542	3.35392	3.29005
ACSF3	-0.237029	2.04197	-0.716511	0.482975	0.881295	-5.21011	2.06369	1.72894	1.96244	2.51111	2.16949	1.81611
ACSL1	-0.00683761	2.50484	-0.0239309	0.981174	0.995636	-5.55409	2.73507	2.09151	2.65905	2.57983	2.61695	2.34663
ACSL3	0.14632	7.3407	1.45405	0.163346	0.703377	-5.55034	7.44451	7.34085	7.4565	7.09167	7.30625	7.40441
ACSL4	-0.0414194	6.94698	-0.368322	0.716979	0.952474	-6.47745	6.82253	6.81033	7.14201	6.89671	6.88166	7.12866
ACSL5	-0.115769	3.85883	-0.598259	0.557207	0.906983	-5.75294	4.02305	3.84442	3.5474	4.09608	3.86657	3.77547
ACSS1	-0.363031	2.5813	-1.19527	0.247671	0.766862	-4.95055	2.3532	1.86019	2.93735	2.98645	2.79753	2.55308
ACSS2	-0.503074	2.18828	-1.40272	0.177907	0.716106	-4.65642	1.55673	2.19461	2.05866	2.70815	1.76896	2.84259
ACTA2	0.0801631	3.16264	0.323162	0.750339	0.958855	-5.68822	3.41733	3.21927	2.9871	3.38238	2.67969	3.29005
ACTB	-0.0345805	11.56	-0.393429	0.698677	0.945739	-6.69075	11.7081	11.4103	11.5099	11.5663	11.4937	11.6716
ACTG1	0.0832858	13.131	0.807286	0.430162	0.860181	-6.47709	12.8736	13.2973	13.3467	13.0164	13.0641	13.1882
ACTL6A	0.0566954	4.35585	0.314104	0.757095	0.960434	-6.012	4.54721	4.57503	4.04697	4.44818	4.40122	4.11651
ACTN1	0.310965	9.96582	3.11006	0.00610761	0.206336	-2.71167	10.0293	10.0295	10.3043	9.64817	9.80348	9.98028
ACTN4	0.0884002	10.3155	0.938308	0.360649	0.838848	-6.28349	10.187	10.341	10.5496	10.2292	10.3672	10.219
ACTR10	-0.0994671	5.43067	-0.681547	0.5043	0.889661	-6.0789	5.52312	5.12453	5.49248	5.39674	5.30998	5.73718
ACTR1A	-0.175516	5.65597	-1.49596	0.15219	0.688576	-5.27952	5.71395	5.50153	5.49248	5.70431	5.76534	5.75819
ACTR1B	-0.00196304	5.91762	-0.012921	0.989835	0.998184	-6.40804	5.55198	6.16635	6.03224	5.68104	5.92276	6.15134
ACTR2	-0.111259	8.7481	-1.29865	0.210643	0.747831	-5.83302	8.79212	8.61914	8.66623	8.84574	8.77839	8.78702
ACTR3	0.069109	6.93406	0.678037	0.506471	0.889661	-6.31148	7.03161	6.85035	7.02183	7.02854	6.79221	6.87981
ACTR3B	-0.0921792	0.826375	-0.181729	0.857849	0.976072	-5.10818	0.116159	1.42409	0.8049	1.06045	0.584531	0.968117
ACTR5	-0.291084	2.00139	-0.818343	0.423986	0.858393	-5.1355	1.83237	1.86019	1.85935	2.76827	1.98308	1.70508
ACTR6	0.0219932	3.52742	0.107484	0.915608	0.982664	-5.83198	3.71819	3.31391	3.58019	3.38238	3.63289	3.53696
ACTR8	-0.0812931	5.21903	-0.636214	0.532736	0.899555	-6.06439	5.12258	5.15041	5.25928	5.27768	5.15301	5.35125
ACVR1	-0.0545019	4.13449	-0.266499	0.792919	0.96424	-5.96648	3.87866	3.84442	4.57207	4.14225	3.99546	4.37411
ACVR1B	-0.0313904	3.83367	-0.154982	0.87858	0.977065	-5.90891	3.64865	3.67648	4.11569	3.66136	3.78331	4.11651
ACVR2A	-0.362361	2.10423	-1.08407	0.292803	0.796031	-4.95344	2.43809	1.72894	1.62802	2.19796	2.0793	2.55308
ACVR2B	0.24219	0.502938	0.331749	0.743955	0.957559	-5.01901	-1.10623	0.796058	2.05866	0.854002	1.03199	-0.616845
ACVRL1	0.128868	9.80682	1.57536	0.132787	0.667163	-5.5042	9.877	9.94048	9.79686	9.72223	9.80084	9.7035
ACYP1	0.31146	2.22299	0.762869	0.455537	0.87058	-5.22762	2.263	1.86019	2.9871	1.06045	2.55136	2.61582
ACYP2	0.0338005	2.70906	0.116446	0.908603	0.981605	-5.60471	3.03672	2.29082	2.83238	2.64542	3.10238	2.34663
AD000671.1	-0.0583078	4.67555	-0.351217	0.72955	0.95396	-6.08034	4.80865	4.80423	4.34286	4.88827	4.52598	4.68328
ADA	-0.541757	2.35504	-1.74926	0.0974739	0.618586	-4.27143	2.43809	1.86019	1.96244	2.82599	2.25438	2.78915
ADAL	-0.202091	2.2717	-0.591824	0.561413	0.906983	-5.33654	2.80066	1.86019	1.85935	2.51111	2.67969	1.91921
ADAM10	-0.104805	6.90244	-1.04985	0.307839	0.80556	-5.98962	6.99705	6.74389	6.81009	6.92009	6.95006	6.99344
ADAM15	-0.0794449	10.4293	-0.747267	0.464664	0.87448	-6.44852	10.5929	10.2823	10.2947	10.2442	10.5149	10.6468
ADAM17	0.0078268	7.68706	0.0733022	0.942383	0.986162	-6.60836	7.74447	7.50028	7.82641	7.50781	7.78955	7.75384
ADAM19	-0.333395	4.37668	-2.03064	0.0575098	0.542108	-4.21824	4.20362	4.15681	4.26433	4.74602	4.34427	4.54504
ADAM22	0.935155	0.110722	1.3941	0.180454	0.716921	-4.46942	1.00924	0.143981	0.563892	0.854002	-1.28994	-0.616845
ADAM9	-0.0176204	7.17584	-0.131432	0.896908	0.981341	-6.56081	7.21118	6.83048	7.45429	7.08282	7.08075	7.3955
ADAMTS1	-0.230541	4.32438	-1.3786	0.185105	0.719014	-5.15075	3.93816	4.27914	4.39908	4.41095	4.49142	4.42755
ADAMTS18	0.396638	6.61871	4.11318	0.000666816	0.0549256	-0.42312	6.78251	6.83048	6.83748	6.42269	6.44025	6.39885
ADAMTS4	-0.512277	5.55926	-3.60584	0.0020519	0.111154	-1.38856	5.057	5.46075	5.38523	5.91843	5.96115	5.57298
ADAMTS6	0.387989	5.35519	3.1544	0.00554442	0.194054	-2.29641	5.56147	5.5412	5.54325	5.18147	5.25953	5.04422
ADAMTS7	0.0144933	2.61929	0.0517341	0.959317	0.989955	-5.58492	2.66636	3.00905	2.23374	2.70815	2.48265	2.61582
ADAMTS9	-0.310935	4.16204	-1.85173	0.080733	0.597656	-4.45685	3.96702	4.10481	3.94995	4.46645	4.22313	4.2609
ADAMTSL1	-0.077397	4.17358	-0.393134	0.698891	0.945739	-5.93567	3.84796	4.47618	4.09314	3.94798	4.18038	4.49585
ADAR	0.306698	7.50311	2.81579	0.011533	0.280625	-3.21064	7.40815	7.70186	7.85684	7.29949	7.34789	7.40441
ADARB1	-0.0498916	4.80491	-0.317235	0.754758	0.960434	-6.1232	4.67513	4.98768	4.68189	5.06645	4.60892	4.80942
ADAT1	1.26572	1.34067	2.56057	0.0197791	0.369353	-3.21752	1.83237	2.09151	1.96244	1.40149	1.37303	-0.616845
ADAT2	0.0303419	2.62197	0.100884	0.920771	0.983754	-5.58214	2.16678	2.89122	2.83238	3.0843	2.4105	2.34663
ADAT3	-0.100288	1.47916	-0.235841	0.816249	0.967549	-5.25647	1.70112	0.796058	1.74832	2.10776	1.21256	1.30915
ADCK1	-0.987496	0.509571	-1.47258	0.158333	0.70021	-4.41844	0.478729	0.143981	-0.573612	2.10776	1.03199	-0.131418
ADCK2	-0.13099	5.5747	-0.909551	0.375216	0.841737	-5.92859	5.41209	5.74177	5.38523	5.36788	5.67585	5.86536
ADCK3	0.0182803	2.44546	0.0620806	0.951191	0.988435	-5.53654	2.80066	2.09151	2.46201	2.51111	2.61695	2.19051
ADCK4	-0.0745826	1.36217	-0.170024	0.866909	0.976097	-5.23729	1.39627	1.24352	1.35239	0.612994	1.64866	1.91921
ADCK5	-0.596768	0.575176	-0.995287	0.33294	0.824528	-4.75588	0.768235	0.143981	-0.088185	1.54588	1.21256	-0.131418
ADCY3	-0.0414047	4.46035	-0.211414	0.834966	0.973122	-6.06527	4.05027	4.45557	4.79795	4.16479	4.62495	4.66856
ADCY4	0.213643	3.11212	0.951305	0.354194	0.835682	-5.30718	3.23954	3.11799	3.29428	2.88148	3.14747	2.99196
ADCY6	-0.185472	4.4777	-1.03636	0.313914	0.80931	-5.56806	4.07699	4.39191	4.6667	4.51988	4.81859	4.39214
ADCY7	0.0702179	2.19247	0.208691	0.83706	0.973122	-5.4508	1.83237	1.98048	2.83238	2.01154	2.0793	2.41878
ADCY9	-0.19396	4.41438	-1.25983	0.224006	0.752494	-5.31459	4.32003	4.20699	4.41734	4.57141	4.49142	4.47908
ADD1	0.0121276	6.63872	0.0965116	0.924193	0.984172	-6.50882	6.52555	6.88159	6.52863	6.8348	6.65843	6.4033
ADD3	-0.575139	5.53994	-4.04088	0.000782528	0.0608107	-0.475126	5.51337	4.89887	5.33808	5.91179	5.75809	5.81945
ADH5	0.168328	5.97242	1.36653	0.188795	0.723634	-5.50586	6.23064	6.04053	5.90212	6.0754	5.77974	5.80606
ADI1	-0.359912	6.31625	-2.65075	0.0163716	0.330899	-3.42791	6.38829	6.14076	5.88909	6.26991	6.71569	6.49377
ADIPOR1	-0.391492	4.56081	-2.17334	0.0435108	0.506055	-4.01559	4.27459	4.10481	4.69692	4.50229	4.97685	4.80942
ADIPOR2	-0.336459	7.52568	-3.26978	0.00430644	0.165991	-2.2786	7.4368	7.21468	7.41848	7.84618	7.6959	7.54202
ADK	0.0894614	4.43071	0.557917	0.583853	0.913533	-5.92624	4.67513	4.47618	4.28437	4.41095	4.43798	4.29963
ADM	-0.673642	7.93185	-6.1682	8.42193e-06	0.00284407	3.7815	7.38161	7.60926	7.79184	8.11862	8.28812	8.40163
ADNP	0.233025	5.4115	1.82505	0.0848295	0.603031	-4.75435	5.63523	5.49144	5.45761	5.47097	5.22839	5.18535
ADNP2	-0.185205	5.03261	-1.3416	0.196599	0.731161	-5.35647	4.88623	4.97325	4.95621	5.2673	5.17495	4.93774
ADO	0.46355	3.16606	1.9901	0.0621709	0.556542	-4.05857	3.19145	3.64041	3.37125	2.82599	2.79753	3.16975
ADORA2B	-0.394597	0.874626	-0.736974	0.470745	0.876346	-4.94333	1.39627	0.796058	-0.088185	0.854002	0.584531	1.70508
ADPGK	0.0826792	3.31257	0.342964	0.735644	0.955384	-5.72286	3.09016	3.21927	3.73382	3.17593	3.05584	3.60039
ADPRH	-0.0379787	3.60622	-0.178946	0.860002	0.976072	-5.84322	3.78454	3.26736	3.70437	3.59651	3.42888	3.85564
ADPRHL1	-0.563619	0.471691	-0.885425	0.387737	0.846681	-4.80488	-0.369268	1.03707	-0.088185	1.79742	-0.0675454	0.520658
ADPRHL2	0.380405	5.86194	3.07137	0.00664444	0.217136	-2.53485	5.84408	6.13429	6.17324	5.61709	5.82207	5.58086
ADRB1	0.0352532	5.65197	0.280717	0.782166	0.962661	-6.31835	5.58027	5.5798	5.84255	5.6414	5.49579	5.77203
ADRB2	0.350957	3.10914	1.27886	0.217375	0.750477	-4.98536	3.64865	3.35899	2.88582	2.64542	2.67969	3.43627
ADRBK1	-0.0264167	5.3359	-0.206717	0.838578	0.973122	-6.27188	5.32561	5.21314	5.42187	5.38718	5.45153	5.21604
ADRM1	0.0134231	7.14848	0.136935	0.89262	0.980247	-6.5576	7.04858	7.31247	7.10587	7.14933	7.1433	7.13135
ADSL	-0.132326	5.01631	-0.929604	0.365017	0.840616	-5.79448	4.74343	5.13753	4.96865	5.20341	4.98929	5.05558
ADSS	0.193163	6.84135	2.00464	0.0604619	0.552109	-4.66667	6.91057	6.93468	6.9671	6.8348	6.72687	6.6741
AE000661.28	-0.0957017	3.03785	-0.411031	0.685958	0.94409	-5.62259	3.14169	2.95134	2.88582	3.13084	2.90646	3.21097
AEBP1	-0.908304	-1.23341	-0.834441	0.415096	0.854371	-4.68707	-1.10623	-1.07841	-2.89554	0.323487	0.295025	-2.93877
AEBP2	0.0380707	3.51569	0.178484	0.860359	0.976072	-5.81909	3.57559	3.74602	3.29428	3.56295	3.66426	3.25105
AEN	0.172707	6.11591	1.63714	0.119165	0.653376	-5.15825	6.20059	6.12126	6.28188	6.05141	6.00468	6.03564
AES	-0.115262	7.59207	-1.14204	0.268575	0.779881	-5.95168	7.64754	7.37417	7.58121	7.5166	7.68256	7.75035
AF111168.1	-0.527265	-0.137185	-0.578033	0.570485	0.909446	-4.85341	0.116159	-2.66337	1.19192	1.06045	0.825539	-1.35381
AF129408.16	2.07233	-0.546185	2.53978	0.0206551	0.375106	-3.76255	0.768235	0.143981	0.563892	-1.26148	-2.8749	-0.616845
AFAP1	0.337545	6.00587	2.82526	0.0113018	0.279086	-3.04877	6.15743	6.2039	6.16245	6.03315	5.61294	5.86536
AFAP1L1	-0.204877	7.30895	-2.0411	0.0563597	0.539119	-4.64547	7.23213	7.25995	7.12821	7.58506	7.33089	7.31744
AFF1	0.208603	6.3827	1.97521	0.063967	0.559874	-4.66545	6.59652	6.42674	6.43762	6.34585	6.32232	6.16714
AFF4	-0.0181019	6.74059	-0.164111	0.871494	0.976399	-6.5113	6.61942	6.83048	6.7429	6.90343	6.79221	6.55508
AFG3L1P	-0.391853	2.6768	-1.35435	0.192577	0.729278	-4.80379	1.95266	2.76289	2.71917	2.57983	3.00774	3.03851
AFG3L2	-0.155319	5.79702	-1.34519	0.195459	0.731161	-5.50154	5.6531	5.63583	5.86268	5.82952	5.94208	5.85889
AFMID	-0.385229	5.27175	-3.12345	0.00593181	0.203236	-2.34495	5.0299	5.08482	5.12127	5.4619	5.42431	5.50831
AFTPH	-0.00466922	5.08686	-0.0313774	0.975318	0.993627	-6.2391	5.40156	4.89887	4.95621	5.17037	5.10809	4.98604
AGA	-0.0444694	3.84301	-0.213688	0.83322	0.973122	-5.9007	3.45855	3.93654	4.04697	4.09608	3.91952	3.60039
AGAP1	-0.286875	3.42518	-1.40041	0.178587	0.716311	-4.91491	3.19145	3.44515	3.21298	3.59651	3.60083	3.50417
AGAP10	-0.919447	0.475163	-1.37001	0.187726	0.722429	-4.49532	0.478729	0.143981	-0.573612	2.10776	0.825539	-0.131418
AGAP2	0.234426	0.288568	0.356907	0.725359	0.953386	-4.97609	0.478729	0.506551	0.274385	-1.26148	0.584531	1.14869
AGAP3	0.0090396	6.23605	0.0819867	0.935573	0.986162	-6.45641	6.13853	6.32815	6.25674	6.11646	6.20458	6.37184
AGBL3	-0.167595	0.681316	-0.326435	0.747904	0.957782	-5.05301	0.478729	0.506551	0.8049	0.323487	0.825539	1.14869
AGBL5	-0.206732	3.62276	-0.986492	0.337117	0.826977	-5.40189	3.68384	3.64041	3.25421	3.81177	3.46495	3.88141
AGFG1	0.0898442	4.90893	0.653317	0.521905	0.89606	-5.98573	5.0299	4.89887	4.93101	4.92835	4.93888	4.72656
AGFG2	-0.144728	4.29911	-0.90514	0.377485	0.842071	-5.64542	4.20362	4.37005	4.11569	4.33347	4.34427	4.42755
AGGF1	-0.0473349	5.93375	-0.439023	0.66593	0.93834	-6.3121	5.96344	5.8641	5.90212	6.00843	5.94208	5.92231
AGK	-0.198295	1.65942	-0.526427	0.605092	0.919605	-5.21333	1.55673	1.24352	1.85935	1.40149	2.0793	1.81611
AGL	-0.169848	4.06356	-0.813347	0.426769	0.858937	-5.66011	4.10322	3.44515	4.36185	4.11935	4.09088	4.2609
AGMO	-0.0313658	1.60124	-0.0826469	0.935055	0.986162	-5.30912	1.55673	1.86019	1.35239	2.01154	1.37303	1.45354
AGPAT1	-0.351951	5.80065	-2.85626	0.0105756	0.271756	-2.95627	5.52312	5.55095	5.79446	5.85053	5.95482	6.13
AGPAT2	0.145177	4.28696	0.699475	0.493299	0.885327	-5.80253	4.72666	4.13104	4.2234	4.62117	3.83935	4.18017
AGPAT3	-0.203748	7.10907	-2.19875	0.0413719	0.497733	-4.35393	7.05195	6.99662	6.97328	7.24235	7.23754	7.15266
AGPAT4	0.082205	4.5006	0.544673	0.59274	0.914664	-5.9511	4.40684	4.59401	4.62016	4.50229	4.40122	4.47908
AGPAT5	-0.110418	7.4964	-1.10566	0.2836	0.79012	-5.98413	7.62735	7.34645	7.3512	7.48336	7.62195	7.54806
AGPAT6	0.115729	7.06097	1.06597	0.300689	0.801776	-5.98915	7.27603	7.08984	6.99168	7.12654	7.05731	6.82444
AGPAT9	-0.0750457	5.46217	-0.587575	0.564201	0.908125	-6.14505	5.45346	5.39732	5.42187	5.68884	5.31986	5.49168
AGPS	0.130812	6.48132	1.19169	0.249036	0.767926	-5.78948	6.54959	6.46333	6.62606	6.42736	6.24663	6.57495
AGRN	-0.259775	1.41205	-0.61472	0.546521	0.903962	-5.11338	1.00924	1.03707	1.74832	2.01154	1.51742	1.14869
AGTPBP1	0.0928029	3.32918	0.319965	0.752721	0.959772	-5.73464	3.03672	3.48637	3.58019	3.17593	4.01992	2.67594
AGTRAP	0.088996	5.34146	0.689799	0.499219	0.886011	-6.05571	5.18532	5.5215	5.44876	5.28799	5.32967	5.27555
AGXT2L2	-0.0504099	3.00814	-0.178361	0.860454	0.976072	-5.67855	2.43809	2.89122	3.58019	2.82599	3.27485	3.03851
AHCTF1	0.00716281	4.67905	0.0497889	0.960845	0.990555	-6.14233	4.74343	4.70295	4.60431	4.68494	4.76172	4.57693
AHCY	0.0790709	5.33806	0.617028	0.545032	0.903962	-6.10237	5.38027	5.50153	5.25928	5.25685	5.20725	5.42317
AHCYL1	0.024474	7.19066	0.237795	0.814757	0.96744	-6.54193	7.00055	7.34925	7.25801	7.18285	7.20592	7.14736
AHCYL2	0.071744	0.846398	0.134019	0.894892	0.980914	-5.11841	1.39627	1.42409	-0.088185	0.612994	0.584531	1.14869
AHDC1	0.0440998	4.64249	0.270791	0.789668	0.964117	-6.0977	4.63972	4.39191	4.94366	4.57141	4.74715	4.56107
AHI1	0.253361	4.3787	1.57028	0.133963	0.667877	-4.91581	4.34223	4.68535	4.48816	4.33347	4.28497	4.13804
AHNAK	0.0423092	9.9859	0.497249	0.625102	0.927808	-6.59099	10.0656	9.89481	10.0603	10.0222	9.86972	10.0028
AHNAK2	0.238066	8.52315	2.58365	0.018848	0.358546	-3.72263	8.66581	8.62607	8.63535	8.3403	8.2969	8.57446
AHR	-0.146949	4.90866	-0.965348	0.347309	0.829813	-5.73784	5.14801	4.64951	4.71179	5.07837	4.93888	4.92541
AHRR	-0.210646	4.12517	-0.940233	0.359688	0.838135	-5.56987	3.8166	4.18212	4.04697	4.58819	4.45602	3.66114
AHSA1	-0.0995902	6.32554	-0.709593	0.487152	0.882929	-6.21629	6.06035	6.2644	6.49892	6.0754	6.41742	6.63677
AHSA2	-0.329008	1.80687	-0.866724	0.397631	0.851639	-5.0584	1.21569	2.38102	1.35239	2.10776	2.0793	1.70508
AIDA	-0.14923	6.36905	-1.34569	0.195302	0.731161	-5.58943	6.24249	6.43202	6.21037	6.53511	6.50664	6.28764
AIF1L	-0.880547	2.66732	-3.03312	0.0072202	0.226734	-2.31936	2.43809	2.09151	2.14885	3.5286	2.85302	2.94387
AIFM1	0.0139417	5.05464	0.0995019	0.921852	0.984065	-6.22755	4.97414	5.26144	4.95621	5.12511	4.89989	5.11108
AIFM2	0.346059	3.28262	1.33597	0.198395	0.734414	-4.96093	3.19145	3.90648	3.29428	2.88148	2.85302	3.56902
AIG1	-0.357214	4.1073	-1.99359	0.0617568	0.555757	-4.22372	3.84796	4.13104	3.81871	4.29311	4.09088	4.46211
AIM1	0.0309719	7.03314	0.285038	0.778906	0.962661	-6.51422	7.24102	6.96051	6.94524	7.17176	6.95957	6.92076
AIMP1	0.371623	4.80993	2.68807	0.0151316	0.323315	-3.13274	5.07035	5.00196	4.91824	4.60477	4.68734	4.57693
AIMP2	-0.142314	4.80982	-0.752255	0.461734	0.873119	-5.89268	4.34223	5.24952	4.63584	4.91511	4.67199	5.04422
AIP	0.174846	3.65309	0.863715	0.399238	0.851639	-5.51681	3.49863	3.87579	3.84593	3.34339	3.66426	3.69058
AK1	-0.0220956	6.72931	-0.207329	0.838107	0.973122	-6.50172	6.69467	6.62434	6.83408	6.65141	6.6662	6.90515
AK2	0.0388884	6.01378	0.292125	0.77357	0.961217	-6.38091	6.34498	5.79195	5.96555	5.86437	6.03499	6.08082
AK3	-0.0778837	6.05968	-0.687509	0.500626	0.887068	-6.19164	5.98476	5.88737	6.18394	6.02701	6.15577	6.11922
AK4	0.0734101	6.25113	0.619229	0.543613	0.903962	-6.26678	6.4042	6.08817	6.3689	6.24367	6.05288	6.34894
AK5	-0.184687	0.374002	-0.302796	0.765556	0.961192	-5.00071	0.478729	0.506551	-0.088185	-0.0390829	-0.0675454	1.45354
AKAP1	0.0556544	4.50725	0.374831	0.712216	0.950986	-6.03014	4.60342	4.4965	4.50534	4.50229	4.52598	4.40995
AKAP10	-0.00458126	3.97718	-0.0236772	0.981374	0.995636	-5.95963	4.15429	4.07809	3.70437	4.04838	4.15852	3.71944
AKAP11	0.0199209	5.89188	0.161377	0.873615	0.976399	-6.39028	5.84408	5.96962	5.88909	6.08134	5.90973	5.65742
AKAP12	-0.156366	10.3231	-1.77429	0.0931278	0.614558	-5.22341	10.3348	10.2452	10.1552	10.5287	10.2674	10.407
AKAP13	-0.123376	6.82922	-1.30641	0.208048	0.746195	-5.6926	6.79463	6.71817	6.78921	6.86952	6.9081	6.8957
AKAP17A	-0.144151	5.02598	-0.96806	0.34599	0.829694	-5.76119	4.70968	4.94396	5.19722	4.95446	5.19656	5.15398
AKAP2	-0.627085	2.8976	-2.44094	0.0253437	0.409436	-3.31021	2.92351	2.62203	2.23374	3.17593	3.10238	3.32801
AKAP5	-1.11851	0.130983	-1.45868	0.16208	0.703036	-4.42505	-2.6912	0.796058	0.563892	0.854002	0.295025	0.968117
AKAP7	-0.26322	1.50012	-0.652193	0.522613	0.89606	-5.11626	1.95266	0.796058	1.35239	1.54588	1.76896	1.58479
AKAP8	-0.0196416	5.1993	-0.13622	0.893177	0.980247	-6.25493	5.07035	5.28499	5.20775	5.45277	5.21786	4.96209
AKAP8L	-0.0283721	4.03042	-0.145778	0.885735	0.979391	-5.96347	3.87866	4.02313	4.13788	4.35323	3.69496	4.09465
AKAP9	-0.0677605	7.14797	-0.609005	0.550218	0.905046	-6.37697	7.25863	7.05602	7.02779	7.40741	7.10667	7.03133
AKD1	0.346065	2.11061	1.10464	0.284031	0.79012	-4.94008	2.51826	2.29082	2.05866	2.01154	1.76896	2.01542
AKIRIN1	0.180593	7.00188	1.73315	0.100365	0.622478	-5.11891	7.08852	7.07978	7.10868	6.96253	6.71194	7.05982
AKIRIN2	-0.0599808	3.9284	-0.238675	0.814085	0.967284	-5.91807	4.05027	3.40272	4.2234	4.16479	3.39189	4.33735
AKR1A1	0.123836	4.94729	0.840018	0.412044	0.853939	-5.85777	5.01616	5.21314	4.81182	4.7158	4.97685	4.94997
AKR1B1	-0.1796	6.05545	-1.27001	0.220439	0.751966	-5.63641	6.20059	6.04743	5.66288	6.12798	5.93567	6.35814
AKR1C3	0.0994827	2.70842	0.378723	0.709375	0.950034	-5.54551	2.66636	2.95134	2.65905	2.93492	2.55136	2.48749
AKR1E2	0.419445	0.185867	0.686763	0.501085	0.887358	-4.86097	0.116159	0.796058	0.274385	-0.0390829	0.584531	-0.616845
AKR7A2	0.0940178	4.41598	0.539824	0.59601	0.916517	-5.93225	4.65753	4.37005	4.36185	4.68494	4.18038	4.24114
AKT1	0.142111	4.5565	0.65038	0.523757	0.896508	-5.90303	4.20362	4.45557	5.19722	4.20884	4.49142	4.78233
AKT1S1	-0.411046	4.90111	-2.69069	0.0150482	0.322904	-3.13904	4.84019	4.70295	4.55567	5.01775	4.93888	5.35125
AKT2	0.168305	6.57387	1.15198	0.264573	0.777016	-5.84534	6.31723	6.73537	6.91664	6.21155	6.71942	6.54303
AKT3	-0.131283	5.69204	-1.03926	0.312601	0.80931	-5.82824	5.80466	5.64497	5.43985	5.64942	5.72873	5.88459
AKTIP	0.104354	4.95769	0.781346	0.444872	0.866836	-5.9065	5.0299	4.95868	5.0411	4.84705	4.85981	5.00959
AL008727.1	-0.379747	-0.723592	-0.424306	0.676429	0.941792	-4.82643	-2.6912	0.506551	-0.573612	0.323487	-1.28994	-0.616845
AL033532.1	1.12697	0.629126	2.05476	0.0548892	0.53423	-3.89688	1.55673	1.03707	1.01135	-0.0390829	-0.552972	0.761666
AL049757.3	-1.3567	-0.642688	-1.45242	0.163792	0.704739	-4.44038	0.116159	-1.07841	-2.89554	-1.26148	1.03199	0.231152
AL049775.1	0.508597	0.260444	0.752443	0.461624	0.873119	-4.84319	1.70112	0.506551	-0.573612	-0.52451	-0.0675454	0.520658
AL050321.1	0.137519	0.899467	0.266264	0.793097	0.96424	-5.11173	0.116159	1.42409	1.35239	0.323487	1.03199	1.14869
AL096870.1	-0.0245238	3.57094	-0.110195	0.913488	0.982407	-5.84332	3.28608	3.87579	3.51385	3.92175	3.39189	3.43627
AL109749.1	0.0353699	3.25333	0.147536	0.884368	0.979227	-5.75223	3.19145	3.60341	3.0352	3.49341	2.90646	3.29005
AL117190.3	-0.189909	-0.279765	-0.201996	0.842211	0.973981	-4.91325	-2.6912	1.24352	0.274385	1.40149	-1.28994	-0.616845
AL121833.1	-0.871162	5.4747	-6.80784	2.39279e-06	0.00140123	4.97548	5.057	5.08482	4.98098	5.84356	5.80106	6.08082
AL132709.5	0.12762	2.2724	0.334377	0.742004	0.957043	-5.44248	1.39627	2.76289	2.83238	1.79742	2.16949	2.67594
AL132709.7	-0.603135	0.0627422	-0.7044	0.490302	0.884158	-4.83443	-2.6912	0.506551	1.35239	0.612994	1.21256	-0.616845
AL132709.8	-0.285499	0.855642	-0.558354	0.583561	0.91345	-5.01779	0.768235	0.796058	0.563892	1.40149	1.37303	0.231152
AL132709.9	-0.611548	2.31419	-1.54028	0.141088	0.679646	-4.52031	0.768235	2.69418	2.53072	2.88148	2.33455	2.67594
AL136219.1	0.0192504	4.58238	0.11764	0.907671	0.981341	-6.11229	4.48871	4.4965	4.78394	4.51988	4.38249	4.82278
AL136419.1	-0.0238313	3.05787	-0.103004	0.919112	0.983754	-5.70293	3.09016	3.11799	2.93735	2.93492	3.27485	2.99196
AL138832.1	-0.0643708	-0.582259	-0.0717655	0.943589	0.986588	-4.88314	-2.6912	0.506551	0.274385	0.323487	-0.552972	-1.35381
AL139023.1	-0.0587179	2.13415	-0.163926	0.871637	0.976399	-5.44156	1.83237	1.86019	2.59631	1.54588	2.55136	2.41878
AL139035.1	-0.900324	-0.297623	-1.13131	0.272942	0.785572	-4.61163	-2.6912	0.506551	-0.088185	0.323487	-0.0675454	0.231152
AL139300.1	-0.285347	5.63426	-2.32627	0.0320303	0.458422	-3.94175	5.55198	5.51155	5.4128	5.80102	5.91626	5.61197
AL158212.1	0.332948	2.0752	0.972003	0.344078	0.829694	-5.04334	2.06369	2.82848	1.85935	2.01154	1.98308	1.70508
AL158801.1	0.281356	0.137616	0.464379	0.648007	0.932769	-4.92675	0.116159	0.143981	0.563892	-0.52451	0.295025	0.231152
AL161773.1	-1.41566	-0.0360204	-2.07155	0.0531279	0.530438	-3.98438	-1.10623	-1.07841	-0.088185	0.323487	1.21256	0.520658
AL162151.1	-0.300683	1.14682	-0.619245	0.543603	0.903962	-5.05248	0.478729	1.98048	0.563892	1.67712	1.03199	1.14869
AL355861.1	-0.561603	2.74954	-1.41048	0.175643	0.713035	-4.75132	1.21569	3.26736	2.88582	3.49341	3.14747	2.48749
AL356356.2	-1.38447	-0.342453	-1.74838	0.0976309	0.618706	-4.25028	-2.6912	0.143981	-0.573612	0.612994	-0.0675454	0.520658
AL356423.1	0.302792	0.467648	0.408523	0.687764	0.944712	-4.99481	0.116159	0.143981	1.49678	0.323487	2.0793	-1.35381
AL357673.1	-0.207697	1.48598	-0.54887	0.589916	0.914643	-5.16145	1.39627	1.24352	1.49678	1.54588	1.64866	1.58479
AL359220.1	-0.210805	2.47184	-0.592328	0.561083	0.906983	-5.3869	1.70112	2.46591	2.88582	3.26209	2.16949	2.34663
AL360181.1	-0.080292	0.866754	-0.157237	0.876829	0.977065	-5.11983	0.768235	0.506551	1.19192	0.854002	0.295025	1.58479
AL365332.1	0.167909	1.75326	0.481429	0.636079	0.929544	-5.25837	1.95266	1.58455	1.96244	1.79742	1.51742	1.70508
AL365502.1	-1.37737	-1.02216	-1.35915	0.191079	0.727881	-4.49305	-2.6912	0.506551	-2.89554	-0.52451	-1.28994	0.761666
AL390877.1	0.291736	-0.288353	0.405294	0.690093	0.945283	-4.88183	-0.369268	-0.341446	0.274385	-0.52451	-1.28994	0.520658
AL391261.1	0.347717	1.58138	0.932628	0.363496	0.839673	-4.96754	2.06369	1.58455	1.62802	1.24103	1.51742	1.45354
AL391277.1	-0.0966188	0.733643	-0.176565	0.861844	0.976072	-5.08929	0.768235	1.42409	-0.088185	0.854002	1.21256	0.231152
AL450992.1	-1.88277	0.867989	-2.47221	0.0237618	0.397357	-3.45576	1.83237	1.03707	-2.89554	1.54588	1.76896	1.91921
AL512288.1	-1.39295	-0.125095	-1.80368	0.0882403	0.606658	-4.19449	-2.6912	0.796058	-0.573612	0.612994	0.584531	0.520658
AL583722.4	0.0737537	2.75008	0.280563	0.782282	0.962661	-5.58631	2.51826	2.89122	2.93735	2.70815	2.95799	2.48749
AL589182.1	0.920305	0.564772	1.47733	0.157069	0.697402	-4.41689	0.478729	1.03707	1.49678	1.54588	-0.552972	-0.616845
AL589743.1	0.54594	3.70576	2.37243	0.0291619	0.434574	-3.52395	3.75175	4.05087	4.11569	3.99905	3.14747	3.16975
AL590822.1	0.197773	0.83045	0.346452	0.733067	0.955028	-5.08002	1.39627	0.143981	1.19192	1.79742	0.584531	-0.131418
AL606834.1	-0.450545	-0.411181	-0.504477	0.620116	0.926232	-4.84216	-0.369268	-2.66337	1.01135	0.612994	-1.28994	0.231152
AL645728.1	0.618564	0.578705	1.07586	0.296362	0.797776	-4.7087	1.21569	1.24352	0.274385	-0.52451	0.295025	0.968117
AL645728.2	-0.63941	-0.0037165	-0.915262	0.372292	0.841737	-4.73906	-0.369268	0.796058	-1.31058	-0.0390829	-0.0675454	0.968117
AL669918.1	-0.268609	3.82237	-1.25453	0.225881	0.75279	-5.17778	3.87866	3.96598	3.25421	3.72342	3.99546	4.11651
AL928654.1	0.935941	-0.174795	1.39313	0.180742	0.716921	-4.46771	0.116159	0.506551	0.274385	-1.26148	-0.552972	-0.131418
ALAD	-0.415227	3.53997	-1.89442	0.0745415	0.586483	-4.26544	3.64865	2.89122	3.44431	3.78292	3.8116	3.66114
ALAS1	0.0532022	4.26031	0.278543	0.783807	0.962876	-5.99746	4.12898	4.61275	4.13788	3.92175	4.26465	4.49585
ALCAM	0.00394654	7.43901	0.0356279	0.971976	0.992622	-6.59185	7.71925	7.33803	7.26811	7.44933	7.46829	7.39102
ALDH16A1	-0.249935	3.18734	-0.954573	0.352583	0.834192	-5.32055	3.28608	3.48637	2.46201	3.21965	3.23362	3.43627
ALDH18A1	0.0897918	4.1469	0.44886	0.658951	0.936482	-5.90638	3.96702	4.32531	4.28437	4.16479	3.69496	4.44493
ALDH1A1	0.440829	3.51395	1.79463	0.0897212	0.610978	-4.41109	3.19145	4.15681	3.84593	3.5286	3.23362	3.12732
ALDH1A3	-0.675042	5.8366	-4.81696	0.000142502	0.0188322	1.12345	5.77233	5.33098	5.39448	6.37031	6.20458	5.94692
ALDH1B1	-0.0297446	2.85476	-0.121741	0.904469	0.981341	-5.64421	2.92351	2.82848	2.77689	2.70815	2.85302	3.03851
ALDH1L1	-0.748536	1.8797	-1.76144	0.0953373	0.615601	-4.20059	2.59421	1.42409	0.563892	2.51111	2.0793	2.10562
ALDH1L2	-0.404962	-0.477937	-0.463484	0.648637	0.933269	-4.84507	-2.6912	1.24352	-0.573612	-0.52451	-0.552972	0.231152
ALDH2	-0.408057	5.50197	-3.00358	0.0076978	0.23315	-2.61871	5.19755	5.24952	5.43985	5.54158	5.94847	5.63487
ALDH3A2	-0.319683	6.29419	-2.4301	0.0259147	0.414428	-3.84616	6.15743	6.3728	5.88254	6.30077	6.6662	6.38541
ALDH4A1	-0.00476142	5.50055	-0.0346854	0.972717	0.992792	-6.3275	5.26881	5.50153	5.71548	5.34832	5.65258	5.51655
ALDH6A1	0.0125249	1.6571	0.0302244	0.976225	0.993911	-5.32703	2.16678	2.09151	0.8049	1.54588	1.51742	1.81611
ALDH7A1	-0.209426	5.14013	-1.53439	0.142523	0.67998	-5.12726	5.17299	4.86801	5.06446	5.24632	5.11945	5.36957
ALDH9A1	-0.0932088	4.42058	-0.549425	0.589544	0.914643	-5.92711	4.48871	4.25549	4.38058	4.48448	4.20192	4.71228
ALDOA	-0.228058	8.21516	-2.35796	0.0300343	0.439408	-4.13676	8.15194	8.1351	8.0181	8.15004	8.37954	8.45623
ALDOC	-0.165824	-0.318099	-0.216022	0.831428	0.97302	-4.90698	0.478729	-0.341446	-1.31058	0.323487	0.295025	-1.35381
ALG1	-0.0778568	4.0583	-0.446556	0.660583	0.937024	-5.88303	3.90872	4.18212	3.97482	3.99905	4.04396	4.24114
ALG10	-0.830665	1.36504	-1.87002	0.0780261	0.595758	-4.04894	1.21569	1.42409	0.274385	1.40149	1.76896	2.10562
ALG10B	0.534159	1.91532	1.21232	0.241242	0.762684	-4.80237	2.3532	1.98048	2.23374	0.323487	2.4105	2.19051
ALG11	0.301001	6.10193	2.52523	0.0212897	0.379867	-3.64471	6.00577	6.39462	6.35476	5.9382	5.92923	5.989
ALG12	-0.218783	2.09768	-0.661892	0.516522	0.894635	-5.25564	2.263	1.86019	1.85935	2.10776	1.87999	2.61582
ALG13	0.282909	3.3253	1.21764	0.239262	0.761682	-5.1027	3.19145	3.48637	3.70437	3.49341	2.90646	3.16975
ALG14	-0.679316	1.10386	-1.1655	0.259204	0.777016	-4.70429	-1.10623	1.86019	1.49678	1.40149	1.51742	1.45354
ALG2	0.0438961	4.64731	0.238354	0.81433	0.967284	-6.1072	4.17917	4.82044	4.9932	4.58819	4.57631	4.72656
ALG3	-0.234821	4.33517	-1.49801	0.151663	0.687484	-5.00061	4.15429	4.25549	4.24401	4.42969	4.38249	4.54504
ALG5	-0.295221	4.78112	-1.86132	0.0793042	0.596147	-4.57184	4.32003	4.83647	4.74108	4.95446	4.79044	5.04422
ALG6	-0.29107	3.2117	-1.24705	0.228544	0.754504	-5.04105	2.80066	3.31391	3.08174	3.30331	3.60083	3.16975
ALG8	0.0280283	3.55768	0.132365	0.896181	0.981268	-5.83745	3.49863	3.77957	3.44431	3.81177	3.27485	3.53696
ALKBH1	-0.691868	0.4437	-1.18834	0.250321	0.76939	-4.62189	0.768235	0.143981	-0.573612	1.06045	0.295025	0.968117
ALKBH2	-0.126107	2.01596	-0.38096	0.707743	0.949744	-5.35934	1.70112	2.19461	1.96244	2.36302	1.76896	2.10562
ALKBH3	0.444657	5.15594	3.46624	0.00279395	0.13638	-1.63263	5.39095	5.30817	5.43089	4.99277	4.97685	4.83601
ALKBH4	0.0377655	4.07373	0.199356	0.844245	0.974311	-5.96646	4.10322	4.43466	3.76267	4.02393	4.09088	4.02701
ALKBH5	0.119174	6.05151	0.827048	0.419164	0.856416	-6.0859	5.81263	6.08817	6.42413	5.77195	6.0822	6.13
ALKBH6	0.0568857	3.25286	0.253162	0.803045	0.965276	-5.73197	3.03672	3.31391	3.4795	3.13084	3.42888	3.12732
ALKBH7	-0.428427	3.32831	-1.54383	0.140228	0.678625	-4.71234	3.57559	2.46591	3.29428	3.26209	3.39189	3.98009
ALKBH8	0.316743	3.45368	1.42123	0.172539	0.710355	-4.89871	3.64865	3.87579	3.33328	3.42035	3.00774	3.43627
ALMS1	0.51773	3.28445	2.23482	0.0385026	0.486481	-3.69237	3.78454	3.40272	3.44431	3.34339	2.73981	2.99196
ALPK1	0.0566173	3.49152	0.227885	0.822334	0.969072	-5.80277	3.37489	3.16952	3.97482	3.56295	3.78331	3.08359
ALPK3	0.217662	4.50749	1.40958	0.175904	0.713465	-5.1572	4.60342	4.59401	4.65135	4.20884	4.55973	4.42755
ALS2	0.0137926	5.06373	0.0985148	0.922625	0.984065	-6.22967	5.1097	5.26144	4.85265	5.01775	5.10809	5.03277
ALS2CL	0.318849	3.2366	1.41208	0.175177	0.712747	-4.86177	3.19145	3.40272	3.58019	2.98645	3.31492	2.94387
ALS2CR12	-1.528	0.0223034	-2.30721	0.0332898	0.460249	-3.78891	-1.10623	-1.07841	-0.088185	0.854002	1.03199	0.520658
ALS2CR4	0.305505	3.70502	1.36035	0.190705	0.726685	-5.02966	3.68384	3.90648	3.97482	3.94798	3.05584	3.66114
ALS2CR8	-1.1513	1.16216	-2.07622	0.0526478	0.529383	-3.82701	0.116159	0.796058	0.8049	2.51111	1.98308	0.761666
AMAC1L3	-0.0282487	7.52868	-0.296111	0.770573	0.961192	-6.55413	7.39759	7.51529	7.629	7.47436	7.62395	7.53189
AMACR	-1.38558	0.38011	-2.01205	0.0596071	0.549454	-3.97478	-1.10623	0.796058	-0.573612	0.323487	0.825539	2.01542
AMBRA1	-0.0273127	4.90147	-0.20139	0.842678	0.974026	-6.1765	4.91613	4.78784	4.95621	4.84705	4.95165	4.94997
AMD1	0.0393082	5.30721	0.303719	0.764865	0.961192	-6.24093	5.33671	5.38647	5.25928	5.24632	5.46049	5.15398
AMDHD2	-0.155848	6.09395	-1.19343	0.248372	0.767023	-5.73181	6.14485	5.716	6.1786	6.14508	6.33211	6.04707
AMFR	-0.0635911	6.13033	-0.594308	0.559788	0.906983	-6.26313	6.12579	5.97687	6.18927	6.14508	6.18309	6.16189
AMIGO2	-0.47391	1.36085	-0.961317	0.349276	0.832585	-4.89873	1.55673	1.58455	0.274385	2.10776	1.87999	0.761666
AMMECR1	-0.112675	2.75969	-0.447923	0.659614	0.936743	-5.53191	2.66636	2.54608	2.88582	2.76827	2.79753	2.89412
AMMECR1L	-0.0570481	4.6676	-0.357562	0.724877	0.953386	-6.07595	4.38562	4.66754	4.85265	4.57141	4.85981	4.66856
AMN1	0.0750702	3.21173	0.256465	0.800533	0.964956	-5.71988	3.37489	2.54608	3.79096	2.76827	3.50014	3.29005
AMOTL1	0.0847704	5.83408	0.739367	0.469327	0.876009	-6.11695	5.93451	5.81641	5.87595	5.90511	5.8151	5.65742
AMOTL2	-0.0204524	4.92066	-0.133488	0.895306	0.981043	-6.1925	5.01616	4.72033	4.9932	4.90176	4.71756	5.17497
AMPD2	-0.091359	3.69429	-0.483906	0.634355	0.929544	-5.76885	3.71819	3.48637	3.73382	3.78292	3.72501	3.71944
AMPD3	-0.0271421	2.83046	-0.0906966	0.928747	0.985304	-5.64033	2.06369	3.06455	3.29428	2.70815	2.95799	2.89412
AMZ2	0.0072611	5.44698	0.060081	0.952761	0.989142	-6.3153	5.40156	5.5412	5.4128	5.40623	5.38719	5.5329
AMZ2P1	-0.0168868	2.19336	-0.0456539	0.964095	0.991202	-5.46899	2.73507	2.38102	1.49678	2.28285	1.64866	2.61582
ANAPC1	0.0109497	3.42242	0.0457414	0.964026	0.991202	-5.80781	3.09016	3.44515	3.73382	3.03621	3.72501	3.50417
ANAPC10	-0.0127423	1.56577	-0.0336093	0.973563	0.992957	-5.30193	1.55673	1.24352	1.85935	1.40149	1.51742	1.81611
ANAPC11	-0.0894912	7.79105	-0.847948	0.407729	0.853219	-6.25236	7.62509	7.86313	7.75102	7.67025	8.04173	7.79509
ANAPC13	-0.120824	4.82512	-0.789701	0.4401	0.864953	-5.86814	4.76001	4.64951	4.87925	4.99277	4.62495	5.04422
ANAPC16	0.0612618	4.38305	0.360745	0.722537	0.953386	-6.00339	4.17917	4.57503	4.48816	4.14225	4.40122	4.51244
ANAPC4	0.0457768	3.73702	0.223111	0.82599	0.971612	-5.87061	3.45855	3.99484	3.81871	3.84006	3.83935	3.47062
ANAPC5	-0.246065	5.28316	-1.71684	0.103364	0.626736	-4.89343	5.01616	5.42938	5.0411	5.33844	5.58862	5.28523
ANAPC7	-0.213445	3.79743	-1.02541	0.31891	0.813924	-5.40957	3.68384	4.07809	3.33328	4.04838	3.8116	3.82941
ANG	0.284386	0.525765	0.404084	0.690966	0.945283	-5.00629	1.39627	-1.07841	1.62802	-0.52451	0.584531	1.14869
ANGEL1	-0.573499	2.08036	-1.64571	0.117373	0.650231	-4.36326	2.06369	1.58455	1.74832	1.90845	2.33455	2.84259
ANGEL2	-0.0754431	3.80036	-0.335879	0.740891	0.957	-5.85627	4.10322	3.64041	3.5474	3.97374	4.13633	3.40108
ANGPT2	-0.309301	10.5351	-3.95528	0.000945896	0.0670887	-0.923355	10.4224	10.3904	10.3289	10.7183	10.6365	10.714
ANGPTL2	-1.07391	5.35231	-8.07093	2.34533e-07	0.000352562	7.05837	4.65753	4.77125	5.00533	5.95769	5.92276	5.79932
ANGPTL4	1.01557	6.58912	7.04736	1.51514e-06	0.00107183	5.45884	6.97592	7.10646	7.21168	5.8082	5.90973	6.52271
ANK1	0.398883	-0.330276	0.529641	0.602908	0.918884	-4.84761	0.768235	-1.07841	-0.088185	-1.26148	0.295025	-0.616845
ANK3	0.237271	5.17551	1.72338	0.102153	0.624236	-4.8649	5.14801	5.5215	5.2182	5.11356	4.95165	5.10015
ANKAR	0.0840513	0.480279	0.116056	0.908908	0.981622	-5.04517	0.116159	1.58455	-0.088185	1.79742	-1.28994	0.761666
ANKDD1A	-0.25063	0.896876	-0.408056	0.688101	0.944712	-5.07607	1.00924	0.506551	0.8049	1.79742	-0.552972	1.81611
ANKFY1	0.201333	5.95041	1.69655	0.107206	0.632079	-5.04505	5.86722	6.08817	6.19457	5.77927	5.80809	5.96511
ANKH	0.0349015	2.96204	0.112455	0.911722	0.982079	-5.67562	3.33117	3.26736	2.38986	3.0843	2.33455	3.36501
ANKHD1	-0.169577	2.7665	-0.563886	0.57987	0.911856	-5.48027	2.66636	3.26736	2.14885	3.17593	2.55136	2.78915
ANKIB1	0.258401	6.50777	2.27902	0.0352365	0.472413	-4.15174	6.45601	6.6653	6.7857	6.49564	6.23624	6.40774
ANKLE2	0.0163628	5.99905	0.121512	0.904647	0.981341	-6.41448	5.69682	6.09485	6.2208	6.16199	5.91626	5.90358
ANKMY1	0.732392	-0.126544	1.05986	0.303382	0.803586	-4.65936	-0.369268	0.796058	0.274385	-0.0390829	-0.0675454	-1.35381
ANKMY2	0.00537902	3.78503	0.0286634	0.977452	0.994571	-5.90739	3.75175	3.67648	3.92464	3.92175	3.63289	3.80269
ANKRA2	-0.0608542	3.70546	-0.318735	0.753638	0.960396	-5.83613	3.61258	3.64041	3.76267	3.92175	3.66426	3.63108
ANKRD1	0.482099	12.0867	5.68948	2.23768e-05	0.00489279	2.74211	12.2226	12.3878	12.3729	11.73	11.8174	11.9892
ANKRD10	0.180529	4.00673	0.728679	0.47568	0.879093	-5.70985	3.45855	4.57503	4.24401	4.02393	4.20192	3.53696
ANKRD11	-0.0108003	8.3623	-0.117122	0.908075	0.981341	-6.64423	8.36612	8.44057	8.26496	8.48728	8.25503	8.35986
ANKRD12	0.0915994	6.65558	0.926839	0.366412	0.840948	-6.08241	6.65974	6.76499	6.68	6.67908	6.52811	6.62156
ANKRD13A	0.0797594	5.43294	0.585007	0.565889	0.908353	-6.14126	5.46362	5.58929	5.36655	5.61709	5.39656	5.16451
ANKRD13B	0.720773	1.44925	1.69661	0.107195	0.632079	-4.24553	1.83237	1.98048	1.62802	0.612994	1.87999	0.761666
ANKRD13C	0.290692	3.93904	1.55308	0.138009	0.673429	-4.83928	3.9953	4.37005	3.89888	3.86781	3.8116	3.69058
ANKRD13D	-0.373242	4.0246	-2.0607	0.0542598	0.53423	-4.09934	3.68384	4.10481	3.73382	4.29311	4.09088	4.24114
ANKRD16	-0.303701	0.306724	-0.481636	0.635935	0.929544	-4.94608	-1.10623	0.506551	1.01135	0.612994	0.295025	0.520658
ANKRD17	0.102352	6.84455	0.983732	0.338436	0.827395	-6.04974	6.9688	6.91971	6.79969	6.95608	6.73428	6.68876
ANKRD18B	0.31509	1.29059	0.728017	0.476076	0.879093	-5.03256	1.39627	1.58455	1.35239	1.67712	1.21256	0.520658
ANKRD2	0.0261341	0.348863	0.0432204	0.966007	0.99124	-5.02428	0.116159	0.143981	0.8049	0.612994	-0.552972	0.968117
ANKRD26	-0.176601	4.68994	-1.11316	0.280451	0.788753	-5.54134	4.90126	4.57503	4.34286	4.79019	4.76172	4.76859
ANKRD27	-0.05722	5.27073	-0.413079	0.684484	0.94325	-6.19301	5.18532	5.20081	5.33808	5.33844	5.06174	5.50002
ANKRD28	0.0673806	5.79953	0.552101	0.587747	0.914037	-6.23178	5.77233	5.74177	5.9779	5.9382	5.63685	5.73011
ANKRD29	-0.245097	0.163636	-0.361583	0.721922	0.953386	-4.95408	1.00924	0.506551	-1.31058	0.323487	0.584531	-0.131418
ANKRD32	-0.0539714	3.1242	-0.186833	0.853905	0.975981	-5.70956	2.59421	3.40272	3.29428	3.17593	2.61695	3.66114
ANKRD34A	-0.694762	-0.84642	-0.743464	0.466905	0.874736	-4.73624	-1.10623	0.506551	-2.89554	0.323487	-0.552972	-1.35381
ANKRD36	-0.186566	4.11716	-0.698545	0.493866	0.885327	-5.7569	3.14169	4.63125	4.28437	4.46645	4.01992	4.15926
ANKRD36B	-0.0717508	3.23727	-0.248637	0.806488	0.966211	-5.72775	2.59421	3.74602	3.25421	3.78292	3.10238	2.94387
ANKRD36BP2	0.041641	1.85422	0.119942	0.905873	0.981341	-5.3736	1.70112	1.86019	2.05866	1.79742	1.51742	2.19051
ANKRD37	0.367538	1.49688	0.970923	0.344601	0.829694	-4.92296	1.70112	1.86019	1.49678	1.24103	1.37303	1.30915
ANKRD39	0.0839172	4.10742	0.451172	0.657316	0.935964	-5.89496	4.25132	4.34785	3.87264	3.92175	3.97059	4.2804
ANKRD40	-0.0931819	6.05684	-0.794876	0.437161	0.863515	-6.11166	5.84408	5.96962	6.21037	6.08134	6.05288	6.18276
ANKRD42	0.212061	2.97551	0.809381	0.428987	0.860072	-5.38459	3.03672	3.06455	3.12683	3.13084	3.14747	2.34663
ANKRD44	-0.369264	0.343303	-0.576146	0.571733	0.90959	-4.92145	0.116159	-1.07841	1.35239	0.323487	0.825539	0.520658
ANKRD46	0.318077	2.13018	0.932259	0.363681	0.839673	-5.08645	2.06369	2.76289	2.05866	2.36302	1.51742	2.01542
ANKRD49	-0.374542	4.18724	-2.10908	0.0493768	0.519786	-4.05161	3.90872	4.25549	3.84593	4.53727	4.20192	4.37411
ANKRD5	0.350514	0.582475	0.607768	0.55102	0.905312	-4.95097	0.478729	1.24352	0.563892	1.24103	-0.552972	0.520658
ANKRD50	0.197963	5.42199	1.57102	0.13379	0.667877	-5.13355	5.67075	5.53138	5.36655	5.36788	5.33942	5.25598
ANKRD52	0.0789688	3.31294	0.365661	0.718929	0.9528	-5.71537	3.41733	3.48637	3.17055	3.17593	3.19119	3.43627
ANKRD54	0.406357	3.9365	2.12594	0.0477715	0.51867	-3.979	3.84796	4.43466	4.13788	3.75348	3.75446	3.69058
ANKRD57	0.0221921	2.69494	0.072027	0.943384	0.986588	-5.60467	3.23954	2.29082	2.59631	2.88148	2.16949	2.99196
ANKRD9	-0.155081	4.45351	-0.904089	0.378026	0.842136	-5.68451	4.17917	4.34785	4.58828	4.35323	4.79044	4.46211
ANKS1A	-0.153597	5.32042	-0.986783	0.336978	0.826977	-5.80622	5.62622	5.20081	4.91824	5.35813	5.49579	5.32332
ANKS3	-0.621865	1.30389	-1.41592	0.174067	0.711256	-4.51648	1.39627	1.03707	0.563892	1.90845	1.76896	1.14869
ANKS6	-0.0201947	1.66047	-0.0520226	0.95909	0.989955	-5.32669	1.00924	2.19461	1.74832	1.67712	1.51742	1.81611
ANKZF1	0.345866	3.85353	1.80003	0.0888347	0.608008	-4.47253	4.02305	3.96598	4.09314	3.38238	3.72501	3.93159
ANLN	-0.123323	4.67042	-0.707914	0.488169	0.882929	-5.89138	4.76001	4.80423	4.28437	4.46645	4.93888	4.76859
ANO10	0.0258138	8.05301	0.280095	0.782635	0.962661	-6.59372	7.97857	8.0362	8.18194	7.95203	8.05214	8.11719
ANO2	0.511021	2.82648	1.77854	0.0924072	0.614558	-4.3072	3.14169	3.11799	2.9871	3.17593	1.98308	2.55308
ANO6	-0.228236	7.04736	-2.28972	0.0344853	0.466517	-4.18466	6.86531	6.99662	6.93893	7.04078	7.14885	7.29365
ANO7	-1.63784	0.260444	-2.06682	0.0536193	0.532035	-3.94776	1.21569	0.143981	-2.89554	1.54588	0.584531	0.968117
ANO7L1	-0.869142	-0.471609	-1.04362	0.310632	0.807031	-4.64569	0.478729	-2.66337	-0.573612	0.612994	-0.552972	-0.131418
ANO8	-0.397156	2.18792	-1.10035	0.285844	0.791688	-4.95502	1.95266	1.24352	2.71917	2.10776	2.55136	2.55308
ANP32A	-0.126641	5.97746	-0.914562	0.37265	0.841737	-5.99742	6.15743	5.56063	6.02034	5.92505	6.02898	6.17236
ANP32B	-0.0853144	8.16394	-0.882002	0.389536	0.846853	-6.24532	8.2825	8.0654	8.0166	8.30648	8.21323	8.09946
ANP32E	0.00741315	5.32494	0.0601877	0.952677	0.989142	-6.28969	5.42255	5.28499	5.27939	5.33844	5.36827	5.25598
ANPEP	0.0436744	6.96651	0.41715	0.681559	0.942334	-6.45996	6.88056	6.9458	7.13651	6.82067	6.95006	7.06545
ANTXR1	-0.0409848	6.62835	-0.374784	0.712251	0.950986	-6.43993	6.81858	6.54364	6.46421	6.69078	6.67006	6.58283
ANTXR2	-0.113526	4.38552	-0.651936	0.522775	0.89606	-5.85763	4.65753	4.02313	4.30413	4.51988	4.3635	4.44493
ANUBL1	0.716386	1.36665	1.78428	0.0914402	0.613736	-4.1455	1.83237	1.58455	1.74832	1.06045	1.21256	0.761666
ANXA1	0.203468	6.72423	1.72029	0.102724	0.624236	-5.11094	6.57325	6.92347	6.97944	6.50891	6.58658	6.77375
ANXA11	-0.206445	6.03301	-1.80645	0.0877914	0.605831	-4.88797	6.05364	5.9984	5.7447	6.09901	6.18309	6.11922
ANXA2	0.128326	8.98025	1.49182	0.153264	0.691081	-5.59081	9.04394	9.03055	9.05902	8.84225	8.86615	9.03958
ANXA2P2	0.435505	-0.038125	0.62284	0.541291	0.903869	-4.85523	1.00924	-1.07841	0.563892	-0.0390829	-0.0675454	-0.616845
ANXA3	0.486582	4.88884	3.35432	0.00357604	0.155254	-1.82795	5.057	5.31962	5.02927	4.51988	4.62495	4.78233
ANXA4	0.0232046	5.23585	0.182086	0.857574	0.976072	-6.25564	5.34772	5.20081	5.19722	5.11356	5.29001	5.2658
ANXA5	-0.0797329	6.86391	-0.717382	0.482451	0.881295	-6.27621	6.91428	6.56785	6.98557	6.88318	6.92114	6.91141
ANXA6	-0.038467	7.64334	-0.398997	0.694644	0.945449	-6.52575	7.51947	7.78681	7.56696	7.68592	7.70536	7.59553
ANXA7	0.0148292	5.3606	0.10976	0.913828	0.982407	-6.29299	5.41209	5.16317	5.51809	5.52425	5.29001	5.25598
AOX1	0.416663	0.191717	0.602165	0.554661	0.90633	-4.89264	1.21569	-1.07841	1.01135	0.323487	-0.552972	0.231152
AP000269.1	0.0390265	1.27187	0.0758588	0.940378	0.986162	-5.22363	0.768235	2.09151	1.01135	2.01154	1.51742	0.231152
AP000347.2	0.130875	2.0498	0.340121	0.737748	0.955586	-5.38221	1.70112	2.38102	2.23374	2.57983	2.25438	1.14869
AP000353.1	-0.887596	0.103208	-1.40172	0.178203	0.716106	-4.46383	0.116159	-1.07841	-0.088185	0.612994	0.825539	0.231152
AP000525.8	0.907063	0.389242	1.35254	0.193144	0.729817	-4.50581	1.83237	0.143981	0.563892	0.854002	-1.28994	0.231152
AP000580.1	-1.22405	1.20848	-2.32372	0.0321959	0.458422	-3.53633	0.478729	1.98048	-0.573612	1.79742	1.64866	1.91921
AP000695.4	-0.630874	1.64284	-1.60258	0.12663	0.662256	-4.36156	1.21569	1.58455	1.19192	1.67712	2.48265	1.70508
AP000695.6	0.30535	2.44841	1.05004	0.307752	0.80556	-5.06166	2.43809	2.69418	2.65905	2.36302	2.61695	1.91921
AP000769.1	0.329039	1.75509	0.935254	0.362178	0.839059	-5.00243	1.83237	2.19461	1.74832	1.40149	1.76896	1.58479
AP001007.1	0.604169	1.75805	1.73104	0.100747	0.622866	-4.23022	1.83237	2.19461	2.14885	1.40149	1.51742	1.45354
AP001062.7	-0.64668	-0.258258	-0.764579	0.454544	0.870021	-4.7773	-2.6912	-0.341446	1.19192	-0.52451	0.584531	0.231152
AP001258.4	-0.0798986	2.03669	-0.246665	0.807991	0.966278	-5.40104	2.06369	1.86019	2.05866	2.36302	1.76896	2.10562
AP001318.3	-0.404214	2.57403	-1.44064	0.167052	0.706182	-4.68613	2.3532	2.38102	2.38986	2.43896	2.79753	3.08359
AP001340.2	0.987186	-0.0259477	1.47244	0.158371	0.70021	-4.41613	1.00924	0.143981	0.274385	-0.52451	-1.28994	0.231152
AP001372.2	-1.20463	0.489898	-1.89083	0.0750452	0.58779	-4.06806	1.39627	-0.341446	-1.31058	0.854002	1.03199	1.30915
AP001816.1	-0.516077	1.1707	-1.1051	0.283835	0.79012	-4.76214	1.21569	0.506551	1.01135	0.854002	1.98308	1.45354
AP002478.1	-0.321279	1.84143	-0.810948	0.42811	0.860072	-5.10283	2.263	0.796058	1.96244	1.67712	2.0793	2.27068
AP002478.2	0.472474	0.774048	0.952314	0.353696	0.835176	-4.81044	1.21569	1.03707	0.8049	0.323487	0.295025	0.968117
AP003035.1	0.14343	0.431872	0.249479	0.805848	0.966211	-5.02093	0.478729	0.796058	0.274385	-0.0390829	-0.0675454	1.14869
AP003068.18	-0.952413	-0.330276	-1.12636	0.274974	0.785671	-4.61307	0.116159	0.506551	-2.89554	-0.52451	0.295025	0.520658
AP006621.5	0.0722162	2.40425	0.253765	0.802587	0.965094	-5.49861	2.16678	2.54608	2.59631	2.36302	2.48265	2.27068
AP1AR	0.260052	5.83155	2.22868	0.038978	0.488542	-4.15098	6.00577	5.92534	5.95308	5.85053	5.53873	5.71586
AP1B1	-0.136303	8.07819	-1.46528	0.160293	0.702947	-5.58423	7.92259	7.94673	8.15906	8.07912	8.17563	8.18599
AP1G1	0.00018123	6.03809	0.00169271	0.998668	0.999867	-6.42859	5.96344	6.04053	6.10728	6.08134	6.05288	5.98307
AP1G2	0.509398	1.7366	1.36813	0.188301	0.723634	-4.62283	2.16678	2.19461	1.62802	1.90845	1.37303	1.14869
AP1M1	-0.104431	5.26964	-0.733148	0.473018	0.876815	-6.00914	4.90126	5.41878	5.32846	5.34832	5.26976	5.35125
AP1S1	-0.312945	6.81398	-2.64764	0.0164791	0.33097	-3.48724	6.90686	6.47362	6.59431	6.81712	6.98774	7.10425
AP1S2	-0.217683	6.37288	-1.6732	0.111777	0.64181	-5.13902	6.53039	6.12779	6.13513	6.70623	6.43571	6.30202
AP1S3	-0.397424	4.52025	-2.21345	0.0401796	0.492069	-3.93936	4.48871	4.27914	4.20249	5.00531	4.3635	4.78233
AP2A1	-0.207937	4.20519	-1.25838	0.224516	0.75279	-5.26607	4.20362	3.93654	4.15974	4.23038	4.3635	4.33735
AP2A2	-0.0420191	7.21847	-0.432407	0.670641	0.940195	-6.47722	7.11132	7.18368	7.29552	7.15497	7.34548	7.21984
AP2B1	-0.032764	8.28581	-0.353761	0.727675	0.953386	-6.5825	8.19221	8.34014	8.27626	8.16549	8.41569	8.32508
AP2M1	-0.0177187	7.35208	-0.180739	0.858615	0.976072	-6.56841	7.49244	7.31247	7.22729	7.30204	7.34306	7.43518
AP2S1	-0.228242	6.74091	-1.96543	0.0651715	0.562673	-4.72099	6.87295	6.46848	6.54117	6.88658	6.71569	6.96058
AP3B1	-0.0122262	6.85662	-0.12179	0.90443	0.981341	-6.5303	6.93269	6.91971	6.70251	6.90678	6.82727	6.85076
AP3D1	-0.125841	6.84879	-1.29459	0.21201	0.747912	-5.70913	6.80666	6.83846	6.71364	6.96574	6.94048	6.82776
AP3M1	0.135154	3.51054	0.624894	0.539972	0.902995	-5.64665	3.37489	3.96598	3.40824	3.34339	3.53449	3.43627
AP3M2	-0.311188	4.42642	-1.79026	0.0904438	0.611742	-4.60602	3.90872	4.4965	4.39908	4.7158	4.52598	4.51244
AP3S1	-0.166194	4.57419	-0.93311	0.363253	0.839673	-5.68878	4.36409	4.92908	4.20249	4.58819	4.59271	4.76859
AP3S2	0.0149258	4.08606	0.0780018	0.938697	0.986162	-5.98618	3.84796	3.99484	4.41734	4.23038	3.86657	4.15926
AP4B1	0.0224922	3.44005	0.106018	0.916755	0.982664	-5.80836	3.41733	3.52645	3.40824	3.72342	3.27485	3.29005
AP4E1	0.313436	3.06219	1.23771	0.231907	0.755548	-5.01957	3.09016	3.48637	3.08174	3.03621	3.19119	2.48749
AP4M1	0.173732	3.55415	0.815689	0.425463	0.858937	-5.52903	3.37489	3.90648	3.64362	3.6293	3.23362	3.53696
AP4S1	-0.283506	1.98542	-0.874093	0.393713	0.84846	-5.09403	1.70112	2.09151	1.74832	2.19796	1.98308	2.19051
APAF1	-0.0512754	4.67565	-0.310084	0.7601	0.961192	-6.09383	4.52797	4.4965	4.90536	4.95446	4.6408	4.52883
APBA2	-0.048041	1.22947	-0.110718	0.91308	0.982407	-5.20995	1.21569	1.03707	1.35239	0.854002	1.76896	1.14869
APBA3	-0.767453	1.40733	-1.7062	0.105363	0.629644	-4.23105	1.00924	1.86019	0.274385	1.54588	1.64866	2.10562
APBB1	0.322624	4.99697	2.4419	0.0252937	0.409436	-3.62479	5.19755	5.12453	5.15431	4.73099	4.88665	4.88778
APBB2	0.100094	6.15901	0.833434	0.415648	0.854371	-6.09749	6.35593	6.1015	6.16786	6.28542	6.13353	5.90985
APC	-0.0492515	6.37853	-0.477329	0.638939	0.930702	-6.36317	6.39361	6.33381	6.33568	6.39435	6.30749	6.50624
APEH	0.0389933	5.06145	0.279371	0.783181	0.962661	-6.19458	4.98828	5.04399	5.20775	4.87466	5.03799	5.21604
APEX1	0.153937	6.99023	1.51077	0.148402	0.685685	-5.44194	7.18992	7.05943	6.95465	6.99119	6.78866	6.95756
APEX2	0.24277	3.16708	0.956935	0.351423	0.833518	-5.31602	2.98123	3.64041	3.25421	2.64542	3.35392	3.12732
APH1A	-0.0893227	9.16611	-0.732918	0.473155	0.876815	-6.41236	8.97192	8.98363	9.40681	8.95163	9.36141	9.32126
APH1B	0.346572	4.10006	1.92127	0.0708652	0.57692	-4.33942	3.9953	4.32531	4.48816	3.84006	3.99546	3.95604
API5	-0.10487	5.08026	-0.79693	0.435998	0.863515	-5.92044	5.12258	4.92908	5.02927	5.20341	5.15301	5.04422
APIP	0.240944	4.49086	1.18181	0.252837	0.772265	-5.42255	4.91613	4.18212	4.72651	4.63738	3.97059	4.51244
APITD1	-0.411207	3.82181	-1.97106	0.0644748	0.560624	-4.20228	3.41733	3.96598	3.4795	3.75348	4.26465	4.04991
APLN	-0.0522765	12.3303	-0.389137	0.701793	0.947011	-6.71345	11.9383	12.3504	12.6227	12.0979	12.434	12.5387
APLP1	-0.0972098	-0.174795	-0.141647	0.88895	0.980108	-4.93392	-1.10623	0.143981	0.274385	-0.52451	-0.0675454	0.231152
APLP2	0.0267516	10.4797	0.340724	0.737302	0.955586	-6.67633	10.564	10.4824	10.4333	10.4846	10.4698	10.4443
APOA1BP	0.0791838	5.84029	0.640578	0.529961	0.898672	-6.18622	6.06035	5.91783	5.67051	5.83656	5.69115	5.86536
APOBEC3C	-0.116579	4.38124	-0.700901	0.49243	0.885327	-5.82438	4.56619	4.32531	4.09314	4.37273	4.40122	4.52883
APOBEC3D	0.299089	3.98888	1.64514	0.117491	0.650231	-4.72457	4.07699	4.18212	4.15974	3.56295	3.99546	3.95604
APOBEC3F	0.381787	2.82737	1.43771	0.167872	0.706182	-4.74344	2.66636	2.95134	3.40824	2.64542	2.73981	2.55308
APOD	-0.627223	2.72342	-2.1633	0.044383	0.510277	-3.73203	2.80066	2.19461	2.23374	3.26209	3.23362	2.61582
APOE	0.00126246	0.933666	0.00242148	0.998095	0.999674	-5.14405	1.55673	1.03707	0.274385	0.854002	0.295025	1.58479
APOL1	0.407461	7.16735	4.1638	0.000596215	0.0511112	-0.35171	7.52191	7.31247	7.28063	6.94635	6.94048	7.00227
APOL2	0.193681	5.6355	1.5868	0.130169	0.664717	-5.15118	5.66195	5.92534	5.61621	5.54158	5.48704	5.58086
APOL3	0.13763	6.39547	1.09338	0.28881	0.793338	-5.88628	6.72031	6.22841	6.44208	6.49118	6.28749	6.20333
APOL6	0.49165	4.59908	2.99677	0.0078123	0.233161	-2.50295	5.12258	4.82044	4.60431	4.2725	4.45602	4.31861
APOLD1	-0.598345	5.91075	-4.0219	0.000816104	0.0617262	-0.550795	5.81263	5.46075	5.55979	6.5693	5.99238	6.06966
APOO	-0.25681	1.29858	-0.56037	0.582215	0.912918	-5.11175	0.768235	1.24352	1.49678	1.06045	1.03199	2.19051
APOOL	0.122454	3.65253	0.540179	0.595771	0.916517	-5.73116	3.49863	3.99484	3.64362	3.99905	3.56804	3.21097
APP	0.0367343	10.9215	0.431765	0.671099	0.940195	-6.65482	10.9478	10.8309	11.0403	10.7867	10.9478	10.9753
APPBP2	-0.020012	6.94004	-0.207482	0.837989	0.973122	-6.52448	6.94724	6.86606	6.97637	6.86952	6.94687	7.03421
APPL1	0.00115978	6.71723	0.0119344	0.990611	0.998184	-6.52255	6.65974	6.71384	6.77865	6.65937	6.75991	6.73188
APPL2	0.697389	2.17541	2.08145	0.0521146	0.52579	-3.809	2.80066	2.54608	2.23374	1.90845	2.25438	1.30915
APRT	-0.250686	5.82111	-2.03822	0.0566744	0.539214	-4.47715	5.66195	5.76708	5.66288	5.72721	6.00468	6.10289
APTX	0.00558045	4.88714	0.0357995	0.971841	0.992622	-6.19323	4.88623	4.75448	5.01735	5.19248	4.71756	4.75471
AQP3	-2.37172	-0.628845	-2.7758	0.0125606	0.29274	-3.63119	-2.6912	-2.66337	-0.088185	0.323487	0.825539	0.520658
AQR	-0.149673	4.63407	-0.863347	0.399435	0.851639	-5.76337	4.15429	4.88352	4.63584	4.76089	4.76172	4.60812
ARAF	0.230151	4.42081	1.51443	0.147478	0.684783	-5.00097	4.56619	4.5363	4.50534	4.31343	4.38249	4.2211
ARAP1	0.0298282	5.96582	0.267523	0.792143	0.96424	-6.37976	5.84408	5.9984	6.09598	5.9382	5.92923	5.989
ARAP3	-0.0156759	5.81444	-0.106526	0.916357	0.982664	-6.3835	6.13217	5.42938	5.856	5.69659	5.85642	5.91609
ARCN1	-0.201941	7.21064	-1.8426	0.0821143	0.599215	-4.96557	7.07533	6.94211	7.30781	7.28927	7.19253	7.45676
ARF1	0.0260977	8.61198	0.284305	0.779459	0.962661	-6.62183	8.48061	8.64553	8.74787	8.53131	8.66474	8.60184
ARF3	0.0561744	6.83503	0.537887	0.59732	0.916517	-6.38739	6.69897	6.92721	6.96089	6.90008	6.71194	6.8111
ARF4	0.0147301	7.22882	0.130107	0.897942	0.981341	-6.56584	7.14643	7.0865	7.47187	7.08578	7.21389	7.36843
ARF6	0.0544834	5.96848	0.441712	0.664019	0.938252	-6.31727	5.80466	6.06795	6.11289	5.75719	5.99854	6.06966
ARFGAP1	-0.0235085	5.51284	-0.187508	0.853384	0.975949	-6.31258	5.45346	5.39732	5.64749	5.39674	5.54716	5.63487
ARFGAP2	0.190275	5.318	1.43912	0.167476	0.706182	-5.29247	5.5709	5.27326	5.39448	5.35813	5.0851	5.22613
ARFGAP3	-0.104351	6.35187	-0.984248	0.338189	0.827395	-5.98968	6.44066	6.19149	6.26685	6.45048	6.41281	6.34894
ARFGEF1	-0.0461574	5.95107	-0.403066	0.691701	0.945283	-6.33048	6.04012	5.77542	5.96555	5.95122	6.07054	5.90358
ARFGEF2	0.0623102	6.55188	0.538228	0.597089	0.916517	-6.35477	6.75795	6.51902	6.47297	6.71771	6.46272	6.3809
ARFIP1	-0.160775	4.33392	-0.907145	0.376452	0.841737	-5.65223	4.42774	4.18212	4.15974	4.46645	4.11378	4.65368
ARFIP2	-0.032584	3.44663	-0.15725	0.876819	0.977065	-5.80335	3.28608	3.64041	3.37125	3.34339	3.56804	3.47062
ARFRP1	0.029572	5.39313	0.221094	0.827536	0.97228	-6.28112	5.45346	5.20081	5.55979	5.53294	5.26976	5.342
ARG2	-0.148089	0.0893652	-0.241201	0.812157	0.967284	-4.96326	-0.369268	0.506551	-0.088185	0.323487	0.295025	-0.131418
ARGLU1	-0.0989581	6.50473	-0.752224	0.461752	0.873119	-6.20906	6.61487	6.52398	6.23116	6.84181	6.43116	6.38541
ARHGAP1	-0.216383	5.85453	-1.85415	0.0803701	0.597656	-4.78449	5.83628	5.79195	5.61621	5.88488	6.088	5.90985
ARHGAP10	0.151159	5.23728	0.934697	0.362457	0.839059	-5.83866	5.04351	5.20081	5.67811	5.23571	4.95165	5.31389
ARHGAP11A	0.0772817	3.44074	0.3486	0.73148	0.954353	-5.75578	3.23954	3.67648	3.51385	3.56295	3.56804	3.08359
ARHGAP11B	-0.661455	0.173211	-0.99	0.335447	0.826149	-4.71736	-0.369268	0.506551	-0.573612	1.06045	-0.552972	0.968117
ARHGAP12	-0.0304656	5.71829	-0.244769	0.809436	0.966565	-6.34059	5.55198	5.62665	5.92144	5.65739	5.80106	5.75122
ARHGAP17	-0.160312	3.83707	-0.793288	0.438061	0.863515	-5.61713	3.41733	3.84442	3.99928	3.84006	3.78331	4.13804
ARHGAP18	-0.18534	7.41197	-1.88255	0.0762193	0.591398	-4.91756	7.25278	7.24802	7.45429	7.60374	7.3954	7.51758
ARHGAP19	-0.125977	3.07759	-0.515974	0.612225	0.922089	-5.58773	3.33117	2.82848	2.88582	3.42035	3.00774	2.99196
ARHGAP21	0.0572003	7.43661	0.577207	0.571031	0.909446	-6.42134	7.52191	7.58099	7.29552	7.48336	7.36946	7.36843
ARHGAP22	0.144544	6.01437	1.2321	0.233948	0.756916	-5.67636	6.06035	5.99126	6.20512	5.97055	5.77256	6.08637
ARHGAP23	-0.361941	5.00168	-2.28971	0.0344864	0.466517	-3.89686	4.70968	5.21314	4.55567	5.23571	5.14191	5.15398
ARHGAP24	0.282235	4.17982	1.55889	0.136632	0.67127	-4.88599	4.42774	4.55579	3.99928	4.07243	4.01992	4.00374
ARHGAP25	-0.680909	3.39717	-3.15275	0.00556439	0.194054	-2.08862	3.23954	2.89122	3.0352	3.92175	3.69496	3.60039
ARHGAP26	-0.0894501	5.19116	-0.627173	0.538511	0.902037	-6.06398	5.057	5.21314	5.16516	5.51551	5.0851	5.11108
ARHGAP27	0.0435703	3.22726	0.17439	0.863528	0.976097	-5.74087	3.03672	3.11799	3.58019	2.82599	3.23362	3.56902
ARHGAP29	0.0992573	9.92278	1.25494	0.225734	0.75279	-5.93148	10.0233	9.97393	9.92044	9.8753	9.86171	9.882
ARHGAP31	-0.0356281	6.13001	-0.29636	0.770387	0.961192	-6.39821	6.26009	5.98408	6.0903	6.20613	6.29252	5.94692
ARHGAP32	-0.233942	2.49004	-0.789953	0.439956	0.864953	-5.27295	2.80066	2.38102	1.96244	2.57983	2.79753	2.41878
ARHGAP39	-0.253834	-0.798169	-0.273145	0.787887	0.963602	-4.84215	-2.6912	0.506551	-0.573612	-1.26148	-1.28994	0.520658
ARHGAP4	-0.118677	6.16541	-0.996629	0.332306	0.824321	-5.95078	6.17608	6.1147	6.03224	5.98328	6.34185	6.34431
ARHGAP42	0.230248	3.71953	1.10595	0.283476	0.79012	-5.31372	4.02305	3.84442	3.64362	3.94798	3.35392	3.50417
ARHGAP5	-0.215484	5.6068	-1.82119	0.0854364	0.603031	-4.7941	5.52312	5.47105	5.50106	5.85053	5.65258	5.64243
ARHGDIA	-0.136586	9.49826	-1.377	0.18559	0.719206	-5.76376	9.65781	9.30421	9.32876	9.57589	9.46523	9.65765
ARHGDIB	0.0657333	6.57632	0.58904	0.563239	0.9081	-6.32877	6.79463	6.56304	6.47297	6.6554	6.41281	6.55908
ARHGEF1	0.333005	3.13055	1.35163	0.193428	0.729817	-4.90892	3.03672	3.44515	3.40824	2.57983	3.27485	3.03851
ARHGEF10	0.0844976	6.047	0.622178	0.541716	0.903908	-6.23339	5.85184	6.2039	6.20512	6.28542	5.91626	5.81945
ARHGEF11	0.605611	3.80294	3.15899	0.00548906	0.194054	-2.09828	4.27459	4.15681	3.89888	3.59651	3.35392	3.53696
ARHGEF12	-0.0449776	7.65216	-0.491604	0.629009	0.929543	-6.48408	7.61144	7.68646	7.5913	7.7747	7.65746	7.59163
ARHGEF15	0.067444	6.34996	0.582255	0.5677	0.908647	-6.30323	6.35046	6.4054	6.39217	6.48224	6.39423	6.07525
ARHGEF17	-0.205347	5.60647	-1.21141	0.241581	0.763068	-5.62634	5.16055	5.5412	5.80143	5.33844	5.85642	5.94081
ARHGEF18	0.0724019	3.43167	0.313687	0.757406	0.960434	-5.76443	3.49863	3.71167	3.21298	3.0843	3.75446	3.32801
ARHGEF19	0.29031	2.2925	0.878845	0.3912	0.847159	-5.16405	2.80066	2.46591	2.05866	2.64542	2.0793	1.70508
ARHGEF2	0.0360469	4.40402	0.232099	0.81911	0.968784	-6.04665	4.48871	4.30241	4.47078	4.33347	4.49142	4.33735
ARHGEF3	-0.283677	5.58202	-2.22451	0.0393033	0.489153	-4.11528	5.63523	5.33098	5.35713	5.6414	5.86993	5.65742
ARHGEF37	-0.74432	1.5154	-1.81584	0.0862853	0.603031	-4.1135	0.478729	1.42409	1.49678	2.10776	1.87999	1.70508
ARHGEF6	-0.221468	2.78538	-0.850834	0.406166	0.852333	-5.30279	2.80066	2.38102	2.83238	2.93492	2.67969	3.08359
ARHGEF7	-0.492028	5.90315	-4.37914	0.000370829	0.0381162	0.202237	5.61714	5.58929	5.7591	6.21696	6.16676	6.06966
ARHGEF9	0.00684789	1.27611	0.0161167	0.987321	0.997607	-5.22662	1.21569	1.42409	1.19192	1.54588	1.51742	0.761666
ARID1A	0.28095	4.68681	1.77966	0.092218	0.614558	-4.68104	4.97414	4.55579	4.94366	4.65341	4.40122	4.59261
ARID1B	0.107246	4.49878	0.593509	0.56031	0.906983	-5.92328	4.72666	4.13104	4.78394	4.53727	4.28497	4.52883
ARID2	-0.469514	2.90083	-1.70383	0.105813	0.629644	-4.41738	2.06369	2.82848	3.08174	2.98645	3.23362	3.21097
ARID3A	-0.0729913	5.17317	-0.517378	0.611265	0.921855	-6.12298	5.24544	4.86801	5.28934	5.13656	5.1858	5.31389
ARID3B	-0.248156	0.686116	-0.448605	0.659132	0.936482	-5.02181	0.116159	0.143981	1.35239	1.06045	1.21256	0.231152
ARID4A	0.0320712	6.12118	0.298136	0.769053	0.961192	-6.39659	6.11293	6.22232	6.07887	6.16758	6.00468	6.14071
ARID4B	-0.135944	6.76153	-1.39908	0.17898	0.716311	-5.56801	6.74967	6.7268	6.6063	6.86952	6.79576	6.82111
ARID5A	0.369133	3.26242	1.4153	0.174246	0.711256	-4.8631	3.19145	3.71167	3.44431	3.34339	2.48265	3.40108
ARID5B	0.0824036	3.0641	0.320623	0.752231	0.959632	-5.66189	3.49863	2.95134	2.88582	2.64542	3.23362	3.16975
ARIH1	0.0140594	5.63011	0.122113	0.904178	0.981341	-6.34663	5.60801	5.67202	5.63194	5.68104	5.53024	5.65742
ARIH2	-0.00895413	6.14464	-0.0732044	0.94246	0.986162	-6.44294	5.89752	6.25251	6.26685	6.03926	6.29252	6.11922
ARL1	0.0395242	5.84957	0.311761	0.758846	0.961125	-6.3463	5.68818	5.94765	5.97174	5.6414	5.83591	6.01251
ARL10	-0.197023	4.42241	-1.17555	0.255266	0.774637	-5.41105	4.63972	4.15681	4.18128	4.60477	4.45602	4.49585
ARL11	-1.11986	1.11728	-2.36075	0.0298639	0.439136	-3.50435	1.00924	0.796058	-0.088185	1.90845	1.37303	1.70508
ARL13B	0.0937457	3.88293	0.475794	0.64001	0.93078	-5.82411	4.15429	3.87579	3.76267	3.94798	4.01992	3.53696
ARL15	-0.562393	1.88366	-1.5125	0.147965	0.685685	-4.48835	1.55673	1.24352	1.96244	2.57983	2.25438	1.70508
ARL16	0.00458705	5.29148	0.0317152	0.975052	0.993474	-6.28381	5.22169	5.12453	5.52652	5.06645	5.37777	5.43191
ARL17A	-0.1149	1.43335	-0.288221	0.776508	0.962446	-5.23421	1.70112	1.24352	1.19192	1.79742	1.21256	1.45354
ARL2	-0.0182582	7.57885	-0.166407	0.869713	0.976205	-6.5889	7.84116	7.39326	7.47624	7.53835	7.57322	7.65088
ARL2BP	-0.268151	5.61275	-2.09841	0.0504187	0.523154	-4.33992	5.40156	5.35343	5.67051	5.71198	5.89659	5.64243
ARL3	-0.0476145	4.73832	-0.292928	0.772966	0.961192	-6.11457	4.58493	5.03011	4.53909	4.92835	4.59271	4.75471
ARL4A	0.327418	4.85503	2.09417	0.0508375	0.525188	-4.21132	5.28035	4.89887	4.87925	4.90176	4.62495	4.54504
ARL4C	0.254991	8.57908	2.63789	0.0168209	0.33436	-3.61929	8.52252	8.79349	8.80273	8.41742	8.56025	8.37807
ARL4D	0.196992	0.0827317	0.290058	0.775125	0.96191	-4.95564	0.768235	-1.07841	0.8049	0.323487	-0.552972	0.231152
ARL5A	-0.128044	4.11651	-0.574441	0.572861	0.909861	-5.83378	3.57559	3.90648	4.63584	4.18699	4.34427	4.04991
ARL5B	0.408631	3.99573	2.02893	0.0576998	0.542108	-4.14781	4.38562	4.02313	4.18128	4.16479	3.78331	3.43627
ARL6IP1	0.0552264	5.77304	0.500627	0.62277	0.927254	-6.25426	5.76413	5.80015	5.83578	5.74975	5.77974	5.70869
ARL6IP4	0.0538883	3.17458	0.20955	0.8364	0.973122	-5.72005	3.41733	3.44515	2.77689	2.76827	3.42888	3.21097
ARL6IP5	0.0470093	7.78587	0.518898	0.610226	0.921855	-6.47925	7.80366	7.85134	7.77423	7.65241	7.79841	7.83519
ARL6IP6	0.0481386	2.42635	0.155268	0.878358	0.977065	-5.52255	2.86339	2.46591	2.05866	2.01154	2.48265	2.67594
ARL8A	0.155637	7.56055	1.16035	0.261239	0.777016	-5.92951	7.27603	7.73002	7.90617	7.27639	7.57528	7.59942
ARL8B	0.0475144	6.63999	0.469917	0.644123	0.932317	-6.40045	6.56383	6.64269	6.78218	6.5693	6.61896	6.663
ARMC1	-0.073874	5.85086	-0.597882	0.557453	0.906983	-6.21392	5.94905	5.90268	5.60032	5.75719	5.96745	5.92851
ARMC10	0.0195874	5.07971	0.146597	0.885098	0.979227	-6.2272	5.12258	5.00196	5.14338	4.92835	5.09664	5.18535
ARMC2	-1.20737	-0.594437	-1.38544	0.18304	0.716921	-4.47467	0.478729	-1.07841	-2.89554	-0.52451	0.584531	-0.131418
ARMC4	0.0580617	2.10111	0.156707	0.87724	0.977065	-5.43477	2.43809	2.38102	1.62802	1.54588	1.87999	2.73365
ARMC5	-0.075491	4.5245	-0.457225	0.653043	0.934531	-5.99945	4.25132	4.43466	4.75551	4.70046	4.54295	4.46211
ARMC6	0.367025	3.29698	1.65402	0.115656	0.649941	-4.5654	3.71819	3.35899	3.37125	2.93492	3.31492	3.08359
ARMC7	-0.0628585	4.49166	-0.37071	0.71523	0.952297	-6.02695	4.65753	4.18212	4.53909	4.35323	4.49142	4.72656
ARMC8	-0.156462	4.40556	-0.808206	0.429646	0.860072	-5.75135	4.25132	3.99484	4.71179	4.25159	4.76172	4.46211
ARMC9	0.151756	4.61795	0.982135	0.3392	0.827704	-5.65623	4.48871	4.70295	4.87925	4.48448	4.65648	4.49585
ARMCX1	0.0690536	3.95978	0.39193	0.699764	0.945739	-5.88003	3.9953	3.96598	4.02332	3.86781	3.8116	4.09465
ARMCX2	0.159506	4.37109	0.963227	0.348343	0.83135	-5.61351	4.27459	4.41344	4.65135	4.23038	4.45602	4.20078
ARMCX3	-0.160759	6.14324	-1.49984	0.151191	0.687046	-5.35514	6.09344	5.99126	6.10164	6.32098	6.13353	6.21857
ARMCX4	0.465642	2.91407	1.28484	0.215322	0.74886	-4.93384	3.53762	3.06455	2.83238	3.03621	3.42888	1.58479
ARMCX5	-0.0472389	3.29064	-0.212581	0.83407	0.973122	-5.75061	3.28608	3.16952	3.33328	3.59651	3.27485	3.08359
ARMCX6	-0.253345	0.860983	-0.519863	0.609567	0.921855	-5.03309	0.478729	0.506551	1.19192	0.854002	0.825539	1.30915
ARNT	0.0653631	5.06106	0.436726	0.667564	0.939081	-6.13774	5.00229	5.00196	5.26937	4.79019	5.26976	5.03277
ARNTL	0.118035	3.50323	0.562852	0.580559	0.912058	-5.67955	3.41733	3.40272	3.84593	3.42035	3.56804	3.36501
ARNTL2	-0.123744	3.84092	-0.602877	0.554198	0.906157	-5.74539	4.05027	3.67648	3.61225	4.20884	3.86657	3.63108
ARPC1A	-0.308034	6.78091	-2.68549	0.0152145	0.323403	-3.4102	6.66855	6.42674	6.78218	6.79561	6.9081	7.10425
ARPC1B	-0.202657	9.05347	-2.30363	0.0335312	0.46183	-4.2732	9.0716	8.92393	8.86143	9.23804	9.12122	9.1046
ARPC2	0.019035	8.25881	0.201281	0.842762	0.974026	-6.62484	8.42059	8.19227	8.19259	8.3563	8.17699	8.21415
ARPC3	-0.0687311	8.52947	-0.685285	0.501995	0.887924	-6.41891	8.46804	8.37211	8.6441	8.45334	8.49633	8.7429
ARPC4	-0.131211	7.69914	-1.45742	0.162425	0.703377	-5.57182	7.64531	7.60692	7.64846	7.66433	7.82294	7.8069
ARPC5	0.0863844	8.25266	0.94873	0.355467	0.835682	-6.18973	8.37691	8.21391	8.29614	8.32536	8.1797	8.12395
ARPC5L	-0.185383	6.75293	-1.66445	0.113533	0.645174	-5.19678	6.44579	6.70076	6.83068	6.73664	6.90482	6.89885
ARPP19	-0.0513004	7.82598	-0.54842	0.590219	0.914653	-6.46562	7.88718	7.75764	7.75641	7.97454	7.7499	7.83024
ARRB1	0.0212814	5.9259	0.183376	0.856576	0.976072	-6.3924	5.97058	5.91783	5.92144	5.80102	6.10524	5.8393
ARRB2	-0.117005	3.38333	-0.462111	0.649602	0.933793	-5.69535	3.45855	3.77957	2.77689	3.21965	3.66426	3.40108
ARRDC1	-0.167465	3.58007	-0.726405	0.477039	0.879093	-5.59812	3.64865	3.06455	3.76267	3.34339	3.75446	3.90672
ARRDC2	0.0967504	2.32714	0.302563	0.765732	0.961192	-5.46598	2.92351	2.38102	1.85935	2.28285	2.16949	2.34663
ARRDC3	0.091832	5.36073	0.404508	0.690661	0.945283	-6.21622	5.88245	4.75448	5.56798	5.76459	4.93888	5.25598
ARSA	-0.243305	5.52095	-1.64029	0.118504	0.652532	-5.05118	5.70541	5.20081	5.29922	5.44358	5.60488	5.8718
ARSB	0.185482	2.97027	0.628941	0.537379	0.901706	-5.50097	2.59421	3.06455	3.51385	2.36302	2.95799	3.32801
ARSD	0.0614814	6.82819	0.585796	0.565369	0.908125	-6.35933	7.00055	6.80627	6.77157	6.91012	6.6662	6.81444
ARSE	-0.330023	1.4964	-0.698402	0.493953	0.885327	-5.08939	1.55673	0.506551	1.85935	2.43896	1.64866	0.968117
ARSG	0.205614	3.11965	0.765297	0.454127	0.869711	-5.45343	3.37489	3.31391	2.9871	3.59651	2.55136	2.89412
ARSJ	0.443374	4.57764	2.46974	0.0238833	0.397812	-3.49906	4.95986	4.37005	5.05283	4.35323	4.28497	4.44493
ARSK	-0.0560142	3.60808	-0.263474	0.795212	0.964544	-5.82538	3.28608	3.56544	3.87264	3.69272	3.42888	3.80269
ARV1	0.0473411	2.14228	0.146921	0.884846	0.979227	-5.4469	2.263	2.09151	2.14885	2.28285	1.64866	2.41878
ARVCF	0.0823037	6.06991	0.690024	0.499081	0.886011	-6.19237	6.17608	5.96234	6.18927	6.05744	6.18849	5.84586
ASAH1	0.00660985	5.96531	0.0493691	0.961175	0.990555	-6.41508	6.26009	5.81641	5.83578	5.91843	5.8151	6.14603
ASAP1	0.0699159	7.83559	0.750032	0.463038	0.873802	-6.33383	7.72137	7.97416	7.91583	7.77103	7.81422	7.81695
ASAP2	-0.0350746	6.11312	-0.33815	0.739207	0.956446	-6.38199	6.11938	6.09485	6.07313	6.16758	6.09377	6.13
ASAP3	0.843641	2.31323	2.85974	0.0104971	0.27046	-2.63113	2.86339	2.69418	2.65905	1.67712	1.87999	2.10562
ASB1	-0.185408	3.73373	-0.883288	0.388859	0.846681	-5.51944	3.84796	3.52645	3.5474	3.84006	4.13633	3.50417
ASB13	-0.818083	-0.765515	-0.905573	0.377261	0.84189	-4.68677	-2.6912	0.506551	-1.31058	-0.0390829	-1.28994	0.231152
ASB3	0.180711	2.56031	0.678773	0.506015	0.889661	-5.3644	2.73507	2.69418	2.53072	2.57983	2.33455	2.48749
ASB6	-0.284209	2.15426	-0.886255	0.387302	0.846681	-5.12347	1.70112	2.09151	2.23374	2.36302	1.98308	2.55308
ASB7	-0.0355528	3.25513	-0.1593	0.875227	0.977065	-5.75054	3.28608	3.26736	3.17055	3.03621	3.23362	3.53696
ASB8	-0.0919149	4.54096	-0.564971	0.579148	0.911841	-5.94898	4.36409	4.39191	4.71179	4.65341	4.73243	4.39214
ASB9	-0.354554	2.30847	-1.02384	0.319628	0.814374	-5.04941	2.3532	2.46591	1.62802	1.90845	2.55136	2.94387
ASCC1	0.0202084	4.02603	0.107727	0.915417	0.982664	-5.96741	4.05027	4.27914	3.79096	4.14225	4.09088	3.80269
ASCC2	-0.0430329	4.33557	-0.267873	0.791878	0.96424	-6.0195	4.29749	4.27914	4.36185	4.25159	4.54295	4.2804
ASCC3	-0.0538292	6.42447	-0.484156	0.634181	0.929544	-6.36609	6.47622	6.24051	6.47297	6.56083	6.30252	6.49377
ASF1A	-0.25531	3.60208	-1.11366	0.280243	0.788609	-5.27462	3.28608	3.99484	3.17055	3.66136	3.56804	3.93159
ASF1B	-0.324888	3.68054	-1.42716	0.170847	0.709397	-4.93963	3.71819	3.60341	3.25421	3.99905	3.39189	4.11651
ASGR1	0.145897	1.68573	0.405306	0.690085	0.945283	-5.26845	1.83237	1.58455	1.85935	1.40149	1.51742	1.91921
ASH1L	-0.0661378	6.14025	-0.612538	0.547931	0.90424	-6.25358	6.0469	6.16635	6.10728	6.29567	6.12791	6.0974
ASH2L	0.2097	4.42604	1.28926	0.213817	0.748312	-5.2853	4.60342	4.41344	4.57207	4.50229	4.09088	4.37411
ASL	-0.0557445	3.44015	-0.252068	0.803877	0.965344	-5.7827	3.45855	3.48637	3.29428	3.84006	3.23362	3.32801
ASMTL	0.457275	2.79769	1.62797	0.121108	0.655171	-4.50274	2.66636	2.82848	3.5474	2.64542	2.48265	2.61582
ASNA1	-0.0272774	5.25385	-0.204458	0.840316	0.973208	-6.25487	5.38027	5.22537	5.12127	5.34832	5.09664	5.35125
ASNS	0.281775	1.91556	0.798362	0.435187	0.863515	-5.13241	2.263	1.86019	2.05866	1.24103	1.87999	2.19051
ASNSD1	0.0336496	5.46248	0.264874	0.794151	0.964257	-6.28464	5.35865	5.50153	5.57614	5.38718	5.33942	5.61197
ASPH	0.0575375	8.0012	0.653785	0.521611	0.895872	-6.41213	8.00664	8.09901	7.98481	8.03697	7.91545	7.96436
ASPM	-0.385497	4.69407	-1.8318	0.0837748	0.603031	-4.59827	4.29749	4.91406	4.30413	4.65341	5.38719	4.60812
ASPSCR1	0.429129	2.55899	1.49015	0.153699	0.691759	-4.62877	2.73507	2.76289	2.83238	2.01154	2.16949	2.84259
ASRGL1	0.29028	7.60781	3.14053	0.00571492	0.198062	-2.55421	7.75898	7.77021	7.72926	7.52751	7.52705	7.33386
ASS1	-0.471846	0.615547	-0.877642	0.391835	0.847671	-4.82908	0.478729	0.796058	-0.088185	0.612994	0.584531	1.30915
ASTE1	-0.23432	0.67978	-0.420554	0.679116	0.942174	-5.02933	0.768235	1.03707	-0.088185	1.54588	0.584531	0.231152
ASTN2	0.131599	-0.939501	0.124661	0.90219	0.981341	-4.84031	-0.369268	0.796058	-2.89554	-2.84644	0.295025	-0.616845
ASXL1	-0.0390975	5.67914	-0.295537	0.771005	0.961192	-6.31893	5.40156	5.75025	5.82214	5.70431	5.56389	5.83272
ASXL2	0.0181837	5.58037	0.137717	0.892011	0.980247	-6.33476	5.76413	5.45037	5.55154	5.64942	5.7063	5.36043
ATAD1	0.107961	6.09872	0.901918	0.379147	0.842873	-6.02947	6.3722	5.9984	6.0903	5.91843	6.09377	6.11922
ATAD2	-0.159465	4.17412	-0.914697	0.372581	0.841737	-5.60552	4.34223	4.02313	3.92464	4.31343	4.32477	4.11651
ATAD2B	0.176921	3.87004	0.780732	0.445224	0.866836	-5.63697	3.41733	4.13104	4.30413	3.72342	4.04396	3.60039
ATAD3A	-0.200825	5.16475	-1.47195	0.158501	0.700525	-5.21668	5.23362	4.92908	5.02927	5.2673	5.39656	5.13269
ATAD3B	0.237428	1.9092	0.721823	0.479782	0.88006	-5.17845	1.83237	2.09151	2.14885	1.90845	1.76896	1.70508
ATAD5	-0.0565953	2.79123	-0.176324	0.862031	0.976072	-5.61889	3.03672	2.95134	2.31391	3.45734	2.79753	2.19051
ATAT1	-0.404418	0.972021	-0.867715	0.397102	0.851639	-4.88938	0.768235	0.506551	1.01135	1.06045	1.51742	0.968117
ATE1	-0.0702031	5.19059	-0.533978	0.599965	0.917168	-6.11814	5.26881	5.22537	4.98098	5.2673	5.17495	5.22613
ATF1	-0.252011	3.23741	-0.992197	0.334404	0.825609	-5.29948	2.73507	3.21927	3.37125	3.34339	3.00774	3.74773
ATF2	0.236332	4.28372	1.38335	0.183671	0.716921	-5.13793	4.50848	4.57503	4.13788	4.14225	4.24404	4.09465
ATF3	0.74439	3.66456	1.69875	0.106783	0.632079	-4.57395	4.8245	3.06455	4.20249	4.25159	1.98308	3.66114
ATF4	0.135039	6.88828	1.25982	0.224009	0.752494	-5.75575	7.05532	6.80627	7.00382	6.75533	6.98774	6.72122
ATF5	-0.0836664	6.58911	-0.795342	0.436897	0.863515	-6.18621	6.59189	6.48891	6.56184	6.47323	6.66232	6.75645
ATF6	0.114464	6.26832	1.06665	0.30039	0.801776	-5.89666	6.43551	6.2644	6.27689	6.32599	6.15577	6.15134
ATF6B	-0.550246	3.09746	-2.13379	0.0470407	0.51616	-3.82281	2.59421	2.76289	3.08174	3.75348	3.35392	3.03851
ATF7	-0.170245	4.11209	-0.919827	0.369966	0.841629	-5.58531	4.05027	4.34785	3.70437	4.20884	4.20192	4.15926
ATF7IP	-0.0917049	6.31701	-0.845305	0.409164	0.853786	-6.11002	6.14485	6.34505	6.32121	6.49118	6.30252	6.29724
ATG10	-0.122434	4.00165	-0.678258	0.506334	0.889661	-5.74131	3.90872	4.07809	3.84593	3.84006	4.13633	4.20078
ATG12	-0.103057	6.05706	-0.880595	0.390277	0.846853	-6.04063	6.21269	5.91783	5.88909	6.20613	6.04694	6.06966
ATG13	0.0473485	4.78768	0.271238	0.78933	0.963976	-6.1333	5.01616	4.78784	4.63584	4.63738	5.15301	4.49585
ATG14	-0.124978	4.23076	-0.672146	0.510125	0.891607	-5.80482	3.8166	4.55579	4.13788	4.23038	4.34427	4.29963
ATG16L1	-0.1443	3.83855	-0.754028	0.460695	0.871887	-5.64653	3.53762	3.93654	3.81871	3.99905	4.01992	3.71944
ATG16L2	-0.129009	4.64707	-0.654526	0.521145	0.895582	-5.921	4.12898	4.68535	4.91824	4.39197	4.98929	4.76859
ATG2A	0.099743	6.11116	0.74548	0.465716	0.87448	-6.15908	5.9918	6.08817	6.39678	5.8082	6.24663	6.13537
ATG2B	0.109771	3.79204	0.592735	0.560817	0.906983	-5.73965	3.90872	3.67648	3.94995	3.69272	3.69496	3.82941
ATG3	0.041471	5.77232	0.344621	0.734419	0.955384	-6.32107	5.69682	5.84045	5.84255	5.56719	5.8151	5.8718
ATG4A	0.0106126	6.91374	0.102345	0.919628	0.983754	-6.53864	7.07202	6.78164	6.90374	6.9431	6.80634	6.97561
ATG4B	0.0221014	5.59612	0.163069	0.872302	0.976399	-6.33396	5.41209	5.55095	5.84929	5.41566	5.7063	5.64243
ATG4C	-0.552991	2.36608	-1.89725	0.0741456	0.585473	-4.07734	2.3532	1.86019	2.05866	2.51111	2.67969	2.73365
ATG4D	-0.117617	1.69084	-0.277289	0.784754	0.962876	-5.30244	1.55673	0.796058	2.46201	2.10776	1.76896	1.45354
ATG5	0.167523	3.93602	0.76283	0.45556	0.87058	-5.66712	4.20362	4.10481	3.76267	4.31343	3.42888	3.80269
ATG7	-0.04812	3.89242	-0.237378	0.815076	0.96744	-5.9088	3.8166	3.90648	3.87264	4.09608	4.15852	3.50417
ATG9A	0.0644301	6.18624	0.574411	0.572881	0.909861	-6.28404	6.16989	6.24051	6.24657	6.00219	6.12791	6.33035
ATHL1	0.278938	2.09618	0.660779	0.517219	0.894635	-5.25811	1.00924	2.82848	2.83238	1.90845	2.0793	1.91921
ATIC	-0.0555483	4.29631	-0.3451	0.734065	0.955384	-5.98561	4.12898	4.39191	4.28437	4.2725	4.41972	4.2804
ATL1	0.425697	2.89245	1.73786	0.0995118	0.621677	-4.37468	2.92351	3.16952	3.21298	2.88148	2.55136	2.61582
ATL2	-0.33425	3.18698	-1.43816	0.167745	0.706182	-4.81585	3.23954	2.89122	2.93735	3.38238	3.10238	3.56902
ATL3	-0.112279	7.8034	-1.24055	0.230882	0.755548	-5.85342	7.84893	7.68646	7.70716	7.81267	7.84363	7.92154
ATM	0.0535693	5.88958	0.447835	0.659677	0.936743	-6.30089	5.89	6.06114	5.80143	6.02701	5.76534	5.79255
ATMIN	0.0802607	5.87989	0.640021	0.530315	0.898672	-6.19367	6.09344	6.00551	5.67051	5.8082	5.92276	5.7789
ATN1	0.178799	4.26656	1.08204	0.293682	0.796031	-5.47338	4.29749	4.55579	4.2234	4.25159	4.09088	4.18017
ATOH8	0.120142	1.82933	0.346476	0.733048	0.955028	-5.32343	1.83237	1.98048	1.85935	2.01154	1.37303	1.91921
ATOX1	0.114178	6.1311	0.916258	0.371784	0.841737	-6.02172	6.26009	6.36177	5.95308	5.90511	6.14469	6.16189
ATP10D	0.0974578	3.71162	0.513682	0.613795	0.923052	-5.76031	3.61258	3.93654	3.73382	3.66136	3.72501	3.60039
ATP11A	-0.227568	6.73177	-2.216	0.0399762	0.491569	-4.28773	6.5591	6.76917	6.52863	6.78474	6.91789	6.83106
ATP11B	-0.245868	4.26717	-1.44249	0.166536	0.706182	-5.05693	3.96702	4.30241	4.15974	4.58819	4.32477	4.2609
ATP11C	-0.261247	5.61901	-1.76552	0.0946305	0.615583	-4.88202	5.73087	5.6174	5.13237	5.91179	5.61294	5.70869
ATP13A1	0.624019	1.88538	1.82384	0.0850195	0.603031	-4.12864	2.3532	2.19461	2.05866	1.67712	1.21256	1.81611
ATP13A2	0.0305306	3.92528	0.169088	0.867634	0.976178	-5.93189	3.9953	3.84442	3.97482	3.97374	4.04396	3.71944
ATP13A3	0.217541	5.366	1.5139	0.147611	0.684866	-5.20171	5.76413	5.37555	5.28934	5.36788	5.30998	5.08913
ATP1A1	-0.109339	8.09515	-1.16751	0.258412	0.776724	-5.95515	7.94633	7.99573	8.17793	8.05216	8.19857	8.20014
ATP1B1	0.4823	5.77922	4.21527	0.000532137	0.0473463	-0.134387	6.10647	5.91027	6.04404	5.51551	5.48704	5.61197
ATP1B3	-0.386964	8.12415	-3.82707	0.00125679	0.0797969	-1.12349	8.07947	7.74283	7.96942	8.21763	8.2944	8.44115
ATP2A2	0.0670258	6.27215	0.643134	0.528339	0.898672	-6.25459	6.25425	6.30529	6.35476	6.33098	6.23101	6.15662
ATP2B1	0.0989535	5.57281	0.852419	0.40531	0.852262	-5.97863	5.69682	5.57025	5.60032	5.56719	5.4694	5.5329
ATP2B4	-0.173477	7.39281	-1.7777	0.092548	0.614558	-5.08294	7.42645	7.28645	7.20644	7.58715	7.45937	7.39102
ATP2C1	-0.0328151	5.2378	-0.255393	0.801348	0.964956	-6.23948	5.38027	5.09818	5.18661	5.23571	5.27992	5.2461
ATP5A1	-0.0220072	6.30031	-0.20536	0.839622	0.973122	-6.44741	6.20059	6.35065	6.31635	6.20613	6.43571	6.29245
ATP5B	-0.13021	6.57291	-1.17342	0.256097	0.775085	-5.82042	6.28894	6.55821	6.67242	6.61094	6.61093	6.69604
ATP5C1	-0.0654622	5.54109	-0.526701	0.604906	0.919555	-6.1952	5.47371	5.43991	5.60829	5.40623	5.68352	5.63487
ATP5D	0.135764	4.67496	0.87672	0.392322	0.848032	-5.76378	4.93086	4.66754	4.63584	4.73099	4.40122	4.68328
ATP5E	-0.025724	9.30209	-0.315485	0.756064	0.960434	-6.64128	9.32944	9.30277	9.236	9.3263	9.2688	9.34923
ATP5EP2	0.348129	0.832405	0.614752	0.5465	0.903962	-4.99293	1.39627	0.796058	0.8049	1.40149	1.21256	-0.616845
ATP5F1	-0.0540171	5.91602	-0.353302	0.728014	0.953386	-6.34352	5.44323	6.01962	6.19457	5.87808	5.89659	6.06404
ATP5G1	-0.0475857	6.81444	-0.483118	0.634903	0.929544	-6.41347	6.81462	6.79811	6.76088	6.79922	6.75628	6.95756
ATP5G2	-0.0909599	7.79156	-0.866863	0.397557	0.851639	-6.23624	7.67184	7.71058	7.85517	7.61402	7.91545	7.98232
ATP5G3	-0.164036	7.95026	-1.20364	0.244499	0.765787	-5.90549	7.49739	7.99751	8.10798	7.81445	8.03874	8.24548
ATP5H	-0.023257	8.49594	-0.264395	0.794514	0.964257	-6.62186	8.55376	8.40742	8.49194	8.43954	8.4821	8.60087
ATP5I	0.0387317	7.5447	0.415386	0.682825	0.942698	-6.51175	7.45474	7.66866	7.56901	7.55764	7.46606	7.55208
ATP5J	-0.0343936	5.94032	-0.269153	0.790908	0.96424	-6.37466	5.69682	5.90268	6.16245	5.84356	5.96115	6.07525
ATP5J2	-0.0201285	4.87804	-0.127328	0.900109	0.981341	-6.18353	5.13535	4.91406	4.57207	4.90176	4.74715	4.99786
ATP5L	-0.0181009	10.1805	-0.178385	0.860436	0.976072	-6.70938	9.92742	10.2225	10.3635	10.1054	10.1731	10.2914
ATP5L2	-0.108299	0.532468	-0.19788	0.845382	0.974311	-5.04626	0.116159	0.506551	0.8049	0.323487	0.295025	1.14869
ATP5O	-0.0498505	7.98381	-0.566881	0.577877	0.911841	-6.46487	8.02734	7.90363	7.94602	7.94554	8.02973	8.05062
ATP5S	0.53364	3.17894	1.8194	0.0857197	0.603031	-4.31088	3.78454	3.52645	3.0352	3.26209	3.27485	2.19051
ATP5SL	0.00152505	6.32422	0.0120509	0.990519	0.998184	-6.47251	6.05364	6.61042	6.31147	6.40386	6.32232	6.24362
ATP6AP1	0.0184605	8.83665	0.208787	0.836986	0.973122	-6.6513	8.91011	8.79862	8.8294	8.69804	8.87035	8.91337
ATP6AP2	-0.128648	8.4896	-1.19807	0.246605	0.765946	-5.9409	8.59363	8.2185	8.46366	8.37817	8.57991	8.70373
ATP6V0A1	-0.0236455	5.32117	-0.176954	0.861543	0.976072	-6.27463	5.2918	5.48128	5.16516	5.29822	5.20725	5.48329
ATP6V0A2	0.0599777	3.39252	0.253126	0.803072	0.965276	-5.77015	3.33117	3.64041	3.29428	3.75348	3.39189	2.94387
ATP6V0A4	0.365179	0.572855	0.577293	0.570975	0.909446	-4.96026	1.21569	1.72894	-0.573612	0.612994	-0.0675454	0.520658
ATP6V0B	-0.145464	6.68043	-1.2669	0.221524	0.752019	-5.72434	6.5826	6.70076	6.54117	6.96574	6.53237	6.75993
ATP6V0C	0.0630493	9.51679	0.697607	0.494439	0.885696	-6.45143	9.71421	9.43959	9.49167	9.47069	9.42574	9.55883
ATP6V0D1	0.0218173	5.96762	0.192342	0.849652	0.974347	-6.39779	5.9918	6.10812	5.84255	5.8984	5.92923	6.03564
ATP6V0E1	-0.0339913	8.14927	-0.353426	0.727922	0.953386	-6.57516	8.04605	8.27253	8.07959	8.02778	8.23166	8.23802
ATP6V0E2	-0.196961	3.75823	-0.869441	0.396183	0.850227	-5.53698	3.84796	3.56544	3.58019	3.75348	3.46495	4.33735
ATP6V1A	-0.210942	6.18839	-1.7597	0.0956404	0.615601	-4.98323	6.21269	5.95501	6.07887	6.29055	6.48485	6.10835
ATP6V1B2	-0.0577726	7.1811	-0.465187	0.64744	0.932581	-6.45873	6.92535	7.1774	7.3512	6.95284	7.37421	7.30559
ATP6V1C1	-0.365478	4.63033	-2.38494	0.0284268	0.427861	-3.65913	4.29749	4.63125	4.41734	4.90176	4.67199	4.86213
ATP6V1D	0.0195259	5.62827	0.149672	0.882707	0.978651	-6.34246	5.78858	5.62665	5.50106	5.77195	5.67585	5.40552
ATP6V1E1	-0.00424308	7.01912	-0.0433352	0.965917	0.99124	-6.55376	6.88812	7.12942	7.03372	7.00999	6.99083	7.06263
ATP6V1F	0.0669135	6.59746	0.671853	0.510308	0.891607	-6.27858	6.63298	6.6787	6.58222	6.52207	6.65843	6.51038
ATP6V1G1	0.0257932	7.49432	0.261251	0.796899	0.964815	-6.56164	7.38962	7.5078	7.62311	7.40504	7.42545	7.61486
ATP6V1H	-0.123688	4.22504	-0.575011	0.572484	0.90959	-5.86217	3.87866	4.18212	4.41734	3.84006	4.73243	4.29963
ATP7A	0.283629	3.74514	1.30967	0.206966	0.743518	-5.09884	4.20362	3.52645	3.92464	3.84006	3.31492	3.66114
ATP7B	0.416225	0.350968	0.693793	0.496771	0.88575	-4.88096	0.768235	-0.341446	1.19192	0.323487	0.295025	-0.131418
ATP8B1	0.123739	6.79553	1.18223	0.252671	0.772265	-5.83635	6.81858	6.96416	6.79271	6.65141	6.65062	6.8957
ATP8B2	0.117614	5.26743	0.772739	0.449821	0.868366	-5.98019	5.5709	4.95868	5.43985	5.22502	5.30998	5.10015
ATP8B3	-0.755527	-0.0218722	-1.09275	0.28908	0.793716	-4.64709	0.478729	-1.07841	-0.573612	-0.0390829	-0.0675454	1.14869
ATP9A	0.202232	5.11124	1.48282	0.155618	0.694418	-5.19327	5.42255	5.08482	5.13237	4.98011	5.07347	4.97412
ATP9B	-0.41144	2.94887	-1.5088	0.148903	0.685685	-4.67829	2.16678	3.16952	2.88582	3.34339	2.95799	3.16975
ATPAF1	0.281527	3.63412	1.32232	0.202808	0.740204	-5.05807	3.96702	3.60341	3.76267	3.26209	3.35392	3.85564
ATPAF2	0.560671	2.30784	1.8279	0.0843821	0.603031	-4.1662	2.16678	2.69418	2.88582	2.01154	1.98308	2.10562
ATPBD4	0.379302	-0.0519676	0.592355	0.561066	0.906983	-4.86341	-0.369268	0.506551	0.274385	-0.52451	-0.0675454	-0.131418
ATPIF1	-0.0630429	7.74421	-0.702427	0.491501	0.884976	-6.36246	7.66305	7.75342	7.72193	7.76182	7.70536	7.8597
ATR	-0.243943	3.94603	-1.13613	0.270976	0.783542	-5.3361	3.64865	4.25549	3.58019	4.11935	4.32477	3.74773
ATRIP	-0.892203	2.21775	-2.87065	0.0102542	0.269669	-2.629	1.83237	1.86019	1.62802	2.88148	2.61695	2.48749
ATRN	0.159497	5.72065	1.35836	0.191322	0.727885	-5.47282	5.85955	5.68092	5.856	5.68884	5.71381	5.52475
ATRX	-0.089069	8.13309	-0.981735	0.339392	0.827704	-6.15166	8.12018	8.14156	8.00457	8.28735	8.14955	8.09534
ATXN1	0.116589	3.80646	0.540277	0.595704	0.916517	-5.77205	3.93816	3.90648	3.76267	3.84006	3.27485	4.11651
ATXN10	-0.100634	4.73703	-0.725302	0.477698	0.879227	-5.89541	4.67513	4.72033	4.6667	4.74602	4.80458	4.80942
ATXN1L	-0.135813	2.87509	-0.442291	0.663608	0.938189	-5.56495	2.51826	2.69418	3.17055	2.98645	3.53449	2.34663
ATXN2	0.0353161	5.68424	0.286854	0.777538	0.962661	-6.32298	5.77233	5.84045	5.50106	5.69659	5.7063	5.5887
ATXN2L	-0.676044	4.18132	-2.17431	0.0434268	0.505567	-3.93465	3.75175	3.11799	4.62016	3.89503	4.62495	5.07803
ATXN3	0.0341345	4.6269	0.232024	0.819167	0.968784	-6.10356	4.62169	4.51654	4.78394	4.65341	4.60892	4.57693
ATXN7	0.0295324	4.78511	0.204707	0.840124	0.973159	-6.1485	4.70968	4.75448	4.93101	4.68494	4.71756	4.91298
ATXN7L1	0.409016	2.14172	1.27722	0.217941	0.750477	-4.78354	2.43809	2.19461	2.38986	2.36302	1.87999	1.58479
ATXN7L3	0.0682834	6.61311	0.641484	0.529386	0.898672	-6.30055	6.46109	6.77334	6.70623	6.54802	6.63091	6.55908
ATXN7L3B	0.0367812	5.66065	0.308073	0.761604	0.961192	-6.31187	5.60801	5.75869	5.67051	5.57563	5.79398	5.55708
AUH	0.72501	1.58526	1.66924	0.11257	0.64373	-4.28533	2.263	1.24352	2.31391	1.40149	0.584531	1.70508
AUP1	-0.13265	7.41966	-1.24921	0.227773	0.75404	-5.81583	7.55792	7.23598	7.26811	7.34462	7.53343	7.57791
AURKA	-0.42988	4.347	-2.46219	0.0242582	0.398467	-3.46883	3.90872	4.34785	4.13788	4.53727	4.77615	4.37411
AURKAIP1	0.0454861	6.4501	0.401951	0.692507	0.945449	-6.40709	6.45091	6.64724	6.32605	6.44588	6.28749	6.54303
AURKB	0.0460617	4.36278	0.217468	0.830318	0.972857	-6.03929	3.90872	4.70295	4.53909	4.07243	4.73243	4.2211
AVEN	0.00993472	4.69069	0.0663457	0.947842	0.987523	-6.14429	4.84019	4.75448	4.50534	4.58819	4.68734	4.76859
AVL9	-0.0638842	5.235	-0.498261	0.624403	0.92759	-6.14626	5.23362	5.23749	5.14338	5.12511	5.30998	5.36043
AVPI1	-0.285129	0.897444	-0.566828	0.577912	0.911841	-5.023	0.768235	1.24352	0.274385	1.54588	1.03199	0.520658
AXIN1	0.243486	3.23118	0.959596	0.350118	0.832795	-5.32978	3.45855	3.11799	3.4795	2.57983	3.50014	3.25105
AXIN2	0.173216	-0.201121	0.234334	0.817401	0.968002	-4.92158	0.116159	-1.07841	0.563892	0.612994	-1.28994	-0.131418
AXL	0.531792	4.40121	3.43247	0.0030102	0.141964	-1.61549	4.58493	4.72033	4.69692	4.02393	4.18038	4.20078
AZI1	0.358898	3.29487	1.51576	0.147143	0.684783	-4.74624	3.23954	3.56544	3.61225	2.76827	3.50014	3.08359
AZI2	0.129504	5.02661	0.922635	0.36854	0.840948	-5.80454	4.98828	5.22537	5.06446	4.77561	5.10809	4.99786
AZIN1	-0.0879674	4.69803	-0.529801	0.602799	0.918884	-6.007	4.70968	4.43466	4.81182	4.73099	4.49142	5.00959
B2M	-0.169677	12.2391	-1.61929	0.122973	0.657275	-5.51515	12.259	11.9696	12.2343	12.0956	12.3291	12.5473
B3GALNT1	-0.28789	4.87755	-1.89057	0.0750822	0.58779	-4.54574	4.91613	4.86801	4.43538	4.96734	4.98929	5.08913
B3GALNT2	-0.148392	4.33983	-0.830115	0.417473	0.855432	-5.71771	3.87866	4.45557	4.45319	4.48448	4.30501	4.46211
B3GALT4	-0.112975	3.57966	-0.565357	0.578891	0.911841	-5.69728	3.64865	3.64041	3.29428	3.69272	3.63289	3.56902
B3GALT6	0.00181111	4.56369	0.0112499	0.991149	0.998184	-6.11439	4.32003	4.82044	4.55567	4.63738	4.45602	4.59261
B3GALTL	0.180756	2.62013	0.633609	0.534397	0.900267	-5.40613	2.92351	2.19461	2.9871	2.57983	2.61695	2.41878
B3GAT3	-0.396287	4.16933	-2.28833	0.0345821	0.467286	-3.74498	4.22767	3.93654	3.76267	4.33347	4.3635	4.39214
B3GNT1	-0.0324167	6.45436	-0.304362	0.764383	0.961192	-6.4427	6.42515	6.45816	6.43313	6.32098	6.46717	6.62156
B3GNT2	-0.0219881	5.4976	-0.18284	0.856991	0.976072	-6.31036	5.43292	5.57025	5.45761	5.47999	5.61294	5.43191
B3GNT5	-0.0272727	5.63062	-0.207877	0.837686	0.973122	-6.33203	5.64419	5.40809	5.78745	5.82245	5.59677	5.52475
B3GNT8	-0.90491	0.393815	-1.33405	0.199011	0.735272	-4.51826	1.55673	-0.341446	-1.31058	0.323487	1.37303	0.761666
B3GNTL1	-0.305668	1.85481	-0.7503	0.462881	0.873802	-5.14452	1.39627	1.86019	1.85935	1.79742	1.37303	2.84259
B4GALT1	0.0285807	8.26395	0.266799	0.792691	0.96424	-6.60925	8.23584	8.08733	8.50907	8.11284	8.32416	8.31448
B4GALT2	-0.0657135	7.42855	-0.69296	0.497281	0.88575	-6.34592	7.3436	7.42011	7.423	7.36423	7.59169	7.42864
B4GALT3	-0.0302768	5.74745	-0.265397	0.793754	0.964257	-6.34076	5.66195	5.68092	5.84929	5.71962	5.79398	5.7789
B4GALT4	-0.114651	1.59272	-0.294488	0.771793	0.961192	-5.27402	1.70112	1.72894	1.19192	2.10776	1.51742	1.30915
B4GALT5	-0.0927045	7.03446	-0.899906	0.380189	0.843376	-6.14626	6.9688	6.97506	7.01885	7.06195	7.25824	6.92386
B4GALT6	-0.241999	1.83104	-0.673949	0.509005	0.890889	-5.18413	1.95266	1.86019	1.35239	1.54588	2.16949	2.10562
B4GALT7	0.0215106	6.22971	0.209396	0.836518	0.973122	-6.43639	6.20665	6.31677	6.19986	6.20613	6.21521	6.23365
B9D1	0.0441462	2.47387	0.148514	0.883607	0.978838	-5.53625	2.51826	2.29082	2.65905	2.36302	2.90646	2.10562
B9D2	0.0293626	3.96513	0.164365	0.871296	0.976399	-5.94346	3.78454	4.18212	3.97482	3.94798	3.94528	3.95604
BAAT1	-0.199787	2.96588	-0.809742	0.428785	0.860072	-5.37922	2.73507	2.62203	3.21298	3.13084	3.10238	2.99196
BABAM1	0.043705	5.18187	0.329545	0.745592	0.957731	-6.20574	5.1097	5.29663	5.20775	4.99277	5.22839	5.25598
BACE1	0.0372029	6.68409	0.351223	0.729545	0.95396	-6.45537	6.61487	6.70076	6.78921	6.8348	6.57425	6.59066
BACE2	-0.20123	8.09202	-2.36129	0.0298314	0.439136	-4.12438	8.03076	7.98857	7.95543	8.16688	8.20525	8.20525
BACH1	0.00403539	3.08153	0.0161674	0.987281	0.997607	-5.71445	3.19145	2.62203	3.40824	3.21965	3.05584	2.99196
BAD	0.0201604	5.23792	0.14675	0.884979	0.979227	-6.26196	5.43292	4.98768	5.31878	5.19248	5.25953	5.23615
BAG1	-0.124243	5.26405	-0.967767	0.346132	0.829694	-5.81271	5.34772	5.07134	5.18661	5.27768	5.39656	5.3044
BAG2	0.288435	3.08872	1.24686	0.228612	0.754504	-5.01607	3.45855	3.16952	3.08174	2.98645	2.79753	3.03851
BAG3	-0.120702	6.54848	-0.956699	0.351538	0.833518	-6.04124	6.39892	6.30529	6.75372	6.40859	6.68543	6.73895
BAG4	-0.61582	3.53305	-2.77138	0.0126794	0.294368	-2.79388	3.23954	2.82848	3.58019	3.97374	3.69496	3.88141
BAG5	-0.076601	7.01158	-0.798208	0.435275	0.863515	-6.22992	7.06202	6.9458	6.91342	6.9817	7.1152	7.05133
BAG6	0.0220077	4.4444	0.137851	0.891906	0.980247	-6.07451	4.38562	4.37005	4.60431	4.25159	4.52598	4.52883
BAHCC1	0.199828	6.58062	1.90171	0.0735262	0.582701	-4.80971	6.51093	6.79401	6.73564	6.45506	6.52384	6.46424
BAHD1	0.00358753	3.8006	0.0183005	0.985603	0.996709	-5.91194	3.78454	3.99484	3.64362	3.5286	3.94528	3.90672
BAIAP2	0.203117	-0.084621	0.305379	0.763621	0.961192	-4.92801	0.478729	-0.341446	-0.088185	-0.52451	0.584531	-0.616845
BAK1	0.649806	4.59423	3.92707	0.0010069	0.069615	-0.631907	4.70968	5.05773	4.9932	4.02393	4.28497	4.49585
BANF1	-0.0333174	4.9787	-0.234375	0.81737	0.968002	-6.1871	5.19755	4.89887	4.79795	5.01775	4.93888	5.02123
BANP	0.0436119	4.18529	0.222005	0.826838	0.971921	-5.99148	4.22767	3.96598	4.41734	4.2725	3.78331	4.44493
BAP1	-0.0658429	5.01476	-0.483164	0.634871	0.929544	-6.10523	5.14801	4.88352	4.91824	4.98011	5.02597	5.13269
BARD1	-0.115489	3.22249	-0.511718	0.615141	0.924017	-5.6289	2.92351	3.26736	3.29428	3.45734	3.10238	3.29005
BASP1	0.266312	6.40423	2.30598	0.0333724	0.460249	-4.09078	6.59652	6.4054	6.61027	6.09901	6.24144	6.47274
BATF2	0.885517	4.2156	4.35117	0.000394366	0.0388742	0.227199	4.20362	4.78784	4.96865	3.78292	3.69496	3.85564
BAX	-0.108094	6.43938	-0.808305	0.42959	0.860072	-6.15683	6.64196	6.10812	6.40596	6.25947	6.6069	6.6139
BAZ1A	0.0889415	6.31979	0.735936	0.471361	0.876619	-6.19718	6.56855	6.33944	6.18927	6.43665	6.11662	6.26824
BAZ1B	0.0467062	7.79642	0.444599	0.66197	0.937862	-6.5166	7.99443	7.87869	7.58928	7.84966	7.70912	7.75732
BAZ2A	0.0160307	6.81488	0.161658	0.873396	0.976399	-6.5201	6.82253	6.92721	6.72101	6.85919	6.81684	6.74247
BAZ2B	-0.129927	7.03885	-1.29126	0.213137	0.748156	-5.73204	7.09834	6.87772	6.94524	7.22368	7.04247	7.04565
BBC3	0.519191	5.81558	3.45553	0.0028608	0.137616	-1.73591	5.81263	5.92534	6.47297	5.60889	5.4694	5.60426
BBIP1	-0.602156	3.21778	-2.49705	0.0225715	0.392476	-3.24462	2.98123	2.82848	2.93735	3.81177	3.14747	3.60039
BBS10	0.406303	1.51004	0.872272	0.394679	0.849324	-4.99344	2.06369	0.796058	2.23374	1.79742	0.584531	1.58479
BBS12	0.100661	1.22365	0.200236	0.843567	0.974144	-5.19877	1.83237	1.24352	0.8049	1.06045	0.295025	2.10562
BBS2	-0.259728	3.34641	-1.14305	0.268167	0.779728	-5.18222	2.86339	3.21927	3.5474	3.34339	3.56804	3.53696
BBS4	-0.0288879	2.18359	-0.092823	0.927081	0.985085	-5.46307	2.16678	1.86019	2.46201	2.01154	2.25438	2.34663
BBS5	-0.400653	1.35451	-0.948162	0.355748	0.835682	-4.90702	1.00924	0.796058	1.62802	1.40149	1.37303	1.91921
BBS7	0.219298	4.16421	1.32953	0.200469	0.736585	-5.17527	4.29749	4.32531	4.20249	4.16479	3.94528	4.04991
BBS9	-0.0916483	1.9362	-0.237755	0.814787	0.96744	-5.37654	1.39627	2.54608	1.74832	2.28285	1.37303	2.27068
BBX	-0.0894804	6.41783	-0.878802	0.391222	0.847159	-6.09515	6.3668	6.31677	6.43313	6.54802	6.40819	6.43409
BCAP29	-0.0377484	6.63077	-0.373092	0.713488	0.95115	-6.44088	6.71182	6.61042	6.51597	6.69853	6.57011	6.67778
BCAP31	-0.0492874	8.89697	-0.575017	0.57248	0.90959	-6.5062	8.9612	8.78112	8.87471	8.89545	8.89039	8.97897
BCAR1	0.497893	7.45463	4.93015	0.000111572	0.0154226	1.26638	7.53882	7.73216	7.83832	7.21291	7.10952	7.29604
BCAR3	0.203817	4.48049	1.23739	0.232024	0.755548	-5.35813	4.54721	4.41344	4.7698	4.58819	4.3635	4.20078
BCAS2	-0.0865266	4.22508	-0.458072	0.652445	0.934531	-5.92195	4.12898	4.43466	3.99928	4.31343	3.94528	4.52883
BCAS3	-0.242825	3.89465	-1.1788	0.254	0.773711	-5.2785	4.10322	3.71167	3.51385	4.29311	3.97059	3.77547
BCAS4	0.0896097	0.784452	0.168088	0.86841	0.976178	-5.10147	0.768235	0.506551	1.19192	-0.0390829	1.51742	0.761666
BCAT1	-0.211192	8.029	-1.84329	0.0820098	0.59918	-5.02083	8.15194	7.68203	7.93498	8.31784	8.05805	8.02917
BCAT2	-0.282405	3.39152	-1.2118	0.241436	0.762876	-5.12154	3.28608	3.44515	3.0352	3.26209	3.91952	3.40108
BCCIP	-0.0922255	6.23239	-0.772684	0.449852	0.868366	-6.15614	6.3722	6.01962	6.16786	6.31595	6.11094	6.40774
BCDIN3D	0.380706	3.18178	1.62153	0.12249	0.656739	-4.58558	3.37489	3.11799	3.61225	2.88148	2.85302	3.25105
BCKDK	0.445815	3.45381	1.79867	0.0890565	0.608263	-4.39342	3.41733	3.99484	3.61225	3.75348	3.10238	2.84259
BCL10	-0.0569758	6.06827	-0.402581	0.692052	0.945283	-6.3502	6.20059	5.65404	6.25674	6.01465	6.03499	6.24858
BCL2L1	0.104404	6.06777	0.811792	0.427638	0.859565	-6.10089	6.0469	5.97687	6.33087	5.97055	5.84278	6.23865
BCL2L11	-0.41923	5.4378	-3.34196	0.00367467	0.156708	-1.92162	5.09671	5.28499	5.29922	5.75719	5.53873	5.64994
BCL2L12	-0.0737098	4.26646	-0.417386	0.681389	0.942316	-5.95035	4.07699	4.37005	4.24401	4.04838	4.55973	4.29963
BCL2L13	0.0785577	6.10246	0.709521	0.487196	0.882929	-6.18384	6.16989	6.08817	6.16786	5.90511	6.11662	6.16714
BCL2L2	-0.188192	1.33087	-0.42641	0.674923	0.941792	-5.16967	0.478729	1.58455	1.62802	1.06045	1.64866	1.58479
BCL3	0.375654	5.8807	2.36749	0.0294571	0.437347	-3.90727	5.72243	6.10812	6.3689	5.38718	5.79398	5.90358
BCL6	0.281579	3.00486	1.127	0.274713	0.785572	-5.11951	3.19145	3.06455	3.17055	2.88148	3.23362	2.48749
BCL6B	-0.00782003	7.92177	-0.0766218	0.939779	0.986162	-6.6234	8.14879	7.75342	7.85181	7.9341	7.93968	7.90279
BCL7A	0.0393624	4.56767	0.226906	0.823083	0.969401	-6.08972	4.46867	4.39191	4.87925	4.57141	4.77615	4.31861
BCL7B	0.100628	4.5355	0.618838	0.543866	0.903962	-5.91741	4.63972	4.75448	4.38058	4.29311	4.49142	4.65368
BCL7C	-0.269774	2.78954	-0.962368	0.348762	0.832005	-5.21486	3.14169	2.62203	2.23374	2.64542	3.05584	3.03851
BCL9	-0.41889	0.605211	-0.708563	0.487776	0.882929	-4.91028	-0.369268	0.506551	1.01135	1.40149	-0.0675454	1.14869
BCL9L	0.0911116	6.81784	0.843883	0.409937	0.853786	-6.17302	7.00403	6.6653	6.91984	6.67908	6.78152	6.85727
BCLAF1	-0.017335	7.45994	-0.176494	0.861899	0.976072	-6.57802	7.53882	7.46977	7.34644	7.61197	7.38602	7.40663
BCOR	0.00191733	4.42295	0.0122592	0.990355	0.998184	-6.0783	4.34223	4.61275	4.32363	4.41095	4.45602	4.39214
BCORL1	0.0976376	4.08292	0.404757	0.69048	0.945283	-5.90793	4.02305	3.96598	4.39908	4.07243	3.42888	4.60812
BCR	0.0365069	6.39556	0.360806	0.722493	0.953386	-6.41582	6.47622	6.43729	6.33087	6.34585	6.3754	6.40774
BCS1L	0.350984	1.09229	0.76118	0.45652	0.871086	-4.97402	1.21569	0.796058	1.74832	1.24103	0.584531	0.968117
BCYRN1	0.145242	12.088	1.37669	0.185685	0.719206	-5.84724	12.3468	12.1203	12.0155	12.19	11.7639	12.0915
BDH2	-0.352342	2.49939	-1.10341	0.284547	0.790691	-5.02063	1.55673	2.54608	2.83238	2.76827	2.61695	2.67594
BDNF	0.0192268	0.893131	0.0382304	0.96993	0.992608	-5.13439	0.768235	1.42409	0.563892	0.323487	0.825539	1.45354
BDP1	-0.0108966	7.09879	-0.107943	0.915249	0.982664	-6.55648	7.13694	7.11306	7.03076	7.266	6.97216	7.07385
BECN1	0.0896601	6.50144	0.8425	0.41069	0.853852	-6.13759	6.47119	6.45297	6.70994	6.50008	6.38484	6.48959
BEND3	0.964795	0.0567119	1.39855	0.179137	0.716311	-4.46568	1.21569	0.506551	-0.088185	0.612994	-0.552972	-1.35381
BEND6	0.817242	1.17114	1.85125	0.0808043	0.597656	-4.06997	1.55673	1.42409	1.74832	0.323487	1.21256	0.761666
BEND7	0.15536	3.71373	0.785536	0.442475	0.866179	-5.59288	3.78454	3.99484	3.61225	3.42035	3.69496	3.77547
BET1	-0.0115675	3.88581	-0.0625359	0.950833	0.988435	-5.93302	3.75175	3.77957	4.09314	3.86781	4.01992	3.80269
BET1L	-0.0481998	4.51845	-0.261787	0.796492	0.964682	-6.06835	4.12898	4.94396	4.41734	4.63738	4.43798	4.54504
BEX4	-0.107943	3.94565	-0.581567	0.568154	0.908834	-5.78532	3.64865	4.05087	3.97482	3.97374	3.86657	4.15926
BFAR	0.147582	6.11383	1.25387	0.226113	0.75279	-5.66623	6.26009	6.33381	5.9779	5.98961	5.98619	6.13537
BFSP1	-0.0210537	2.6107	-0.078318	0.938449	0.986162	-5.58075	2.73507	2.69418	2.38986	2.64542	2.4105	2.78915
BGN	0.303743	2.27203	0.973648	0.343283	0.829694	-5.08596	2.51826	2.54608	2.23374	1.67712	2.16949	2.48749
BHLHB9	-0.17006	1.79875	-0.43486	0.668892	0.939678	-5.28462	1.21569	1.86019	2.05866	1.40149	1.76896	2.48749
BHLHE40	0.129478	5.11147	0.878118	0.391583	0.847432	-5.86189	5.32561	4.95868	5.23889	5.24632	4.83246	5.06685
BHLHE41	0.688171	1.68162	1.78205	0.0918154	0.614453	-4.1638	1.95266	1.86019	2.23374	1.40149	1.87999	0.761666
BICD1	0.121249	5.20136	0.907743	0.376145	0.841737	-5.85523	5.1097	5.39732	5.27939	5.03008	5.26976	5.12192
BICD2	-0.000748714	6.86208	-0.00718853	0.994344	0.998996	-6.53854	7.01789	6.70513	6.86102	6.9431	6.83763	6.80774
BID	0.450558	4.26169	2.64903	0.0164311	0.33097	-3.11637	4.36409	4.61275	4.48816	4.07243	3.8116	4.2211
BIN1	-0.0873948	7.21973	-0.870709	0.395509	0.850114	-6.18912	7.19297	7.03185	7.30045	7.19111	7.36708	7.2349
BIN3	0.353682	3.60898	1.62272	0.122233	0.656739	-4.67251	3.71819	4.18212	3.4795	3.5286	3.27485	3.47062
BIRC2	0.109931	6.35453	1.04603	0.309548	0.806264	-5.92982	6.44066	6.35065	6.43762	6.21155	6.25696	6.42973
BIRC3	1.63787	3.72094	8.1525	2.03338e-07	0.000349334	6.23828	4.58493	4.41344	4.62016	2.82599	2.79753	3.08359
BIRC5	-0.473479	6.17555	-3.33534	0.00372853	0.15773	-2.02578	6.11293	6.08146	5.63194	6.46871	6.6069	6.15134
BIRC6	-0.0874991	6.21794	-0.801367	0.433491	0.862281	-6.13156	6.06035	6.29952	6.16245	6.34585	6.2723	6.16714
BIVM	0.108207	5.28374	0.793358	0.438022	0.863515	-5.96771	5.45346	5.11141	5.43985	5.34832	5.24922	5.10015
BLCAP	0.0916951	6.60143	0.910507	0.374725	0.841737	-6.0909	6.52069	6.71384	6.70623	6.55231	6.53661	6.5789
BLM	-0.308545	1.08105	-0.58076	0.568686	0.909081	-5.05509	2.06369	0.506551	0.274385	0.612994	1.21256	1.81611
BLMH	-0.0335717	6.17014	-0.240972	0.812331	0.967284	-6.41969	6.38829	5.81641	6.25166	5.98961	6.35632	6.21857
BLOC1S1	-0.084057	5.0131	-0.532233	0.601149	0.917936	-6.07974	4.67513	5.24952	4.9932	4.87466	5.04991	5.23615
BLOC1S2	-0.138747	6.66175	-1.26098	0.223602	0.752019	-5.72933	6.73716	6.38919	6.64942	6.63132	6.74898	6.81444
BLOC1S3	-0.306767	2.77801	-1.22367	0.237034	0.758535	-4.96679	2.80066	2.62203	2.46201	2.88148	3.00774	2.89412
BLVRA	0.514052	4.64623	3.52861	0.00243428	0.124573	-1.44656	4.95986	4.95868	4.79795	4.41095	4.30501	4.44493
BLVRB	-0.117256	6.55215	-1.12899	0.273893	0.785572	-5.86714	6.60572	6.53875	6.34047	6.59858	6.63091	6.59845
BLZF1	0.201803	4.64044	1.3811	0.18435	0.718255	-5.22346	4.80865	4.75448	4.6667	4.41095	4.62495	4.57693
BMF	0.496073	3.28721	1.99234	0.061905	0.555989	-4.07479	3.45855	3.90648	3.25421	3.03621	3.39189	2.67594
BMI1	0.260934	3.89674	1.34955	0.194083	0.73009	-5.08769	4.10322	3.93654	4.04697	3.42035	3.89328	3.98009
BMP1	0.218983	4.72384	1.39122	0.181312	0.716921	-5.22962	4.90126	4.68535	4.90536	4.55444	4.88665	4.40995
BMP2	-0.644065	2.53765	-2.14298	0.0461979	0.515376	-3.74484	2.16678	1.86019	2.59631	2.88148	2.55136	3.16975
BMP2K	0.248954	4.18453	1.50629	0.149539	0.685685	-4.95762	4.25132	4.34785	4.32363	4.20884	4.04396	3.93159
BMP4	0.450814	3.70108	1.92874	0.0698728	0.57408	-4.24728	4.07699	4.07809	3.64362	3.0843	3.99546	3.32801
BMP6	0.471466	5.9671	3.49228	0.0026378	0.132176	-1.67738	5.97058	6.31104	6.32121	5.68884	5.98619	5.52475
BMPR2	0.298398	8.10206	2.80061	0.0119131	0.283697	-3.27493	8.44772	8.15281	8.15363	8.14296	7.82987	7.88539
BMS1	-0.145439	6.33108	-1.41569	0.174134	0.711256	-5.49456	6.26009	6.32247	6.19457	6.37515	6.47604	6.35814
BMS1P2	0.245958	0.87055	0.471795	0.642807	0.931822	-5.05311	0.478729	1.98048	0.563892	0.612994	0.825539	0.761666
BMX	-0.0967055	6.65304	-0.831215	0.416867	0.855211	-6.16473	6.69035	6.72249	6.40596	6.6554	6.88499	6.55908
BNC1	-0.0181936	2.10506	-0.0539686	0.957561	0.989419	-5.44455	1.83237	2.29082	2.14885	2.36302	2.4105	1.58479
BNC2	0.351572	4.16555	1.88183	0.0763221	0.591398	-4.41394	4.54721	4.47618	4.02332	3.78292	4.11378	4.04991
BNIP1	-0.367049	3.34318	-1.48884	0.15404	0.692556	-4.78704	3.57559	3.21927	2.71917	3.21965	3.66426	3.66114
BNIP2	-0.132334	6.58504	-1.37248	0.186968	0.720434	-5.58251	6.52069	6.52892	6.50747	6.64742	6.64277	6.663
BNIP3	0.11763	4.15901	0.698839	0.493687	0.885327	-5.76992	4.17917	4.25549	4.2234	3.94798	4.06761	4.2804
BNIP3L	-0.0370276	5.46288	-0.272571	0.788321	0.963602	-6.28229	5.59882	5.17583	5.55154	5.59235	5.35872	5.50002
BOD1	-0.0189071	5.28029	-0.154163	0.879216	0.977065	-6.26972	5.28035	5.20081	5.32846	5.27768	5.29001	5.3044
BOD1L	-0.176824	6.38409	-1.50777	0.149163	0.685685	-5.3777	6.54482	6.2644	6.0846	6.44588	6.46272	6.5021
BOK	-0.0303808	5.39973	-0.198377	0.844999	0.974311	-6.28707	5.58957	4.98768	5.56798	5.29822	5.40587	5.54907
BOLA1	0.457765	1.9694	1.36507	0.189243	0.723909	-4.66356	2.3532	2.29082	1.96244	1.67712	2.0793	1.45354
BOLA3	-0.260668	4.5511	-1.63599	0.119407	0.653588	-4.85962	4.50848	4.20699	4.53909	4.53727	4.8462	4.66856
BPGM	0.0519856	3.32999	0.250949	0.804729	0.965912	-5.75355	3.41733	3.35899	3.29428	3.34339	3.31492	3.25105
BPHL	0.46724	3.91986	2.16746	0.0440198	0.50853	-3.9068	4.17917	4.10481	4.18128	3.81177	3.14747	4.09465
BPNT1	0.226637	2.78962	0.728102	0.476025	0.879093	-5.39249	2.51826	3.26736	2.93735	2.64542	2.0793	3.29005
BPTF	-0.00923404	9.19563	-0.103489	0.918732	0.983754	-6.68317	9.27134	9.23031	9.07205	9.29343	9.20958	9.09706
BRAF	0.285472	1.59056	0.592686	0.560849	0.906983	-5.17003	1.00924	1.98048	2.14885	2.51111	1.37303	0.520658
BRAP	0.170536	4.4107	1.08244	0.293508	0.796031	-5.50838	4.46867	4.39191	4.62016	4.20884	4.45602	4.31861
BRCA1	-0.432931	3.79515	-1.99934	0.06108	0.554027	-4.15259	4.02305	3.56544	3.17055	4.18699	3.89328	3.93159
BRCA2	0.0274618	3.82321	0.136049	0.89331	0.980247	-5.90919	3.8166	3.84442	3.84593	3.66136	4.20192	3.56902
BRCC3	0.00211165	5.65665	0.0174073	0.986305	0.996999	-6.3593	5.54242	5.75869	5.67051	5.6414	5.79398	5.5329
BRD1	-0.170772	4.29351	-1.06861	0.299528	0.801185	-5.49149	4.10322	4.25549	4.26433	4.2725	4.43798	4.42755
BRD2	-0.0580398	6.99487	-0.620574	0.542748	0.903962	-6.35504	6.91798	6.99662	6.98251	7.00375	7.07784	6.99049
BRD3	0.327088	6.79973	3.21379	0.00486893	0.178517	-2.34345	6.93634	6.91971	7.03076	6.75161	6.6662	6.49377
BRD4	0.105895	6.83306	1.06712	0.300182	0.801685	-5.96512	6.83432	6.8543	6.9671	6.74415	6.89163	6.70689
BRD7	-0.161562	4.98233	-1.00619	0.327811	0.819936	-5.71551	4.93086	5.23749	4.55567	5.14792	4.98929	5.03277
BRD8	-0.0622871	4.40309	-0.397123	0.696	0.945739	-5.99417	4.50848	4.39191	4.2234	4.50229	4.38249	4.40995
BRD9	0.0262853	5.76926	0.218368	0.829627	0.972746	-6.35676	5.7476	5.89505	5.70809	5.6414	5.92923	5.69422
BRE	0.24041	3.33946	1.02061	0.321114	0.814881	-5.30228	3.33117	3.67648	3.37125	3.66136	2.95799	3.03851
BRF1	-0.0676461	3.73849	-0.309316	0.760674	0.961192	-5.84783	3.19145	3.90648	3.99928	3.69272	3.89328	3.74773
BRF2	-0.0967957	3.17192	-0.404306	0.690806	0.945283	-5.66167	2.98123	3.21927	3.17055	2.88148	3.56804	3.21097
BRI3	0.106023	9.04566	1.19081	0.249373	0.768175	-5.97375	8.97458	9.24764	9.07421	8.97254	9.01194	8.99307
BRI3BP	-0.193868	4.52288	-1.27376	0.219136	0.750492	-5.3241	4.50848	4.51654	4.26433	4.55444	4.62495	4.66856
BRIP1	0.367796	2.99598	1.41703	0.173746	0.710495	-4.80308	3.23954	3.11799	3.17055	3.34339	2.61695	2.48749
BRIX1	0.154092	5.06378	0.966441	0.346777	0.829694	-5.77263	5.46362	5.13753	4.83917	4.90176	4.88665	5.15398
BRMS1	0.122351	4.75821	0.818974	0.423635	0.858393	-5.83109	4.72666	4.80423	4.91824	4.73099	4.87329	4.49585
BRMS1L	-0.476835	3.41808	-1.97142	0.0644311	0.560624	-4.12553	3.23954	3.11799	3.17055	3.84006	3.97059	3.16975
BROX	-0.139888	4.58397	-0.909293	0.375348	0.841737	-5.71236	4.65753	4.47618	4.41734	4.53727	4.59271	4.82278
BRP44	-0.101697	4.25413	-0.584464	0.566246	0.908467	-5.86454	4.05027	4.05087	4.48816	4.33347	4.40122	4.20078
BRP44L	-0.781609	3.36245	-3.32482	0.00381585	0.157877	-1.7703	2.86339	3.35899	2.71917	3.59651	3.63289	4.00374
BRPF1	0.100002	4.52834	0.531504	0.601642	0.918284	-5.9651	4.15429	4.91406	4.6667	4.53727	4.24404	4.65368
BRPF3	-0.171237	3.09731	-0.585089	0.565835	0.908353	-5.55728	3.64865	2.62203	2.77689	3.5286	2.67969	3.32801
BRWD1	0.0531514	5.1964	0.398499	0.695004	0.945449	-6.18354	5.33671	5.11141	5.2182	5.33844	5.07347	5.10015
BRWD3	-0.252332	3.94454	-1.36096	0.190516	0.726424	-5.08273	3.9953	3.64041	3.81871	4.18699	3.86657	4.15926
BSDC1	-0.141317	5.56405	-0.75946	0.457522	0.871579	-6.04943	5.23362	5.22537	6.00231	5.41566	5.53024	5.97711
BSG	-0.160994	5.45849	-1.05855	0.303963	0.803804	-5.7633	5.60801	4.97325	5.54325	5.42503	5.66038	5.54101
BST1	0.103182	5.76769	0.914287	0.37279	0.841737	-5.96208	5.7476	5.92534	5.78745	5.68884	5.69875	5.75819
BST2	0.715104	7.74839	4.51111	0.000277545	0.0317881	0.363899	7.70219	8.2828	8.33268	7.0162	7.49251	7.66393
BTAF1	-0.433092	3.56511	-1.86665	0.0785196	0.595758	-4.31186	3.64865	3.48637	2.93735	4.02393	3.46495	3.82941
BTBD1	-0.0620612	4.47187	-0.356449	0.725696	0.953386	-6.02712	4.76001	4.39191	4.18128	4.66926	4.49142	4.33735
BTBD10	0.128374	5.80758	1.08307	0.293236	0.796031	-5.80582	5.82056	6.01962	5.78042	5.61709	5.84961	5.75819
BTBD11	-0.794845	-0.642688	-0.908645	0.375681	0.841737	-4.6928	-2.6912	0.143981	-0.573612	-1.26148	0.295025	0.231152
BTBD19	0.676185	2.33552	2.02498	0.0581413	0.543467	-3.89967	2.51826	3.06455	2.46201	1.40149	2.55136	2.01542
BTBD2	0.20145	3.14943	0.87537	0.393036	0.848354	-5.37912	3.41733	3.11799	3.21298	3.30331	2.85302	2.99196
BTBD3	-0.517637	3.45439	-2.25496	0.0369808	0.482618	-3.68088	3.37489	3.52645	2.71917	3.66136	3.78331	3.66114
BTBD6	-0.343254	4.11966	-1.6109	0.124799	0.659415	-4.79786	4.02305	4.30241	3.5474	3.99905	4.62495	4.2211
BTBD7	0.0916095	7.222	0.852313	0.405367	0.852262	-6.20545	7.24691	7.37692	7.17994	7.3372	7.22445	6.96661
BTBD9	-0.0469262	3.10291	-0.196288	0.846609	0.974311	-5.70206	3.37489	2.82848	3.0352	2.98645	3.35392	3.03851
BTC	0.410726	-0.336604	0.569718	0.575992	0.911481	-4.83617	-0.369268	-0.341446	0.274385	-0.52451	0.295025	-1.35381
BTD	0.0337122	2.98829	0.121888	0.904354	0.981341	-5.6818	2.92351	3.11799	2.9871	2.98645	2.4105	3.50417
BTF3	-0.237389	6.94504	-2.38584	0.0283744	0.427861	-3.99865	6.95086	6.74389	6.7857	7.00062	7.03649	7.15266
BTF3L4	0.0411006	7.19752	0.395424	0.697231	0.945739	-6.4912	7.30174	7.05602	7.29552	7.11211	7.09521	7.3245
BTG1	-0.498588	8.34597	-4.11664	0.000661734	0.0549256	-0.508218	8.46425	7.91311	7.91423	8.66383	8.60539	8.51501
BTG2	-0.069399	5.23403	-0.51744	0.611222	0.921855	-6.13624	5.2918	5.21314	5.09881	5.10193	5.44251	5.25598
BTG3	-0.0213506	4.94042	-0.154173	0.879209	0.977065	-6.1941	4.88623	5.03011	4.87925	4.8189	4.93888	5.08913
BTN2A1	-0.012802	4.27774	-0.077004	0.93948	0.986162	-6.03729	4.20362	4.32531	4.28437	4.44818	4.06761	4.33735
BTN2A2	0.348728	2.42544	0.972809	0.343688	0.829694	-5.12119	3.03672	2.76289	2.05866	1.54588	2.25438	2.89412
BTN2A3	-0.387639	1.17989	-0.871383	0.395151	0.849497	-4.92407	0.768235	0.796058	1.35239	1.67712	1.51742	0.968117
BTN3A1	0.376074	3.4399	1.42668	0.170984	0.709397	-4.88867	3.49863	3.40272	3.97482	2.82599	3.05584	3.88141
BTN3A2	-0.541167	4.05061	-2.84877	0.0107469	0.273903	-2.70946	3.87866	4.07809	3.40824	4.33347	4.32477	4.2804
BTN3A3	0.429701	3.52216	1.82599	0.0846809	0.603031	-4.36719	3.68384	3.60341	3.89888	3.69272	3.46495	2.78915
BTRC	0.00906879	4.63879	0.0625401	0.95083	0.988435	-6.13155	4.69251	4.66754	4.57207	4.66926	4.70253	4.52883
BUB1	-0.409908	2.86824	-1.66625	0.113171	0.644713	-4.46265	2.43809	2.82848	2.71917	3.0843	3.14747	2.99196
BUB1B	-0.242118	2.8928	-0.9762	0.342052	0.829353	-5.22854	2.59421	2.89122	2.83238	2.93492	2.85302	3.25105
BUB3	0.0973882	5.84542	0.829147	0.418006	0.855728	-6.04918	5.84408	6.0543	5.78745	5.83656	5.86319	5.68694
BUD13	-0.356785	4.29535	-2.27097	0.0358118	0.474992	-3.7985	4.17917	4.10481	4.07024	4.44818	4.47383	4.49585
BUD31	-0.0134301	5.99242	-0.11481	0.909882	0.981965	-6.41407	6.09344	5.99126	5.87595	5.91179	6.17222	5.90985
BVES	0.745305	1.6089	1.7364	0.0997753	0.621752	-4.21121	2.06369	1.72894	2.14885	0.323487	2.0793	1.30915
BX004987.5	0.370691	-0.485757	0.456403	0.653622	0.934698	-4.84715	-1.10623	0.796058	-0.573612	-1.26148	0.584531	-1.35381
BX322557.10	-0.153643	2.97698	-0.614774	0.546486	0.903962	-5.50916	2.73507	3.26736	2.71917	2.88148	3.00774	3.25105
BYSL	0.0315995	2.63946	0.119197	0.906454	0.981341	-5.58517	2.3532	2.82848	2.77689	2.64542	2.61695	2.61582
BZW1	0.0768056	8.08198	0.807892	0.429822	0.860072	-6.30335	7.99967	8.17819	8.18328	7.93574	8.02067	8.17432
BZW2	-0.0239224	5.36095	-0.165714	0.87025	0.976333	-6.28504	5.61714	5.03011	5.39448	5.37756	5.45153	5.29485
C10orf10	-0.540194	9.86196	-6.45162	4.7897e-06	0.00221542	4.30387	9.48778	9.59254	9.69435	10.183	10.1086	10.1054
C10orf102	-0.845932	0.0223034	-1.27431	0.218946	0.750492	-4.5441	-1.10623	0.506551	-0.573612	-0.0390829	0.584531	0.761666
C10orf11	-0.328693	1.50783	-0.75846	0.458105	0.871579	-5.06002	0.768235	2.09151	1.19192	1.24103	2.16949	1.58479
C10orf114	-0.584169	-0.106852	-0.837487	0.413427	0.854371	-4.76416	0.478729	-1.07841	-0.573612	-0.52451	0.295025	0.761666
C10orf116	-0.0679718	5.65745	-0.439468	0.665613	0.938304	-6.26079	5.53281	5.84045	5.5096	5.36788	5.65258	6.04137
C10orf118	0.036296	6.36093	0.339294	0.73836	0.955878	-6.41869	6.5011	6.35065	6.28685	6.43665	6.34669	6.24362
C10orf12	0.281797	4.60121	1.86335	0.0790033	0.595783	-4.53459	4.8557	4.73751	4.63584	4.62117	4.40122	4.35585
C10orf125	0.261731	3.81801	1.17757	0.254478	0.774186	-5.26351	4.44835	3.64041	3.76267	3.69272	3.89328	3.47062
C10orf128	0.0656601	1.75172	0.179505	0.859569	0.976072	-5.33931	2.16678	1.86019	1.35239	1.79742	1.87999	1.45354
C10orf137	0.137502	3.07449	0.505047	0.619724	0.926232	-5.59373	3.14169	3.00905	3.25421	3.59651	2.95799	2.48749
C10orf140	-0.114827	0.911287	-0.234035	0.81763	0.968178	-5.11911	0.768235	1.24352	0.563892	1.54588	0.584531	0.761666
C10orf18	0.279603	4.74033	1.75303	0.0968075	0.616231	-4.73234	5.09671	4.80423	4.74108	4.84705	4.54295	4.40995
C10orf2	-0.102885	2.24736	-0.286541	0.777773	0.962661	-5.44754	1.70112	2.82848	2.05866	2.51111	2.67969	1.70508
C10orf25	-0.259432	1.78633	-0.69195	0.4979	0.88575	-5.16263	1.00924	1.98048	1.96244	1.67712	2.16949	1.91921
C10orf26	0.092017	5.92345	0.727111	0.476617	0.879093	-6.14163	5.77233	6.04743	6.0846	5.74228	6.088	5.80606
C10orf28	0.210335	3.82434	1.13668	0.270751	0.783268	-5.30825	3.78454	4.02313	3.97482	3.84006	3.75446	3.56902
C10orf32	0.0992495	5.68488	0.788667	0.440689	0.86552	-6.05196	5.91983	5.78371	5.5096	5.60065	5.67585	5.61965
C10orf46	-0.175971	6.66102	-1.76788	0.0942236	0.615583	-5.03004	6.60113	6.45816	6.65713	6.73288	6.77436	6.74247
C10orf47	0.351896	2.82475	1.30268	0.209294	0.747542	-4.89589	3.28608	3.00905	2.71917	3.03621	2.4105	2.48749
C10orf54	-0.571062	2.39172	-1.95734	0.0661831	0.564107	-3.99763	2.06369	2.19461	2.05866	2.70815	2.90646	2.41878
C10orf57	-0.137287	2.76038	-0.501817	0.621949	0.92725	-5.5087	2.59421	2.89122	2.59631	3.17593	2.4105	2.89412
C10orf58	-0.321782	9.72415	-3.71459	0.00161266	0.0932394	-1.42033	9.71527	9.4688	9.50614	9.85422	9.88727	9.91317
C10orf76	-0.275114	3.19641	-1.20983	0.242173	0.763147	-5.07729	2.80066	3.06455	3.29428	3.45734	3.23362	3.32801
C10orf84	-0.0309874	5.87224	-0.251063	0.804642	0.965912	-6.36748	5.86722	5.82447	5.87595	6.12223	5.69115	5.85239
C10orf88	-0.400893	2.55607	-1.42765	0.170708	0.709397	-4.69784	2.66636	2.46591	1.96244	2.76827	2.73981	2.73365
C11orf1	-0.559473	1.86057	-1.35191	0.19334	0.729817	-4.65422	2.06369	2.19461	0.563892	2.01154	2.4105	1.91921
C11orf10	0.139223	6.49643	1.38602	0.182865	0.716921	-5.55544	6.50602	6.64269	6.54947	6.49118	6.41281	6.37638
C11orf17	0.0422632	5.545	0.318163	0.754066	0.960434	-6.28578	5.73087	5.41878	5.55154	5.47999	5.35872	5.73011
C11orf2	-0.213783	5.58735	-1.79949	0.0889231	0.608008	-4.82443	5.35865	5.59872	5.48384	5.70431	5.73612	5.64243
C11orf24	-0.160735	4.19747	-0.850958	0.4061	0.852333	-5.66473	3.8166	4.25549	4.26433	4.51988	4.32477	4.00374
C11orf30	0.228304	3.24461	0.956746	0.351515	0.833518	-5.33565	3.41733	3.35899	3.29428	3.59651	2.95799	2.84259
C11orf31	-0.143037	5.39269	-1.05495	0.305565	0.80511	-5.75395	5.26881	5.42938	5.26937	5.25685	5.69115	5.4406
C11orf35	-0.329013	0.732396	-0.50448	0.620114	0.926232	-5.01255	1.55673	-1.07841	1.19192	0.612994	0.295025	1.81611
C11orf41	0.238604	5.72409	1.96922	0.0647014	0.561399	-4.5783	5.7476	6.01258	5.77335	5.70431	5.48704	5.61965
C11orf45	-0.572442	3.47209	-2.51841	0.0215935	0.384147	-3.23611	2.98123	3.35899	3.21298	3.66136	4.11378	3.50417
C11orf46	0.311111	6.40444	2.86894	0.0102918	0.269669	-3.00997	6.69467	6.41077	6.5741	6.2751	6.15577	6.31626
C11orf48	-0.108383	4.99314	-0.780409	0.445409	0.866836	-5.91381	4.77641	5.09818	4.94366	4.95446	5.14191	5.04422
C11orf49	-0.0329478	4.07365	-0.177795	0.860893	0.976072	-5.9699	3.78454	4.13104	4.24401	4.2725	3.89328	4.11651
C11orf51	-0.178962	3.35421	-0.83669	0.413863	0.854371	-5.45942	3.19145	3.21927	3.37125	3.66136	3.39189	3.29005
C11orf54	-0.213203	4.73438	-1.38709	0.182545	0.716921	-5.23484	4.90126	4.5363	4.45319	4.92835	4.81859	4.76859
C11orf55	-0.627635	0.497711	-1.1107	0.281483	0.789767	-4.67699	-0.369268	1.03707	-0.088185	0.854002	0.584531	0.968117
C11orf57	-0.12921	5.0671	-0.824103	0.420791	0.857027	-5.89578	5.40156	4.78784	4.82556	5.15919	5.0851	5.14338
C11orf58	0.19562	9.27973	2.32728	0.0319647	0.458422	-4.23804	9.39195	9.33345	9.40681	9.27283	9.09413	9.17919
C11orf61	-0.0609905	3.73913	-0.2523	0.803701	0.965276	-5.86359	3.14169	3.84442	4.11569	3.5286	4.11378	3.69058
C11orf63	-0.225115	3.31886	-1.05111	0.307274	0.80556	-5.26623	3.23954	3.16952	3.21298	3.21965	3.53449	3.53696
C11orf67	0.0307414	7.38113	0.324764	0.749147	0.958429	-6.5333	7.40552	7.31534	7.4675	7.266	7.45265	7.37977
C11orf68	-0.0248723	4.55739	-0.161559	0.873474	0.976399	-6.0996	4.72666	4.4965	4.41734	4.68494	4.47383	4.54504
C11orf71	0.144133	2.05489	0.402707	0.691961	0.945283	-5.36376	2.3532	2.09151	1.96244	1.24103	2.33455	2.34663
C11orf73	-0.193554	3.65528	-0.823533	0.421107	0.857027	-5.54655	3.03672	3.56544	4.04697	3.59651	3.75446	3.93159
C11orf74	-0.223246	4.73472	-1.31167	0.206305	0.74282	-5.32755	4.46867	4.80423	4.60431	4.48448	5.01384	5.03277
C11orf75	-0.496063	2.44117	-1.74641	0.0979805	0.618706	-4.28762	2.06369	2.46591	2.05866	2.70815	2.79753	2.55308
C11orf80	-0.686779	0.730291	-1.33124	0.199915	0.736224	-4.53971	0.768235	0.506551	-0.088185	1.06045	1.37303	0.761666
C11orf82	0.773617	0.77623	1.47402	0.15795	0.699618	-4.42727	1.00924	0.796058	1.62802	1.06045	0.295025	-0.131418
C11orf83	-0.0129307	5.30695	-0.104836	0.917678	0.98325	-6.28197	5.39095	5.20081	5.30903	5.29822	5.30998	5.33269
C11orf84	-0.168867	3.2142	-0.755703	0.459716	0.871579	-5.48252	2.86339	3.21927	3.29428	3.34339	3.35392	3.21097
C11orf95	0.164796	4.83235	1.04682	0.309196	0.805914	-5.64386	5.09671	4.61275	5.02927	4.74602	4.60892	4.90043
C11orf96	0.644455	4.90406	4.03143	0.000799077	0.0608573	-0.440398	5.41209	5.08482	5.18661	4.65341	4.26465	4.82278
C12orf10	0.34244	2.66173	1.19829	0.24652	0.765946	-4.96959	2.43809	2.82848	3.21298	2.19796	2.61695	2.67594
C12orf11	-0.217881	4.47691	-1.02588	0.318694	0.813886	-5.5777	4.80865	3.74602	4.53909	4.48448	4.47383	4.80942
C12orf23	-0.0146727	6.46926	-0.117224	0.907996	0.981341	-6.48531	6.75382	6.18525	6.44653	6.48224	6.41281	6.53493
C12orf24	0.211733	2.89528	0.743824	0.466692	0.874485	-5.40962	2.51826	2.82848	3.61225	2.82599	2.85302	2.73365
C12orf26	-1.09641	2.1531	-3.19439	0.00508018	0.185134	-2.13979	1.21569	1.98048	1.62802	2.64542	2.4105	3.03851
C12orf29	-0.167852	3.06981	-0.660854	0.517172	0.894635	-5.50624	3.19145	2.62203	3.12683	3.0843	3.50014	2.89412
C12orf32	0.021172	5.00881	0.157001	0.877012	0.977065	-6.20969	4.97414	4.94396	5.13237	5.00531	5.09664	4.90043
C12orf35	-0.0141819	7.20316	-0.122494	0.903881	0.981341	-6.56447	7.41602	7.06964	7.10305	7.42152	7.07201	7.13671
C12orf4	0.111648	4.94227	0.755471	0.459851	0.871579	-5.92254	4.87105	5.07134	5.05283	4.90176	4.65648	5.10015
C12orf41	-0.321984	2.47845	-0.970884	0.34462	0.829694	-5.13231	1.95266	2.69418	2.31391	2.93492	1.98308	2.99196
C12orf43	0.192495	5.12475	1.29515	0.211821	0.747912	-5.43427	5.50356	5.20081	4.96865	5.05443	5.10809	4.91298
C12orf44	-0.126572	4.50988	-0.83642	0.414011	0.854371	-5.75548	4.50848	4.47618	4.36185	4.58819	4.45602	4.66856
C12orf45	0.206609	3.80165	1.06865	0.299511	0.801185	-5.37115	3.96702	3.84442	3.89888	3.99905	3.50014	3.60039
C12orf47	-0.238758	3.15388	-0.858827	0.401858	0.851639	-5.39041	3.09016	3.26736	2.77689	3.21965	2.73981	3.82941
C12orf48	-0.344677	2.33628	-1.05327	0.306309	0.80556	-5.0301	2.66636	1.98048	1.85935	2.36302	2.95799	2.19051
C12orf49	-0.0988771	4.15847	-0.540844	0.595322	0.916517	-5.8638	3.87866	4.43466	4.02332	4.25159	4.04396	4.31861
C12orf5	0.0209348	4.71985	0.134801	0.894283	0.980547	-6.14454	4.88623	4.86801	4.45319	4.74602	4.62495	4.74071
C12orf51	-0.0761315	4.00725	-0.422174	0.677955	0.941792	-5.87977	3.9953	3.90648	3.99928	4.04838	4.26465	3.82941
C12orf52	-0.144908	3.40686	-0.665386	0.514337	0.893373	-5.59283	3.03672	3.40272	3.5474	3.49341	3.63289	3.32801
C12orf57	-0.199542	5.04737	-1.43968	0.167321	0.706182	-5.23492	4.80865	4.97325	5.05283	5.21426	5.24922	4.98604
C12orf62	-0.0634363	6.64934	-0.629568	0.536978	0.901535	-6.31206	6.53039	6.70513	6.61819	6.59027	6.73797	6.71407
C12orf63	0.0377576	2.74791	0.142903	0.887973	0.980052	-5.61235	2.51826	2.82848	2.93735	3.03621	2.55136	2.61582
C12orf65	0.0697615	4.9319	0.46002	0.651073	0.934037	-6.098	4.90126	4.92908	5.06446	5.11356	4.60892	4.97412
C12orf66	-0.521008	0.0599134	-0.622843	0.541289	0.903869	-4.86422	0.768235	-2.66337	1.19192	0.854002	-0.552972	0.761666
C12orf70	0.790039	-0.798169	0.859174	0.401672	0.851639	-4.70267	0.478729	-1.07841	-0.573612	-1.26148	-2.8749	0.520658
C12orf72	0.0722853	1.97055	0.211602	0.834823	0.973122	-5.39146	1.95266	1.72894	2.31391	1.67712	2.33455	1.81611
C12orf73	0.0667756	3.26401	0.288078	0.776616	0.962446	-5.72607	3.09016	3.16952	3.61225	3.03621	3.46495	3.21097
C12orf75	0.23347	3.6676	0.912798	0.373551	0.841737	-5.47986	3.57559	3.67648	4.09314	3.49341	3.00774	4.15926
C12orf76	-0.689432	0.585033	-1.19331	0.248416	0.767023	-4.62929	-0.369268	0.796058	0.274385	1.54588	1.03199	0.231152
C13orf1	-0.11818	5.41721	-0.920894	0.369424	0.841392	-5.88718	5.3695	5.27326	5.43089	5.37756	5.38719	5.66485
C13orf15	-1.00905	4.73041	-4.23614	0.000508176	0.0459498	-0.00618929	3.9953	3.71167	4.93101	4.90176	5.26976	5.57298
C13orf23	0.00842282	3.48047	0.0418848	0.967057	0.991712	-5.82389	3.64865	3.40272	3.40824	3.45734	3.42888	3.53696
C13orf27	-0.383854	1.6805	-0.781181	0.444966	0.866836	-5.08504	2.263	1.72894	0.563892	0.854002	2.48265	2.19051
C13orf29	0.838042	0.451642	1.36721	0.188585	0.723634	-4.49809	0.768235	0.143981	1.62802	0.854002	-0.552972	-0.131418
C13orf31	0.421235	3.1685	1.75846	0.0958564	0.615601	-4.3963	3.33117	3.44515	3.37125	2.88148	2.61695	3.36501
C13orf34	0.309569	2.21082	1.0217	0.320614	0.814881	-5.033	2.16678	2.54608	2.38986	1.90845	1.98308	2.27068
C14orf1	-0.0433673	5.67901	-0.321104	0.751872	0.959551	-6.31089	5.69682	5.716	5.56798	5.42503	5.72129	5.94692
C14orf101	0.120446	2.89376	0.411129	0.685887	0.94409	-5.58426	2.66636	3.06455	3.12683	3.0843	2.16949	3.25105
C14orf102	-0.0436473	4.14219	-0.187659	0.853268	0.975949	-5.98658	3.84796	4.64951	3.87264	4.37273	4.41972	3.69058
C14orf104	-0.443113	1.28815	-1.03339	0.315263	0.809907	-4.83486	0.768235	1.24352	1.19192	1.06045	1.64866	1.81611
C14orf109	-0.646456	2.39342	-1.95039	0.0670624	0.565686	-4.00644	1.70112	2.19461	2.31391	2.28285	2.61695	3.25105
C14orf118	0.240489	3.75364	1.28034	0.216867	0.750477	-5.13473	4.02305	3.90648	3.70437	3.59651	3.60083	3.69058
C14orf119	0.108932	5.26464	0.844926	0.40937	0.853786	-5.92225	5.22169	5.46075	5.27939	5.10193	5.23884	5.28523
C14orf126	-0.196573	2.13004	-0.616804	0.545176	0.903962	-5.28782	1.70112	1.98048	2.38986	2.28285	2.0793	2.34663
C14orf129	-0.356442	2.84657	-1.26847	0.220975	0.752019	-4.93457	3.03672	2.95134	2.05866	3.13084	2.95799	2.94387
C14orf135	0.0732753	3.69094	0.350131	0.730351	0.954177	-5.82285	3.96702	3.74602	3.4795	3.94798	3.53449	3.47062
C14orf138	0.17174	1.00048	0.355847	0.726139	0.953386	-5.11453	0.478729	1.58455	1.19192	0.612994	1.37303	0.761666
C14orf139	-0.010984	3.48102	-0.0550465	0.956715	0.989295	-5.82329	3.53762	3.44515	3.44431	3.59651	3.39189	3.47062
C14orf142	-0.317004	2.91641	-1.21111	0.241696	0.763068	-5.01061	2.86339	2.46591	2.93735	2.70815	3.23362	3.29005
C14orf145	-0.211366	2.32223	-0.616582	0.54532	0.903962	-5.33627	2.59421	2.09151	1.96244	2.98645	2.48265	1.81611
C14orf147	-0.0812706	4.55764	-0.437335	0.667131	0.939011	-6.01663	4.40684	4.30241	4.82556	4.73099	4.24404	4.83601
C14orf149	-0.424689	1.65867	-1.05155	0.307079	0.80556	-4.88798	1.00924	1.03707	2.23374	1.79742	1.76896	2.10562
C14orf153	-0.0282369	6.51292	-0.27066	0.789767	0.96413	-6.46015	6.35593	6.51902	6.61819	6.49564	6.57837	6.51038
C14orf156	0.0175467	6.63309	0.172951	0.864642	0.976097	-6.49754	6.56855	6.69638	6.66097	6.50891	6.71194	6.65181
C14orf159	-0.00136504	3.19058	-0.00632067	0.995027	0.999144	-5.74485	3.14169	3.16952	3.25421	3.21965	3.14747	3.21097
C14orf166	-0.0606135	6.02335	-0.510552	0.615941	0.924526	-6.29263	6.12579	5.8083	6.04404	5.91843	6.07638	6.16714
C14orf179	-0.00308384	3.26949	-0.012215	0.99039	0.998184	-5.76684	3.23954	3.60341	2.9871	2.82599	3.63289	3.32801
C14orf2	-0.161619	7.63534	-1.63697	0.119201	0.653376	-5.31404	7.72982	7.49271	7.4432	7.6404	7.70912	7.79678
C14orf21	0.060814	5.62071	0.489769	0.630281	0.929544	-6.23055	5.76413	5.74177	5.45761	5.49786	5.61294	5.64994
C14orf28	-0.461391	1.46767	-0.993222	0.333918	0.825425	-4.89572	1.70112	0.506551	1.49678	1.40149	1.21256	2.48749
C14orf37	0.215529	1.62317	0.517288	0.611326	0.921855	-5.21116	2.263	1.58455	1.35239	2.19796	1.37303	0.968117
C14orf43	0.280919	6.08739	2.13538	0.0468938	0.515447	-4.35323	5.9988	6.3728	6.30658	6.08725	6.06468	5.69422
C14orf45	-0.105634	1.40776	-0.260645	0.797359	0.964955	-5.23371	1.83237	1.24352	1.01135	1.40149	1.64866	1.30915
C14orf49	0.120342	1.8913	0.35773	0.724754	0.953386	-5.33603	2.263	1.86019	1.74832	1.67712	1.87999	1.91921
C14orf80	-0.172947	2.71456	-0.572695	0.574018	0.910656	-5.46115	2.66636	2.09151	3.08174	2.88148	3.14747	2.41878
C14orf93	0.346579	0.429552	0.541984	0.594552	0.916443	-4.94897	0.768235	0.506551	0.563892	-1.26148	1.03199	0.968117
C15orf17	0.124506	4.09689	0.634714	0.533692	0.900165	-5.79511	3.78454	4.25549	4.41734	4.11935	4.20192	3.80269
C15orf23	0.0382165	2.90971	0.141279	0.889237	0.980108	-5.6575	2.86339	2.82848	3.08174	2.57983	3.42888	2.67594
C15orf24	-0.220264	5.00232	-1.21779	0.239207	0.761682	-5.4963	4.44835	5.04399	5.17592	4.95446	4.97685	5.41437
C15orf29	-0.124245	4.39121	-0.77661	0.447591	0.867135	-5.77243	4.12898	4.43466	4.41734	4.55444	4.41972	4.39214
C15orf37	-0.0367431	-0.378527	-0.0488923	0.96155	0.990555	-4.91031	0.478729	-1.07841	-0.573612	-1.26148	0.295025	-0.131418
C15orf38	-0.0769654	3.76328	-0.402297	0.692258	0.945388	-5.82241	3.75175	3.74602	3.67432	4.02393	3.78331	3.60039
C15orf39	-0.215603	2.51606	-0.621386	0.542225	0.90396	-5.38346	2.16678	3.11799	1.96244	2.82599	3.00774	2.01542
C15orf40	-0.0717078	3.97421	-0.391392	0.700155	0.945739	-5.88326	3.9953	3.84442	3.97482	4.09608	3.75446	4.18017
C15orf41	1.01658	0.596823	1.63083	0.1205	0.65407	-4.28944	1.39627	0.506551	1.35239	0.854002	0.825539	-1.35381
C15orf42	-0.201832	1.13499	-0.425264	0.675743	0.941792	-5.12371	0.478729	1.42409	1.19192	1.67712	0.584531	1.45354
C15orf44	-0.136075	2.99588	-0.495537	0.626285	0.928053	-5.57498	2.3532	3.11799	3.29428	3.0843	2.79753	3.32801
C15orf52	0.0225664	2.87499	0.0906901	0.928752	0.985304	-5.65321	2.66636	2.95134	3.0352	2.64542	3.00774	2.94387
C15orf54	0.191317	0.760387	0.353156	0.728121	0.953386	-5.06387	1.55673	0.796058	0.274385	-0.0390829	0.825539	1.14869
C15orf57	-0.0911428	3.37513	-0.418263	0.680759	0.942174	-5.71142	3.28608	3.21927	3.4795	3.17593	3.42888	3.66114
C15orf61	-0.444111	3.57029	-1.66729	0.11296	0.64471	-4.59892	3.33117	3.81236	2.93735	3.94798	3.23362	4.15926
C15orf63	-0.322647	0.188128	-0.450973	0.657457	0.935964	-4.93595	1.21569	-1.07841	-0.088185	1.40149	0.295025	-0.616845
C16orf42	0.0477674	6.58446	0.401194	0.693055	0.945449	-6.42442	6.45601	6.83048	6.54117	6.68689	6.37065	6.62156
C16orf45	-0.376373	4.96806	-2.38902	0.0281909	0.427861	-3.71234	4.80865	5.00196	4.53909	5.36788	5.15301	4.93774
C16orf46	-0.993417	-0.546185	-1.16587	0.259059	0.777016	-4.58564	-2.6912	-1.07841	0.563892	-0.52451	-0.0675454	0.520658
C16orf48	-0.116052	2.65948	-0.392048	0.699679	0.945739	-5.5263	2.98123	2.38102	2.46201	2.51111	2.4105	3.21097
C16orf5	0.123156	4.24731	0.749751	0.463204	0.873802	-5.75718	4.36409	4.37005	4.20249	4.14225	4.06761	4.33735
C16orf52	0.0171909	5.16603	0.123133	0.903382	0.981341	-6.24951	5.24544	4.95868	5.30903	5.30838	5.14191	5.03277
C16orf53	0.0720057	5.69881	0.581346	0.568299	0.908839	-6.19631	5.5709	5.68977	5.93418	5.6732	5.73612	5.5887
C16orf55	0.127021	1.14826	0.283064	0.780395	0.962661	-5.16553	1.00924	1.42409	1.19192	1.67712	0.825539	0.761666
C16orf57	0.00435004	5.825	0.0375205	0.970488	0.992608	-6.39065	5.81263	5.72464	5.94051	5.70431	5.88332	5.88459
C16orf58	0.0266593	1.96092	0.0682692	0.946333	0.987327	-5.40589	2.51826	2.09151	1.35239	2.51111	1.37303	1.91921
C16orf59	0.954326	1.04045	1.93384	0.0692015	0.573547	-3.98525	1.21569	1.98048	1.35239	1.24103	0.584531	-0.131418
C16orf61	-0.0199276	3.54352	-0.0910793	0.928447	0.985304	-5.83771	3.14169	3.87579	3.58019	3.69272	3.50014	3.47062
C16orf62	-0.0698197	5.39946	-0.565724	0.578647	0.911841	-6.14487	5.47371	5.36453	5.25928	5.43433	5.50448	5.36043
C16orf63	0.0137828	3.84599	0.0697424	0.945177	0.987253	-5.92198	3.61258	4.05087	3.89888	3.56295	3.97059	3.98009
C16orf68	-0.0455979	-0.371013	-0.0587863	0.953778	0.989161	-4.91102	0.478729	-1.07841	-0.573612	-1.26148	0.825539	-0.616845
C16orf7	0.420214	2.33517	1.38354	0.183612	0.716921	-4.70834	2.3532	2.76289	2.53072	2.10776	1.76896	2.48749
C16orf70	-0.748429	2.19748	-2.23564	0.0384393	0.486481	-3.58986	1.70112	2.29082	1.49678	2.70815	2.79753	2.19051
C16orf72	-0.128345	4.60832	-0.851529	0.405791	0.852307	-5.76721	4.54721	4.41344	4.6667	4.58819	4.62495	4.80942
C16orf74	-0.281669	5.2833	-2.05616	0.0547402	0.53423	-4.35316	5.24544	4.92908	5.24912	5.27768	5.43344	5.56505
C16orf75	-0.401858	1.87357	-1.18351	0.252179	0.77129	-4.81915	1.83237	1.86019	1.35239	2.01154	2.0793	2.10562
C16orf80	-0.366236	4.11723	-1.92063	0.0709516	0.57692	-4.34023	3.57559	3.96598	4.24401	4.14225	4.41972	4.35585
C16orf87	-0.26612	3.72007	-1.23557	0.232683	0.755548	-5.17407	3.87866	3.26736	3.61225	4.02393	3.53449	4.00374
C16orf88	-0.0966541	6.61515	-0.907713	0.37616	0.841737	-6.09434	6.62395	6.53875	6.537	6.84531	6.59881	6.54706
C16orf91	0.0933146	2.38058	0.297018	0.769892	0.961192	-5.48173	2.06369	2.76289	2.46201	2.43896	1.87999	2.67594
C17orf101	0.061792	6.07619	0.487728	0.631698	0.929544	-6.31351	5.97058	6.08146	6.26685	5.91179	5.92923	6.29724
C17orf103	-0.215308	0.808219	-0.40313	0.691655	0.945283	-5.05978	1.00924	1.24352	-0.088185	1.24103	0.295025	1.14869
C17orf106	-0.0226363	5.53881	-0.163314	0.872112	0.976399	-6.32232	5.73926	5.42938	5.42187	5.30838	5.59677	5.73718
C17orf108	-0.307729	2.93063	-1.20556	0.243777	0.765469	-5.02013	2.80066	3.16952	2.38986	3.0843	3.05584	3.08359
C17orf28	-0.30312	4.6227	-1.84893	0.0811539	0.597656	-4.55831	4.63972	4.39191	4.38058	4.94146	4.88665	4.49585
C17orf37	-0.0728068	3.65864	-0.354017	0.727487	0.953386	-5.8121	3.64865	3.90648	3.33328	3.75348	3.53449	3.77547
C17orf39	0.130656	4.474	0.716008	0.483278	0.881508	-5.83861	4.50848	4.25549	4.83917	4.11935	4.59271	4.52883
C17orf42	-1.01611	0.367489	-1.31913	0.203852	0.740972	-4.52623	0.768235	-2.66337	1.35239	1.40149	0.584531	0.761666
C17orf44	0.145514	1.50637	0.336961	0.740088	0.95663	-5.24239	2.3532	1.42409	1.01135	1.40149	1.03199	1.81611
C17orf48	-0.044476	1.92968	-0.13352	0.895281	0.981043	-5.39138	1.83237	1.72894	2.14885	1.79742	1.87999	2.19051
C17orf49	0.0821776	4.45828	0.512779	0.614413	0.923498	-5.95707	4.50848	4.51654	4.47078	4.66926	4.28497	4.29963
C17orf51	-0.0262258	2.19454	-0.0682003	0.946387	0.987327	-5.46819	2.59421	2.82848	1.19192	2.28285	2.25438	2.01542
C17orf56	0.164894	4.36503	0.887817	0.386483	0.846681	-5.67841	3.9953	4.68535	4.65135	4.2725	4.32477	4.2609
C17orf57	0.671263	3.32733	2.5275	0.0211893	0.378636	-3.20584	3.78454	4.07809	3.17055	2.76827	2.79753	3.36501
C17orf58	-0.155716	5.70022	-1.2548	0.225784	0.75279	-5.59392	5.66195	5.47105	5.73017	5.60889	5.88997	5.8393
C17orf59	0.0238789	5.23347	0.168428	0.868146	0.976178	-6.25757	5.44323	5.27326	5.02927	5.13656	5.39656	5.12192
C17orf61	0.0634118	4.93097	0.433024	0.670201	0.940046	-6.10984	5.12258	4.72033	5.0411	4.90176	4.79044	5.00959
C17orf62	0.157729	5.49064	1.31391	0.205567	0.741941	-5.48489	5.66195	5.51155	5.53491	5.50671	5.36827	5.36043
C17orf63	0.0793002	5.23383	0.582272	0.567689	0.908647	-6.10109	5.14801	5.15041	5.5096	5.18147	5.25953	5.15398
C17orf65	-1.09528	0.358482	-1.75302	0.09681	0.616231	-4.19564	-1.10623	-0.341446	0.8049	1.24103	1.03199	0.520658
C17orf67	-0.0819762	3.30293	-0.348874	0.731278	0.954353	-5.71709	3.28608	2.82848	3.64362	3.34339	3.31492	3.40108
C17orf70	0.0699648	5.96778	0.551532	0.588129	0.914158	-6.26192	6.28894	5.83248	5.88909	5.96413	5.98619	5.84586
C17orf71	0.068953	4.82811	0.402836	0.691868	0.945283	-6.0985	4.56619	4.78784	5.2182	4.74602	4.6408	5.00959
C17orf75	0.0469239	2.536	0.135672	0.893604	0.980247	-5.55505	2.06369	3.31391	2.31391	3.0843	2.16949	2.27068
C17orf79	0.03409	6.11531	0.275068	0.786432	0.963356	-6.40246	6.24838	6.16635	5.99016	5.85747	6.16127	6.26824
C17orf80	-0.0237717	4.75825	-0.150422	0.882123	0.978275	-6.1513	4.60342	4.77125	4.85265	4.98011	4.8462	4.49585
C17orf81	-0.53037	3.40206	-2.53991	0.0206491	0.375106	-3.19135	2.98123	3.16952	3.25421	3.56295	3.72501	3.71944
C17orf85	0.0148892	5.46406	0.124966	0.901952	0.981341	-6.31272	5.47371	5.43991	5.50106	5.38718	5.43344	5.54907
C17orf86	-0.353284	3.83296	-1.82137	0.0854085	0.603031	-4.43342	3.33117	3.81236	3.81871	3.97374	3.94528	4.11651
C17orf88	0.380473	-0.336604	0.520401	0.609199	0.92177	-4.84929	0.478729	-0.341446	-0.573612	0.323487	-0.552972	-1.35381
C17orf89	-0.0381553	9.57608	-0.452579	0.656321	0.935623	-6.59746	9.63045	9.48224	9.5585	9.51961	9.58581	9.67984
C17orf90	-0.462527	3.58322	-2.09281	0.0509731	0.525188	-3.96506	3.03672	3.35899	3.64362	3.56295	4.06761	3.82941
C17orf91	-0.284702	4.78506	-1.59373	0.128605	0.662256	-4.96962	4.29749	4.83647	4.78394	4.87466	5.24922	4.66856
C17orf95	-0.241017	5.06568	-1.75784	0.0959649	0.615601	-4.78926	5.00229	4.98768	4.85265	5.00531	5.30003	5.2461
C17orf96	1.35308	0.911592	2.37325	0.029113	0.434574	-3.52508	0.768235	1.72894	2.23374	0.323487	-0.552972	0.968117
C17orf97	0.976438	0.749783	1.73569	0.0999028	0.621752	-4.19329	0.768235	1.98048	1.01135	-0.52451	0.295025	0.968117
C18orf10	-0.167465	4.49755	-0.95438	0.352678	0.834192	-5.65054	4.15429	4.5363	4.53909	4.63738	4.81859	4.29963
C18orf19	0.296495	4.42935	1.66534	0.113354	0.645048	-4.79349	4.84019	4.66754	4.24401	4.41095	4.11378	4.29963
C18orf21	0.0828804	2.74876	0.286153	0.778066	0.962661	-5.58457	3.03672	3.06455	2.31391	2.51111	2.48265	3.08359
C18orf25	0.16867	3.13549	0.620988	0.542481	0.90396	-5.54964	3.03672	2.82848	3.76267	2.98645	2.79753	3.40108
C18orf32	-0.117627	6.69236	-1.15197	0.264576	0.777016	-5.85834	6.66855	6.54364	6.68754	6.74789	6.64277	6.86374
C18orf45	-0.192205	2.09749	-0.594803	0.559464	0.906983	-5.29124	2.16678	1.98048	1.85935	2.57983	1.98308	2.01542
C18orf54	-0.205562	2.3187	-0.651954	0.522764	0.89606	-5.31616	2.3532	1.98048	2.31391	2.43896	1.98308	2.84259
C18orf55	-0.441869	2.40091	-1.54009	0.141134	0.679646	-4.53818	2.3532	1.86019	2.31391	2.64542	2.61695	2.61582
C18orf56	-0.209904	1.34879	-0.509394	0.616735	0.925026	-5.14474	1.70112	1.03707	1.01135	1.54588	1.21256	1.58479
C18orf8	0.280469	2.83176	0.901735	0.379242	0.842873	-5.27741	2.16678	3.35899	3.37125	2.51111	2.73981	2.84259
C19orf10	-0.142227	6.53373	-1.24522	0.229202	0.754504	-5.73298	6.3668	6.48383	6.537	6.37515	6.70064	6.73895
C19orf12	-0.116503	4.10845	-0.590115	0.562534	0.907536	-5.82317	3.87866	3.99484	4.26433	4.41095	3.78331	4.31861
C19orf2	-0.147122	6.68158	-1.33049	0.200159	0.736224	-5.64666	6.72455	6.54364	6.55773	6.56507	6.91789	6.78062
C19orf20	-0.148869	-0.038125	-0.21517	0.832082	0.973122	-4.94666	0.116159	-1.07841	0.563892	0.854002	-0.552972	-0.131418
C19orf22	-0.158797	6.4825	-1.33021	0.200249	0.736224	-5.62329	6.4042	6.21007	6.59029	6.51331	6.43116	6.74598
C19orf24	-0.117022	0.0567119	-0.182599	0.857177	0.976072	-4.96539	0.116159	0.506551	-0.573612	-0.52451	0.295025	0.520658
C19orf25	0.0557709	4.30632	0.331815	0.743906	0.957559	-5.99336	4.27459	4.15681	4.55567	4.23038	4.41972	4.20078
C19orf28	0.430223	6.33421	3.75567	0.0014723	0.0876527	-1.16045	6.43034	6.6653	6.55361	5.9382	6.28245	6.13537
C19orf29	0.149279	3.28333	0.640521	0.529997	0.898672	-5.57739	3.19145	3.11799	3.73382	3.30331	3.31492	3.03851
C19orf33	0.581595	0.989582	1.21842	0.238975	0.761682	-4.65395	0.768235	1.42409	1.62802	0.854002	0.295025	0.968117
C19orf39	0.311468	2.21967	0.997742	0.331781	0.824039	-5.0548	2.263	2.46591	2.38986	2.51111	1.76896	1.91921
C19orf40	0.683184	2.21053	2.13506	0.0469237	0.515447	-3.73576	2.3532	2.76289	2.53072	2.28285	1.87999	1.45354
C19orf42	-0.0408184	5.8327	-0.349764	0.730622	0.95422	-6.32993	5.85955	5.77542	5.80143	6.00219	5.69875	5.85889
C19orf43	0.0300957	4.87959	0.203923	0.840728	0.973208	-6.17126	5.04351	4.77125	4.86601	4.94146	5.00162	4.65368
C19orf44	1.02977	-0.0121051	1.25499	0.225717	0.75279	-4.55512	0.478729	0.143981	0.8049	0.854002	0.584531	-2.93877
C19orf47	-0.0161154	5.30468	-0.117477	0.907798	0.981341	-6.28002	5.35865	5.05773	5.4664	5.20341	5.30998	5.43191
C19orf48	-0.510612	1.62047	-1.26588	0.221879	0.752019	-4.69746	1.00924	1.42409	1.62802	2.43896	1.76896	1.45354
C19orf50	0.0766638	6.1027	0.70794	0.488153	0.882929	-6.185	6.06703	6.12779	6.22599	6.08725	5.96745	6.14071
C19orf52	0.0586954	3.74711	0.295697	0.770884	0.961192	-5.85507	3.45855	3.96598	3.89888	3.6293	3.83935	3.69058
C19orf53	-0.0224251	6.38989	-0.170904	0.866227	0.976097	-6.46665	6.61487	6.49902	6.03224	6.43201	6.44025	6.32097
C19orf54	0.655431	0.886803	1.37487	0.186241	0.719476	-4.51751	1.21569	1.42409	1.01135	0.854002	0.584531	0.231152
C19orf56	-0.186201	6.98534	-1.76599	0.0945493	0.615583	-5.066	6.95446	6.86996	6.85433	6.87295	7.17631	7.18405
C19orf6	0.083205	6.62644	0.70746	0.488444	0.882929	-6.25731	6.48123	6.59637	6.91984	6.67123	6.47604	6.6139
C19orf60	0.195227	4.72735	1.19846	0.246457	0.765946	-5.45972	4.90126	4.51654	5.0411	4.60477	4.80458	4.49585
C19orf61	-0.0521731	3.11718	-0.195201	0.847447	0.974311	-5.7062	3.23954	3.26736	2.77689	3.30331	3.50014	2.61582
C19orf63	-0.281673	6.17352	-2.31608	0.0326977	0.460052	-4.04118	6.26591	6.06114	5.78042	6.28027	6.34185	6.31153
C19orf66	0.537246	3.95175	3.01157	0.00756578	0.232701	-2.39266	4.34223	4.23144	4.09314	3.81177	3.60083	3.63108
C19orf68	0.0173402	4.02571	0.094368	0.925871	0.984572	-5.96867	4.20362	4.15681	3.76267	3.86781	4.09088	4.07245
C19orf70	0.213454	4.24573	1.26927	0.220696	0.752019	-5.26564	4.38562	4.15681	4.50534	4.02393	4.26465	4.13804
C1D	-0.11778	3.73707	-0.617132	0.544964	0.903962	-5.70972	3.71819	3.77957	3.5474	3.6293	3.94528	3.80269
C1GALT1	0.112783	3.77042	0.553918	0.58653	0.914037	-5.75533	3.8166	3.71167	3.94995	3.34339	3.91952	3.88141
C1GALT1C1	-0.309322	4.07744	-1.20392	0.244393	0.765787	-5.2942	3.71819	3.44515	4.57207	3.89503	4.13633	4.69785
C1QBP	0.238992	5.46022	1.79947	0.0889269	0.608008	-4.80311	5.48373	5.49144	5.7591	5.21426	5.27992	5.5329
C1QTNF1	0.939479	5.23666	7.01325	1.61625e-06	0.00107983	5.30956	5.7476	5.70731	5.67051	4.62117	4.68734	4.98604
C1QTNF2	-1.37296	-0.485757	-1.7919	0.0901708	0.61128	-4.23377	-1.10623	-1.07841	-1.31058	-0.52451	0.584531	0.520658
C1QTNF6	-0.1827	0.260138	-0.283206	0.780288	0.962661	-4.9844	-1.10623	1.03707	0.563892	-0.0390829	0.584531	0.520658
C1R	0.135678	0.792902	0.250669	0.804942	0.965912	-5.09157	0.116159	0.796058	1.62802	0.612994	0.295025	1.30915
C1RL	-0.148766	3.94141	-0.813938	0.426439	0.858937	-5.62844	3.8166	3.74602	4.02332	4.18699	4.01992	3.85564
C1orf103	0.133464	4.74642	0.966188	0.3469	0.829694	-5.70155	4.79262	4.82044	4.82556	4.7158	4.6408	4.68328
C1orf109	-0.00938124	3.2308	-0.0340751	0.973197	0.992917	-5.7557	3.75175	3.44515	2.53072	3.17593	3.19119	3.29005
C1orf112	-0.30956	1.0557	-0.583252	0.567044	0.908467	-5.048	1.83237	-0.341446	1.19192	0.854002	1.21256	1.58479
C1orf115	-0.0864743	6.43491	-0.843957	0.409897	0.853786	-6.12716	6.30033	6.47873	6.39678	6.40859	6.50231	6.52271
C1orf122	-0.119919	5.86811	-1.01476	0.323819	0.818345	-5.88447	5.67075	5.99126	5.76624	5.83656	5.95482	5.989
C1orf123	0.0335129	3.62143	0.145994	0.885568	0.979391	-5.85299	3.68384	3.26736	3.94995	3.30331	3.56804	3.95604
C1orf124	-0.0265396	3.72937	-0.125206	0.901764	0.981341	-5.88464	3.57559	3.60341	3.94995	3.6293	4.11378	3.50417
C1orf131	0.229125	4.19871	1.27732	0.217905	0.750477	-5.24491	4.34223	4.59401	4.02332	4.02393	4.13633	4.07245
C1orf132	-0.347624	2.11206	-0.974354	0.342942	0.82949	-5.04622	1.39627	2.69418	1.74832	2.36302	1.98308	2.48749
C1orf135	0.462453	0.286464	0.770109	0.45134	0.869006	-4.83953	0.768235	0.506551	0.274385	0.854002	-0.0675454	-0.616845
C1orf144	-0.0771379	6.82165	-0.8033	0.432402	0.86208	-6.20634	6.86147	6.76079	6.72834	6.82067	6.89163	6.86697
C1orf151	-0.238432	5.54571	-1.74017	0.0990959	0.621451	-4.90755	5.2918	5.40809	5.57614	5.40623	5.77256	5.81945
C1orf156	0.000970427	1.9079	0.00265046	0.997915	0.999637	-5.39349	1.55673	2.19461	1.96244	2.51111	1.51742	1.70508
C1orf159	0.123679	1.72096	0.340254	0.737649	0.955586	-5.29717	1.39627	1.98048	1.96244	1.79742	1.37303	1.81611
C1orf163	0.41762	1.51096	1.04223	0.311259	0.807827	-4.87235	1.21569	2.19461	1.74832	1.24103	1.51742	1.14869
C1orf174	-0.209652	3.47191	-0.81437	0.426199	0.858937	-5.50606	3.09016	3.16952	3.81871	3.0843	3.89328	3.77547
C1orf183	-0.125031	3.79883	-0.619343	0.54354	0.903962	-5.72468	3.8166	3.96598	3.44431	4.07243	3.66426	3.82941
C1orf190	-0.140547	1.34178	-0.319766	0.75287	0.959823	-5.2029	1.00924	0.796058	1.96244	1.06045	1.51742	1.70508
C1orf201	0.160681	3.26139	0.628671	0.537552	0.901744	-5.57858	3.53762	3.00905	3.4795	2.70815	3.23362	3.60039
C1orf21	-0.192231	4.56577	-1.04418	0.310382	0.806998	-5.58178	4.46867	4.5363	4.39908	5.04231	4.68734	4.2609
C1orf212	0.178156	4.42978	1.01375	0.324288	0.818428	-5.58071	4.42774	4.47618	4.65135	4.2725	4.06761	4.68328
C1orf216	0.23535	4.34456	1.37668	0.185688	0.719206	-5.16055	4.40684	4.25549	4.71179	4.16479	4.13633	4.39214
C1orf27	-0.345677	4.13211	-2.01817	0.0589091	0.546215	-4.18931	3.90872	3.84442	4.11569	4.33347	4.18038	4.40995
C1orf31	0.0780819	4.16217	0.460503	0.650734	0.933992	-5.90519	4.10322	4.13104	4.36185	4.09608	4.01992	4.2609
C1orf35	0.222861	5.53847	1.77705	0.0926582	0.614558	-4.852	5.78048	5.53138	5.63974	5.40623	5.30003	5.57298
C1orf38	0.405762	4.68175	2.18394	0.0426067	0.502431	-4.02459	4.74343	5.12453	4.78394	4.62117	4.79044	4.02701
C1orf43	-0.121789	7.31945	-1.23733	0.232046	0.755548	-5.82176	7.10484	7.36038	7.31025	7.29949	7.40006	7.44169
C1orf50	0.216032	2.87935	0.870222	0.395768	0.850215	-5.31423	3.09016	3.16952	2.71917	2.88148	2.73981	2.67594
C1orf51	1.09348	-0.221597	1.28915	0.213855	0.748312	-4.52907	0.768235	0.796058	-0.573612	0.323487	0.295025	-2.93877
C1orf52	-0.0404136	4.66598	-0.266942	0.792583	0.96424	-6.10418	4.8245	4.63125	4.48816	4.70046	4.79044	4.56107
C1orf54	0.00615402	6.10364	0.0550995	0.956673	0.989295	-6.43783	6.10647	5.96234	6.24657	6.09314	6.04098	6.17236
C1orf55	-0.135773	4.05746	-0.744599	0.466235	0.87448	-5.7103	3.78454	4.18212	3.99928	4.14225	4.30501	3.93159
C1orf56	1.04567	-0.534008	1.31648	0.204721	0.741335	-4.51069	-1.10623	0.796058	0.274385	-1.26148	-1.28994	-0.616845
C1orf63	-0.329092	5.2876	-1.90836	0.0726128	0.579842	-4.59616	4.65753	5.5215	5.18661	5.64942	5.38719	5.32332
C1orf69	0.0396084	3.52427	0.187258	0.853577	0.975957	-5.81978	3.23954	3.52645	3.84593	3.5286	3.53449	3.47062
C1orf74	-0.105065	1.69121	-0.241289	0.81209	0.967284	-5.31147	1.39627	2.19461	1.35239	2.36302	0.825539	2.01542
C1orf77	-0.00696506	4.72076	-0.048069	0.962197	0.99087	-6.15257	4.62169	4.86801	4.6667	4.76089	4.62495	4.78233
C1orf84	-0.0091817	1.48422	-0.0210683	0.983426	0.995943	-5.28072	1.21569	1.86019	1.35239	2.19796	1.51742	0.761666
C1orf85	0.109792	7.43288	1.18493	0.251633	0.77046	-5.89213	7.5316	7.37143	7.55876	7.37152	7.40239	7.36158
C1orf86	-0.195335	4.08261	-0.979945	0.340251	0.827988	-5.52361	4.05027	3.77957	4.11569	4.44818	3.78331	4.31861
C1orf9	0.0819054	5.72722	0.666625	0.513564	0.893373	-6.1483	5.97058	5.72464	5.61621	5.68884	5.60488	5.75819
C1orf93	0.0358266	3.8949	0.180806	0.858563	0.976072	-5.92163	4.20362	3.52645	3.99928	3.84006	3.97059	3.82941
C1orf96	0.0815913	3.12573	0.326408	0.747924	0.957782	-5.67698	3.09016	2.82848	3.5474	3.13084	3.31492	2.84259
C1orf97	0.161526	3.66966	0.750912	0.462522	0.873749	-5.60648	3.61258	3.67648	3.94995	3.84006	3.19119	3.74773
C20orf108	0.148204	6.42111	1.43868	0.1676	0.706182	-5.4771	6.58725	6.44776	6.45097	6.34585	6.4266	6.26824
C20orf11	0.126454	7.3732	0.959068	0.350377	0.832795	-6.12268	7.27314	7.24802	7.78306	7.11211	7.34063	7.48224
C20orf111	-0.112401	3.75448	-0.56676	0.577957	0.911841	-5.74291	3.49863	4.02313	3.58019	3.89503	3.83935	3.69058
C20orf112	0.112215	4.34426	0.673332	0.509388	0.89117	-5.8346	4.15429	4.41344	4.62016	4.2725	4.34427	4.2609
C20orf12	-0.70667	-0.336604	-0.990387	0.335263	0.826149	-4.67846	-0.369268	-0.341446	-1.31058	-0.52451	0.295025	0.231152
C20orf134	-0.527173	-0.0360204	-0.644371	0.527555	0.898567	-4.84501	-2.6912	0.506551	1.19192	0.323487	0.584531	-0.131418
C20orf160	0.414703	3.61925	1.81576	0.0862977	0.603031	-4.40117	4.10322	3.81236	3.58019	3.69272	2.95799	3.56902
C20orf177	-0.032385	3.60123	-0.145572	0.885895	0.979408	-5.84728	3.84796	3.71167	3.21298	3.81177	3.69496	3.32801
C20orf194	0.0575858	4.09235	0.302376	0.765872	0.961192	-5.94594	3.75175	4.15681	4.43538	4.14225	3.99546	4.07245
C20orf196	-0.311049	-0.453104	-0.393183	0.698856	0.945739	-4.86231	-1.10623	-1.07841	0.274385	0.612994	-0.0675454	-1.35381
C20orf20	-0.059455	5.21138	-0.450591	0.657727	0.935964	-6.16389	5.00229	5.23749	5.29922	5.21426	5.32967	5.18535
C20orf24	-0.12798	5.99254	-1.1159	0.279308	0.788609	-5.80153	5.78858	5.89505	6.09598	6.06944	5.99238	6.11379
C20orf27	0.448662	2.23938	1.46479	0.160424	0.702947	-4.60147	2.59421	2.19461	2.59631	2.01154	1.76896	2.27068
C20orf29	0.198107	4.15986	1.17975	0.253634	0.773182	-5.34493	4.40684	4.10481	4.26433	4.09608	3.97059	4.11651
C20orf3	0.0327518	6.34036	0.191668	0.850173	0.974347	-6.45604	5.96344	6.7268	6.38291	5.95122	6.61896	6.39885
C20orf30	0.0444001	5.21349	0.34472	0.734346	0.955384	-6.20742	5.13535	5.35343	5.2182	5.28799	5.16402	5.12192
C20orf4	0.453677	3.22808	1.60192	0.126776	0.662256	-4.61972	3.75175	3.56544	3.08174	3.13084	2.33455	3.50417
C20orf43	0.158071	6.7187	1.59937	0.127345	0.662256	-5.28946	6.88434	6.79401	6.71733	6.57352	6.65062	6.6924
C20orf7	-0.82864	1.48564	-2.08401	0.0518553	0.525463	-3.7957	1.39627	1.03707	0.8049	1.67712	1.98308	2.01542
C20orf72	-0.0858565	4.42428	-0.480105	0.637002	0.929796	-5.96322	4.10322	4.45557	4.57207	4.37273	4.76172	4.2804
C20orf94	0.839625	1.43985	1.71269	0.104141	0.628085	-4.22685	1.39627	2.29082	1.85935	2.01154	1.21256	-0.131418
C20orf96	-0.728957	3.74853	-3.82566	0.00126072	0.0797969	-0.813511	3.19145	3.40272	3.5474	4.14225	4.09088	4.11651
C21orf119	-0.227807	0.510456	-0.424104	0.676573	0.941792	-4.99701	0.478729	0.143981	0.563892	0.323487	0.584531	0.968117
C21orf130	0.0132049	0.409291	0.0223251	0.982437	0.995733	-5.03572	1.00924	-0.341446	0.563892	-0.0390829	1.03199	0.231152
C21orf33	-0.258548	6.47636	-2.39408	0.0279005	0.427429	-3.93549	6.52069	6.27621	6.24657	6.69466	6.54506	6.57495
C21orf34	0.254744	2.79896	0.917696	0.37105	0.841737	-5.25663	3.14169	2.54608	3.08174	2.82599	2.25438	2.94387
C21orf56	-0.291663	0.00846075	-0.467276	0.645974	0.932401	-4.90587	-0.369268	-0.341446	0.274385	-0.0390829	0.295025	0.231152
C21orf58	-1.01022	0.747723	-1.73958	0.099202	0.621573	-4.19063	-0.369268	0.506551	0.563892	0.854002	2.16949	0.761666
C21orf59	0.0497246	5.85319	0.432717	0.67042	0.940114	-6.30114	5.94905	5.96234	5.73017	5.77927	5.80106	5.89728
C21orf63	-0.35084	3.30145	-1.61617	0.12365	0.658261	-4.61378	3.19145	3.06455	3.12683	3.34339	3.39189	3.69058
C21orf7	-0.48567	1.35226	-0.881411	0.389847	0.846853	-4.94859	-0.369268	1.58455	2.05866	0.854002	2.16949	1.81611
C21orf70	0.0187524	5.15016	0.143546	0.887472	0.980052	-6.24331	5.16055	5.28499	5.0411	5.0902	5.10809	5.21604
C21orf84	0.82742	-0.642688	0.94578	0.356929	0.836267	-4.67972	0.116159	-1.07841	0.274385	-2.84644	-0.552972	0.231152
C21orf91	-0.204715	1.01219	-0.440147	0.665131	0.938252	-5.09172	0.478729	1.24352	1.01135	1.06045	0.825539	1.45354
C22orf13	-0.103016	6.87777	-0.844488	0.409608	0.853786	-6.17838	6.57793	6.90078	6.99776	6.7139	7.03349	7.04279
C22orf25	0.390218	1.49975	0.921714	0.369007	0.840948	-4.95774	1.83237	2.09151	1.19192	1.90845	0.825539	1.14869
C22orf28	0.0761985	5.86957	0.648164	0.525156	0.896605	-6.18656	5.78858	5.93282	5.99624	5.87808	5.94208	5.67961
C22orf29	-0.18766	4.06855	-1.02285	0.320084	0.814845	-5.48002	3.78454	3.96598	4.15974	4.09608	4.40122	4.00374
C22orf32	-0.271362	4.31382	-1.66652	0.113116	0.64471	-4.76372	4.07699	4.25549	4.20249	4.29311	4.59271	4.46211
C22orf36	-0.315585	0.6876	-0.48985	0.630225	0.929544	-5.0096	1.70112	0.506551	-0.573612	1.79742	0.825539	-0.131418
C22orf39	-0.158707	4.26749	-0.909591	0.375195	0.841737	-5.6333	4.12898	3.96598	4.45319	4.20884	4.47383	4.37411
C22orf40	-0.0681082	1.28027	-0.155257	0.878366	0.977065	-5.21823	1.70112	1.03707	1.01135	1.79742	0.825539	1.30915
C22orf46	0.1436	0.744284	0.256278	0.800675	0.964956	-5.08046	0.768235	1.42409	0.274385	1.54588	0.584531	-0.131418
C2CD2	-0.145705	5.44178	-1.14624	0.26688	0.778838	-5.66792	5.32561	5.55095	5.23889	5.41566	5.53873	5.58086
C2CD2L	-0.107834	4.34941	-0.665394	0.514332	0.893373	-5.83987	4.27459	4.39191	4.2234	4.33347	4.59271	4.2804
C2CD3	-0.170841	2.72291	-0.561443	0.581499	0.912343	-5.46935	2.51826	2.29082	3.08174	2.70815	2.4105	3.32801
C2CD4B	0.280692	5.26218	1.33535	0.198596	0.734414	-5.41312	5.55198	4.83647	5.80143	5.22502	4.71756	5.4406
C2orf18	0.0844136	5.9823	0.624194	0.540421	0.903281	-6.22132	5.70541	6.15361	6.21037	5.77927	5.99238	6.05275
C2orf24	0.168905	4.99085	1.09408	0.28851	0.793238	-5.63112	4.87105	5.12453	5.22858	4.73099	4.80458	5.18535
C2orf27A	-0.642808	1.53606	-1.50961	0.148696	0.685685	-4.44868	2.06369	0.796058	0.8049	2.19796	1.64866	1.70508
C2orf28	-0.0157218	4.92954	-0.117033	0.908145	0.981341	-6.19666	4.8557	4.89887	5.00533	5.00531	4.88665	4.92541
C2orf29	0.152493	7.10429	1.47488	0.157721	0.698892	-5.50182	7.04858	7.10977	7.37942	6.99434	7.03948	7.05416
C2orf3	-0.171844	2.5725	-0.529332	0.603117	0.918997	-5.44545	1.95266	3.11799	2.38986	2.82599	2.95799	2.19051
C2orf34	-0.269761	1.16041	-0.568158	0.577028	0.911841	-5.07718	0.768235	0.796058	1.49678	0.854002	1.03199	2.01542
C2orf39	-2.17578	-0.174795	-2.68664	0.0151774	0.323403	-3.58052	-2.6912	-1.07841	-0.088185	1.54588	0.295025	0.968117
C2orf42	0.00196044	-0.378527	0.00262006	0.997939	0.999637	-4.9109	-1.10623	-0.341446	0.274385	0.323487	-1.28994	-0.131418
C2orf43	-0.091666	3.5813	-0.455464	0.654285	0.934937	-5.75133	3.28608	3.60341	3.70437	3.69272	3.66426	3.53696
C2orf44	0.0829494	3.19296	0.344121	0.734789	0.955384	-5.68996	3.14169	3.44515	3.12683	2.82599	3.53449	3.08359
C2orf47	-0.0975941	2.69036	-0.374412	0.712523	0.951032	-5.5408	2.43809	2.76289	2.71917	2.88148	2.55136	2.78915
C2orf49	-0.0949615	5.05054	-0.587723	0.564103	0.908125	-6.05714	4.84019	5.33098	4.85265	4.96734	4.95165	5.36043
C2orf55	-0.167699	4.56356	-1.07052	0.298693	0.800995	-5.55525	4.50848	4.34785	4.57207	4.77561	4.73243	4.44493
C2orf56	0.0980226	3.00484	0.358691	0.724047	0.953386	-5.63349	3.45855	2.89122	2.83238	3.03621	2.48265	3.32801
C2orf60	-0.149709	3.76809	-0.709382	0.48728	0.882929	-5.65896	3.37489	3.71167	3.97482	4.07243	3.56804	3.90672
C2orf63	-0.364617	0.077188	-0.595879	0.558761	0.906983	-4.87755	0.116159	-0.341446	-0.088185	0.323487	-0.0675454	0.520658
C2orf64	-0.216954	4.19528	-1.21989	0.238431	0.760373	-5.307	4.29749	3.84442	4.11569	4.14225	4.49142	4.2804
C2orf67	0.638803	1.29225	1.27292	0.219428	0.750492	-4.64544	2.16678	2.19461	0.563892	0.854002	0.825539	1.14869
C2orf68	0.0698717	3.8406	0.380819	0.707846	0.949744	-5.85225	3.8166	3.99484	3.81871	3.72342	3.97059	3.71944
C2orf69	0.00831403	4.06455	0.0483401	0.961984	0.99082	-5.98227	4.07699	4.10481	4.02332	4.14225	4.15852	3.88141
C2orf7	-0.731439	3.343	-3.15742	0.00550793	0.194054	-2.07899	3.28608	2.82848	2.83238	3.56295	3.56804	3.98009
C2orf74	0.971444	-0.188943	1.20103	0.245483	0.765946	-4.57996	0.478729	0.143981	0.274385	0.612994	-2.8749	0.231152
C2orf76	-1.39766	1.01219	-2.78958	0.0121971	0.288177	-3.04095	-0.369268	1.03707	0.274385	1.79742	1.87999	1.45354
C2orf79	-0.47632	3.79682	-2.21348	0.0401778	0.492069	-3.80487	3.28608	3.84442	3.5474	4.31343	3.69496	4.09465
C3orf1	0.0367956	6.79209	0.366314	0.71845	0.952797	-6.46204	6.81462	6.86215	6.75731	6.69078	6.71942	6.90828
C3orf10	-0.169276	6.45407	-1.52849	0.143974	0.681449	-5.35796	6.35593	6.30529	6.44653	6.38958	6.50231	6.72478
C3orf14	0.254484	1.98255	0.754211	0.460588	0.871887	-5.17608	2.43809	1.72894	2.14885	2.01154	1.98308	1.58479
C3orf17	0.068887	4.41789	0.354413	0.727195	0.953386	-6.01464	3.9953	4.59401	4.75551	4.14225	4.49142	4.52883
C3orf19	0.398788	4.59384	2.59832	0.0182779	0.353393	-3.26535	4.94543	4.77125	4.6667	4.42969	4.5088	4.24114
C3orf21	0.125041	6.46096	1.21529	0.240135	0.762571	-5.75982	6.5826	6.44253	6.54533	6.37997	6.31739	6.49794
C3orf23	0.0814843	3.65163	0.382505	0.706618	0.949221	-5.8008	3.71819	3.81236	3.5474	3.97374	3.56804	3.29005
C3orf26	-0.308491	3.81741	-1.63744	0.119102	0.653376	-4.69476	3.84796	3.56544	3.58019	3.86781	4.13633	3.90672
C3orf31	-0.206314	3.41061	-0.959541	0.350145	0.832795	-5.37247	3.28608	3.26736	3.37125	3.38238	3.35392	3.80269
C3orf33	-0.186797	1.12587	-0.411637	0.685522	0.944015	-5.1258	1.21569	0.506551	1.35239	0.854002	1.51742	1.30915
C3orf34	-0.626196	2.13455	-1.92684	0.0701234	0.57408	-4.01468	2.263	1.72894	1.49678	2.51111	2.25438	2.55308
C3orf37	-0.393571	4.3974	-1.65922	0.114593	0.6476	-4.79001	4.02305	3.81236	4.74108	4.11935	4.70253	4.98604
C3orf38	0.0581835	3.7681	0.281465	0.781601	0.962661	-5.8647	3.49863	3.71167	4.15974	3.59651	3.86657	3.77547
C3orf39	-0.147092	1.70064	-0.37317	0.71343	0.95115	-5.28025	1.55673	1.58455	1.74832	1.06045	1.98308	2.27068
C3orf54	-0.0538596	3.62224	-0.243245	0.810598	0.967259	-5.83441	3.61258	3.93654	3.25421	3.84006	3.72501	3.36501
C3orf55	-0.455619	2.32015	-1.49701	0.151919	0.688105	-4.57457	1.70112	2.09151	2.46201	2.43896	2.55136	2.67594
C3orf58	-0.0161842	4.28997	-0.0870111	0.931634	0.985795	-6.0398	4.40684	4.43466	4.02332	3.99905	4.57631	4.29963
C3orf62	0.0114718	2.84585	0.0418902	0.967053	0.991712	-5.64813	3.03672	2.95134	2.59631	2.36302	2.95799	3.16975
C3orf63	0.041515	5.68672	0.349787	0.730604	0.95422	-6.30303	5.67075	5.73323	5.71548	5.79381	5.69875	5.50831
C3orf64	-0.121872	4.0641	-0.651471	0.523068	0.89606	-5.77462	3.90872	3.77957	4.30413	3.94798	4.22313	4.2211
C3orf67	0.31695	1.7781	0.878148	0.391567	0.847432	-5.04795	2.3532	1.72894	1.74832	1.40149	1.51742	1.91921
C3orf71	-0.836922	0.167712	-1.24651	0.228739	0.754504	-4.56718	0.116159	0.506551	-1.31058	1.24103	-0.0675454	0.520658
C3orf75	-0.0527043	4.42371	-0.323305	0.750233	0.958855	-6.02596	4.65753	4.25549	4.28437	4.39197	4.54295	4.40995
C3orf78	-0.295291	6.99858	-2.90201	0.00958573	0.259806	-2.99857	6.91798	6.79811	6.83748	6.98803	7.27103	7.17887
C4orf14	-0.186107	3.34646	-0.84192	0.411006	0.853852	-5.45349	3.37489	3.26736	3.12683	3.21965	3.72501	3.36501
C4orf21	-0.228773	1.50985	-0.450071	0.658095	0.935964	-5.20524	1.00924	1.98048	1.19192	1.67712	2.67969	0.520658
C4orf27	0.101562	4.6347	0.697282	0.494637	0.885696	-5.89133	4.54721	4.72033	4.78394	4.57141	4.59271	4.59261
C4orf29	-0.343225	2.94932	-1.45719	0.162488	0.703377	-4.74243	2.92351	2.69418	2.71917	3.0843	3.14747	3.12732
C4orf3	-0.403439	5.26608	-2.15958	0.0447104	0.511878	-4.17197	4.63972	5.18838	5.35713	5.06645	5.62893	5.71586
C4orf32	0.0801588	5.05262	0.586897	0.564646	0.908125	-6.059	5.22169	4.95868	5.09881	4.87466	5.06174	5.10015
C4orf33	-0.314758	3.54276	-1.51687	0.146866	0.684783	-4.79546	3.19145	3.44515	3.51385	3.49341	3.89328	3.71944
C4orf34	0.0590919	5.51543	0.470772	0.643524	0.932187	-6.2188	5.6531	5.39732	5.58424	5.34832	5.51312	5.5965
C4orf36	0.00890302	3.85699	0.0429366	0.96623	0.991364	-5.92639	4.22767	3.56544	3.79096	3.75348	4.11378	3.69058
C4orf41	-0.313525	3.48329	-1.45456	0.163206	0.703377	-4.86122	3.23954	3.48637	3.25421	3.66136	3.89328	3.36501
C4orf42	-0.0523145	0.409291	-0.0881471	0.930744	0.985795	-5.03327	1.21569	-0.341446	0.274385	0.854002	-0.0675454	0.520658
C4orf43	0.100054	6.07735	0.85139	0.405866	0.852307	-6.06979	5.9418	6.33381	6.10728	6.05744	6.06468	5.95907
C4orf46	0.242838	1.72777	0.647299	0.525702	0.897006	-5.17645	1.83237	1.86019	1.85935	1.06045	2.16949	1.58479
C4orf48	0.106194	5.14055	0.820179	0.422966	0.858393	-5.91614	5.16055	5.22537	5.19722	4.95446	5.13072	5.17497
C4orf49	0.190192	-1.71348	0.153925	0.879401	0.977065	-4.77194	-2.6912	0.796058	-2.89554	-2.84644	0.295025	-2.93877
C4orf52	0.0448862	3.23526	0.168105	0.868397	0.976178	-5.74424	3.90872	3.11799	2.77689	3.0843	3.35392	3.16975
C5	1.3346	-0.2557	1.6006	0.127069	0.662256	-4.33802	-0.369268	0.506551	1.01135	0.323487	-0.0675454	-2.93877
C5orf13	-0.192765	2.67208	-0.715174	0.483781	0.881774	-5.36859	2.51826	2.76289	2.46201	2.43896	2.90646	2.94387
C5orf15	0.249173	4.20357	1.3425	0.196312	0.731161	-5.16898	4.25132	4.27914	4.45319	3.69272	4.26465	4.2804
C5orf17	-0.225386	2.27972	-0.745979	0.465422	0.87448	-5.25012	2.16678	2.38102	1.96244	2.51111	2.55136	2.10562
C5orf22	-0.309825	3.87647	-1.29487	0.211917	0.747912	-5.14313	3.49863	3.21927	4.39908	4.11935	3.99546	4.02701
C5orf24	0.00369414	6.12677	0.0353954	0.972159	0.992622	-6.44235	6.14485	6.09485	6.14612	6.05744	6.15024	6.16714
C5orf25	-0.405024	2.17447	-1.26181	0.223307	0.752019	-4.80119	2.16678	1.58455	2.14885	2.57983	2.0793	2.48749
C5orf28	0.160265	3.22467	0.616638	0.545283	0.903962	-5.57587	3.53762	2.89122	3.4795	3.13084	2.73981	3.56902
C5orf30	-0.227806	1.37657	-0.459222	0.651635	0.934148	-5.1697	1.83237	0.796058	1.19192	0.854002	1.03199	2.55308
C5orf32	-0.10056	6.52075	-0.744912	0.466051	0.87448	-6.21651	6.13853	6.62895	6.64168	6.35569	6.63487	6.72478
C5orf33	-0.584662	3.25698	-2.49534	0.0226515	0.392516	-3.2516	3.09016	2.62203	3.17055	3.34339	3.56804	3.74773
C5orf34	-1.18507	-0.717264	-1.27713	0.217973	0.750477	-4.5297	-1.10623	0.143981	-2.89554	0.323487	0.584531	-1.35381
C5orf35	-0.237098	-0.0178646	-0.346186	0.733263	0.95518	-4.92941	-1.10623	0.796058	-0.088185	0.323487	-0.552972	0.520658
C5orf39	0.570007	2.47377	1.84736	0.0813919	0.597656	-4.16048	3.09016	2.54608	2.65905	1.67712	2.25438	2.61582
C5orf4	-1.1992	3.74688	-5.16106	6.79909e-05	0.010433	1.6794	3.28608	3.52645	2.65905	4.58819	4.30501	4.11651
C5orf41	-0.236148	4.17345	-1.37785	0.185334	0.719014	-5.11619	3.9953	4.02313	4.13788	4.50229	4.24404	4.13804
C5orf42	-0.249263	4.87955	-1.70461	0.105665	0.629644	-4.83087	4.91613	4.82044	4.53909	5.11356	4.926	4.96209
C5orf43	-0.0814176	5.94974	-0.713688	0.484677	0.882605	-6.15505	5.81263	5.95501	5.95933	5.97693	5.86993	6.12462
C5orf44	-0.934639	1.73491	-2.1794	0.0429919	0.503919	-3.66785	0.478729	1.42409	1.85935	2.51111	1.64866	2.48749
C5orf45	-0.18138	2.41258	-0.610076	0.549524	0.905046	-5.36286	2.06369	2.09151	2.77689	2.43896	2.61695	2.48749
C5orf51	0.130264	4.62696	0.854646	0.404108	0.851639	-5.77071	4.8245	4.70295	4.55567	4.70046	4.40122	4.57693
C5orf53	-0.507993	1.07459	-0.983786	0.33841	0.827395	-4.83198	0.478729	0.143981	1.74832	1.79742	1.51742	0.761666
C5orf54	-0.279474	-0.159197	-0.394355	0.698005	0.945739	-4.89985	0.768235	-1.07841	-0.573612	-0.52451	0.584531	-0.131418
C5orf55	-0.253499	1.35914	-0.591454	0.561656	0.906983	-5.11194	1.39627	0.506551	1.74832	1.40149	1.64866	1.45354
C5orf56	0.529169	3.7745	2.51217	0.021875	0.388217	-3.29054	3.87866	3.77957	4.43538	3.45734	3.46495	3.63108
C6orf1	0.0226158	6.58701	0.210425	0.835727	0.973122	-6.48457	6.53522	6.51405	6.7429	6.45048	6.59067	6.68876
C6orf105	0.530404	1.67621	1.2274	0.235664	0.757506	-4.74621	2.16678	1.42409	2.23374	1.06045	0.825539	2.34663
C6orf106	0.0723453	7.74146	0.708208	0.487991	0.882929	-6.35836	7.70862	7.6461	7.9756	7.59547	7.75355	7.76945
C6orf108	0.0277416	4.24201	0.152827	0.880254	0.977464	-6.01933	4.15429	4.20699	4.39908	3.94798	4.54295	4.20078
C6orf114	0.376097	1.41999	0.851793	0.405648	0.852307	-4.98783	0.768235	1.86019	2.14885	1.40149	1.37303	0.968117
C6orf115	-0.0711039	8.22415	-0.520404	0.609197	0.92177	-6.50434	7.83921	8.22461	8.49946	8.03085	8.29565	8.45515
C6orf120	0.625922	2.89436	2.47601	0.0235757	0.395442	-3.25447	3.14169	3.06455	3.40824	2.28285	2.67969	2.78915
C6orf125	0.0610053	3.46617	0.291082	0.774354	0.961761	-5.78023	3.61258	3.21927	3.64362	3.5286	3.46495	3.32801
C6orf129	0.0852175	4.25057	0.505513	0.619403	0.926232	-5.90711	4.07699	4.43466	4.36185	4.2725	4.28497	4.07245
C6orf130	-0.383474	3.73112	-1.94333	0.0679677	0.567624	-4.22808	3.49863	3.60341	3.51385	3.92175	4.15852	3.69058
C6orf136	0.030446	1.15802	0.0673547	0.94705	0.987487	-5.19553	0.768235	1.24352	1.49678	0.612994	1.37303	1.45354
C6orf138	-0.494341	2.79096	-1.96136	0.0656778	0.563748	-4.04102	2.3532	2.54608	2.71917	3.13084	2.95799	3.03851
C6orf141	-0.417218	0.732396	-0.791732	0.438945	0.864377	-4.89124	0.478729	0.506551	0.563892	1.24103	1.37303	0.231152
C6orf145	-0.21286	5.03142	-1.27665	0.218137	0.750477	-5.43424	4.54721	4.94396	5.26937	4.98011	5.15301	5.29485
C6orf155	-0.738092	0.213642	-1.23052	0.234522	0.757026	-4.57989	-0.369268	0.506551	-0.573612	0.612994	0.584531	0.520658
C6orf162	-0.490412	2.17504	-1.52703	0.144333	0.681487	-4.51628	1.95266	1.86019	1.96244	2.70815	2.55136	2.01542
C6orf165	-1.48115	0.422986	-2.40891	0.0270665	0.420726	-3.60494	-0.369268	0.796058	-1.31058	1.24103	1.03199	1.14869
C6orf170	-0.0645236	0.931284	-0.124547	0.902279	0.981341	-5.13772	1.95266	0.506551	0.274385	1.06045	1.03199	0.761666
C6orf192	-1.07605	2.96618	-3.28945	0.00412436	0.162617	-1.8556	1.55673	2.46591	3.21298	3.17593	3.75446	3.63108
C6orf203	-0.0205309	4.64141	-0.137539	0.892149	0.980247	-6.12442	4.60342	4.57503	4.71179	4.48448	4.79044	4.68328
C6orf204	0.0983157	3.8913	0.488565	0.631116	0.929544	-5.82038	4.10322	3.93654	3.79096	4.09608	3.46495	3.95604
C6orf211	0.286958	2.38631	0.959097	0.350362	0.832795	-5.12415	2.66636	2.19461	2.71917	1.90845	2.4105	2.41878
C6orf225	-0.652776	1.72128	-1.57099	0.133796	0.667877	-4.40323	0.768235	1.42409	1.96244	1.90845	1.64866	2.61582
C6orf226	-0.237787	2.95669	-0.795828	0.436622	0.863515	-5.38626	2.16678	3.06455	3.25421	2.82599	3.53449	2.89412
C6orf35	-0.105195	5.08326	-0.599329	0.556509	0.906983	-6.05728	4.74343	4.89887	5.43089	4.87466	5.38719	5.16451
C6orf47	0.185042	4.6164	1.17031	0.257314	0.776527	-5.46503	4.50848	4.68535	4.91824	4.57141	4.6408	4.37411
C6orf48	-0.157837	5.34965	-1.16671	0.258726	0.776783	-5.62672	5.16055	5.11141	5.52652	5.49786	5.38719	5.41437
C6orf57	0.208531	2.11863	0.586718	0.564763	0.908125	-5.30269	2.16678	2.38102	2.14885	1.40149	1.87999	2.73365
C6orf62	0.245574	6.8691	2.46983	0.0238784	0.397812	-3.8352	6.94361	7.05602	6.97637	6.84879	6.62295	6.76686
C6orf64	-0.217317	2.99711	-0.880128	0.390523	0.846853	-5.33405	2.80066	3.21927	2.65905	3.17593	3.23362	2.89412
C6orf70	0.273557	1.56007	0.613455	0.547338	0.904187	-5.15292	1.39627	1.58455	2.05866	1.54588	2.25438	0.520658
C6orf72	0.085196	7.66886	0.84059	0.411732	0.853852	-6.25062	7.9336	7.59283	7.60928	7.61811	7.61595	7.64337
C6orf89	0.0148373	6.21499	0.144135	0.887014	0.979993	-6.44599	6.1945	6.24652	6.22599	6.2647	6.14469	6.21351
C7orf11	0.12511	3.47917	0.580394	0.568928	0.909137	-5.66366	3.49863	3.44515	3.67432	3.13084	3.72501	3.40108
C7orf23	-1.20614	0.548372	-1.62336	0.122095	0.656739	-4.29716	1.21569	-2.66337	1.19192	1.06045	1.03199	1.45354
C7orf26	-0.158915	3.35347	-0.707399	0.488481	0.882929	-5.5518	3.14169	3.11799	3.5474	3.17593	3.60083	3.53696
C7orf28B	-0.301592	3.24763	-1.127	0.274712	0.785572	-5.17353	2.92351	2.62203	3.70437	3.13084	3.60083	3.50417
C7orf30	0.0147952	3.8455	0.0808206	0.936487	0.986162	-5.921	3.8166	3.81236	3.92464	3.97374	3.66426	3.88141
C7orf36	-0.387832	1.80019	-1.10287	0.284779	0.790935	-4.87505	1.21569	1.72894	1.85935	1.90845	1.98308	2.10562
C7orf40	-0.551557	2.1996	-1.71086	0.104485	0.628582	-4.29974	1.70112	2.46591	1.62802	2.43896	2.61695	2.34663
C7orf41	-0.121576	2.73505	-0.466948	0.646204	0.932401	-5.51714	2.73507	2.38102	2.88582	2.93492	2.79753	2.67594
C7orf42	-0.0444335	6.43062	-0.329853	0.745363	0.957731	-6.43117	6.15743	6.4054	6.65713	6.19522	6.57011	6.59845
C7orf43	0.490963	1.32401	1.15406	0.263742	0.777016	-4.75142	1.39627	1.42409	1.85935	0.854002	1.64866	0.761666
C7orf44	0.0195871	3.17535	0.0742694	0.941625	0.986162	-5.73812	2.73507	3.40272	3.40824	2.76827	3.56804	3.16975
C7orf46	-0.0263549	1.28055	-0.0620662	0.951202	0.988435	-5.22601	1.21569	0.796058	1.74832	1.40149	1.21256	1.30915
C7orf47	-0.0791754	3.72831	-0.404834	0.690425	0.945283	-5.81206	3.71819	3.74602	3.61225	3.49341	3.89328	3.90672
C7orf49	-0.157787	1.92801	-0.455909	0.653971	0.934821	-5.31005	2.06369	1.72894	1.74832	2.36302	2.0793	1.58479
C7orf50	0.126982	6.65977	1.17452	0.255666	0.774637	-5.83019	6.88434	6.62434	6.66097	6.72531	6.58248	6.48119
C7orf51	0.372947	0.71965	0.663088	0.515773	0.894032	-4.95202	1.00924	0.506551	1.19192	0.854002	-0.552972	1.30915
C7orf55	-0.418107	4.07075	-1.84944	0.0810779	0.597656	-4.43908	3.41733	3.84442	4.30413	3.92175	4.34427	4.59261
C7orf58	-0.837921	1.02027	-1.78128	0.0919441	0.614558	-4.14482	0.768235	0.796058	0.274385	1.06045	1.51742	1.70508
C7orf59	-0.00387779	6.31256	-0.036866	0.971002	0.992622	-6.47022	6.41994	6.24051	6.27188	6.39435	6.24663	6.30202
C7orf60	0.122047	3.78447	0.639613	0.530574	0.898672	-5.71	3.75175	3.74602	4.02332	3.92175	3.63289	3.63108
C7orf64	-0.09756	2.91994	-0.379326	0.708935	0.950034	-5.60165	2.86339	2.69418	3.0352	3.03621	3.27485	2.61582
C7orf68	-0.0133381	5.29574	-0.106499	0.916378	0.982664	-6.27938	5.19755	5.30817	5.35713	5.30838	5.38719	5.21604
C7orf70	0.37662	2.94991	1.6024	0.126671	0.662256	-4.56475	3.03672	3.11799	3.25421	2.70815	2.73981	2.84259
C8orf33	-0.101425	4.07065	-0.580019	0.569174	0.909137	-5.81933	4.02305	4.23144	3.81871	4.14225	4.11378	4.09465
C8orf37	0.2544	1.72518	0.681417	0.504381	0.889661	-5.15753	2.263	1.98048	1.35239	1.40149	1.76896	1.58479
C8orf38	-0.173649	2.52635	-0.551927	0.587864	0.914101	-5.42224	1.70112	2.76289	2.83238	2.64542	2.48265	2.73365
C8orf4	0.387749	2.78352	1.39715	0.179549	0.716645	-4.78144	3.19145	2.46591	3.25421	2.64542	2.4105	2.73365
C8orf40	0.540204	2.92003	2.12697	0.0476759	0.51867	-3.81367	2.98123	3.56544	3.0352	2.64542	2.73981	2.55308
C8orf41	-0.587557	2.56695	-1.91766	0.0713505	0.578409	-4.07274	2.80066	2.19461	1.85935	2.82599	2.55136	3.16975
C8orf44	0.345895	0.869066	0.684076	0.50274	0.888574	-4.96949	1.00924	1.58455	0.563892	1.24103	0.295025	0.520658
C8orf48	0.485732	1.50805	1.2481	0.228168	0.75404	-4.70049	1.95266	1.98048	1.35239	1.24103	1.21256	1.30915
C8orf55	-0.711102	1.4411	-1.81744	0.0860306	0.603031	-4.10966	1.00924	1.24352	1.01135	1.79742	1.76896	1.81611
C8orf58	-0.328786	2.61358	-1.05352	0.306201	0.80556	-5.09268	2.92351	2.19461	2.23374	2.70815	3.27485	2.34663
C8orf59	-0.172241	3.99469	-0.847182	0.408145	0.853737	-5.61581	3.78454	3.93654	3.99928	3.78292	4.5088	3.95604
C8orf76	0.0236707	3.58601	0.109499	0.914032	0.982407	-5.84791	3.49863	4.02313	3.29428	3.59651	3.53449	3.56902
C8orf82	0.172862	3.4374	0.83551	0.41451	0.854371	-5.4838	3.49863	3.67648	3.40824	3.17593	3.42888	3.43627
C8orf83	-0.0983676	3.02513	-0.392509	0.699344	0.945739	-5.62571	2.98123	2.62203	3.29428	3.30331	3.05584	2.89412
C9orf100	-1.59773	-0.675341	-1.84942	0.0810802	0.597656	-4.21982	-0.369268	-1.07841	-2.89554	0.612994	-0.552972	0.231152
C9orf102	0.156722	4.33452	0.874778	0.39335	0.848354	-5.68172	4.46867	4.57503	4.20249	4.31343	4.49142	3.95604
C9orf103	-0.30545	3.45808	-1.34855	0.194396	0.73009	-4.98325	3.23954	3.00905	3.64362	3.78292	3.35392	3.71944
C9orf114	0.173946	6.48393	1.50668	0.14944	0.685685	-5.39308	6.77028	6.4054	6.537	6.31595	6.54927	6.32567
C9orf116	0.243772	-0.445589	0.262865	0.795674	0.964544	-4.88529	-0.369268	0.796058	-1.31058	0.323487	-2.8749	0.761666
C9orf119	-0.0603424	5.79702	-0.432613	0.670494	0.940114	-6.29033	5.89	5.65404	5.7591	5.49786	6.05879	5.92231
C9orf123	0.105014	4.46619	0.592513	0.560963	0.906983	-5.9157	4.77641	4.27914	4.50534	4.11935	4.5088	4.60812
C9orf130	-1.20338	0.188128	-1.7652	0.0946867	0.615583	-4.19628	0.478729	-0.341446	-1.31058	-0.0390829	1.37303	0.968117
C9orf133	-0.085641	2.34776	-0.26753	0.792137	0.96424	-5.47919	1.83237	2.69418	2.38986	2.01154	2.73981	2.41878
C9orf140	0.826983	0.252055	1.00963	0.326206	0.819537	-4.71415	1.00924	0.796058	0.274385	-2.84644	0.825539	1.45354
C9orf142	1.06354	1.39662	2.59585	0.0183726	0.354653	-3.15559	2.06369	1.98048	1.74832	1.24103	0.584531	0.761666
C9orf150	-0.173885	2.77363	-0.634238	0.533996	0.900267	-5.44371	2.3532	2.76289	2.93735	2.57983	2.79753	3.21097
C9orf156	-0.0396704	2.93561	-0.16569	0.870269	0.976333	-5.66078	3.03672	2.82848	2.88582	2.76827	3.10238	2.99196
C9orf16	-0.400562	1.90628	-1.17167	0.256781	0.775976	-4.83596	1.70112	2.09151	1.35239	2.19796	2.0793	2.01542
C9orf167	-0.119368	7.14831	-0.991792	0.334596	0.825744	-6.0713	7.18071	7.09984	6.98863	6.90678	7.4323	7.2816
C9orf21	0.179071	4.82626	1.25388	0.226111	0.75279	-5.41893	5.01616	4.83647	4.89236	4.90176	4.68734	4.62347
C9orf23	-0.136101	3.08438	-0.580258	0.569017	0.909137	-5.55675	2.80066	3.11799	3.12683	2.93492	3.31492	3.21097
C9orf25	0.127389	5.98613	1.08689	0.291591	0.795387	-5.83245	6.0469	5.8641	6.23116	5.88488	5.96745	5.92231
C9orf3	-0.159026	3.85795	-0.833048	0.41586	0.854371	-5.59206	3.61258	3.84442	3.87264	4.11935	3.69496	4.00374
C9orf30	0.196349	5.77709	1.71667	0.103396	0.626736	-4.98623	5.84408	5.99126	5.79446	5.61709	5.75081	5.66485
C9orf37	-0.289193	0.19826	-0.485934	0.632945	0.929544	-4.92862	0.116159	0.143981	-0.088185	-0.0390829	0.825539	0.231152
C9orf40	0.254091	3.03248	0.925495	0.367091	0.840948	-5.30854	3.49863	2.95134	3.0352	2.51111	3.46495	2.73365
C9orf41	0.195258	3.48094	0.859344	0.40158	0.851639	-5.47626	3.61258	3.48637	3.64362	2.98645	3.35392	3.80269
C9orf46	0.157987	1.85649	0.399332	0.694401	0.945449	-5.31399	1.95266	2.38102	1.49678	2.51111	1.21256	1.58479
C9orf5	-0.049893	7.09864	-0.495908	0.626029	0.928053	-6.43595	7.22618	6.94949	7.04551	7.07986	7.20858	7.08221
C9orf6	-0.699859	2.23606	-1.81862	0.0858423	0.603031	-4.16445	2.3532	0.796058	2.46201	2.70815	2.25438	2.84259
C9orf64	0.325398	4.0257	1.78712	0.090965	0.613241	-4.52788	4.29749	4.23144	4.04697	3.97374	3.60083	4.00374
C9orf66	-0.0394685	0.640798	-0.0646857	0.949145	0.988005	-5.07921	0.478729	0.796058	0.563892	0.854002	1.76896	-0.616845
C9orf68	-0.562764	1.80183	-1.41732	0.173662	0.710495	-4.57862	1.83237	1.98048	0.8049	2.43896	1.64866	2.10562
C9orf69	0.165392	6.99589	1.57957	0.131818	0.666071	-5.34574	6.92902	7.08984	7.21429	6.80999	7.03649	6.8957
C9orf7	0.0732338	3.07078	0.311819	0.758802	0.961125	-5.66625	2.92351	3.00905	3.37125	3.13084	2.90646	3.08359
C9orf72	-0.134253	1.96485	-0.391495	0.70008	0.945739	-5.34264	1.55673	1.98048	2.14885	1.67712	2.0793	2.34663
C9orf78	0.0829056	6.80263	0.863571	0.399315	0.851639	-6.1547	6.88812	6.88545	6.76088	6.74789	6.75628	6.77719
C9orf80	0.190638	4.6936	1.17334	0.256127	0.775085	-5.47966	4.94543	4.51654	4.89236	4.80461	4.59271	4.40995
C9orf82	0.0852809	5.29779	0.647657	0.525476	0.896747	-6.07455	5.35865	5.16317	5.49248	5.14792	5.32967	5.29485
C9orf85	-0.0792405	4.12562	-0.457072	0.653151	0.934531	-5.89623	4.29749	3.99484	3.97482	4.09608	4.09088	4.29963
C9orf86	-0.106275	7.43996	-1.17459	0.25564	0.774637	-5.90396	7.43163	7.38511	7.34406	7.55124	7.49251	7.43518
C9orf89	-0.197853	4.85303	-1.04363	0.310631	0.807031	-5.64905	4.22767	4.83647	5.17592	5.06645	4.79044	5.02123
C9orf9	-0.604952	1.05293	-1.29797	0.210871	0.747831	-4.59463	1.21569	0.796058	0.274385	1.54588	1.03199	1.45354
C9orf91	-0.130208	1.33224	-0.299664	0.767906	0.961192	-5.20561	1.55673	1.03707	1.19192	1.79742	1.64866	0.761666
C9orf93	-0.344617	0.957485	-0.739865	0.469032	0.875999	-4.95702	1.00924	0.796058	0.563892	1.40149	0.825539	1.14869
C9orf95	0.132694	2.92388	0.539297	0.596366	0.916517	-5.53643	2.98123	3.06455	2.93735	2.57983	2.85302	3.12732
CA5B	0.631111	1.22865	1.39168	0.181173	0.716921	-4.53349	1.55673	1.72894	1.35239	1.67712	0.295025	0.761666
CAB39	-0.101595	4.69642	-0.600192	0.555946	0.906983	-5.96708	4.50848	4.55579	4.86601	4.44818	4.79044	5.00959
CAB39L	0.823895	1.8134	2.38926	0.0281768	0.427861	-3.37741	2.263	2.09151	2.31391	1.54588	1.21256	1.45354
CABIN1	-0.100745	4.80739	-0.704388	0.490309	0.884158	-5.92676	4.76001	4.89887	4.62016	4.94146	4.76172	4.86213
CABLES1	0.105271	5.90957	0.802298	0.432966	0.862281	-6.08207	5.71395	6.06114	6.10728	5.68884	6.04694	5.8393
CABLES2	0.484192	1.49447	0.967271	0.346373	0.829694	-4.92385	0.478729	2.76289	1.96244	1.24103	1.21256	1.30915
CABP4	0.485214	1.91152	1.37836	0.185178	0.719014	-4.64013	2.3532	2.38102	1.74832	1.90845	1.76896	1.30915
CABYR	0.947944	0.457542	1.66331	0.113763	0.645946	-4.26409	1.00924	1.24352	0.563892	0.612994	-0.552972	-0.131418
CACHD1	0.664674	1.35722	1.30509	0.208488	0.747101	-4.62674	2.3532	0.506551	2.14885	1.24103	1.37303	0.520658
CACNA1A	-0.255581	0.767901	-0.446557	0.660582	0.937024	-5.03922	1.00924	1.58455	-0.573612	0.854002	0.584531	1.14869
CACNA2D1	0.314839	5.42025	2.15656	0.0449773	0.513672	-4.20843	5.28035	5.64497	5.80143	5.18147	5.16402	5.44924
CACNA2D4	0.038182	-0.642688	0.0426941	0.966421	0.991364	-4.87684	-2.6912	0.506551	0.274385	-1.26148	-0.0675454	-0.616845
CACNB3	0.285266	4.30544	1.65651	0.115147	0.648534	-4.77885	4.22767	4.68535	4.43538	3.99905	4.30501	4.18017
CACNG6	-0.277463	2.74681	-0.962421	0.348736	0.832005	-5.20425	3.23954	2.46591	2.14885	2.93492	2.79753	2.89412
CACNG8	-0.485958	3.1943	-1.79551	0.0895752	0.610329	-4.34372	2.3532	3.21927	3.25421	3.78292	3.42888	3.12732
CACYBP	0.0465432	6.49035	0.457726	0.652689	0.934531	-6.38776	6.56855	6.44776	6.52442	6.37515	6.54927	6.47697
CAD	0.126807	4.28167	0.798136	0.435315	0.863515	-5.72987	4.34223	4.43466	4.26433	4.25159	4.13633	4.2609
CADPS2	0.144219	5.16993	1.07923	0.294898	0.796773	-5.68462	5.30316	5.35343	5.076	5.19248	5.09664	4.99786
CALCOCO1	-0.339403	2.37086	-1.20528	0.243882	0.765469	-4.8972	2.16678	2.29082	2.14885	2.57983	2.55136	2.48749
CALCOCO2	0.0862723	7.11512	0.918797	0.37049	0.841737	-6.13736	7.19297	7.22385	7.06011	7.06795	7.07201	7.07385
CALCRL	-0.110266	5.52058	-0.656032	0.520198	0.895302	-6.11389	5.2918	5.15041	5.93418	5.42503	5.56389	5.75819
CALD1	0.13155	8.98135	1.58011	0.131694	0.666071	-5.46661	9.12619	9.00684	9.00872	8.90552	8.89121	8.94959
CALHM2	0.223719	2.5809	0.852367	0.405338	0.852262	-5.25342	2.59421	2.76289	2.71917	2.43896	2.55136	2.41878
CALM1	-0.265762	10.2846	-2.84764	0.010773	0.273903	-3.26077	10.3047	10.1598	9.99149	10.5425	10.3912	10.3179
CALM2	0.161994	9.3289	1.85175	0.0807301	0.597656	-5.06519	9.27567	9.49996	9.45402	9.19761	9.23134	9.31478
CALM3	-0.0365193	10.2328	-0.384907	0.704868	0.947939	-6.65101	10.0467	10.2056	10.3903	10.2049	10.1744	10.3748
CALML4	0.21849	2.51302	0.730113	0.474825	0.878228	-5.32063	2.92351	2.29082	2.65905	2.10776	2.25438	2.84259
CALR	-0.0282603	10.5059	-0.32046	0.752352	0.959672	-6.68416	10.5693	10.4509	10.4558	10.3635	10.5386	10.6573
CALU	0.110955	8.6243	1.33553	0.198537	0.734414	-5.78172	8.70915	8.68922	8.64119	8.60219	8.5696	8.53442
CAMK1	0.531103	3.51402	2.29109	0.0343904	0.466267	-3.63267	3.9953	3.96598	3.40824	3.21965	2.95799	3.53696
CAMK2D	-0.0299718	5.06998	-0.228652	0.821747	0.968827	-6.2092	5.17299	4.98768	5.00533	5.14792	5.06174	5.04422
CAMK2G	-0.377705	3.67653	-1.77486	0.0930303	0.614558	-4.46961	3.78454	3.40272	3.29428	3.72342	3.69496	4.15926
CAMK2N1	0.448871	3.46521	2.09059	0.0511944	0.525188	-3.9523	3.96702	3.71167	3.40824	3.26209	3.19119	3.25105
CAMKK2	-0.0905339	5.94848	-0.75549	0.45984	0.871579	-6.12409	5.71395	5.87966	6.10728	6.06346	5.96745	5.95907
CAMLG	0.00578257	6.56681	0.0556343	0.956253	0.989295	-6.50325	6.70755	6.51405	6.49032	6.49118	6.55346	6.64431
CAMSAP1	-0.0525938	4.44075	-0.303714	0.764868	0.961192	-6.03639	4.40684	4.39191	4.43538	4.68494	4.60892	4.11651
CAMSAP1L1	0.0360418	6.87042	0.327326	0.747241	0.957782	-6.48427	7.01444	6.83448	6.81699	7.05292	6.68925	6.81444
CAMTA1	-0.130077	3.44476	-0.616183	0.545577	0.903962	-5.63269	3.19145	3.35899	3.58019	3.38238	3.46495	3.69058
CAMTA2	-0.128249	4.48883	-0.855043	0.403894	0.851639	-5.73502	4.52797	4.34785	4.39908	4.58819	4.5088	4.56107
CAND1	-0.111834	5.72009	-0.956092	0.351837	0.83406	-5.91402	5.52312	5.78371	5.68566	5.8082	5.71381	5.80606
CAND2	-0.044999	1.05792	-0.0820872	0.935494	0.986162	-5.17047	1.55673	1.72894	-0.088185	1.54588	0.295025	1.30915
CANT1	0.287325	7.26719	3.17382	0.00531397	0.191335	-2.46293	7.43937	7.43597	7.35831	7.10921	7.12087	7.13938
CANX	0.0910317	9.54852	1.12443	0.275772	0.786397	-6.06721	9.64726	9.53476	9.60007	9.49369	9.47355	9.54176
CAP1	0.034698	7.84246	0.374424	0.712514	0.951032	-6.54911	7.85666	7.94857	7.776	7.71676	7.85557	7.90122
CAP2	0.222714	3.82743	1.08639	0.291807	0.795387	-5.36001	4.10322	3.84442	3.87264	3.97374	3.31492	3.85564
CAPG	0.512613	4.5225	3.37037	0.00345185	0.153748	-1.75227	4.79262	4.88352	4.6667	4.35323	4.15852	4.2804
CAPN1	-0.144037	7.0004	-1.46054	0.161575	0.703036	-5.5109	6.93634	6.88159	6.9671	7.04686	6.96588	7.20461
CAPN10	-0.247346	2.8594	-0.876149	0.392624	0.848158	-5.30188	2.80066	2.69418	2.71917	2.43896	3.46495	3.03851
CAPN11	-0.552854	2.27313	-1.6331	0.120018	0.653965	-4.4049	1.55673	2.19461	2.23374	2.01154	2.85302	2.78915
CAPN2	-0.0286235	7.62349	-0.271692	0.788986	0.963831	-6.56831	7.78149	7.56424	7.48275	7.8073	7.59372	7.51141
CAPN5	0.192875	2.20918	0.507107	0.618307	0.92547	-5.36277	1.83237	3.06455	2.05866	1.40149	2.4105	2.48749
CAPN7	0.219305	4.40179	1.38279	0.183837	0.717335	-5.16643	4.46867	4.39191	4.6667	4.20884	4.26465	4.40995
CAPNS1	0.0277001	8.32167	0.329543	0.745593	0.957731	-6.59301	8.36069	8.33027	8.31574	8.29503	8.34729	8.281
CAPRIN1	-0.120811	8.09048	-1.31652	0.204708	0.741335	-5.77833	8.07119	7.90743	8.11079	8.08946	8.12721	8.23678
CAPRIN2	-0.110447	3.415	-0.53277	0.600784	0.91788	-5.67027	3.19145	3.40272	3.4795	3.49341	3.35392	3.56902
CAPS	0.487221	-0.0241926	0.728376	0.475861	0.879093	-4.81879	0.768235	0.506551	-0.573612	0.323487	-0.552972	-0.616845
CAPZA1	-0.133348	7.6877	-1.2322	0.23391	0.756916	-5.85558	7.37085	7.73644	7.75461	7.65838	7.74624	7.8597
CAPZA2	-0.240796	6.78694	-2.21998	0.0396606	0.490061	-4.28603	6.66855	6.50905	6.81699	6.89334	7.03948	6.79424
CAPZB	0.0529695	8.60497	0.521665	0.608337	0.921277	-6.5231	8.54422	8.49334	8.85475	8.46815	8.62743	8.64196
CARD10	0.0997715	5.17645	0.726008	0.477276	0.879227	-5.99545	5.04351	5.40809	5.22858	5.21426	4.98929	5.17497
CARD16	0.119471	5.71338	0.904691	0.377716	0.842071	-5.96058	5.89752	5.81641	5.61621	5.48895	5.56389	5.89728
CARD6	0.137067	5.23556	0.927499	0.366079	0.840948	-5.8448	5.52312	5.04399	5.33808	5.35813	5.16402	4.98604
CARD8	-0.223857	5.72761	-1.60739	0.125568	0.661171	-5.13614	5.59882	5.77542	5.47515	6.05744	5.90973	5.54907
CARHSP1	0.0825063	6.08805	0.745876	0.465483	0.87448	-6.15514	6.06035	6.22232	6.10728	5.91843	6.15024	6.06966
CARKD	-0.140899	2.09052	-0.407553	0.688463	0.944712	-5.36955	1.70112	2.29082	2.05866	2.10776	2.67969	1.70508
CARM1	0.13268	5.12559	0.83499	0.414794	0.854371	-5.90097	5.41209	5.17583	4.9932	5.38718	4.85981	4.92541
CARS	0.0520808	6.57813	0.519067	0.610111	0.921855	-6.36831	6.66855	6.56304	6.58222	6.52207	6.48485	6.64807
CARS2	0.331544	4.43149	2.02481	0.0581608	0.543467	-4.24201	4.60342	4.80423	4.39908	4.11935	4.34427	4.31861
CASC3	0.00823008	7.30426	0.0735675	0.942175	0.986162	-6.57851	7.27603	7.18368	7.46091	7.36667	7.46161	7.07664
CASC4	-0.119062	5.30443	-0.947961	0.355847	0.835682	-5.83951	5.3695	5.22537	5.14338	5.41566	5.36827	5.3044
CASC5	-0.291425	3.91072	-1.58318	0.130993	0.666071	-4.78977	3.84796	3.87579	3.58019	4.20884	4.01992	3.93159
CASD1	-0.0863739	3.65344	-0.353816	0.727635	0.953386	-5.81044	3.90872	3.06455	3.84593	3.30331	3.86657	3.93159
CASK	0.1339	4.36743	0.837563	0.413386	0.854371	-5.72056	4.63972	4.32531	4.34286	4.31343	4.26465	4.31861
CASKIN2	-0.160822	3.80043	-0.692574	0.497517	0.88575	-5.6785	4.17917	3.11799	3.84593	4.07243	3.83935	3.74773
CASP1	0.318687	4.72501	2.12557	0.0478063	0.51867	-4.13313	4.65753	4.97325	5.01735	4.53727	4.52598	4.63866
CASP10	-0.125026	6.04756	-1.12913	0.273836	0.785572	-5.79614	5.86722	5.96962	6.11289	6.11066	6.17222	6.05275
CASP12	-0.44519	0.504038	-0.832941	0.415919	0.854371	-4.83682	0.116159	0.143981	0.563892	0.854002	0.584531	0.761666
CASP2	0.0964224	4.86601	0.650106	0.52393	0.896508	-5.97788	5.07035	5.00196	4.68189	4.92835	4.71756	4.79594
CASP3	0.0578222	5.36447	0.45902	0.651777	0.93424	-6.19317	5.25717	5.41878	5.50106	5.24632	5.3491	5.41437
CASP4	0.465579	5.4467	3.72909	0.00156164	0.091611	-1.12156	5.69682	5.66306	5.67811	5.35813	5.03799	5.2461
CASP6	0.253293	5.18773	1.86389	0.0789241	0.595783	-4.65127	5.52312	5.15041	5.26937	5.14792	5.02597	5.00959
CASP7	0.236492	5.95585	2.09198	0.0510554	0.525188	-4.40907	6.13853	5.96962	6.11289	5.89165	5.7063	5.91609
CASP8	-0.0245027	3.44795	-0.120674	0.905302	0.981341	-5.80868	3.49863	3.44515	3.37125	3.34339	3.42888	3.60039
CASP8AP2	-0.096787	4.86318	-0.621075	0.542425	0.90396	-5.99434	4.8557	4.95868	4.63584	5.17037	4.8462	4.71228
CASP9	-0.185911	2.83509	-0.664276	0.51503	0.893373	-5.44211	2.16678	3.00905	3.0352	2.70815	3.14747	2.94387
CAST	0.0109752	8.61885	0.122544	0.903842	0.981341	-6.65626	8.75434	8.62145	8.49839	8.64692	8.59016	8.60184
CASZ1	1.29681	1.64898	3.2703	0.00430148	0.165991	-2.17835	2.16678	2.69418	2.05866	0.612994	1.21256	1.14869
CAT	-0.086935	5.05938	-0.640764	0.529843	0.898672	-6.02672	4.87105	5.12453	5.05283	5.0902	5.00162	5.21604
CATSPER1	-0.630677	-0.207449	-0.885609	0.387641	0.846681	-4.73446	0.116159	-0.341446	-1.31058	0.323487	0.584531	-0.616845
CAV1	0.0341507	11.3849	0.40281	0.691887	0.945283	-6.68173	11.4725	11.2556	11.4774	11.3081	11.3328	11.4628
CAV2	-0.0689379	8.10816	-0.675207	0.508224	0.890567	-6.40373	8.22841	7.896	8.09669	8.08208	8.0551	8.29065
CBARA1	-0.0403154	5.14031	-0.248691	0.806448	0.966211	-6.21984	4.77641	5.49144	5.09881	5.10193	5.04991	5.32332
CBFA2T2	-0.0636205	2.98472	-0.260858	0.797197	0.964955	-5.65524	3.14169	2.82848	2.88582	3.30331	2.90646	2.84259
CBFA2T3	-1.84102	-0.390705	-2.19186	0.0419427	0.5004	-3.96601	0.116159	-1.07841	-2.89554	0.612994	1.03199	-0.131418
CBFB	-0.0664751	4.70101	-0.451529	0.657063	0.935964	-6.04613	4.67513	4.5363	4.78394	4.84705	4.60892	4.75471
CBL	-0.109415	7.33633	-1.15293	0.264194	0.777016	-5.91986	7.15272	7.37417	7.31756	7.41918	7.34548	7.40885
CBLB	-0.309345	1.87198	-0.712136	0.485614	0.882929	-5.17003	1.70112	1.24352	2.14885	3.03621	1.64866	1.45354
[truncated: 10,027 more rows]

## Sheet: bpibet_results_withNormData
Feature	BI-PI:logFC	BI-PI:AveExpr	BI-PI:t	BI-PI:P.Value	BI-PI:adj.P.Val	BI-PI:B	X2.1BI	X8.2BI	X14.3BI	X5.1PI	X11.2PI	X17.3PI
5S_rRNA.118	0.856233	1.2161	1.72719	0.103792	0.595273	-4.27303	2.35271	1.24767	1.3462	0.884686	1.51111	-0.0457767
5S_rRNA.323	0.136281	1.76039	0.363926	0.720778	0.945533	-5.54483	2.4376	1.58871	1.47744	1.50136	2.01807	1.53919
5_8S_rRNA.3	1.63281	0.0295781	2.52942	0.0225691	0.330143	-3.36309	0.478239	1.42824	0.654322	-0.700276	-0.41489	-1.26817
7SK.215	0.972635	0.87531	1.53907	0.143738	0.65524	-4.44839	1.55624	1.04122	1.3462	-1.43724	1.35064	1.3948
7SK.30	-1.07838	-0.124829	-1.20001	0.247966	0.757592	-4.65028	0.478239	-1.07426	-1.46116	-1.43724	1.51111	1.23433
A2LD1	-0.0954933	0.385284	-0.165051	0.871015	0.971703	-5.22802	0.767746	0.510706	-0.238763	0.14772	1.17007	-0.0457767
A4GALT	-0.066189	4.25442	-0.383522	0.706487	0.943346	-6.24462	4.40635	4.08225	4.19229	4.42901	4.03137	4.38527
AAAS	0.0494407	1.65199	0.106869	0.91625	0.983008	-5.56889	2.66587	0.510706	1.81186	1.62165	1.90704	1.3948
AACS	0.110859	5.26084	0.717732	0.483488	0.877381	-6.29586	5.13486	5.14168	5.64388	5.11222	5.15192	5.38049
AAGAB	0.11823	5.31596	0.869785	0.397549	0.841535	-6.18604	5.1725	5.42293	5.5123	5.10192	5.33464	5.35144
AAK1	0.0510791	4.93486	0.346221	0.733783	0.947833	-6.42711	5.16006	4.96283	4.76766	4.75258	4.94266	5.02339
AAMP	0.0945567	7.26631	0.820469	0.424257	0.848994	-6.49349	7.11406	7.37833	7.44874	7.3967	7.05922	7.20079
AARS	-0.0597771	5.17564	-0.416305	0.682834	0.941037	-6.45207	5.2212	5.12868	5.078	4.98342	5.46775	5.17477
AARS2	-0.338551	1.90352	-0.909471	0.376881	0.831824	-5.2683	1.39578	2.09567	1.70877	1.73268	1.78674	2.70146
AARSD1	0.133957	4.22552	0.77107	0.452138	0.863325	-6.0123	4.3636	4.21115	4.2848	3.87261	4.27441	4.34654
AASDH	0.368856	3.06904	1.35683	0.194063	0.711645	-5.12253	3.1412	2.76705	3.77406	2.75916	3.04454	2.92823
AASDHPPT	0.164124	4.71461	1.14234	0.270469	0.775851	-5.78775	4.94494	4.74166	4.71543	4.67128	4.52057	4.69376
AASS	-0.252711	1.93162	-0.70172	0.493147	0.881223	-5.42655	1.70063	1.98464	1.70877	1.50136	2.12116	2.57313
AATF	-0.04555	4.67315	-0.290703	0.775092	0.956583	-6.38334	4.72617	4.8246	4.42149	4.72599	4.81008	4.53057
AATK	-0.332859	1.7025	-0.935847	0.363554	0.825943	-5.19562	1.55624	1.7331	1.3462	1.73268	1.6555	2.19126
AB019441.29	0.429202	1.99692	1.13585	0.273098	0.77782	-5.09177	1.83188	1.98464	2.78677	2.10708	1.17007	2.10106
ABCA10	-1.19873	-0.210099	-1.52199	0.147938	0.661342	-4.38768	-0.369758	-2.65922	0.413314	-0.21485	0.722613	0.847308
ABCA11P	0.132739	3.67079	0.680585	0.506068	0.88786	-5.92851	3.64816	3.99899	3.58324	3.54765	3.52997	3.71672
ABCA2	-0.484151	0.866722	-0.913453	0.374848	0.830937	-5.01446	1.55624	-0.337291	0.654322	1.06526	0.722613	1.53919
ABCA3	-0.0827722	6.30664	-0.73552	0.472891	0.87245	-6.45747	6.35544	6.16415	6.27355	6.36796	6.48477	6.19399
ABCA5	-0.0996273	5.63418	-0.80842	0.430954	0.852844	-6.29687	5.78809	5.4649	5.50463	5.70231	5.71851	5.62665
ABCA6	-1.01099	-0.63316	-1.10228	0.286985	0.785983	-4.67429	-1.10672	-2.65922	0.123807	-1.43724	0.433106	0.847308
ABCA7	0.0501981	1.92205	0.134484	0.894733	0.979244	-5.64464	2.35271	1.86434	1.70877	2.33535	1.17007	2.10106
ABCB1	-0.201833	4.2036	-1.02383	0.321465	0.806949	-5.78373	4.25083	4.32947	3.7483	4.09674	4.5941	4.20215
ABCB10	-0.712591	1.82901	-1.91534	0.0738856	0.543445	-4.11021	2.0632	1.58871	0.860773	2.33535	2.12116	2.00485
ABCB6	-1.09708	-0.691834	-1.2653	0.224258	0.737431	-4.56618	-2.69169	-0.337291	-0.72419	0.437227	0.433106	-1.26817
ABCB7	-0.115526	4.18306	-0.702807	0.492488	0.881223	-6.05043	4.04978	4.02728	4.2848	4.32652	4.25187	4.1581
ABCB8	-0.576941	2.67933	-2.09485	0.0528098	0.476874	-3.98997	2.51777	2.38517	2.31143	3.35283	2.68945	2.81929
ABCB9	-0.16389	-0.0528625	-0.251431	0.804749	0.963625	-5.12478	-0.369758	0.800212	-0.72419	0.437227	-0.41489	-0.0457767
ABCC1	0.0964381	4.28578	0.548906	0.590808	0.919005	-6.17488	4.48822	4.08225	4.40509	4.05461	4.48235	4.20215
ABCC10	-0.267463	4.21854	-1.3982	0.181533	0.697422	-5.36162	4.25083	3.71582	4.2485	4.13767	4.61191	4.34654
ABCC4	0.703317	2.16024	2.10682	0.0516216	0.473205	-3.88224	2.8629	2.62618	2.08317	1.50136	1.78674	2.10106
ABCC5	-0.226937	4.03206	-1.15027	0.267287	0.773889	-5.60797	4.02256	3.84858	3.87275	4.07583	4.53931	3.83337
ABCD3	-0.130302	3.98988	-0.623599	0.541864	0.902607	-6.05131	3.96653	4.05503	3.7483	3.87261	4.52057	3.77622
ABCD4	0.200366	3.69641	0.825223	0.421633	0.848994	-5.82854	3.28559	3.78372	4.2848	3.79797	3.37171	3.65466
ABCE1	0.166053	5.19528	1.06044	0.305021	0.800187	-5.98071	5.2212	5.32377	5.28927	5.26781	5.34533	4.7243
ABCF1	-0.0501591	7.39417	-0.519154	0.61091	0.924486	-6.71033	7.29558	7.3673	7.44072	7.39248	7.53348	7.33546
ABCF2	-0.171758	4.67734	-1.21564	0.242122	0.750729	-5.69607	4.60293	4.54045	4.63336	4.85431	4.66406	4.76892
ABCF3	0.345408	4.02835	1.85449	0.0825889	0.560166	-4.66918	4.52748	4.1352	3.96511	3.84816	3.83304	3.86111
ABCG1	-0.576079	1.88659	-1.5457	0.142137	0.654749	-4.60866	1.55624	2.29498	1.04134	2.40406	2.12116	1.90176
ABCG2	0.667549	2.92243	2.82598	0.0123611	0.234339	-2.78992	3.19096	3.12214	3.42962	2.53238	2.62073	2.63872
ABHD10	0.242299	4.07363	1.20056	0.247761	0.757452	-5.56422	3.87817	4.57919	4.15355	4.1577	3.70612	3.96705
ABHD11	0.0385503	4.17946	0.21412	0.833215	0.966701	-6.27679	4.17868	4.18627	4.2485	4.4935	3.97743	3.99236
ABHD12	-0.399576	3.99569	-2.25836	0.0385643	0.423487	-3.99642	3.90823	3.60757	3.87275	4.34412	4.08336	4.1581
ABHD13	0.273458	2.95727	1.1256	0.277284	0.779803	-5.35255	3.23905	2.76705	3.25766	2.81069	2.68945	2.97976
ABHD14A	-0.395276	1.68591	-0.94642	0.358304	0.824506	-5.17993	0.478239	1.7331	2.16334	1.93199	2.01807	1.79072
ABHD14B	0.0801519	5.23777	0.504348	0.621036	0.925448	-6.42381	5.1725	5.2173	5.43366	5.09154	4.94266	5.56893
ABHD15	0.14627	3.85512	0.727228	0.477813	0.874206	-5.94613	4.10273	3.81651	3.8487	3.42074	3.94968	3.99236
ABHD2	-0.362875	7.11371	-3.39636	0.0037824	0.116148	-2.29772	6.96474	7.08393	6.75316	7.22216	7.38859	7.2697
ABHD3	-0.419049	0.423618	-0.667004	0.514474	0.891521	-5.07546	0.767746	0.148136	-0.238763	0.884686	1.51111	-0.531204
ABHD4	-0.574565	2.46396	-1.82086	0.0877809	0.575469	-4.35897	2.66587	1.7331	2.16334	3.12754	2.39246	2.70146
ABHD5	-0.418589	2.622	-1.4051	0.17951	0.695435	-4.94774	2.1663	2.29498	2.73524	2.65022	2.54858	3.33669
ABHD6	-0.141028	2.38844	-0.451299	0.657958	0.935485	-5.69146	1.83188	2.62618	2.50847	2.81069	2.12116	2.43227
ABHD8	0.251534	2.76028	0.972383	0.345635	0.818432	-5.44755	2.59372	3.17367	2.88462	2.46965	2.62073	2.81929
ABI1	-0.0483127	5.50647	-0.388495	0.702879	0.942552	-6.52982	5.56098	5.5744	5.32457	5.58882	5.56239	5.42764
ABI2	-0.0328547	5.85383	-0.296379	0.770833	0.956508	-6.62353	5.85135	5.76285	5.89346	5.82642	5.84438	5.94453
ABI3	0.0546281	4.02875	0.292074	0.774062	0.956583	-6.2159	4.17868	4.10897	3.8964	4.09674	4.2057	3.68603
ABI3BP	-0.420649	2.48036	-1.38865	0.184367	0.699625	-4.93276	2.51777	1.86434	2.38015	2.46965	3.14582	2.50442
ABL1	0.256113	4.54393	1.34634	0.19735	0.714949	-5.50832	4.79213	4.65366	4.59051	4.39565	3.97743	4.85423
ABL2	-0.328794	6.66419	-3.17022	0.00606423	0.158437	-2.7163	6.47071	6.5182	6.50655	6.71758	6.96881	6.80329
ABLIM1	-0.145266	6.58786	-1.30303	0.211392	0.727924	-5.92549	6.68552	6.49813	6.36539	6.56838	6.76502	6.64472
ABLIM2	0.245813	0.596531	0.4176	0.681907	0.940923	-5.21749	0.115669	1.7331	0.413314	0.884686	-0.41489	0.847308
ABLIM3	0.146699	5.27347	0.865814	0.399657	0.841692	-6.18084	5.2212	5.45452	5.3419	4.7657	5.51585	5.34163
ABR	-0.0425922	4.8199	-0.22386	0.825759	0.966462	-6.43619	4.42726	4.88768	5.078	5.12245	4.48235	4.92166
ABT1	0.0301166	5.73374	0.200316	0.843811	0.968439	-6.62847	5.66146	5.76285	5.83347	6.01945	5.34533	5.77986
ABTB1	-0.89377	0.554608	-1.68206	0.112377	0.607556	-4.26678	0.478239	0.148136	-0.238763	1.37011	0.963621	0.6063
AC002055.4	0.107814	3.38863	0.480507	0.637508	0.930932	-5.96581	3.45806	3.27152	3.55379	3.00016	3.67257	3.37569
AC002066.1	0.41468	0.312968	0.550683	0.589618	0.918583	-5.10788	-0.369758	1.7331	0.123807	-1.43724	1.51111	0.316793
AC002073.1	0.670831	-0.0646903	0.746577	0.466375	0.869151	-4.94957	0.767746	0.148136	-0.238763	-3.0222	1.35064	0.6063
AC002075.4	-0.0187958	3.03121	-0.066426	0.947879	0.990741	-5.97659	3.03623	2.69833	3.32892	3.60715	2.87789	2.63872
AC002126.5	-0.0167136	4.99954	-0.103124	0.919173	0.983316	-6.49804	4.95937	4.84063	5.1682	5.29521	5.02473	4.70911
AC002472.9	-0.00144202	1.47137	-0.00342062	0.997314	0.999718	-5.52119	1.95217	0.800212	1.59774	1.22572	2.01807	1.23433
AC002480.3	0.800426	1.42389	1.72849	0.103552	0.595273	-4.29899	1.55624	1.58871	2.31143	1.22572	0.0705364	1.79072
AC004148.1	0.817452	0.354951	1.447	0.167609	0.681332	-4.48956	1.39578	0.510706	0.413314	-0.21485	0.0705364	-0.0457767
AC004223.1	0.714518	-0.00170395	1.12218	0.278689	0.780399	-4.72535	0.478239	0.148136	0.413314	-0.21485	0.433106	-1.26817
AC004383.4	-0.0586694	3.22723	-0.230804	0.820454	0.965355	-6.00818	3.3744	2.95549	3.22067	2.75916	3.56696	3.48672
AC004410.1	-0.0473532	5.01937	-0.315096	0.756847	0.952422	-6.45644	5.25668	4.90302	4.8304	4.86654	5.17607	5.08351
AC004453.8	0.632893	0.189067	0.824984	0.421765	0.848994	-4.94686	1.95217	-1.07426	0.654322	0.14772	-1.15186	0.6063
AC004540.4	-0.575424	0.395119	-1.01632	0.324917	0.80919	-4.85519	0.115669	0.510706	-0.238763	0.678235	0.0705364	1.23433
AC004540.5	-0.307344	2.20907	-0.822263	0.423265	0.848994	-5.41909	2.73458	1.58871	1.90808	3.00016	2.01807	2.00485
AC004840.9	-0.195959	0.747483	-0.395921	0.697503	0.942049	-5.25938	0.478239	0.800212	0.654322	0.884686	1.35064	0.316793
AC004893.11	0.159764	0.879196	0.32453	0.749829	0.949347	-5.31368	0.478239	1.04122	1.3462	1.37011	0.722613	0.316793
AC004945.2	0.333931	4.48105	2.17452	0.0453525	0.455304	-4.25028	4.75953	4.6717	4.53131	4.3615	4.158	4.40426
AC004951.6	0.471666	2.08872	1.00372	0.330764	0.810539	-5.23803	2.35271	2.55023	1.99828	0.437227	2.62073	2.57313
AC004967.7	-0.822984	1.28904	-1.64614	0.119643	0.620318	-4.37723	1.55624	0.148136	0.860773	1.22572	2.54858	1.3948
AC004967.8	-1.05387	0.876237	-1.8981	0.0762637	0.548153	-4.0354	1.2152	-0.337291	0.123807	0.678235	1.90704	1.67043
AC005003.1	0.640707	1.11541	1.46572	0.162507	0.675083	-4.56193	1.55624	1.58871	1.20181	0.678235	0.433106	1.23433
AC005035.1	0.0100607	6.3243	0.0906557	0.928915	0.985325	-6.73479	6.48074	6.3152	6.19943	6.31095	6.2376	6.4019
AC005071.4	-0.298836	4.25411	-1.58271	0.133463	0.640599	-5.12337	4.10273	4.18627	4.00916	4.03308	4.69781	4.4956
AC005076.5	-0.750134	1.05661	-1.62194	0.124763	0.627337	-4.37736	0.478239	0.148136	1.3462	1.62165	1.35064	1.3948
AC005154.6	-0.373177	0.493395	-0.626293	0.540141	0.902014	-5.11001	1.2152	0.510706	-0.72419	0.14772	0.963621	0.847308
AC005154.7	-0.0943555	-0.550501	-0.115312	0.909663	0.982467	-5.05319	-1.10672	0.800212	-1.46116	-1.43724	0.433106	-0.531204
AC005262.1	0.0367439	3.09106	0.158469	0.876112	0.973465	-5.98363	3.08967	3.12214	3.10363	2.81069	3.04454	3.37569
AC005280.1	0.487992	0.67954	0.846198	0.410181	0.843881	-5.02478	0.767746	0.148136	1.70877	-0.21485	0.433106	1.23433
AC005332.1	0.051984	4.09405	0.297806	0.769764	0.956037	-6.23185	4.2741	3.94069	4.15355	4.25392	3.94968	3.99236
AC005517.1	-0.444062	2.53467	-1.4018	0.180476	0.696156	-4.9304	2.73458	2.19876	1.99828	2.2632	3.19392	2.81929
AC005522.1	-0.039825	4.9655	-0.302241	0.766444	0.955035	-6.44852	4.8397	5.04814	4.94824	4.97215	5.01137	4.97342
AC005726.6	0.69958	1.06769	1.51133	0.15061	0.662881	-4.5047	1.39578	1.86434	1.04134	0.437227	0.433106	1.23433
AC005840.1	-0.232206	1.19322	-0.43342	0.670618	0.937049	-5.3597	1.00875	0.800212	1.47744	2.2632	0.0705364	1.53919
AC005846.1	1.04826	1.48999	1.84762	0.0836262	0.564597	-4.15135	2.51777	1.98464	1.47744	-0.700276	1.6555	2.00485
AC006028.9	1.20142	0.0743221	1.8802	0.0788053	0.551883	-4.05106	0.767746	0.800212	0.413314	-1.43724	0.433106	-0.531204
AC006213.1	-0.0361984	1.59232	-0.100965	0.920859	0.983316	-5.55189	1.39578	1.86434	1.47744	1.62165	1.6555	1.53919
AC006465.3	0.0525236	0.794406	0.0940349	0.926274	0.985071	-5.33215	0.478239	1.42824	0.654322	1.22572	-0.41489	1.3948
AC006504.1	0.243017	0.419387	0.453986	0.656064	0.935485	-5.16663	0.767746	0.800212	0.123807	0.437227	0.0705364	0.316793
AC006504.2	0.036764	1.24708	0.0887296	0.930421	0.98565	-5.45367	1.39578	1.04122	1.3462	1.06526	0.963621	1.67043
AC006547.14	-0.230791	0.838731	-0.46804	0.646201	0.934346	-5.25565	0.478239	0.800212	0.860773	1.06526	1.51111	0.316793
AC006978.6	0.25776	0.48588	0.459584	0.652128	0.935485	-5.17903	1.2152	0.510706	0.123807	-0.21485	0.963621	0.316793
AC007000.1	0.177082	0.364808	0.314431	0.757342	0.952493	-5.19639	0.767746	-0.337291	0.860773	0.14772	0.433106	0.316793
AC007182.1	0.414255	4.08447	1.80872	0.0897255	0.580063	-4.75185	4.22718	4.18627	4.48526	4.4935	3.492	3.6226
AC007246.3	-0.159714	4.2197	-0.921151	0.370939	0.83002	-5.88486	4.3636	3.99899	4.05191	4.09674	4.40273	4.40426
AC007283.5	-0.428574	5.0999	-2.94146	0.00974631	0.206163	-2.95369	5.05651	4.77541	4.81807	5.12245	5.52528	5.30169
AC007362.1	0.292047	4.47507	1.81544	0.0886444	0.577621	-4.8349	4.82401	4.57919	4.48526	4.4935	4.18204	4.28642
AC007390.5	0.0462342	5.8014	0.34553	0.734292	0.94812	-6.59872	5.71346	5.9295	5.83958	6.04657	5.70197	5.57732
AC007842.1	1.07719	-0.135522	1.33372	0.201363	0.717062	-4.54831	-0.369758	0.800212	0.860773	0.678235	-2.73682	-0.0457767
AC007969.5	0.606329	2.8317	2.05434	0.0570188	0.491531	-4.08438	3.33068	2.76705	3.32892	2.95508	1.90704	2.70146
AC008038.1	1.02897	1.94263	2.61038	0.0191754	0.300519	-3.0666	2.4376	2.62618	2.31143	0.884686	0.963621	2.43227
AC008062.1	1.08364	-0.339254	1.22037	0.240375	0.749967	-4.62017	0.767746	0.510706	-0.72419	-3.0222	0.963621	-0.531204
AC008073.1	0.455094	2.19418	1.47587	0.159793	0.673351	-4.76365	2.1663	2.55023	2.50847	1.62165	2.21738	2.10106
AC008073.5	0.431247	5.03738	1.89278	0.077012	0.549114	-4.83473	4.80816	5.16733	5.77087	5.22097	4.40273	4.85423
AC008074.1	-0.0698973	2.21037	-0.236369	0.816209	0.964841	-5.71048	2.0632	2.29498	2.16334	2.2632	2.47263	2.00485
AC008155.1	-0.0360863	0.137227	-0.0529857	0.958413	0.992625	-5.18416	0.115669	-1.07426	1.20181	0.678235	0.433106	-0.531204
AC008268.3	0.516735	-0.0621323	0.788811	0.441996	0.85795	-4.92816	0.115669	0.800212	-0.238763	-0.21485	-1.15186	0.316793
AC008280.5	-0.252844	0.467638	-0.481721	0.636664	0.930366	-5.16636	0.115669	0.800212	0.123807	0.437227	0.722613	0.6063
AC008392.1	0.00845797	4.24962	0.0470747	0.963049	0.992625	-6.31786	4.2741	4.05503	4.42149	4.46161	4.31846	3.96705
AC008743.7	-0.0441163	2.0484	-0.126186	0.90119	0.980536	-5.68207	1.39578	2.19876	2.44574	2.10708	1.78674	2.35632
AC008759.1	0.228722	0.369099	0.355519	0.726942	0.947245	-5.18684	0.115669	0.148136	1.04134	-0.21485	1.6555	-0.531204
AC008763.1	0.160833	4.88266	1.06046	0.305011	0.800187	-5.91312	4.94494	4.80839	5.12881	5.0057	4.81008	4.59808
AC008810.1	-0.094523	4.99168	-0.620634	0.543764	0.90345	-6.30362	4.70919	5.19253	4.92543	4.85431	5.12737	5.14122
AC008969.1	0.22305	0.519983	0.421129	0.679381	0.940688	-5.19962	1.00875	0.800212	0.123807	0.14772	0.722613	0.316793
AC009336.1	-0.688975	0.30438	-1.21194	0.243498	0.752439	-4.69075	-0.369758	0.510706	-0.238763	0.437227	0.433106	1.05376
AC009336.21	0.438544	1.02579	0.919057	0.372	0.830453	-5.04603	1.39578	1.04122	1.3462	1.62165	0.433106	0.316793
AC009336.23	0.364329	2.78619	1.22635	0.238181	0.749967	-5.19939	2.59372	3.31806	2.97625	2.18725	2.47263	3.16924
AC009336.24	-0.422753	4.44303	-2.23456	0.0403883	0.432611	-4.13525	4.20313	3.99899	4.48526	4.89068	4.2966	4.78349
AC009403.2	-0.0426724	1.29671	-0.109283	0.914366	0.982706	-5.46564	1.2152	1.24767	1.3462	1.22572	1.35064	1.3948
AC009404.2	0.604291	-0.510333	0.765659	0.45526	0.863325	-4.87803	-1.10672	-0.337291	0.654322	-1.43724	0.433106	-1.26817
AC009452.1	-1.04148	-0.673329	-1.24964	0.229778	0.743339	-4.57783	-1.10672	-1.07426	-1.46116	-1.43724	0.433106	0.6063
AC009499.1	-0.712439	0.911047	-1.57391	0.135482	0.642472	-4.41548	0.767746	0.510706	0.413314	1.37011	1.17007	1.23433
AC009948.5	0.79818	0.481218	1.44525	0.168092	0.681332	-4.50278	1.2152	0.800212	0.654322	-0.21485	-0.41489	0.847308
AC009996.1	-0.311451	2.49617	-1.06774	0.301814	0.799475	-5.28481	2.4376	2.09567	2.44574	2.2632	2.75503	2.97976
AC010226.1	0.206382	4.85645	1.08938	0.292458	0.792353	-5.87703	4.50799	5.14168	5.22535	4.98342	4.48235	4.79792
AC010332.1	-0.168527	0.872493	-0.33289	0.74363	0.949347	-5.30916	0.115669	1.42824	0.860773	1.50136	0.722613	0.6063
AC010441.1	-0.0854812	0.5743	-0.152435	0.88079	0.974761	-5.27218	-0.369758	0.510706	1.3462	0.678235	0.963621	0.316793
AC010506.1	0.179616	0.78807	0.346889	0.73329	0.947833	-5.2846	1.00875	1.58871	0.123807	0.437227	0.722613	0.847308
AC010531.1	-0.0615446	1.815	-0.181593	0.858231	0.969216	-5.60622	1.83188	1.7331	1.81186	2.18725	1.6555	1.67043
AC010536.1	0.621211	0.100648	0.93959	0.36169	0.825606	-4.86334	-0.369758	1.24767	0.413314	0.14772	-1.15186	0.316793
AC010859.1	-0.163636	4.58072	-1.15202	0.266591	0.772831	-5.74454	4.48822	4.55995	4.45373	4.65728	4.64689	4.67825
AC011139.1	0.210109	2.72445	0.811769	0.429086	0.852014	-5.57166	2.59372	3.17367	2.73524	2.65022	2.68945	2.50442
AC011306.2	1.07851	2.6391	2.94448	0.00968567	0.205249	-2.54359	2.35271	3.36315	3.7483	2.18725	2.39246	1.79072
AC011325.1	0.593985	4.64236	3.1603	0.00619075	0.159485	-2.44287	4.67464	4.8246	5.28031	4.13767	4.27441	4.66257
AC011475.2	0.0541229	3.82009	0.291516	0.774481	0.956583	-6.15891	3.90823	3.87994	3.7483	3.63601	4.03137	3.71672
AC011481.1	0.352446	0.693688	0.57545	0.57316	0.913131	-5.17677	1.2152	1.7331	-0.238763	0.14772	1.35064	-0.0457767
AC011491.1	0.212216	2.09659	0.668369	0.513625	0.89136	-5.49511	2.51777	2.19876	1.90808	1.73268	2.12116	2.10106
AC011498.1	-0.0406868	5.10279	-0.309686	0.76088	0.953205	-6.47669	5.2212	5.04814	4.98179	5.07055	5.21155	5.08351
AC012066.1	-0.355906	0.0459787	-0.489037	0.631591	0.930029	-5.07978	1.00875	0.148136	-1.46116	-0.700276	0.433106	0.847308
AC012100.1	-0.0361419	4.28582	-0.217576	0.830568	0.966462	-6.30407	4.297	4.48033	4.05191	4.29068	4.22897	4.36604
AC012146.7	-0.159353	1.16621	-0.361753	0.72237	0.945533	-5.37722	0.478239	1.58871	1.20181	1.37011	0.963621	1.3948
AC012307.3	0.0438061	1.20694	0.105302	0.917473	0.9833	-5.44095	1.00875	1.04122	1.59774	1.37011	1.17007	1.05376
AC012358.1	-0.0480653	-0.052513	-0.0660166	0.9482	0.990741	-5.14591	-1.10672	0.510706	0.413314	1.06526	-1.15186	-0.0457767
AC012435.1	1.43896	-0.447934	1.7861	0.0934491	0.5843	-4.16026	-0.369758	0.510706	0.654322	-0.21485	-0.41489	-2.85313
AC012621.2	-0.0442187	4.6569	-0.309636	0.760918	0.953205	-6.37345	4.58444	4.61691	4.70207	4.72599	4.5578	4.7542
AC012652.1	-0.0309157	7.11189	-0.308537	0.761738	0.953205	-6.77613	7.0682	7.06359	7.15233	7.02628	7.27301	7.08792
AC013267.2	0.0762506	1.07389	0.160564	0.874489	0.973465	-5.39805	1.00875	1.04122	1.20181	0.437227	1.90704	0.847308
AC013461.1	0.0412906	5.79647	0.356033	0.726565	0.947144	-6.59409	5.89703	5.79611	5.75801	5.74267	5.91064	5.67435
AC013722.2	-0.348852	0.276605	-0.613688	0.548229	0.905198	-5.07332	0.115669	0.510706	-0.238763	0.884686	0.0705364	0.316793
AC015691.13	-1.71989	-0.610929	-2.1949	0.0436071	0.447525	-3.80486	-1.10672	-2.65922	-0.72419	-0.21485	0.722613	0.316793
AC015802.1	-0.739932	0.0402192	-1.23584	0.234727	0.746993	-4.64266	0.115669	-0.337291	-0.72419	0.437227	0.433106	0.316793
AC015813.1	-0.0363652	1.47	-0.0713989	0.943984	0.990471	-5.51846	1.39578	1.7331	1.20181	0.437227	1.35064	2.70146
AC015982.1	0.265464	0.792145	0.50834	0.618297	0.925291	-5.22921	1.39578	1.04122	0.413314	0.437227	0.0705364	1.3948
AC016525.1	0.528617	0.997581	0.995326	0.334703	0.81254	-4.98104	1.55624	1.24767	1.04134	1.50136	1.17007	-0.531204
AC016586.1	-0.431864	0.576055	-0.808516	0.430901	0.852844	-5.02576	-0.369758	0.510706	0.860773	0.678235	1.17007	0.6063
AC016629.2	0.319675	4.43828	1.91244	0.0742812	0.54406	-4.67455	4.5657	4.50065	4.71543	4.1577	4.10867	4.5815
AC016697.3	-0.439165	3.04153	-1.71576	0.105911	0.599849	-4.63866	2.26251	3.12214	3.06241	3.35283	3.19392	3.25539
AC016725.4	-0.203234	0.954933	-0.429503	0.673406	0.938268	-5.29835	0.478239	0.510706	1.47744	1.06526	1.35064	0.847308
AC016739.2	-0.250625	1.65731	-0.580158	0.570058	0.91215	-5.42244	2.35271	1.7331	0.654322	2.02219	1.51111	1.67043
AC016747.3	-0.197095	3.51711	-0.996465	0.334167	0.81254	-5.62892	3.45806	3.22342	3.55379	3.54765	3.60303	3.71672
AC017002.1	0.0256033	0.161292	0.043481	0.965867	0.992969	-5.18974	0.115669	-0.337291	0.654322	-0.21485	0.433106	0.316793
AC017002.2	0.174262	0.385284	0.299793	0.768276	0.955552	-5.20399	0.478239	1.24767	-0.238763	0.14772	0.722613	-0.0457767
AC017048.3	0.135288	2.95076	0.574495	0.57379	0.913148	-5.7933	3.1412	2.83263	3.06241	2.81069	3.09607	2.76158
AC017116.8	0.361714	1.30255	0.71667	0.484125	0.877441	-5.25022	1.55624	1.04122	1.70877	0.14772	2.30758	1.05376
AC018635.1	0.298962	0.596174	0.526137	0.606161	0.923799	-5.17774	1.00875	-0.337291	1.47744	0.678235	0.433106	0.316793
AC018737.1	-0.664522	1.96674	-1.87355	0.0797694	0.553165	-4.18963	2.1663	1.24767	1.47744	1.93199	2.47263	2.50442
AC018816.3	-0.257935	0.0058107	-0.362238	0.722014	0.945533	-5.11161	0.767746	0.510706	-1.46116	0.678235	0.0705364	-0.531204
AC018926.1	-0.0967343	4.23325	-0.541104	0.596047	0.921951	-6.16469	4.0765	4.35201	4.11375	4.01122	4.53931	4.30674
AC020907.6	-0.440249	1.24978	-1.02383	0.321465	0.806949	-5.01206	1.2152	0.800212	1.04134	1.37011	2.01807	1.05376
AC020915.1	0.0764593	1.39279	0.198643	0.845097	0.968439	-5.48115	1.39578	1.58871	1.3462	1.62165	1.17007	1.23433
AC020915.4	-0.0337438	3.56322	-0.153834	0.879704	0.974761	-6.11852	3.84747	3.53061	3.29373	3.74598	3.70612	3.25539
AC020916.1	0.657811	3.37096	1.83176	0.0860679	0.570777	-4.5454	3.61209	3.64456	3.7483	1.83578	3.63822	3.74678
AC021593.1	0.562816	0.992829	1.04134	0.31352	0.803331	-4.94385	2.1663	0.148136	1.47744	0.678235	0.433106	1.05376
AC021755.4	-0.155049	1.10168	-0.362013	0.722179	0.945533	-5.3599	1.00875	1.04122	1.04134	1.50136	1.17007	0.847308
AC022031.1	-0.137478	-0.0750938	-0.196079	0.847069	0.968972	-5.12943	0.767746	-0.337291	-0.72419	0.678235	-1.15186	0.316793
AC022087.1	0.243078	2.69461	0.83363	0.417018	0.847552	-5.54627	3.3744	2.38517	2.6818	2.40406	2.81777	2.50442
AC022098.3	1.73374	-0.409168	2.46096	0.025878	0.355205	-3.52598	0.767746	0.510706	0.123807	-1.43724	-1.15186	-1.26817
AC022413.1	0.0329428	4.63232	0.229373	0.821546	0.965355	-6.38998	4.75953	4.59817	4.59051	4.54004	4.61191	4.69376
AC022431.1	0.588801	1.87679	1.7346	0.102438	0.593506	-4.36721	1.83188	2.29498	2.38015	1.73268	1.35064	1.67043
AC022613.1	0.124201	1.31311	0.303878	0.765219	0.954562	-5.43514	1.2152	1.7331	1.20181	1.37011	1.51111	0.847308
AC022724.1	-0.060248	1.71929	-0.143757	0.887525	0.976626	-5.58322	1.83188	1.04122	2.08317	1.06526	2.01807	2.27615
AC023024.1	-0.027231	7.03844	-0.239192	0.814058	0.964751	-6.7891	6.88763	7.11392	7.07671	7.25508	6.87236	7.02492
AC024270.1	0.0189815	5.97798	0.126354	0.901059	0.980536	-6.68104	5.7554	5.98103	6.21832	6.21859	6.02805	5.6665
AC024560.3	0.258596	1.62848	0.629469	0.538114	0.901147	-5.3885	1.2152	2.19876	1.81186	0.884686	1.6555	2.00485
AC024575.1	-0.358061	4.80636	-2.18976	0.0440415	0.44885	-4.29139	4.44787	4.61691	4.79309	4.97215	5.26881	4.73933
AC024909.1	0.0568807	0.237318	0.0853424	0.93307	0.986835	-5.20383	-1.10672	1.24767	0.654322	0.437227	-0.41489	0.6063
AC025164.1	-0.620802	-0.25835	-0.823977	0.42232	0.848994	-4.87993	0.115669	-1.07426	-0.72419	0.678235	0.722613	-1.26817
AC025260.2	-1.17318	-0.176259	-1.6848	0.11184	0.607556	-4.2448	-0.369758	-0.337291	-1.46116	0.678235	-0.41489	0.847308
AC025449.1	0.349729	0.374643	0.554542	0.587038	0.917332	-5.11862	1.39578	0.510706	-0.238763	-0.700276	0.963621	0.316793
AC026202.3	0.795458	0.860691	1.60669	0.128085	0.632414	-4.3742	1.70063	1.24767	0.860773	0.437227	0.963621	-0.0457767
AC026461.2	-0.658081	6.5068	-5.15058	0.000103307	0.00849645	1.31495	6.2596	6.42027	5.86976	6.78354	6.83114	6.87649
AC026462.1	0.292276	0.38921	0.472023	0.643418	0.933373	-5.15406	1.00875	0.148136	0.413314	-0.700276	0.0705364	1.3948
AC027125.1	-0.380793	4.35792	-2.45136	0.0263774	0.357813	-3.73354	4.04978	4.1352	4.30261	4.57025	4.5941	4.4956
AC027763.2	0.304793	0.274047	0.513358	0.614864	0.924767	-5.11559	0.478239	-0.337291	1.04134	-0.21485	0.0705364	0.6063
AC034193.5	0.0898103	3.00442	0.34562	0.734226	0.94812	-5.91192	3.28559	3.01321	2.83653	2.53238	3.32927	3.02951
AC046143.3	0.334682	1.50264	0.849173	0.408574	0.843024	-5.2126	1.2152	1.98464	1.81186	1.37011	0.963621	1.67043
AC046143.5	-0.54718	-0.25835	-0.698413	0.495156	0.882645	-4.94169	0.115669	-1.07426	-0.72419	-1.43724	0.722613	0.847308
AC055740.1	-1.10226	0.0402192	-1.25329	0.228482	0.743339	-4.62646	1.2152	0.510706	-3.04612	-0.21485	1.17007	0.6063
AC058791.1	-0.745756	0.453714	-1.18583	0.253363	0.762879	-4.72985	0.767746	-0.337291	-0.238763	-0.21485	1.35064	1.3948
AC058791.2	-0.601508	0.97437	-1.16152	0.262823	0.772102	-4.83676	1.55624	0.800212	-0.238763	1.22572	1.6555	0.847308
AC062017.1	0.247472	1.26996	0.6187	0.545005	0.90419	-5.29748	1.39578	1.42824	1.3462	0.884686	1.17007	1.3948
AC063943.1	-0.301569	0.652646	-0.555464	0.586422	0.917128	-5.17678	1.00875	0.800212	-0.238763	0.678235	1.35064	0.316793
AC063955.1	-0.212756	4.02605	-0.992101	0.336225	0.813148	-5.76773	3.87817	3.78372	4.05191	3.6643	4.31846	4.45975
AC068152.2	-0.155862	0.209543	-0.260873	0.797588	0.962293	-5.17485	1.00875	-0.337291	-0.238763	0.14772	0.0705364	0.6063
AC068353.1	-0.360447	3.21504	-1.44813	0.167298	0.681332	-5.04421	2.80017	3.27152	3.06241	3.6643	2.93561	3.55626
AC068400.1	0.56812	1.40977	1.38763	0.184672	0.699757	-4.69757	1.83188	1.58871	1.70877	1.50136	0.433106	1.3948
AC068491.1	-0.335927	6.97462	-3.29944	0.00463166	0.132538	-2.48356	6.74503	6.7858	6.88905	7.27127	7.03961	7.11697
AC068491.4	-0.266741	-1.04617	-0.248293	0.807133	0.963953	-4.96232	-2.69169	0.510706	-1.46116	-3.0222	0.433106	-0.0457767
AC068580.3	-0.233523	1.81388	-0.680018	0.506418	0.88786	-5.4087	1.70063	2.09567	1.3462	1.93199	1.90704	1.90176
AC069214.1	0.0131162	5.65915	0.103715	0.918711	0.983316	-6.63074	5.49319	5.6308	5.86378	5.74928	5.60748	5.61039
AC069513.3	-0.570459	0.745649	-0.973266	0.34521	0.818432	-4.94699	1.39578	0.800212	-0.72419	0.437227	1.51111	1.05376
AC073109.2	0.912071	2.12281	2.15572	0.047019	0.456787	-3.80027	2.98074	1.98464	2.6818	0.678235	1.90704	2.50442
AC073130.1	-0.299854	1.57348	-0.721099	0.481472	0.875914	-5.31709	2.1663	0.800212	1.3462	2.10708	1.35064	1.67043
AC073130.3	0.389774	1.54575	0.939177	0.361895	0.825606	-5.15345	2.0632	2.19876	1.04134	1.22572	1.51111	1.23433
AC073263.4	-0.11281	1.0993	-0.241905	0.811992	0.964383	-5.39027	1.55624	0.510706	1.04134	1.22572	1.6555	0.6063
AC073321.5	-0.133877	2.14896	-0.4001	0.694485	0.941782	-5.64313	2.4376	1.86434	1.99828	2.70572	1.78674	2.10106
AC073346.2	-0.101274	4.98823	-0.649522	0.52541	0.896817	-6.28418	4.72617	4.85648	5.21598	5.23046	4.91423	4.98607
AC073479.1	0.86726	-0.862912	0.956328	0.353432	0.823274	-4.74261	0.478239	-1.07426	-0.72419	-1.43724	0.433106	-2.85313
AC073621.1	0.337451	2.31298	1.03789	0.315075	0.804072	-5.26686	2.35271	2.19876	2.88462	2.65022	1.78674	2.00485
AC073657.1	0.0986676	1.00507	0.170213	0.867021	0.970836	-5.37823	0.115669	1.7331	1.20181	-0.21485	1.6555	1.53919
AC073995.2	0.441236	4.15669	1.79699	0.0916395	0.58231	-4.78717	4.297	4.4176	4.37173	3.20661	4.2057	4.44149
AC074008.4	0.297085	-0.0499551	0.458799	0.652679	0.935485	-5.0729	0.115669	0.510706	-0.238763	0.14772	-1.15186	0.316793
AC074286.1	0.059614	0.612634	0.106125	0.91683	0.983163	-5.2867	1.00875	-0.337291	1.20181	0.678235	0.0705364	1.05376
AC074289.1	-1.2273	0.217574	-1.75295	0.0991523	0.591638	-4.18005	-1.10672	-0.337291	0.123807	-0.21485	1.17007	1.67043
AC078802.1	-0.969743	1.62573	-2.4952	0.0241691	0.344278	-3.23736	1.39578	0.510706	1.47744	2.18725	1.90704	2.27615
AC078953.1	-0.587247	2.30636	-1.3974	0.181771	0.697636	-4.87777	2.98074	1.58871	1.47744	1.83578	2.87789	3.07761
AC079250.1	-0.123492	0.95873	-0.275497	0.786535	0.959562	-5.34567	0.767746	1.04122	0.860773	0.678235	1.17007	1.23433
AC079305.1	0.194015	2.67553	0.517577	0.611984	0.924486	-5.7444	2.80017	2.69833	2.73524	1.50136	3.24046	3.07761
AC079922.3	0.127042	1.01572	0.274273	0.787458	0.960017	-5.36148	1.70063	0.510706	1.04134	1.06526	0.722613	1.05376
AC083799.1	0.379376	0.825926	0.781222	0.446317	0.860872	-5.09654	0.478239	1.04122	1.47744	0.678235	0.433106	0.847308
AC087465.1	-0.0989544	6.86635	-0.814744	0.427431	0.850882	-6.4604	6.99306	6.84262	6.61744	6.71081	7.05597	6.97818
AC090421.1	0.531956	1.66046	1.24966	0.229769	0.743339	-4.8968	1.00875	2.19876	2.50847	1.50136	1.35064	1.3948
AC090579.1	-0.114591	3.77003	-0.549346	0.590513	0.919005	-6.03544	3.71771	3.84858	3.61209	4.2162	3.60303	3.6226
AC090651.1	-0.423445	4.79452	-1.90255	0.0756441	0.548151	-4.76561	4.40635	4.2833	5.03603	5.25857	4.50159	5.28129
AC090699.1	0.173898	6.57828	1.61589	0.126074	0.629355	-5.504	6.51044	6.76074	6.72041	6.39776	6.51348	6.56683
AC090825.5	-0.113188	0.446809	-0.195275	0.847688	0.968972	-5.23704	-0.369758	0.800212	0.654322	-0.21485	0.963621	0.847308
AC090937.2	-0.0601855	7.04291	-0.497623	0.625662	0.926695	-6.69035	7.01395	7.19097	6.835	6.85585	7.24475	7.11697
AC091047.1	-1.32989	1.54928	-2.00753	0.0622623	0.511452	-3.93909	2.4376	1.98464	-1.46116	2.02219	2.12116	2.19126
AC091153.1	0.152566	3.90097	0.732267	0.474819	0.873007	-5.95474	3.68335	4.25964	4.00916	4.1577	3.70612	3.58981
AC091167.2	0.829901	-0.0826084	1.30613	0.210361	0.727924	-4.57622	0.478239	0.148136	0.413314	0.14772	-1.15186	-0.531204
AC091196.1	0.154046	4.78934	1.10044	0.287763	0.786332	-5.85022	4.88574	4.96283	4.75478	4.62885	4.81008	4.69376
AC091565.1	0.0132958	0.659064	0.0248431	0.980494	0.996938	-5.30213	1.39578	0.510706	0.123807	0.14772	0.722613	1.05376
AC091729.9	-0.962959	1.63981	-2.61048	0.0191714	0.300519	-3.06081	1.2152	1.42824	0.860773	2.02219	2.30758	2.00485
AC091736.5	0.215922	4.98558	1.48947	0.156217	0.668383	-5.42276	4.97365	4.97741	5.31583	4.92616	4.747	4.97342
AC092067.1	-0.0789369	1.63431	-0.162375	0.873087	0.972936	-5.55643	2.0632	1.86434	0.860773	0.678235	2.54858	1.79072
AC092135.1	0.111841	6.68664	1.02374	0.321505	0.806949	-6.25039	6.57276	6.89729	6.75963	6.67302	6.53698	6.6802
AC092171.1	-0.36789	5.31117	-2.67588	0.0167931	0.277591	-3.50352	5.32512	5.16733	4.90225	5.38294	5.58059	5.50881
AC092214.10	-0.232648	-0.0406853	-0.342066	0.736847	0.948146	-5.1068	-0.369758	-1.07426	0.860773	0.437227	0.433106	-0.531204
AC092279.1	-0.274281	2.00898	-0.844879	0.410896	0.844603	-5.34796	2.1663	1.86434	1.59774	1.93199	2.39246	2.10106
AC092656.1	0.801067	0.140816	1.16795	0.260294	0.770433	-4.70703	-0.369758	1.24767	0.654322	-1.43724	0.433106	0.316793
AC092835.2	0.0962286	-0.379422	0.12308	0.903609	0.98145	-5.08195	-1.10672	0.800212	-0.72419	-1.43724	0.722613	-0.531204
AC092964.2	0.0528367	-0.211764	0.0731727	0.942595	0.990471	-5.11543	0.478239	-0.337291	-0.72419	-1.43724	0.433106	0.316793
AC093162.2	-0.0059163	-0.191288	-0.00822448	0.993542	0.999571	-5.12107	0.478239	0.510706	-1.46116	-0.700276	0.0705364	-0.0457767
AC093323.3	0.357364	2.10775	1.04281	0.312864	0.803256	-5.20843	2.35271	2.29498	2.23928	2.40406	2.12116	1.23433
AC093415.2	0.541319	0.931225	1.14237	0.270458	0.775851	-4.84657	1.2152	1.42824	1.04134	1.22572	0.0705364	0.6063
AC093484.6	0.659248	1.22434	1.47754	0.159352	0.673351	-4.56598	1.00875	2.19876	1.47744	0.884686	0.722613	1.05376
AC093642.5	-0.0911654	2.66264	-0.344831	0.734807	0.948146	-5.81231	2.4376	2.62618	2.78677	3.00016	2.62073	2.50442
AC093668.4	2.50948	0.192406	3.90613	0.00130298	0.053959	-1.85878	1.2152	1.24767	1.81186	-1.43724	-1.15186	-0.531204
AC093673.5	-0.182428	2.55403	-0.672356	0.511152	0.890088	-5.62071	2.35271	2.83263	2.23928	2.70572	2.62073	2.57313
AC093726.6	0.289675	2.3663	0.843132	0.411843	0.844765	-5.44813	1.95217	2.76705	2.73524	1.62165	2.68945	2.43227
AC093734.11	0.455751	1.04971	1.06746	0.301938	0.799475	-4.93513	1.2152	1.24767	1.3462	0.678235	0.963621	0.847308
AC093768.1	0.0396749	2.52669	0.124003	0.90289	0.98108	-5.82339	2.80017	1.98464	2.83653	2.59251	2.01807	2.92823
AC093799.2	0.413745	0.945306	0.935822	0.363566	0.825943	-5.01706	1.2152	1.04122	1.20181	0.884686	0.722613	0.6063
AC093818.1	-0.249189	1.37174	-0.556744	0.585568	0.917128	-5.35545	1.55624	1.42824	0.860773	2.18725	1.35064	0.847308
AC096772.6	-0.181318	1.27075	-0.440882	0.665322	0.93648	-5.37805	0.767746	1.58871	1.20181	1.50136	1.17007	1.3948
AC097523.2	0.440456	0.812135	0.893128	0.385302	0.83544	-5.01926	1.70063	0.800212	0.654322	0.678235	0.433106	0.6063
AC097532.1	0.397546	-1.12707	0.380425	0.708739	0.943673	-4.92903	0.478239	-2.65922	-0.72419	-3.0222	-1.15186	0.316793
AC098614.2	-0.448504	2.63048	-1.51864	0.148775	0.661342	-4.80925	2.98074	2.29498	1.99828	3.00016	2.93561	2.57313
AC099759.1	-0.131851	7.06947	-1.00513	0.330107	0.810181	-6.30738	7.24348	7.10731	6.66984	7.08501	7.25895	7.05226
AC100748.2	0.406297	1.4118	0.892466	0.385646	0.835643	-5.15753	0.767746	2.09567	1.90808	0.678235	1.35064	1.67043
AC100788.1	-0.475735	1.54295	-1.21813	0.241203	0.750167	-4.8989	1.2152	0.800212	1.81186	1.62165	1.90704	1.90176
AC103559.1	0.0704832	0.346303	0.11181	0.912394	0.982467	-5.22526	-0.369758	0.510706	0.860773	-0.700276	1.17007	0.6063
AC103810.1	0.16811	2.17059	0.455516	0.654988	0.935485	-5.62746	2.26251	2.69833	1.81186	1.37011	2.30758	2.57313
AC103810.2	0.381843	2.70694	1.21864	0.241012	0.750167	-5.18773	2.59372	2.47006	3.52374	2.2632	2.81777	2.57313
AC103965.1	0.0250476	0.898818	0.0486232	0.961834	0.992625	-5.36155	1.39578	0.510706	0.860773	0.884686	0.0705364	1.67043
AC104650.1	0.0926182	5.92016	0.788046	0.442431	0.858652	-6.36146	6.07319	6.03078	5.80251	5.78193	5.88157	5.951
AC105345.1	-0.284219	1.36902	-0.606192	0.55307	0.905513	-5.32679	1.39578	0.148136	1.99828	1.37011	1.90704	1.3948
AC105760.2	-0.0500111	0.297962	-0.0833375	0.934639	0.987098	-5.21692	0.115669	1.04122	-0.238763	0.437227	-0.41489	0.847308
AC107983.4	-0.213375	0.245565	-0.326506	0.748363	0.949347	-5.16753	-0.369758	0.148136	0.654322	1.50136	0.0705364	-0.531204
AC108134.4	-0.289713	0.596225	-0.571909	0.575499	0.91409	-5.15676	0.767746	0.148136	0.413314	0.437227	0.963621	0.847308
AC108463.1	-0.714514	1.39859	-1.76656	0.0967752	0.58825	-4.24645	0.478239	1.24767	1.3462	1.62165	1.90704	1.79072
AC108463.2	-0.417694	0.459555	-0.800474	0.435407	0.855181	-5.00931	0.478239	0.148136	0.123807	0.437227	0.722613	0.847308
AC108488.3	0.159031	2.11536	0.500408	0.623744	0.926244	-5.59171	2.4376	1.7331	2.38015	1.93199	2.01807	2.19126
AC110491.1	0.232748	4.73437	1.46096	0.163792	0.67734	-5.40539	4.93037	4.75863	4.84263	4.34412	4.89981	4.63068
AC111170.3	-0.708497	0.646886	-1.15801	0.26421	0.772269	-4.78033	-1.10672	0.800212	1.04134	0.437227	1.6555	1.05376
AC113189.5	-0.874906	-0.610929	-1.04123	0.313569	0.803331	-4.71436	-1.10672	-2.65922	0.413314	-0.700276	0.433106	-0.0457767
AC113191.1	-0.152669	-0.0967566	-0.194806	0.848049	0.96899	-5.12523	0.478239	0.510706	-1.46116	-1.43724	0.722613	0.6063
AC113191.2	0.455287	-0.482342	0.467345	0.646687	0.934474	-4.99746	-0.369758	1.04122	-1.46116	-3.0222	0.963621	-0.0457767
AC114491.2	-0.91156	0.439147	-1.41742	0.17594	0.691274	-4.52248	1.2152	-1.07426	-0.238763	0.14772	1.35064	1.23433
AC114772.1	-0.0499729	5.99825	-0.348313	0.732241	0.947833	-6.62899	6.15694	6.05846	5.71211	5.91737	6.29385	5.85077
AC115618.1	-0.782698	-0.246172	-0.942152	0.360417	0.825601	-4.81201	-2.69169	0.510706	0.123807	-0.700276	0.963621	0.316793
AC116316.1	1.46755	0.963043	2.56675	0.0209384	0.318573	-3.16489	1.2152	1.24767	2.44574	-0.700276	0.963621	0.6063
AC116904.1	0.160735	1.54795	0.397217	0.696566	0.941985	-5.47261	1.55624	1.98464	1.3462	0.884686	1.51111	2.00485
AC122136.1	-0.548317	3.64798	-2.52566	0.0227399	0.330995	-3.45008	3.45806	3.27152	3.36327	3.54765	4.2057	4.04169
AC124789.1	-0.199889	1.85675	-0.467627	0.64649	0.934431	-5.53099	1.00875	1.86434	2.38015	2.70572	1.51111	1.67043
AC126544.1	1.30355	0.176889	1.64059	0.120802	0.622592	-4.29106	0.767746	0.148136	1.59774	0.678235	-2.73682	0.6063
AC127496.1	0.120611	1.69336	0.287401	0.777572	0.957262	-5.54838	2.0632	2.19876	1.04134	1.06526	2.12116	1.67043
AC127496.3	0.133227	4.03069	0.643501	0.529207	0.897762	-6.0504	4.40635	3.75017	4.11375	3.6643	4.00465	4.2449
AC127904.2	-0.788474	0.538207	-1.48123	0.158377	0.670796	-4.47201	0.115669	0.148136	0.123807	0.437227	1.35064	1.05376
AC132872.2	-0.339102	0.100863	-0.553896	0.587469	0.917332	-5.066	0.115669	0.510706	-0.72419	0.678235	0.0705364	-0.0457767
AC132872.3	-0.0953241	3.55758	-0.402209	0.692964	0.941395	-6.04681	3.78405	3.0687	3.66813	3.89666	3.67257	3.25539
AC133552.2	-0.4545	-0.264678	-0.532502	0.60185	0.92294	-5.00911	-2.69169	0.510706	0.654322	0.884686	-0.41489	-0.531204
AC135178.1	-0.295661	0.501478	-0.550823	0.589524	0.918574	-5.14537	-0.369758	0.510706	0.860773	0.678235	0.722613	0.6063
AC136007.2	-0.84107	0.274047	-1.4345	0.171088	0.683341	-4.49321	-0.369758	0.148136	-0.238763	0.14772	0.722613	1.23433
AC138028.2	0.774846	-0.455448	0.956166	0.353511	0.823295	-4.78201	0.478239	-0.337291	-0.238763	-0.21485	-2.73682	0.316793
AC138123.2	0.438377	2.31565	1.35913	0.193349	0.711284	-4.93022	2.73458	2.19876	2.6818	2.2632	1.51111	2.50442
AC139530.1	-0.474713	0.561974	-0.803356	0.433789	0.854078	-5.02653	-0.369758	1.24767	0.123807	1.06526	1.35064	-0.0457767
AC140481.1	-0.33419	1.702	-0.723467	0.480056	0.875163	-5.34702	2.0632	0.510706	1.90808	1.37011	2.68945	1.67043
AC141586.5	0.58883	1.42574	1.26746	0.223506	0.736936	-4.82547	1.39578	2.47006	1.3462	1.37011	1.6555	0.316793
AC144450.2	-0.714631	2.82635	-2.28211	0.0368215	0.417119	-3.71138	3.08967	1.98464	2.31143	2.70572	3.45301	3.41365
AC145207.1	0.217531	2.29651	0.678433	0.507395	0.888282	-5.54474	2.0632	2.47006	2.6818	2.40406	1.6555	2.50442
AC159540.1	-0.454794	-0.0406853	-0.532834	0.601625	0.92294	-5.0452	0.767746	-2.65922	0.860773	-0.700276	1.17007	0.316793
AC217773.1	0.161075	3.08511	0.665861	0.515185	0.891521	-5.77628	3.23905	2.76705	3.46168	3.12754	2.93561	2.97976
ACAA1	-0.00140461	5.65643	-0.0111489	0.991245	0.999196	-6.63579	5.58908	5.4956	5.86976	5.70231	5.60748	5.67435
ACAA2	0.0162323	3.66419	0.0800204	0.937234	0.988075	-6.1556	4.02256	3.44931	3.55379	3.6643	3.73891	3.55626
ACACA	0.0216259	5.20765	0.143215	0.887947	0.976774	-6.53823	5.40107	5.12868	5.11879	4.90261	5.32388	5.37087
ACACB	0.587138	0.979844	1.0336	0.317015	0.804072	-4.94813	1.39578	0.800212	1.47744	-0.700276	1.51111	1.3948
ACAD10	0.515567	1.41243	0.936681	0.363138	0.825767	-5.12038	1.00875	1.98464	2.08317	2.02219	-0.41489	1.79072
ACAD8	0.00859678	3.49632	0.0354032	0.972205	0.995309	-6.11108	3.84747	2.95549	3.66813	3.31765	3.41293	3.77622
ACAD9	-0.208189	5.27606	-1.71491	0.10607	0.599849	-5.15858	5.19706	5.12868	5.1875	5.33974	5.36647	5.43689
ACADM	0.0372012	4.53515	0.225581	0.824444	0.966462	-6.36681	4.67464	4.3742	4.60493	4.61442	4.69781	4.2449
ACADS	0.0768201	6.07135	0.625018	0.540956	0.902054	-6.50132	6.23016	5.88381	6.21363	6.15522	5.92496	6.02031
ACADSB	-0.340712	3.31323	-1.48119	0.158388	0.670796	-5.02561	2.92302	2.89537	3.55379	3.45353	3.60303	3.45065
ACADVL	-0.228289	4.98116	-1.4971	0.154242	0.666725	-5.41031	5.10921	4.88768	4.63336	5.25857	5.02473	4.97342
ACAP2	0.0948461	5.7299	0.77645	0.449047	0.8621	-6.33944	5.88951	5.66721	5.77725	5.80116	5.72671	5.51756
ACAP3	-0.58324	2.4165	-1.55885	0.139	0.648209	-4.70394	1.55624	2.89537	1.90808	2.2632	3.37171	2.50442
ACAT1	0.0030722	6.31739	0.0297463	0.976645	0.995524	-6.73771	6.28273	6.34921	6.32675	6.3463	6.22608	6.37328
ACAT2	0.128425	7.21828	0.902814	0.380296	0.832874	-6.41805	6.89515	7.46878	7.48038	7.18603	6.96881	7.31052
ACBD3	-0.0421554	7.41683	-0.43274	0.671101	0.937501	-6.75484	7.3486	7.41893	7.41638	7.29408	7.5241	7.49891
ACBD4	0.308244	0.940993	0.676964	0.508302	0.888304	-5.18375	1.00875	1.04122	1.20181	0.437227	0.722613	1.23433
ACBD5	-0.0916739	4.39686	-0.560829	0.582847	0.917128	-6.19634	4.46819	4.10897	4.46958	4.58513	4.40273	4.34654
ACBD6	0.153317	4.37171	0.923452	0.369776	0.829409	-5.92279	4.60293	4.45972	4.2848	4.07583	4.40273	4.40426
ACBD7	0.237289	0.493395	0.434975	0.669513	0.936727	-5.18922	0.478239	0.510706	0.860773	0.678235	-0.41489	0.847308
ACCS	-0.195459	1.50816	-0.457642	0.653492	0.935485	-5.43652	1.55624	1.42824	1.20181	0.884686	2.30758	1.67043
ACD	0.421197	1.98435	1.31318	0.20803	0.727084	-4.90422	2.1663	2.19876	2.23928	2.10708	1.6555	1.53919
ACE	-2.32227	4.0176	-11.4582	5.05067e-09	7.31988e-06	9.79895	3.23905	2.55023	2.78677	5.2018	5.16405	5.16368
ACER2	0.652371	0.128638	1.06711	0.302091	0.799475	-4.78153	0.478239	0.148136	0.654322	-0.700276	0.722613	-0.531204
ACER3	0.46254	3.4227	1.98022	0.0655197	0.521012	-4.33094	3.19096	3.75017	3.98731	3.24458	3.19392	3.16924
ACIN1	-0.122958	6.48295	-0.898959	0.382283	0.83368	-6.34529	6.52506	6.36592	6.36539	6.20421	6.8004	6.63672
ACLY	0.0313436	7.1237	0.247397	0.807814	0.963953	-6.79507	6.9322	7.04986	7.4286	7.26204	7.09765	6.97183
ACO1	-0.0649719	6.88777	-0.614135	0.547941	0.905198	-6.60838	6.78202	6.90111	6.8861	7.06393	6.75704	6.9364
ACO2	0.0316922	6.23932	0.249481	0.80623	0.963625	-6.69492	6.3279	6.13194	6.30923	6.47963	6.17307	6.01415
ACOT13	-0.0549848	4.02203	-0.300134	0.768021	0.955552	-6.21126	3.78405	3.97014	4.21127	4.19696	4.10867	3.86111
ACOT2	0.200764	3.14416	0.721174	0.481427	0.875914	-5.75505	2.80017	3.71582	3.25766	3.51695	2.75503	2.81929
ACOT7	-0.0117254	4.34308	-0.0727456	0.942929	0.990471	-6.34085	4.54672	4.30657	4.17305	4.29068	4.31846	4.42299
ACOT8	-0.0354038	4.23202	-0.206022	0.839427	0.967247	-6.29224	4.12849	4.10897	4.37173	4.03308	4.42305	4.32678
ACOT9	-0.234188	6.01756	-2.12235	0.0501167	0.469772	-4.62407	5.82007	5.9295	5.95106	6.22335	6.14276	6.03865
ACOX1	-0.246616	7.54485	-2.69637	0.0161082	0.27164	-3.72705	7.38646	7.4375	7.43871	7.58605	7.72568	7.69473
ACOX3	-0.120812	3.47648	-0.555737	0.58624	0.917128	-5.95056	3.1412	3.40687	3.66813	3.60715	3.73891	3.29662
ACP1	-0.124914	5.61626	-0.824686	0.421929	0.848994	-6.28006	5.40107	5.35759	5.88757	5.85124	5.48718	5.71292
ACP2	-0.0494827	6.28725	-0.346415	0.733639	0.947833	-6.67127	6.64594	6.11227	6.03869	6.33315	6.41039	6.18304
ACP6	-0.108007	-0.012345	-0.138557	0.891565	0.977944	-5.14853	1.00875	0.510706	-1.46116	1.06526	-1.15186	-0.0457767
ACSF2	-0.28916	2.99272	-1.27405	0.221223	0.736051	-5.19871	2.8629	2.95549	2.73524	3.04388	3.14582	3.21296
ACSF3	0.090562	2.02682	0.27048	0.790321	0.960283	-5.64928	1.83188	1.86434	2.44574	1.83578	2.39246	1.79072
ACSL1	-0.283337	3.34328	-1.09932	0.288233	0.787071	-5.4805	3.71771	2.89537	3.01997	3.74598	3.60303	3.07761
ACSL3	-0.00981374	7.54444	-0.100855	0.920945	0.983316	-6.85773	7.60638	7.59935	7.41843	7.64402	7.46897	7.52949
ACSL4	-0.188492	6.48351	-1.82247	0.0875255	0.574755	-5.17953	6.44531	6.44669	6.28256	6.60533	6.50873	6.61243
ACSL5	-0.982532	1.49769	-1.91365	0.0741158	0.54406	-4.06491	2.35271	1.04122	-0.238763	1.73268	2.30758	1.79072
ACSS1	-1.68263	1.75495	-4.04419	0.000977566	0.0445626	-0.807739	1.00875	1.7331	0.123807	2.75916	2.47263	2.43227
ACSS2	-0.0617883	2.3577	-0.212378	0.834551	0.9668	-5.75895	2.51777	2.38517	2.08317	2.10708	2.62073	2.43227
ACTA2	-0.117959	2.4877	-0.423481	0.677701	0.939911	-5.73206	2.80017	2.19876	2.31143	2.65022	2.39246	2.57313
ACTB	0.0701435	11.4811	0.799406	0.436008	0.855361	-6.69307	11.419	11.4814	11.6475	11.5136	11.3307	11.4943
ACTG1	0.368172	13.2164	3.22127	0.00545229	0.146344	-2.86253	13.262	13.2934	13.6457	13.1912	12.7882	13.1179
ACTL6A	-0.069374	5.1222	-0.33481	0.742209	0.949347	-6.47222	5.19706	5.07549	4.97069	4.82954	5.80621	4.85423
ACTN1	0.270639	9.38693	3.15484	0.00626146	0.160438	-2.90753	9.53382	9.5303	9.50343	9.26233	9.14238	9.3493
ACTN4	-0.140644	10.71	-1.56811	0.136829	0.644214	-5.79893	10.701	10.6057	10.6118	10.629	10.7847	10.9277
ACTR10	0.0748137	5.32613	0.394364	0.698629	0.942049	-6.49261	4.97365	5.25367	5.83958	5.46564	5.02473	5.39953
ACTR1A	-0.0124584	5.70775	-0.107701	0.9156	0.982706	-6.63871	5.63474	5.67617	5.7836	5.62525	5.80621	5.72052
ACTR1B	0.0128377	5.98438	0.111373	0.912735	0.982467	-6.68386	5.84359	5.97378	6.14617	5.95794	5.94618	6.03865
ACTR2	-0.0402185	8.48323	-0.450894	0.658244	0.935485	-6.8152	8.48636	8.42093	8.48282	8.56417	8.38407	8.56103
ACTR3	-0.0509031	6.50661	-0.482019	0.636457	0.930366	-6.64098	6.50061	6.51321	6.43568	6.6765	6.46531	6.44836
ACTR3B	1.06984	1.01237	2.11287	0.0510311	0.472513	-3.77033	1.2152	1.7331	1.70877	1.22572	0.722613	-0.531204
ACTR5	0.638394	2.40033	2.05882	0.0565389	0.490018	-3.9953	2.59372	2.76705	2.83653	2.59251	1.51111	2.10106
ACTR6	0.152892	3.2097	0.590254	0.563438	0.908988	-5.85741	3.5751	3.27152	3.01997	2.70572	3.09607	3.58981
ACTR8	-0.029417	5.2626	-0.235218	0.817086	0.964931	-6.5316	5.30267	5.25367	5.19706	5.34848	5.15192	5.32179
ACVR1	0.529465	3.43655	2.52078	0.0229632	0.332599	-3.42085	3.84747	3.60757	3.66813	3.28158	2.87789	3.33669
ACVR1B	0.0404866	3.66871	0.185872	0.854931	0.969216	-6.14263	3.45806	3.94069	3.69535	3.87261	3.24046	3.80508
ACVR2A	-0.387128	2.16724	-1.27026	0.222534	0.736497	-4.99331	2.0632	1.98464	1.90808	2.65022	2.12116	2.27615
ACVR2B	0.300253	0.427207	0.516964	0.612402	0.924486	-5.14478	1.2152	0.148136	0.413314	0.884686	0.433106	-0.531204
ACVRL1	0.159684	9.04907	1.70408	0.108113	0.603676	-5.54355	9.26287	9.05374	9.0712	9.05227	9.01095	8.8434
ACYP1	0.0107332	2.01688	0.0302235	0.97627	0.995524	-5.68038	1.83188	2.29498	1.99828	2.65022	1.6555	1.67043
ACYP2	-0.182564	3.75641	-0.82725	0.420518	0.848994	-5.84198	3.5751	3.44931	3.96511	4.23518	3.56696	3.74678
AD000092.3	-0.322233	0.0821423	-0.417037	0.68231	0.940923	-5.10926	0.767746	-0.337291	-0.72419	-1.43724	1.17007	1.05376
AD000671.1	-0.0297997	4.69475	-0.203537	0.841336	0.967862	-6.41091	4.87056	4.65366	4.53131	4.75258	4.69781	4.66257
ADA	-0.710962	1.81787	-1.93492	0.0712657	0.534879	-4.0806	1.2152	1.7331	1.47744	2.46965	1.6555	2.35632
ADAL	0.132385	2.63349	0.445321	0.66218	0.935485	-5.76592	2.26251	2.83263	2.97625	2.81069	2.81777	2.10106
ADAM10	-0.366425	6.81974	-3.59647	0.00248849	0.0867756	-1.86371	6.70706	6.6377	6.56675	6.91884	6.96535	7.12272
ADAM15	0.043615	10.4961	0.518295	0.611495	0.924486	-6.85649	10.6014	10.5537	10.4003	10.4899	10.4223	10.5092
ADAM17	-0.0853958	7.26102	-0.690704	0.499858	0.885731	-6.59235	7.32373	7.27889	7.06371	7.55428	7.05272	7.2928
ADAM19	-0.297202	5.28375	-2.06326	0.0560663	0.486639	-4.60334	4.98779	5.33513	5.09854	5.66079	5.26881	5.35144
ADAM22	0.225449	0.825829	0.445186	0.662275	0.935485	-5.26205	1.39578	1.04122	0.413314	0.14772	0.722613	1.23433
ADAM9	-0.205287	6.19594	-1.91241	0.0742857	0.54406	-4.9998	6.07319	6.00256	6.19943	6.35934	6.28832	6.25278
ADAMTS1	0.16251	2.27669	0.453299	0.656548	0.935485	-5.6591	2.0632	2.09567	2.88462	2.40406	1.51111	2.70146
ADAMTS18	1.09266	6.19449	9.29566	8.98167e-08	4.22534e-05	8.26424	6.81015	6.64684	6.76285	5.53622	5.5532	5.85767
ADAMTS4	-1.6067	6.0091	-11.5664	4.42347e-09	7.31988e-06	11.0564	5.06987	5.3797	5.17788	7.05861	6.62732	6.74119
ADAMTS6	0.201299	3.97862	0.953479	0.354828	0.823888	-5.79329	4.25083	3.87994	4.07282	3.42074	4.158	4.08938
ADAMTS7	-0.320288	2.78525	-1.25537	0.227747	0.74272	-5.16517	2.26251	2.69833	2.88462	3.00016	2.9911	2.87479
ADAMTS9	-0.0599059	3.79269	-0.312429	0.758835	0.953205	-6.14463	3.93767	3.81651	3.55379	3.84816	3.97743	3.6226
ADAMTSL1	-0.132336	2.57797	-0.387565	0.703553	0.94261	-5.77204	1.95217	2.55023	3.01997	3.28158	2.30758	2.35632
ADAR	0.242636	6.51548	2.21895	0.0416283	0.438687	-4.51972	6.67245	6.64228	6.60314	6.57212	6.24902	6.35388
ADARB1	0.130419	4.92957	0.884461	0.38982	0.837382	-6.09121	5.05651	5.07549	4.85475	4.64313	4.89981	5.04774
ADAT1	-0.0446782	1.56178	-0.114549	0.910258	0.982467	-5.54174	2.0632	1.42824	1.20181	1.93199	1.35064	1.3948
ADAT2	0.357984	1.23628	0.778265	0.448008	0.861795	-5.19315	1.39578	1.58871	1.3462	1.62165	0.0705364	1.3948
ADAT3	0.00529718	0.422894	0.00920612	0.992771	0.999571	-5.24713	0.115669	0.510706	0.654322	0.437227	-0.41489	1.23433
ADCK1	-0.323349	0.740917	-0.590055	0.563568	0.908988	-5.18008	1.39578	-0.337291	0.654322	1.06526	1.35064	0.316793
ADCK2	0.0672112	4.6187	0.457464	0.653617	0.935485	-6.30627	4.63923	4.72449	4.60493	4.72599	4.57606	4.44149
ADCK3	-0.1422	2.93669	-0.506634	0.619467	0.925448	-5.82408	2.8629	2.76705	2.97625	3.48559	3.09607	2.43227
ADCK4	-0.271098	-0.0202092	-0.321324	0.752211	0.950255	-5.11515	-2.69169	1.24767	0.860773	-0.21485	0.0705364	0.6063
ADCK5	-0.637826	1.59882	-1.78154	0.0942153	0.5843	-4.25682	1.39578	1.24767	1.20181	1.83578	1.90704	2.00485
ADCY3	-0.234589	3.88149	-1.12364	0.27809	0.780167	-5.59731	4.10273	3.49053	3.69535	3.77221	3.92139	4.30674
ADCY4	1.38824	0.814195	2.80273	0.0129645	0.237656	-2.86598	1.70063	1.24767	1.59774	0.437227	-0.41489	0.316793
ADCY6	0.0411274	3.95565	0.195058	0.847855	0.968972	-6.21998	3.96653	3.84858	4.11375	3.96648	3.492	4.34654
ADCY9	-0.560795	5.4207	-4.38587	0.000482534	0.0262736	-0.0986195	5.1725	5.19253	5.05717	5.53622	5.74296	5.82283
ADD1	0.0193278	6.62809	0.165366	0.870771	0.971703	-6.76209	6.72827	6.5429	6.63512	6.41866	6.83114	6.61243
ADD3	-0.445436	5.53073	-3.27379	0.00488648	0.136028	-2.36574	5.31394	5.16733	5.44172	5.95221	5.54395	5.76525
ADH5	-0.128305	5.73191	-1.01678	0.324703	0.80919	-6.12507	5.68769	5.77123	5.55007	5.82015	5.96015	5.6022
ADI1	-0.0649764	7.458	-0.393179	0.699486	0.942131	-6.77515	7.0682	7.28183	7.91461	7.69118	7.45177	7.34039
ADIPOR1	0.347461	4.6501	2.03782	0.0588216	0.498775	-4.51746	4.58444	5.16733	4.74178	4.62885	4.31846	4.45975
ADIPOR2	-0.36899	8.02592	-3.26446	0.00498248	0.136953	-2.62796	7.80716	7.91915	7.79545	7.95293	8.42872	8.25212
ADK	-0.104435	4.50055	-0.663341	0.516755	0.891715	-6.15931	4.3636	4.45972	4.51612	4.47764	4.40273	4.78349
ADM	-0.684512	9.12338	-6.05457	1.82906e-05	0.0022586	2.92665	8.60924	8.69778	9.0337	9.57282	9.29212	9.53462
ADNP	0.299315	5.23832	1.80001	0.0911426	0.582153	-5.02198	5.43244	5.43354	5.30703	5.31319	5.31303	4.63068
ADNP2	0.100636	5.26894	0.65732	0.520516	0.893692	-6.33951	5.01567	5.36869	5.56491	5.36581	5.03797	5.26061
ADO	0.332778	3.18185	1.50098	0.153244	0.666011	-4.97011	3.08967	3.44931	3.49304	3.08632	3.04454	2.92823
ADPGK	-0.104348	3.30877	-0.344368	0.735148	0.948146	-5.99847	2.73458	3.27152	3.7483	3.69204	2.68945	3.71672
ADPRH	0.0153103	2.85677	0.0542935	0.957388	0.992342	-5.92665	3.41684	2.47006	2.73524	3.12754	2.81777	2.57313
ADPRHL1	-0.0747373	0.642811	-0.144981	0.886575	0.976403	-5.28982	1.2152	0.510706	0.123807	0.437227	0.963621	0.6063
ADPRHL2	0.176534	5.42839	1.43686	0.170429	0.682933	-5.58184	5.46313	5.6308	5.46563	5.44947	5.27999	5.28129
ADRB1	0.422422	6.3626	4.20301	0.000703359	0.0344675	-0.578202	6.5914	6.59108	6.54072	6.17009	6.16103	6.12128
ADRB2	0.322289	3.37719	1.52266	0.147772	0.661342	-4.98976	3.5751	3.64456	3.42962	3.45353	2.9911	3.16924
ADRBK1	-0.00586545	5.29844	-0.0429088	0.966316	0.992972	-6.56676	5.26832	5.40148	5.23465	5.49743	5.07696	5.31178
ADRM1	-0.109919	7.44156	-1.09229	0.29122	0.790455	-6.25	7.46945	7.3252	7.36645	7.60076	7.55205	7.33546
ADSL	-0.0443578	5.40944	-0.23647	0.816132	0.964841	-6.56055	5.14752	5.40148	5.61566	5.91737	5.29109	5.08351
ADSS	0.0316756	6.46774	0.281304	0.782158	0.958462	-6.71602	6.60523	6.3152	6.52942	6.55711	6.4702	6.32926
AE000661.28	-1.91222	2.62738	-6.45607	8.78119e-06	0.00125946	3.14322	1.55624	1.42824	1.99828	3.74598	3.41293	3.6226
AEBP2	0.092534	3.2696	0.402597	0.692685	0.941395	-5.9665	3.45806	3.49053	3.01997	3.12754	3.492	3.02951
AEN	-0.206877	5.4696	-1.67331	0.114112	0.607915	-5.25679	5.24495	5.36869	5.48136	5.66779	5.4775	5.57732
AES	0.208715	6.35492	1.92047	0.0731913	0.541063	-5.00781	6.41945	6.48799	6.47548	6.39354	6.10553	6.24753
AF111168.1	0.803363	-0.195739	0.820796	0.424076	0.848994	-4.8902	-1.10672	1.86434	-0.238763	-3.0222	0.722613	0.6063
AFAP1	0.103184	5.63792	0.70495	0.491189	0.880756	-6.37685	5.97009	5.73739	5.37595	5.48162	5.70197	5.5605
AFAP1L1	-0.177633	8.19801	-1.91149	0.0744107	0.54406	-5.17855	8.22494	8.05073	8.05257	8.29803	8.36712	8.19467
AFF1	0.510481	6.08444	4.39856	0.000470119	0.0259581	-0.151618	6.33898	6.27447	6.3989	5.6817	5.79846	6.01415
AFF4	-0.0596802	6.6181	-0.579421	0.570544	0.91215	-6.60068	6.58676	6.6331	6.54447	6.60897	6.77691	6.55838
AFG3L1P	-0.0641801	3.06506	-0.218569	0.829807	0.966462	-5.9643	2.80017	2.69833	3.55379	3.12754	2.62073	3.58981
AFG3L2	-0.0183377	6.26842	-0.169111	0.867874	0.970836	-6.71645	6.3279	6.11227	6.33109	6.21859	6.32658	6.29407
AFMID	0.319669	5.86913	2.24257	0.0397662	0.431051	-4.39312	5.94131	5.88381	6.25994	5.99182	5.54395	5.59395
AFTPH	0.134111	4.72704	0.962123	0.350603	0.821895	-5.97413	4.82401	4.7071	4.84263	4.58513	4.66406	4.73933
AGA	-0.0902593	4.37546	-0.593001	0.561644	0.908788	-6.17215	4.42726	4.25964	4.30261	4.39565	4.50159	4.36604
AGAP1	-0.85141	5.32534	-6.25964	1.25389e-05	0.00165697	3.48322	4.75953	4.99183	4.93688	5.56651	5.88157	5.81575
AGAP10	0.380238	0.48107	0.597849	0.558484	0.907038	-5.12177	1.39578	-0.337291	0.860773	-0.700276	0.433106	1.23433
AGAP3	-0.0139135	6.2002	-0.1351	0.894253	0.979244	-6.71241	6.1694	6.17683	6.23233	6.21859	6.16706	6.23698
AGBL3	0.22936	1.80944	0.666429	0.514832	0.891521	-5.41693	1.70063	1.98464	2.08317	1.73268	1.35064	2.00485
AGBL5	0.176898	3.92007	0.956941	0.353132	0.82308	-5.77447	4.0765	4.21115	3.77406	3.94358	3.73891	3.77622
AGER	1.56497	-0.520755	1.96249	0.0677175	0.526389	-4.00948	-0.369758	0.800212	0.413314	-0.700276	-2.73682	-0.531204
AGFG1	0.0968349	4.86567	0.552456	0.588432	0.917664	-6.31624	4.67464	4.8246	5.22535	5.08108	4.84061	4.54775
AGFG2	-0.0955378	5.10498	-0.675584	0.509154	0.888304	-6.29224	4.91564	4.96283	5.28031	5.28613	5.08973	5.09524
AGGF1	-0.0661608	5.79355	-0.516466	0.612742	0.924486	-6.52091	5.68769	5.83664	5.75154	5.76896	6.07375	5.64272
AGK	0.0522207	1.89901	0.139669	0.890701	0.977729	-5.63722	2.59372	1.24767	1.90808	1.62165	2.01807	2.00485
AGL	-0.0691226	3.41709	-0.336049	0.741292	0.949347	-6.03221	3.1412	3.5696	3.42962	3.38719	3.45301	3.52191
AGMO	1.65465	0.0703145	2.21882	0.0416383	0.438687	-3.69906	0.478239	1.24767	1.04134	-0.21485	-2.73682	0.6063
AGPAT1	-0.167217	5.85307	-0.977553	0.34315	0.816795	-6.18332	5.7554	5.7288	5.83347	6.0837	5.42809	6.28898
AGPAT2	0.842734	3.80394	4.11315	0.000847189	0.0395389	-0.448282	4.31954	3.97014	4.38851	3.69204	3.24046	3.21296
AGPAT3	0.0602604	5.99076	0.546065	0.592713	0.919154	-6.53662	5.9267	6.05159	6.08059	5.98622	6.02805	5.87138
AGPAT4	-0.0321792	4.18127	-0.192992	0.849445	0.96899	-6.28135	4.0765	4.10897	4.2848	4.03308	4.31846	4.26581
AGPAT5	-0.160068	7.72767	-1.29781	0.213136	0.727961	-6.03486	7.67135	7.8256	7.44874	7.73018	8.06651	7.62361
AGPAT6	-0.156984	6.98731	-1.5259	0.146969	0.660489	-5.6738	7.00006	6.92762	6.80094	7.03714	7.18948	6.96864
AGPAT9	-0.247412	3.6415	-0.969055	0.347241	0.81935	-5.688	3.87817	3.44931	3.29373	4.30871	3.32927	3.58981
AGPS	0.0116749	6.4185	0.116504	0.908734	0.982467	-6.74405	6.42985	6.46749	6.37805	6.42694	6.4306	6.37809
AGRN	-0.979587	1.08503	-1.732	0.10291	0.594282	-4.24915	-0.369758	1.42824	0.654322	0.678235	2.01807	2.10106
AGTPBP1	-0.0578344	3.72651	-0.297601	0.769917	0.956037	-6.13103	3.84747	3.81651	3.46168	3.87261	3.77098	3.58981
AGTRAP	-0.0970423	4.43296	-0.642896	0.529589	0.897762	-6.15578	4.48822	4.30657	4.35476	4.41242	4.57606	4.45975
AGXT2L2	0.44177	2.84949	1.57903	0.134305	0.641316	-4.78478	3.03623	3.0687	3.06241	2.02219	2.87789	3.02951
AHCTF1	-0.0170171	4.92624	-0.118352	0.907293	0.982114	-6.47983	4.85521	4.77541	5.1087	5.04926	4.95667	4.8122
AHCY	-0.0033846	6.56992	-0.0303744	0.976152	0.995524	-6.7691	6.39312	6.56237	6.74342	6.60897	6.4992	6.61243
AHCYL1	0.0155807	7.22796	0.169673	0.867439	0.970836	-6.82153	7.26106	7.21576	7.23117	7.26204	7.21883	7.17891
AHCYL2	-0.435236	0.826554	-0.838294	0.414473	0.846652	-5.05916	1.39578	0.800212	-0.238763	1.22572	0.722613	1.05376
AHDC1	0.136217	4.42051	0.611316	0.549759	0.905513	-6.17291	4.63923	4.39606	4.46958	4.69889	3.67257	4.64671
AHI1	0.165229	4.48454	0.952977	0.355074	0.823888	-5.92422	4.6212	4.32947	4.71543	4.11735	4.57606	4.54775
AHNAK	0.323969	9.73576	3.67304	0.00212015	0.0777568	-1.85694	10.0241	9.85722	9.81283	9.52926	9.53377	9.65739
AHNAK2	0.0628935	6.62049	0.50247	0.622326	0.92554	-6.64411	6.81015	6.45712	6.6869	6.70742	6.71233	6.34899
AHR	0.407513	4.71951	2.67649	0.0167725	0.277591	-3.39364	4.70919	4.91821	5.11879	4.42901	4.5941	4.54775
AHRR	0.0627767	3.86646	0.334911	0.742135	0.949347	-6.1579	3.87817	3.78372	4.00916	3.63601	3.80234	4.08938
AHSA1	-0.0223789	6.05405	-0.154008	0.87957	0.974761	-6.68833	5.91194	5.99542	6.21832	6.11479	5.73486	6.34899
AHSA2	0.859162	1.36764	1.54823	0.141529	0.653293	-4.50732	1.83188	1.86434	1.59774	-0.700276	1.51111	2.10106
AIDA	0.0657922	6.12377	0.612021	0.549303	0.905413	-6.51725	6.05986	6.14491	6.25994	6.10965	6.10553	6.06275
AIF1L	-1.39273	5.51092	-9.45738	7.12466e-08	3.67847e-05	8.42427	5.06987	4.80839	4.59051	6.38506	6.17307	6.03865
AIFM1	0.159052	4.85238	1.09528	0.289948	0.789191	-5.87009	5.16006	4.84063	4.80563	4.73935	4.71439	4.85423
AIFM2	-0.15283	2.24911	-0.452978	0.656775	0.935485	-5.64999	2.4376	1.7331	2.31143	2.40406	2.81777	1.79072
AIG1	-0.100273	3.51199	-0.489797	0.631065	0.929604	-5.99493	3.23905	3.60757	3.52374	3.51695	3.77098	3.41365
AIM1	0.266785	5.82406	1.98106	0.0654178	0.521012	-4.83447	6.14436	5.78786	5.93972	5.78193	5.84438	5.44608
AIMP1	0.14865	4.77187	1.07742	0.297604	0.796012	-5.87032	4.87056	4.87216	4.80563	4.75258	4.57606	4.7542
AIMP2	0.16151	5.35506	0.998675	0.333128	0.812031	-6.07488	5.30267	5.3797	5.62277	5.33974	4.89981	5.58566
AIP	-0.00209015	4.26879	-0.0123492	0.990303	0.998537	-6.32389	4.17868	4.1352	4.46958	4.37867	4.36121	4.08938
AK1	-0.156433	6.55066	-1.01425	0.32587	0.809411	-6.24402	6.13804	6.57679	6.69703	6.64135	6.33732	6.9134
AK2	-0.0438542	5.80541	-0.32724	0.747818	0.949347	-6.60558	5.52263	5.81246	6.00645	5.90557	5.69363	5.8917
AK3	-0.0294648	6.39453	-0.215689	0.832013	0.966462	-6.72365	6.09948	6.3879	6.64563	6.57957	6.24332	6.41131
AK4	0.175726	5.80923	1.51611	0.149408	0.661342	-5.54074	5.85906	5.79611	6.02802	5.76243	5.76701	5.64272
AKAP1	0.112889	4.25737	0.566426	0.579128	0.915472	-6.15737	4.50799	4.45972	4.0307	4.47764	3.80234	4.26581
AKAP10	-0.0759653	3.88566	-0.381068	0.708271	0.943673	-6.14582	3.78405	3.91064	3.82425	3.54765	4.158	4.08938
AKAP11	0.0533539	5.70543	0.441813	0.664662	0.936403	-6.54303	5.73877	5.66721	5.7836	5.6886	5.83683	5.51756
AKAP12	-0.643505	11.012	-6.37007	1.02565e-05	0.00141914	3.47006	10.8726	10.6648	10.5338	11.1762	11.4764	11.3481
AKAP13	-0.618291	6.23887	-5.41491	6.15887e-05	0.00561507	1.85013	5.98427	5.93697	5.86976	6.56838	6.69572	6.37809
AKAP17A	-0.00691235	4.78225	-0.0425192	0.966622	0.99305	-6.45252	4.95937	4.45972	4.91388	4.97215	4.66406	4.7243
AKAP2	-0.407904	3.03801	-1.45011	0.166751	0.681332	-4.9959	3.08967	2.83263	2.56859	2.81069	3.80234	3.12415
AKAP5	-0.607148	0.477422	-0.936964	0.362997	0.825606	-4.92253	-1.10672	0.510706	1.04134	0.678235	0.0705364	1.67043
AKAP7	-0.0981616	1.38682	-0.213011	0.834065	0.9668	-5.47652	1.00875	1.58871	1.47744	2.02219	0.433106	1.79072
AKAP8	-0.140106	5.30805	-1.05144	0.309004	0.801188	-6.012	5.33622	5.2173	5.15845	5.28613	5.58961	5.26061
AKAP8L	0.19228	3.95963	0.820596	0.424187	0.848994	-5.90283	4.38513	4.18627	3.61209	3.45353	4.2057	3.91505
AKAP9	0.0651548	6.91753	0.529693	0.603751	0.923014	-6.66116	7.1076	6.71365	7.02668	6.84353	6.72875	7.08498
AKD1	-0.288699	1.20694	-0.636937	0.533363	0.89908	-5.26896	1.00875	0.510706	1.59774	1.62165	1.6555	0.847308
AKIRIN1	-0.0716005	6.86672	-0.635085	0.534539	0.899515	-6.59281	6.93585	6.84659	6.71044	6.78676	7.11024	6.81043
AKIRIN2	0.141374	3.42017	0.566398	0.579147	0.915472	-5.92995	3.1412	3.68063	3.64038	3.20661	2.9911	3.86111
AKNA	-1.17279	-0.651666	-1.34364	0.198203	0.715709	-4.51337	-0.369758	-2.65922	-0.72419	0.678235	0.433106	-1.26817
AKR1A1	0.0589557	4.50288	0.400912	0.693899	0.941395	-6.30219	4.44787	4.61691	4.53131	4.47764	4.53931	4.40426
AKR1B1	-0.0795122	6.13359	-0.679303	0.506858	0.88786	-6.47397	5.88951	6.19565	6.19467	6.26088	6.10553	6.1553
AKR1C3	-0.0689036	2.60048	-0.270858	0.790036	0.960283	-5.8164	2.4376	2.62618	2.62631	2.65022	2.68945	2.57313
AKR7A2	-0.0090348	5.47773	-0.0645333	0.949362	0.991164	-6.6008	5.49319	5.35759	5.55751	5.51307	5.72671	5.21833
AKT1	0.237032	4.50023	0.859233	0.403168	0.841692	-6.01072	4.12849	4.79199	4.94824	4.73935	3.56696	4.82635
AKT1S1	-0.130466	4.76533	-0.795685	0.438105	0.855728	-6.12663	4.54672	4.65366	4.87869	4.65728	4.71439	5.14122
AKT2	0.0098167	6.35068	0.0833764	0.934608	0.987098	-6.73884	6.47573	6.44669	6.15601	6.33755	6.22608	6.46202
AKT3	-0.109403	5.59809	-0.914076	0.374531	0.830784	-6.19951	5.52263	5.4956	5.60134	5.51307	5.74296	5.71292
AKTIP	0.0565778	5.02534	0.310675	0.760143	0.953205	-6.45945	4.54672	5.24165	5.35049	4.97215	4.89981	5.14122
AL031289.2	0.40435	0.582383	0.781419	0.446205	0.860872	-5.04508	1.2152	0.800212	0.413314	0.678235	0.0705364	0.316793
AL033532.1	1.15397	-0.216427	1.69109	0.110612	0.607274	-4.23918	1.00875	-0.337291	0.413314	-0.700276	-1.15186	-0.531204
AL035413.1	0.375833	0.835902	0.817383	0.425966	0.850269	-5.07561	1.00875	1.04122	1.04134	0.884686	0.433106	0.6063
AL049757.3	-0.0944246	0.675464	-0.184411	0.856057	0.969216	-5.29241	0.478239	0.800212	0.654322	1.37011	0.433106	0.316793
AL049775.1	1.45376	-0.550501	1.60846	0.127698	0.632092	-4.31328	1.2152	-1.07426	0.413314	0.14772	-1.15186	-2.85313
AL050321.1	-0.220449	0.684802	-0.392501	0.699976	0.942131	-5.24563	-0.369758	1.24767	0.860773	1.06526	0.0705364	1.23433
AL096870.1	0.38707	3.76363	1.69035	0.110756	0.607274	-4.85141	3.96653	4.02728	3.8487	3.16762	4.158	3.41365
AL109749.1	0.0582753	2.86469	0.177427	0.861447	0.970018	-5.91474	2.8629	3.53061	2.38015	2.86044	2.21738	3.33669
AL117190.3	-0.0631945	-0.610929	-0.0662945	0.947982	0.990741	-5.04561	-2.69169	0.148136	0.413314	-1.43724	1.17007	-1.26817
AL121753.1	-0.094314	-0.39502	-0.127303	0.90032	0.980523	-5.07863	0.478239	-1.07426	-0.72419	-0.21485	0.433106	-1.26817
AL121833.1	-0.943022	5.60035	-6.02591	1.92902e-05	0.00229163	3.04837	4.95937	5.08897	5.33326	6.32873	5.75904	6.13271
AL132709.5	0.165845	2.51968	0.513014	0.615099	0.924767	-5.70175	2.35271	2.83263	2.56859	1.83578	3.09607	2.43227
AL132709.7	-0.270421	0.237623	-0.394514	0.69852	0.942049	-5.14627	-0.369758	-0.337291	0.860773	-0.700276	0.433106	1.53919
AL132709.8	-0.770679	1.08575	-1.54182	0.143071	0.65524	-4.47036	0.115669	1.04122	0.860773	0.884686	2.21738	1.3948
AL132709.9	0.354598	2.77791	1.27041	0.222482	0.736497	-5.14847	2.8629	2.95549	3.01997	2.18725	2.47263	3.16924
AL132821.1	-0.237768	-0.353097	-0.326366	0.748466	0.949347	-5.05558	-0.369758	0.510706	-1.46116	-0.700276	-0.41489	0.316793
AL136040.2	-0.80783	0.884459	-1.52318	0.147642	0.661342	-4.46606	1.2152	0.510706	-0.238763	0.678235	1.35064	1.79072
AL136219.1	-0.378258	4.19566	-2.1649	0.0461979	0.455898	-4.20142	3.96653	4.16096	3.91967	4.57025	4.13355	4.42299
AL136419.1	0.413129	2.85704	1.48218	0.158125	0.670409	-4.91285	3.45806	2.62618	3.10363	2.86044	2.81777	2.27615
AL139023.1	0.00622827	2.59858	0.0202608	0.984091	0.997369	-5.85182	2.4376	2.38517	2.97625	2.95508	2.01807	2.81929
AL139300.1	-0.0478296	5.67338	-0.396174	0.69732	0.942049	-6.55702	5.51289	5.62155	5.80251	5.64668	5.67681	5.77986
AL158212.1	0.139091	1.41983	0.243728	0.810604	0.964275	-5.4801	0.115669	2.09567	2.08317	0.437227	2.39246	1.3948
AL158801.1	-0.442756	-0.322583	-0.43615	0.668678	0.936727	-5.03191	0.767746	0.800212	-3.04612	-1.43724	1.51111	-0.531204
AL161773.1	-0.707779	0.768683	-1.32706	0.203506	0.720643	-4.64803	0.115669	0.148136	0.860773	0.437227	1.6555	1.3948
AL162151.1	1.0666	1.58965	2.40638	0.0288407	0.372811	-3.37053	2.59372	1.58871	2.23928	1.83578	0.433106	0.847308
AL355861.1	0.354624	3.24514	0.859396	0.403081	0.841692	-5.6771	3.68335	3.40687	3.10363	1.73268	4.0576	3.48672
AL356423.1	-0.0396942	1.02323	-0.0850995	0.93326	0.986835	-5.39222	1.2152	1.42824	0.413314	0.678235	1.35064	1.05376
AL357673.1	0.650404	1.3156	1.47531	0.159944	0.673715	-4.58493	1.39578	1.42824	1.99828	0.678235	1.78674	0.6063
AL359220.1	0.16494	2.4346	0.526837	0.605687	0.923583	-5.67017	2.66587	2.83263	2.08317	1.93199	2.39246	2.70146
AL360181.1	-0.268688	0.602561	-0.418386	0.681343	0.940923	-5.21828	0.767746	1.42824	-0.72419	-0.21485	1.51111	0.847308
AL365332.1	-0.787832	1.2719	-1.23088	0.236529	0.748417	-4.82564	2.1663	0.800212	-0.238763	0.678235	1.35064	2.87479
AL365502.1	0.535825	-0.373094	0.579524	0.570476	0.91215	-4.97685	0.115669	-1.07426	0.413314	-3.0222	0.722613	0.6063
AL391261.1	0.198945	1.68822	0.499279	0.624521	0.926695	-5.47036	2.26251	1.86434	1.3462	2.02219	0.963621	1.67043
AL391277.1	-0.580503	-0.268267	-0.612915	0.548728	0.90528	-4.97929	0.115669	1.58871	-3.04612	0.678235	-0.41489	-0.531204
AL450992.1	1.12749	0.604989	1.90021	0.0759688	0.548153	-4.02563	0.115669	1.86434	1.47744	-0.21485	0.0705364	0.316793
AL583722.4	-0.66646	2.12063	-2.0652	0.0558619	0.485941	-3.93815	1.95217	1.86434	1.59774	2.81069	2.30758	2.19126
AL589182.1	-0.531951	-0.0138812	-0.566489	0.579087	0.915472	-5.03998	1.70063	0.800212	-3.04612	-0.21485	0.0705364	0.6063
AL589743.1	0.22215	3.53091	0.960275	0.351504	0.822693	-5.66773	3.64816	3.44931	3.77406	3.00016	3.86309	3.45065
AL590822.1	-0.0713807	0.637267	-0.130899	0.897521	0.980289	-5.2899	0.767746	0.148136	0.860773	0.437227	0.0705364	1.53919
AL645728.1	-0.690349	0.0280419	-1.15793	0.264239	0.772269	-4.70126	-0.369758	-0.337291	-0.238763	0.437227	0.0705364	0.6063
AL645728.2	-0.695753	0.65928	-1.32379	0.204566	0.721842	-4.63742	0.115669	0.148136	0.654322	1.06526	0.433106	1.53919
AL669918.1	0.119179	3.22231	0.502543	0.622276	0.92554	-5.90831	3.03623	3.31806	3.46168	3.20661	3.492	2.81929
ALAD	-0.129647	4.12377	-0.684082	0.503917	0.886985	-6.04765	3.87817	3.97014	4.3202	4.42901	3.92139	4.22368
ALAS1	0.12372	4.38438	0.7263	0.478367	0.874387	-6.08675	4.12849	4.55995	4.63336	4.37867	4.38212	4.22368
ALCAM	-0.399488	6.7236	-3.4196	0.00360297	0.112399	-2.21624	6.66367	6.64684	6.27355	6.93054	6.8425	6.9845
ALDH16A1	0.108735	3.5522	0.462879	0.649815	0.935047	-6.01955	3.75126	3.84858	3.25766	3.60715	3.77098	3.07761
ALDH18A1	-0.0467403	4.24313	-0.268574	0.791762	0.960841	-6.28006	4.44787	4.02728	4.19229	4.42901	4.2966	4.06573
ALDH1A1	1.27523	0.830272	2.29947	0.035594	0.411984	-3.53173	1.55624	1.42824	1.47744	0.437227	-1.15186	1.23433
ALDH1A3	-0.126008	6.74742	-1.10973	0.283861	0.784418	-6.16691	6.77796	6.7858	6.49885	6.91884	6.8425	6.6606
ALDH1B1	0.430623	2.06774	1.15994	0.263445	0.772269	-5.08385	2.59372	2.76705	1.59774	1.93199	1.51111	2.00485
ALDH1L1	-0.468141	1.1335	-0.750975	0.463799	0.867303	-5.18445	2.1663	1.42824	-0.72419	0.678235	1.35064	1.90176
ALDH1L2	-0.00419808	0.100863	-0.00694486	0.994547	0.999571	-5.1781	0.115669	0.510706	-0.238763	0.678235	-0.41489	-0.0457767
ALDH2	-0.00966841	5.74588	-0.0611691	0.951998	0.991363	-6.64948	5.67026	5.58395	5.9679	5.97497	5.36647	5.91174
ALDH3A2	-0.244463	6.72577	-2.05717	0.0567156	0.490826	-4.82184	6.73248	6.67394	6.41126	6.88017	6.9962	6.6606
ALDH4A1	-0.0643812	5.8888	-0.556125	0.585981	0.917128	-6.51462	5.72194	5.96649	5.88166	5.90557	5.83683	6.02031
ALDH6A1	0.547897	1.29016	1.03318	0.317208	0.804072	-5.01518	0.478239	2.09567	1.99828	0.14772	1.35064	1.67043
ALDH7A1	-0.0398758	5.4882	-0.321166	0.752329	0.950255	-6.55119	5.42206	5.58395	5.40921	5.64668	5.46775	5.39953
ALDH9A1	0.129644	4.53218	0.829362	0.419357	0.848994	-6.04423	4.46819	4.50065	4.80563	4.57025	4.48235	4.36604
ALDOA	-0.00434587	8.66693	-0.0449633	0.964705	0.992641	-6.92926	8.6719	8.63598	8.68817	8.847	8.50933	8.6492
ALDOC	0.641437	2.07095	1.78616	0.0934385	0.5843	-4.3314	2.51777	2.19876	2.50847	2.33535	0.963621	1.90176
ALG1	-0.0569158	3.87161	-0.25541	0.801729	0.963548	-6.18307	4.12849	3.84858	3.61209	4.27242	3.45301	3.91505
ALG10	0.631212	1.63514	1.52199	0.147937	0.661342	-4.58831	1.2152	2.62618	1.99828	1.22572	1.51111	1.23433
ALG10B	-0.15839	1.56156	-0.440144	0.665845	0.93648	-5.45914	1.39578	1.42824	1.59774	1.50136	1.6555	1.79072
ALG11	-0.0081784	5.45866	-0.0441675	0.965329	0.992763	-6.59847	5.86673	5.54535	4.98179	5.28613	5.39761	5.67435
ALG12	0.481525	2.30855	1.52026	0.14837	0.661342	-4.73415	2.1663	2.55023	2.88462	2.18725	2.39246	1.67043
ALG13	-0.29093	3.33396	-1.32635	0.203736	0.720643	-5.22522	3.08967	2.95549	3.49304	3.60715	3.37171	3.48672
ALG14	0.128482	1.01557	0.28976	0.7758	0.956583	-5.35766	1.00875	1.42824	0.860773	1.22572	0.722613	0.847308
ALG2	0.08801	4.39016	0.504642	0.620834	0.925448	-6.22561	4.25083	4.48033	4.57593	4.52469	4.03137	4.47779
ALG3	-0.0466765	4.04861	-0.244496	0.81002	0.964249	-6.2341	4.0765	3.97014	4.0307	4.25392	4.27441	3.68603
ALG5	0.281508	4.15825	1.45418	0.165637	0.681138	-5.27589	4.12849	4.35201	4.42149	4.3615	4.03137	3.65466
ALG6	-0.0569361	3.36787	-0.252976	0.803576	0.963625	-6.04315	3.49814	3.53061	3.01997	3.20661	3.32927	3.6226
ALG8	0.0386962	3.20273	0.16959	0.867503	0.970836	-6.01404	3.53713	2.95549	3.1827	3.31765	3.19392	3.02951
ALKBH1	0.995487	0.529321	1.71074	0.106852	0.600892	-4.23474	0.767746	1.24767	1.04134	-0.700276	-0.41489	1.23433
ALKBH2	0.0565033	1.38901	0.124188	0.902746	0.98108	-5.49074	0.478239	1.7331	1.99828	1.62165	0.963621	1.53919
ALKBH3	0.15085	4.6058	1.06549	0.302799	0.799475	-5.84354	4.63923	4.65366	4.74178	4.4935	4.57606	4.53057
ALKBH4	0.329	3.56393	1.5999	0.129589	0.635042	-4.93132	3.53713	3.91064	3.72207	3.24458	3.67257	3.29662
ALKBH5	-0.0611217	6.18647	-0.504758	0.620755	0.925448	-6.58748	6.17559	6.11227	6.18029	6.16515	6.02805	6.45748
ALKBH6	0.129285	3.1384	0.520685	0.609867	0.924486	-5.87543	2.73458	3.44931	3.39683	2.90853	3.04454	3.29662
ALKBH7	-0.311202	3.58226	-1.14446	0.269618	0.775619	-5.49471	3.61209	2.89537	3.69535	3.31765	4.31846	3.65466
ALKBH8	-0.158585	2.68746	-0.608859	0.551345	0.905513	-5.697	2.66587	2.38517	2.73524	2.59251	3.04454	2.70146
ALMS1	0.139568	3.66232	0.615912	0.546797	0.9049	-5.96767	3.87817	3.97014	3.36327	3.24458	3.86309	3.65466
ALPK1	-0.299789	2.63774	-1.01933	0.323529	0.808547	-5.36897	2.92302	2.29498	2.23928	2.40406	3.14582	2.81929
ALPK3	-0.409684	2.98199	-1.74028	0.101411	0.593144	-4.59039	2.92302	2.55023	2.83653	3.08632	3.37171	3.12415
ALS2	0.265752	4.75037	1.80817	0.0898133	0.580063	-4.90851	4.67464	5.00612	4.95951	4.59985	4.71439	4.54775
ALS2CL	0.477166	2.14779	1.45086	0.166546	0.681332	-4.78289	2.35271	2.55023	2.23928	1.37011	2.01807	2.35632
ALS2CR12	0.376119	-0.117017	0.50558	0.62019	0.925448	-5.04587	-1.10672	0.510706	0.654322	-1.43724	0.722613	-0.0457767
ALS2CR4	-0.254289	3.76075	-1.40565	0.179349	0.695435	-5.23719	3.64816	3.49053	3.7483	3.89666	3.89254	3.88834
ALS2CR8	-0.66919	1.65931	-1.78753	0.0932091	0.5843	-4.25638	1.39578	0.800212	1.70877	1.93199	2.21738	1.90176
AMAC1L3	-0.0202722	7.81826	-0.219099	0.829401	0.966462	-6.85782	7.88291	7.82963	7.7146	7.81779	7.76203	7.90259
AMACR	-0.27157	0.459555	-0.50383	0.621391	0.925448	-5.15644	0.767746	0.510706	-0.238763	0.678235	0.722613	0.316793
AMBRA1	-0.134223	4.90655	-0.944223	0.359391	0.824787	-6.03127	4.85521	4.7071	4.93688	4.80434	5.06408	5.07168
AMD1	-0.128286	5.81484	-0.952042	0.355534	0.823888	-6.20157	5.77184	5.68508	5.80251	6.0626	5.57152	5.99549
AMDHD2	-0.201221	5.69413	-1.63266	0.122472	0.623159	-5.35567	5.50307	5.56478	5.70543	5.73602	5.68525	5.97024
AMFR	0.073415	6.31531	0.661775	0.517731	0.89211	-6.51131	6.40371	6.3323	6.32675	6.45555	6.18502	6.18853
AMIGO2	-0.38197	0.636393	-0.768738	0.453482	0.863325	-5.06268	0.115669	0.800212	0.413314	0.678235	0.963621	0.847308
AMIGO3	0.0381332	0.707531	0.0718065	0.943665	0.990471	-5.31212	1.00875	0.148136	1.04134	1.37011	0.0705364	0.6063
AMMECR1	0.148792	3.05211	0.607984	0.551911	0.905513	-5.80257	3.08967	3.22342	3.10363	3.38719	2.68945	2.81929
AMMECR1L	0.0372609	4.52628	0.248613	0.80689	0.963953	-6.35891	4.6212	4.3742	4.63336	4.55522	4.44309	4.53057
AMN1	-0.121577	4.85839	-0.656168	0.521237	0.894295	-6.25024	4.74294	4.61691	5.03603	5.28613	4.52057	4.94777
AMOTL1	0.0693553	5.8037	0.607104	0.55248	0.905513	-6.47069	5.81214	5.96649	5.74505	5.80116	5.71026	5.78711
AMOTL2	0.390152	5.61058	2.85568	0.0116299	0.228499	-3.20808	5.83579	5.87606	5.72537	5.6817	5.16405	5.38049
AMPD2	-0.24176	3.0689	-0.890704	0.386562	0.836087	-5.60084	2.80017	2.47006	3.49304	3.16762	3.45301	3.02951
AMPD3	-1.09942	1.56212	-2.85421	0.0116651	0.228499	-2.68725	1.2152	0.800212	1.04134	2.40406	1.90704	2.00485
AMZ2	0.18943	5.69632	1.30389	0.211105	0.727924	-5.79934	5.72194	5.6308	6.01728	5.78193	5.31303	5.71292
AMZ2P1	-0.0267297	2.20026	-0.0762526	0.940183	0.989292	-5.73162	1.70063	2.29498	2.56859	2.70572	1.6555	2.27615
ANAPC1	0.317867	3.15362	1.26106	0.225744	0.739961	-5.25653	3.33068	3.12214	3.49304	3.20661	2.47263	3.29662
ANAPC10	0.675903	2.01252	2.08775	0.0535266	0.479092	-3.89057	2.1663	2.47006	2.38015	1.37011	2.01807	1.67043
ANAPC11	0.0850713	8.46958	0.804959	0.43289	0.854078	-6.58655	8.34792	8.50883	8.67882	8.57165	8.27511	8.43516
ANAPC13	0.122369	4.68422	0.743654	0.468093	0.870394	-6.14834	5.06987	4.59817	4.57593	4.47764	4.6295	4.7542
ANAPC16	0.130512	5.14254	0.85719	0.404262	0.841692	-6.16124	4.85521	5.34641	5.40921	5.13261	5.06408	5.04774
ANAPC4	0.0744649	3.42109	0.308729	0.761595	0.953205	-6.0426	3.45806	3.64456	3.25766	2.90853	3.77098	3.48672
ANAPC5	0.15308	5.33726	1.0026	0.331287	0.810539	-6.06755	5.2212	5.47521	5.51994	4.96079	5.53464	5.31178
ANAPC7	-0.08665	3.8321	-0.466821	0.647054	0.934482	-6.09461	3.87817	3.87994	3.64038	4.05461	3.70612	3.83337
ANGEL1	-0.722768	1.92265	-1.58095	0.133864	0.640972	-4.56531	2.0632	0.148136	2.38015	2.65022	2.01807	2.27615
ANGEL2	-0.22873	3.85477	-1.29417	0.21436	0.727961	-5.3987	3.75126	3.84858	3.64038	4.05461	3.89254	3.94128
ANGPT2	-0.410871	10.7892	-4.61792	0.000300354	0.0186866	0.0634136	10.645	10.6109	10.4956	10.9027	11.148	10.9332
ANGPTL2	-0.483917	5.41407	-3.04997	0.00778598	0.183142	-2.79304	5.0831	5.34641	5.1087	5.89367	5.27999	5.77258
ANGPTL4	0.335016	5.61219	2.6613	0.0172974	0.281375	-3.58318	5.78809	5.61224	5.9283	5.49743	5.52528	5.32179
ANK3	-0.360786	2.08039	-1.12828	0.276184	0.779803	-5.11774	1.70063	1.86434	2.08317	2.02219	2.62073	2.19126
ANKDD1A	-0.403162	0.539394	-0.670682	0.51219	0.890708	-5.0956	-0.369758	-0.337291	1.59774	1.06526	0.433106	0.847308
ANKFY1	-0.0520052	5.47253	-0.405297	0.69074	0.941395	-6.51652	5.31394	5.47521	5.55007	5.66779	5.43811	5.39004
ANKH	-0.460269	3.70893	-2.3992	0.0292533	0.374085	-3.68904	3.49814	3.53061	3.42962	4.09674	3.70612	3.99236
ANKHD1	0.0819041	2.10295	0.258873	0.799103	0.96325	-5.67436	1.83188	2.09567	2.44574	1.83578	2.21738	2.19126
ANKIB1	0.214732	6.12262	1.61865	0.125475	0.628467	-5.44228	6.44017	6.1894	6.05979	5.82642	6.24332	5.97659
ANKLE2	-0.186155	6.02969	-1.26569	0.224125	0.737431	-5.89783	6.11889	5.99542	5.69872	5.80752	6.30484	6.25278
ANKMY1	0.302491	-0.0947857	0.421524	0.679099	0.940604	-5.0765	0.115669	0.800212	-0.72419	-1.43724	0.0705364	0.6063
ANKMY2	-0.0546855	4.25727	-0.331772	0.744458	0.949347	-6.26423	4.0765	4.35201	4.2485	4.11735	4.40273	4.34654
ANKRA2	0.0235301	3.88583	0.127979	0.899794	0.980497	-6.21198	3.96653	4.08225	3.66813	3.79797	3.83304	3.96705
ANKRD1	0.175087	10.8905	2.11355	0.0509647	0.472337	-4.93691	10.943	10.9852	11.0064	10.9154	10.7871	10.7061
ANKRD10	-0.150465	3.88587	-0.799342	0.436044	0.855361	-5.89946	4.02256	3.87994	3.55379	3.84816	3.92139	4.08938
ANKRD11	-0.0713498	8.29734	-0.780188	0.446908	0.861474	-6.59755	8.36563	8.21346	8.20596	8.29351	8.42997	8.27551
ANKRD12	0.224327	6.85468	2.08254	0.0540575	0.480696	-4.7922	6.82598	7.01144	7.06371	6.86197	6.60526	6.75974
ANKRD13A	0.0173243	5.21078	0.124279	0.902675	0.98108	-6.54153	5.42206	5.06188	5.1682	5.03849	5.32388	5.25016
ANKRD13B	-0.190217	0.959803	-0.387668	0.703478	0.94261	-5.31431	0.478239	1.04122	1.04134	1.22572	1.6555	0.316793
ANKRD13C	0.0303254	3.61496	0.149162	0.883329	0.975823	-6.13373	3.3744	3.75017	3.7483	3.45353	3.52997	3.83337
ANKRD13D	-0.134365	3.765	-0.711363	0.487317	0.878517	-5.93217	3.49814	3.75017	3.82425	3.69204	3.83304	3.99236
ANKRD16	0.775286	1.05631	1.79041	0.0927287	0.5843	-4.18103	1.39578	1.58871	1.3462	0.437227	0.722613	0.847308
ANKRD17	-0.0019231	6.59281	-0.01921	0.984916	0.997564	-6.77209	6.53954	6.5478	6.6835	6.56464	6.6008	6.62057
ANKRD18B	1.63871	-0.510333	1.94284	0.0702287	0.532878	-4.02556	0.478239	-0.337291	0.654322	-3.0222	-1.15186	0.316793
ANKRD2	0.260329	1.26833	0.628483	0.538743	0.901191	-5.29176	1.39578	1.58871	1.20181	0.678235	1.35064	1.3948
ANKRD26	0.0529501	5.06677	0.393957	0.698923	0.942131	-6.43842	4.95937	5.08897	5.22535	5.09154	4.92852	5.10687
ANKRD27	0.0179284	5.66215	0.130919	0.897506	0.980289	-6.62794	5.60752	5.56478	5.83958	5.80116	5.3873	5.77258
ANKRD28	-0.0193349	4.37944	-0.107925	0.915425	0.982706	-6.34713	4.75953	4.21115	4.15355	4.34412	4.50159	4.30674
ANKRD29	-1.00679	-0.25835	-1.37564	0.188283	0.703341	-4.50702	-1.10672	-1.07426	-0.238763	-0.700276	0.963621	0.6063
ANKRD32	0.130995	3.37411	0.586197	0.566093	0.909933	-5.9059	3.3744	3.31806	3.58324	2.95508	3.492	3.52191
ANKRD36	0.0121063	3.45297	0.0455672	0.964231	0.992625	-6.09836	3.19096	3.64456	3.49304	2.81069	3.80234	3.77622
ANKRD36B	0.194245	2.67994	0.644878	0.528337	0.897426	-5.67426	3.28559	2.69833	2.38015	2.2632	2.47263	2.97976
ANKRD36BP2	0.298867	0.643027	0.556276	0.58588	0.917128	-5.17459	0.767746	1.04122	0.654322	1.37011	0.0705364	-0.0457767
ANKRD37	-0.057589	1.57227	-0.145308	0.88632	0.976224	-5.54098	1.70063	1.24767	1.70877	2.02219	0.963621	1.79072
ANKRD39	0.233861	3.97958	1.13492	0.273475	0.777984	-5.61186	4.2741	4.35201	3.72207	4.01122	3.60303	3.91505
ANKRD40	-0.0543317	5.95286	-0.502008	0.622643	0.92554	-6.55431	5.85135	6.00967	5.91678	5.96932	5.98086	5.98922
ANKRD42	0.00107728	2.85802	0.00429213	0.99663	0.999571	-5.92845	2.8629	3.0687	2.6818	2.90853	2.54858	3.07761
ANKRD44	0.4958	-0.685506	0.529356	0.603979	0.923014	-4.94859	0.767746	-2.65922	0.413314	-1.43724	0.0705364	-1.26817
ANKRD46	0.441759	2.66648	1.54803	0.141575	0.653293	-4.78086	2.92302	3.0687	2.73524	2.86044	1.90704	2.50442
ANKRD49	-0.282465	4.69135	-1.64616	0.11964	0.620318	-5.13599	4.34174	4.39606	4.89052	5.03849	4.69781	4.78349
ANKRD5	1.1346	0.538207	2.00973	0.0620066	0.511162	-3.89843	0.478239	1.42824	1.3462	-0.21485	0.722613	-0.531204
ANKRD50	0.125586	5.4374	0.875998	0.394264	0.839037	-6.2042	5.79615	5.45452	5.26222	5.26781	5.39761	5.44608
ANKRD52	-0.0680262	3.45426	-0.334232	0.742637	0.949347	-6.04317	3.3744	3.22342	3.64038	3.54765	3.45301	3.48672
ANKRD54	0.0350751	3.84062	0.171207	0.866253	0.970836	-6.19294	3.84747	3.87994	3.87275	4.05461	3.37171	4.01723
ANKRD57	-0.411822	2.72258	-1.54158	0.143131	0.65524	-4.80164	2.98074	2.19876	2.38015	2.86044	2.93561	2.97976
ANKRD9	-0.054668	4.32009	-0.32334	0.750713	0.949574	-6.28361	4.44787	4.1352	4.30261	4.39565	4.10867	4.53057
ANKS1A	0.0829775	4.13034	0.464869	0.648421	0.934647	-6.17677	4.12849	4.10897	4.2485	3.79797	4.27441	4.22368
ANKS3	0.466276	1.38792	1.21343	0.242944	0.751515	-4.8737	1.83188	1.42824	1.59774	1.06526	1.17007	1.23433
ANKS6	0.162748	2.26677	0.517335	0.612149	0.924486	-5.6267	2.80017	2.19876	2.08317	2.10708	1.90704	2.50442
ANKZF1	0.0672279	4.12674	0.376898	0.711306	0.943673	-6.21342	4.31954	4.2833	3.8964	3.96648	4.22897	4.06573
ANLN	-0.219613	5.0537	-1.54594	0.142079	0.654749	-5.35831	4.82401	5.10233	4.90225	5.09154	5.36647	5.03561
ANO10	-0.179765	7.62628	-1.71491	0.106069	0.599849	-5.45197	7.72722	7.52689	7.36009	7.75176	7.75804	7.6337
ANO2	1.35265	0.170911	1.63029	0.122977	0.623398	-4.30119	0.478239	1.24767	0.654322	-3.0222	1.35064	0.316793
ANO6	-0.491452	6.91786	-4.79829	0.000208528	0.0139346	0.582684	6.69848	6.73524	6.58869	7.29181	7.12272	7.0702
ANO8	0.0434687	2.28394	0.134992	0.894337	0.979244	-5.75056	2.35271	2.47006	2.16334	2.70572	1.6555	2.35632
ANP32A	0.0611603	5.77321	0.430385	0.672777	0.938171	-6.5599	5.83579	5.7288	5.85173	5.79478	5.40784	6.02031
ANP32B	-0.0657	7.73195	-0.697774	0.495545	0.882645	-6.62465	7.70385	7.75758	7.63775	7.8225	7.82828	7.64172
ANP32E	0.0858137	4.43754	0.485628	0.633953	0.930319	-6.24734	4.72617	4.1352	4.56121	4.23518	4.40273	4.56472
ANPEP	0.158294	6.20528	1.38444	0.185626	0.701386	-5.77541	6.43502	6.18313	6.24159	6.22335	5.9877	6.16089
ANTXR1	-0.634259	6.27121	-6.06276	1.80146e-05	0.00225394	3.06822	5.93402	6.05159	5.88166	6.58697	6.56468	6.60835
ANTXR2	-0.0939856	3.6444	-0.449451	0.659262	0.935485	-6.05082	3.93767	3.31806	3.55379	3.84816	3.492	3.71672
ANUBL1	-0.826178	1.78877	-2.10439	0.0518612	0.474269	-3.83181	0.767746	1.58871	1.70877	2.18725	2.68945	1.79072
ANXA1	0.166028	6.48787	1.39639	0.182067	0.698145	-5.79585	6.39843	6.572	6.74015	6.52276	6.23185	6.46202
ANXA11	-0.0309557	5.83074	-0.245163	0.809513	0.964249	-6.63424	5.87437	5.82056	5.74505	5.62525	6.04782	5.87138
ANXA2	0.286065	8.96503	2.86576	0.0113914	0.225167	-3.47062	8.94901	9.08183	9.29178	8.89181	8.71594	8.85983
ANXA3	0.151477	4.21425	0.84619	0.410186	0.843881	-5.94929	4.44787	4.32947	4.09343	3.87261	4.34	4.20215
ANXA4	0.147897	4.72754	0.955749	0.353715	0.823358	-5.98014	4.54672	4.99183	4.86677	4.68515	4.52057	4.7542
ANXA5	-0.0869948	6.81933	-0.723419	0.480085	0.875163	-6.52661	6.56334	6.72232	7.03203	6.91884	6.91603	6.76342
ANXA6	-0.155798	7.50821	-1.6325	0.122506	0.623159	-5.56602	7.31253	7.53677	7.44072	7.55617	7.64364	7.55944
ANXA7	-0.0667047	5.39724	-0.523461	0.607979	0.924215	-6.4454	5.35816	5.34641	5.39267	5.61804	5.36647	5.30169
AOX1	-0.982269	1.30089	-1.97404	0.0662791	0.523528	-3.96628	1.00875	1.42824	0.123807	2.40406	1.78674	1.05376
AP000269.1	1.43505	0.404976	2.16528	0.0461646	0.455898	-3.72343	1.00875	0.510706	1.70877	-1.43724	-0.41489	1.05376
AP000347.2	-0.370474	1.53779	-0.844836	0.410919	0.844603	-5.22102	0.767746	1.7331	1.47744	1.06526	2.39246	1.79072
AP000353.1	-0.333908	0.411304	-0.630604	0.537391	0.901147	-5.09143	0.115669	0.510706	0.123807	0.678235	0.722613	0.316793
AP000525.8	1.03156	0.409051	1.86206	0.0814588	0.556497	-4.06658	0.478239	1.24767	1.04134	-0.21485	-0.41489	0.316793
AP000580.1	0.695327	0.211647	1.11347	0.2823	0.78391	-4.75749	0.115669	0.510706	1.04134	0.14772	-1.15186	0.6063
AP000695.4	0.0122439	2.1554	0.0393783	0.969086	0.994021	-5.72053	1.95217	2.09567	2.38015	1.83578	2.39246	2.27615
AP000695.6	-0.368444	3.13615	-1.13526	0.273338	0.77782	-5.3864	2.98074	3.36315	2.50847	2.59251	3.92139	3.45065
AP000769.1	-0.410142	3.46444	-2.02777	0.0599439	0.502828	-4.26296	3.19096	3.44931	3.14371	3.57771	3.80234	3.6226
AP001258.4	-0.703807	0.175224	-1.19055	0.251556	0.762083	-4.69209	-0.369758	-0.337291	0.123807	0.14772	0.433106	1.05376
AP001318.3	-0.744997	3.05777	-3.31585	0.00447558	0.129648	-1.90506	2.73458	2.69833	2.62631	3.42074	3.52997	3.33669
AP001340.2	-0.690228	0.463062	-1.22396	0.239057	0.749967	-4.70105	-0.369758	1.04122	-0.238763	1.06526	0.433106	0.847308
AP001372.2	-0.904411	0.444768	-1.15303	0.266188	0.77236	-4.75172	-2.69169	1.04122	1.47744	0.884686	0.722613	1.23433
AP001781.2	0.428816	-0.0889364	0.597099	0.558972	0.907038	-5.01565	0.478239	-0.337291	0.123807	-1.43724	1.17007	-0.531204
AP001816.1	0.422933	1.86638	1.07574	0.298332	0.79616	-5.1168	2.51777	1.42824	2.23928	1.22572	1.51111	2.27615
AP002478.1	0.299065	2.07085	0.882115	0.391048	0.837564	-5.33754	2.1663	1.7331	2.6818	1.83578	2.21738	1.79072
AP002478.2	-0.475937	0.394903	-0.795396	0.438269	0.855728	-5.00042	0.767746	0.510706	-0.72419	0.14772	0.433106	1.23433
AP003035.1	0.454055	-0.272192	0.641348	0.530568	0.898101	-4.96707	0.478239	0.148136	-0.72419	-0.700276	0.433106	-1.26817
AP003068.18	-0.143174	0.48588	-0.253494	0.803183	0.963625	-5.23597	0.478239	1.04122	-0.238763	0.14772	1.17007	0.316793
AP006284.1	-0.996213	0.572258	-1.81246	0.0891226	0.578076	-4.12441	0.478239	-0.337291	0.123807	1.50136	0.433106	1.23433
AP006621.5	0.413005	2.42368	1.35168	0.195671	0.713136	-4.96574	2.1663	3.01321	2.6818	1.93199	2.47263	2.27615
AP1AR	0.0239524	5.89204	0.20412	0.840888	0.967862	-6.65392	5.89703	5.98824	5.82733	5.72934	5.89618	6.01415
AP1B1	0.168226	7.99461	1.86206	0.0814591	0.556497	-5.24708	8.07733	8.03862	8.12067	8.01328	7.86959	7.84817
AP1G1	-0.085778	6.11593	-0.777614	0.448381	0.86209	-6.39883	6.10598	6.12542	5.99006	6.14019	6.2772	6.05676
AP1G2	0.172191	3.08171	0.666567	0.514746	0.891521	-5.77467	3.61209	3.0687	2.83653	2.75916	3.28555	2.92823
AP1M1	0.126955	4.98604	0.818169	0.42553	0.850121	-6.15994	5.1725	4.85648	5.12881	5.18237	4.68103	4.89506
AP1S1	-0.0504989	6.14587	-0.448781	0.659735	0.935485	-6.60936	6.14436	6.13194	6.08574	6.05728	6.1118	6.34409
AP1S2	-0.0266996	6.80446	-0.237613	0.81526	0.964841	-6.76604	6.64594	6.76074	6.96371	6.96506	6.72056	6.77075
AP1S3	-0.0160981	4.17836	-0.0887936	0.930371	0.98565	-6.29583	4.2741	4.32947	3.91967	3.94358	4.2966	4.30674
AP2A1	-0.330791	4.33827	-1.99286	0.0639938	0.514796	-4.52032	4.31954	4.1352	4.07282	4.39565	4.38212	4.7243
AP2A2	0.148998	7.09935	1.50452	0.15234	0.666009	-5.71426	7.18637	7.17841	7.15968	7.06923	6.87973	7.12272
AP2B1	0.0756543	7.73555	0.85063	0.407788	0.842438	-6.50509	7.75229	7.73202	7.83423	7.68602	7.67787	7.73089
AP2M1	-0.00525744	7.3242	-0.0554347	0.956493	0.992234	-6.84344	7.33484	7.37833	7.25194	7.25043	7.40911	7.32055
AP2S1	-0.149092	6.7732	-1.29708	0.213382	0.727961	-5.953	6.60523	6.60052	6.88314	6.80275	6.72875	7.01877
AP3B1	-0.0487939	6.50079	-0.415424	0.683465	0.94138	-6.67125	6.60523	6.49813	6.32675	6.35934	6.69989	6.51537
AP3D1	-0.0378089	6.72053	-0.324763	0.749656	0.949347	-6.73139	6.5202	6.69613	6.87721	6.60897	6.89072	6.72995
AP3M1	0.17998	3.26617	0.722617	0.480564	0.875425	-5.78821	3.53713	3.27152	3.29373	3.31765	2.62073	3.55626
AP3M2	-0.166424	4.60225	-1.10421	0.286174	0.785458	-5.80109	4.48822	4.3742	4.67498	4.59985	4.66406	4.8122
AP3S1	0.161691	4.68704	0.985293	0.339453	0.815832	-5.94265	4.60293	4.7071	4.98179	4.62885	4.36121	4.84036
AP3S2	-0.370274	3.65229	-1.60281	0.128944	0.633742	-4.94595	3.3744	3.27152	3.72207	3.63601	3.60303	4.30674
AP4B1	0.547105	3.31169	2.18512	0.0444364	0.45131	-3.97291	3.68335	3.5696	3.52374	3.42074	3.24046	2.43227
AP4E1	0.0573868	3.07129	0.228229	0.822421	0.965796	-5.96457	3.61209	2.83263	2.88462	3.12754	2.9911	2.97976
AP4M1	0.19177	2.47306	0.592342	0.562074	0.908792	-5.64635	1.95217	3.17367	2.56859	2.2632	2.68945	2.19126
AP4S1	0.386031	1.40675	0.930784	0.366087	0.827194	-5.12734	1.2152	1.58871	1.90808	0.678235	1.51111	1.53919
APAF1	-0.178817	4.72637	-1.2258	0.238381	0.749967	-5.69557	4.46819	4.84063	4.60493	4.7787	4.82542	4.84036
APBA3	0.0910887	1.16797	0.21779	0.830404	0.966462	-5.41442	1.2152	1.24767	1.20181	1.22572	0.722613	1.3948
APBB1	-0.148351	5.63717	-1.27312	0.221543	0.736051	-5.82592	5.48324	5.59345	5.60852	5.65375	5.66832	5.81575
APBB2	0.119627	5.85671	1.05252	0.308526	0.800736	-6.11002	5.97009	5.90683	5.86976	5.66779	5.88889	5.83687
APC	-0.13059	6.01514	-1.21049	0.244038	0.752782	-5.96117	5.97009	5.99542	5.88757	6.04119	6.04126	6.1553
APEH	0.20415	5.02007	1.36921	0.190243	0.705378	-5.58787	5.1221	5.25367	4.9928	4.68515	4.91423	5.15249
APEX1	-0.100977	6.92213	-0.920877	0.371078	0.83002	-6.3737	6.95757	7.00078	6.66297	6.9159	7.04618	6.94938
APEX2	-0.159124	3.25807	-0.615971	0.546759	0.9049	-5.85431	3.19096	2.95549	3.32892	2.81069	3.67257	3.58981
APH1A	0.0147193	8.85373	0.135644	0.893831	0.979244	-6.92888	8.88243	8.90826	8.79584	8.96399	8.57209	8.99979
APH1B	0.503428	3.03707	1.95894	0.0681651	0.528162	-4.2773	3.33068	3.49053	3.10363	3.24458	2.54858	2.50442
API5	-0.0871177	5.1296	-0.604655	0.554065	0.905513	-6.34379	5.13486	5.12868	5.00373	5.31319	5.3021	4.89506
APIP	-0.279891	4.74581	-1.69691	0.109486	0.605885	-5.07437	4.87056	4.7071	4.26677	4.7787	4.95667	4.89506
APITD1	-0.020515	4.21151	-0.118911	0.906857	0.982114	-6.30153	4.297	4.05503	4.2485	4.3615	4.34	3.96705
APLF	-1.96681	-0.332621	-2.37225	0.0308529	0.386023	-3.611	0.115669	-2.65922	-1.46116	-0.21485	1.17007	1.05376
APLN	0.0428193	12.7049	0.407035	0.689489	0.941395	-6.96225	12.5876	12.7956	12.7962	12.7883	12.42	12.8416
APLP1	-0.558349	0.625379	-0.897311	0.383135	0.834261	-4.97577	0.767746	-1.07426	1.20181	0.884686	1.6555	0.316793
APLP2	-0.182737	10.6146	-1.77182	0.0958697	0.587558	-5.49205	10.7389	10.5332	10.3	10.7432	10.7651	10.6072
APOA1BP	-0.0145369	6.52125	-0.128388	0.899476	0.980497	-6.75521	6.58211	6.34921	6.60673	6.61985	6.59634	6.37328
APOBEC3C	-0.419998	2.59947	-1.50708	0.151687	0.66572	-4.81688	2.35271	2.47006	2.38015	3.20661	2.54858	2.63872
APOBEC3D	0.161251	2.52747	0.509833	0.617275	0.925291	-5.7056	2.26251	2.76705	2.73524	1.83578	2.68945	2.87479
APOBEC3F	-0.183174	2.00858	-0.575145	0.573361	0.913148	-5.52271	1.55624	2.09567	2.08317	2.10708	2.01807	2.19126
APOD	-0.357194	1.18047	-0.781411	0.446209	0.860872	-5.177	1.2152	1.42824	0.413314	0.884686	1.35064	1.79072
APOE	0.477977	0.352631	0.685959	0.502764	0.886775	-5.05283	0.767746	1.24767	-0.238763	-1.43724	0.722613	1.05376
APOL1	-0.488585	5.14248	-2.2941	0.0359696	0.413088	-4.17409	5.42206	4.93324	4.37173	5.2018	5.71851	5.20756
APOL2	-0.560687	4.49781	-3.49423	0.00308212	0.100935	-1.75564	4.2741	4.32947	4.07282	4.94934	4.76303	4.59808
APOL3	0.109293	4.46428	0.530588	0.603145	0.923014	-6.23085	5.02941	4.52069	4.05191	4.39565	4.40273	4.38527
APOL6	-0.572466	2.28708	-1.50122	0.153183	0.666011	-4.74903	2.1663	2.69833	1.20181	2.10708	3.04454	2.50442
APOLD1	-0.0523893	5.67773	-0.340547	0.737968	0.948551	-6.579	5.72194	5.34641	5.86976	5.58882	5.54395	5.99549
APOO	-0.252259	1.55973	-0.585164	0.566771	0.91013	-5.39105	1.00875	1.24767	1.99828	2.2632	1.78674	1.05376
APOOL	0.18897	3.29292	0.860948	0.402251	0.841692	-5.6898	3.61209	3.40687	3.1827	3.38719	3.04454	3.12415
APP	-0.129017	10.7838	-1.3729	0.189116	0.704749	-6.06677	10.8628	10.7514	10.5462	10.9566	10.8037	10.7822
APPBP2	0.191872	6.41903	1.716	0.105865	0.599849	-5.33688	6.50553	6.56719	6.4794	6.41866	6.11805	6.42532
APPL1	0.0326791	6.61293	0.297774	0.769788	0.956037	-6.72828	6.46566	6.73095	6.69028	6.68343	6.63169	6.47554
APPL2	-0.121369	2.17041	-0.297535	0.769967	0.956037	-5.68252	2.8629	1.24767	2.16334	1.62165	2.30758	2.81929
APRT	0.166316	6.32698	1.49365	0.155132	0.66801	-5.64606	6.242	6.43089	6.55193	6.24692	6.19096	6.29915
APTX	-0.0797709	4.57165	-0.480285	0.637662	0.930946	-6.28319	4.52748	4.45972	4.60493	4.80434	4.747	4.28642
AQP3	-0.40515	0.622551	-0.650478	0.524809	0.896482	-5.12461	1.00875	-0.337291	0.654322	2.02219	0.0705364	0.316793
AQR	-0.326186	4.7227	-2.2172	0.0417694	0.439008	-4.22716	4.50799	4.61691	4.54634	4.69889	4.94266	5.02339
ARAF	-0.147454	4.8419	-0.883839	0.390145	0.837564	-6.07099	4.54672	4.93324	4.80563	4.73935	5.25753	4.76892
ARAP1	0.151221	5.13285	1.19411	0.2502	0.760683	-5.82275	5.24495	5.11557	5.26222	5.11222	5.05108	5.01105
ARAP3	0.302549	4.82169	2.06974	0.0553842	0.484122	-4.50169	4.74294	5.04814	5.11879	4.71251	4.6295	4.67825
ARCN1	0.00460134	7.36794	0.0382475	0.969973	0.994077	-6.84804	7.12049	7.42957	7.55844	7.47065	7.18353	7.44493
ARF1	0.109275	8.66421	1.24129	0.232762	0.744903	-6.15617	8.66091	8.72718	8.76887	8.69847	8.51998	8.60988
ARF3	0.0184715	6.55155	0.170509	0.866792	0.970836	-6.75221	6.47573	6.572	6.63512	6.69718	6.50397	6.42532
ARF4	0.0858977	7.07998	0.640853	0.530881	0.898227	-6.61001	6.8989	7.0873	7.3791	7.17378	6.77296	7.16785
ARF5	1.20054	0.0477338	2.01232	0.0617063	0.509999	-3.91471	0.478239	0.800212	0.654322	-0.700276	-0.41489	-0.531204
ARF6	0.0701191	5.47057	0.53209	0.602129	0.92294	-6.4552	5.37978	5.73739	5.40921	5.40825	5.34533	5.54347
ARFGAP1	-0.0352239	5.36247	-0.273339	0.788163	0.960283	-6.54146	5.27986	5.2173	5.51994	5.34848	5.4775	5.33174
ARFGAP2	0.105483	4.8152	0.644389	0.528646	0.897574	-6.24866	4.87056	5.07549	4.66124	4.57025	5.05108	4.66257
ARFGAP3	-0.0949203	6.75204	-0.878314	0.393044	0.838593	-6.39443	6.60523	6.64228	6.86227	6.91884	6.76502	6.71862
ARFGEF1	-0.180076	5.63465	-1.49515	0.154745	0.667876	-5.5397	5.43244	5.64912	5.55751	5.84507	5.63387	5.6899
ARFGEF2	-0.0986231	6.29605	-0.848152	0.409125	0.843531	-6.36611	6.37709	6.29207	6.07542	6.23754	6.47993	6.31429
ARFIP1	0.0502029	4.2578	0.283483	0.780518	0.958313	-6.27995	4.40635	4.16096	4.26677	4.13767	4.5578	4.01723
ARFIP2	0.0508582	3.55629	0.216024	0.831756	0.966462	-6.10509	3.75126	3.78372	3.22067	3.16762	3.89254	3.52191
ARFRP1	-0.0268291	5.027	-0.191964	0.850236	0.96899	-6.49053	4.88574	4.94811	5.19706	5.17255	4.99789	4.96065
ARG2	-0.357543	0.708929	-0.626142	0.540238	0.902014	-5.15442	0.767746	-0.337291	1.04134	0.14772	0.963621	1.67043
ARGLU1	0.10653	6.41774	0.888862	0.387522	0.836087	-6.34681	6.69418	6.32662	6.39059	6.22335	6.4604	6.41131
ARHGAP1	-0.145436	5.58925	-1.26222	0.225337	0.739449	-5.83062	5.50307	5.50569	5.5426	5.74928	5.61633	5.61854
ARHGAP10	-0.462855	5.34562	-2.70317	0.0158869	0.269619	-3.45575	5.30267	4.93324	5.08831	5.24926	5.97399	5.52625
ARHGAP11A	-0.211934	3.46058	-0.893713	0.384999	0.83544	-5.70666	3.33068	3.60757	3.14371	3.63601	3.92139	3.12415
ARHGAP11B	-0.371442	-0.000517279	-0.511462	0.61616	0.925127	-5.06261	1.2152	-1.07426	-0.72419	-0.700276	0.963621	0.316793
ARHGAP12	-0.0710848	6.22446	-0.597669	0.558601	0.907038	-6.54005	5.95577	6.33796	6.26903	6.21381	6.22608	6.34409
ARHGAP17	0.144649	3.49667	0.5739	0.574183	0.913303	-5.94675	4.02256	3.5696	3.14371	3.31765	3.80234	3.12415
ARHGAP18	-0.330872	7.40498	-3.50722	0.00299946	0.0988141	-2.09323	7.13327	7.26113	7.3213	7.53717	7.56353	7.61345
ARHGAP19	0.38507	2.50371	1.40959	0.178203	0.694369	-4.91708	2.59372	2.55023	2.93116	2.46965	2.12116	2.35632
ARHGAP21	0.100209	6.89981	0.883271	0.390443	0.837564	-6.40554	7.05147	6.878	6.91533	6.63779	7.03302	6.88327
ARHGAP22	0.167456	4.86386	1.14705	0.268578	0.774767	-5.81693	5.1221	4.90302	4.81807	4.64313	4.94266	4.7542
ARHGAP23	-0.219339	5.33289	-1.71838	0.105422	0.59984	-5.16431	5.32512	5.2173	5.13876	5.48162	5.29109	5.54347
ARHGAP24	0.0961098	3.15487	0.403759	0.691847	0.941395	-5.93345	3.5751	3.0687	2.97625	3.00016	3.32927	2.97976
ARHGAP25	-0.493594	3.9381	-2.87008	0.0112907	0.225167	-2.87255	3.78405	3.71582	3.58324	4.13767	4.2057	4.20215
ARHGAP26	-0.0614328	5.60203	-0.464779	0.648484	0.934647	-6.51384	5.61665	5.73739	5.36751	5.49743	5.78282	5.61039
ARHGAP27	0.723625	3.03763	3.01252	0.00841446	0.190679	-2.46499	3.23905	3.49053	3.46168	2.53238	2.47263	3.02951
ARHGAP29	0.105784	9.98003	1.14088	0.271062	0.775887	-6.32112	9.95869	10.0612	10.0769	9.74825	10.0324	10.0027
ARHGAP31	-0.098007	5.9845	-0.924508	0.369243	0.829071	-6.25416	5.9772	5.91443	5.91678	6.05194	6.00802	6.03865
ARHGAP32	-0.0831594	2.78157	-0.332269	0.74409	0.949347	-5.85125	3.03623	2.62618	2.56859	2.70572	2.87789	2.87479
ARHGAP39	-0.116283	0.802218	-0.215771	0.83195	0.966462	-5.31852	1.00875	1.58871	-0.238763	0.678235	0.722613	1.05376
ARHGAP4	0.0730304	3.57464	0.348286	0.732261	0.947833	-6.07254	3.81611	3.71582	3.32892	3.38719	3.45301	3.74678
ARHGAP42	-0.173703	3.58636	-0.817054	0.426148	0.850489	-5.80449	3.84747	3.44931	3.22067	3.48559	3.73891	3.77622
ARHGAP5	-0.0801386	5.63821	-0.66963	0.512842	0.89079	-6.40122	5.51289	5.62155	5.65085	5.59618	5.82924	5.61854
ARHGAP6	-0.724188	0.517731	-1.25439	0.228094	0.743107	-4.68177	0.767746	0.510706	-0.72419	0.884686	1.35064	0.316793
ARHGDIA	-0.0964464	9.72087	-1.1259	0.277159	0.779803	-6.32882	9.58589	9.67086	9.76063	9.84758	9.74422	9.71601
ARHGDIB	0.113089	6.21086	0.875513	0.39452	0.839202	-6.33132	6.31113	6.12542	6.36539	6.38506	6.17307	5.90509
ARHGEF1	0.356515	1.95232	1.00929	0.328172	0.809608	-5.19868	2.51777	2.09567	1.81186	1.50136	1.51111	2.27615
ARHGEF10	-1.1779	6.80866	-8.33185	3.79898e-07	0.000131411	6.86633	6.33898	6.099	6.21363	7.12881	7.74599	7.32553
ARHGEF11	0.109143	3.39393	0.534237	0.600677	0.922628	-5.9402	3.23905	3.5696	3.52374	3.28158	3.41293	3.33669
ARHGEF12	-0.134332	7.69569	-1.34543	0.197636	0.714978	-5.9731	7.7419	7.6884	7.4587	7.68429	7.81104	7.78982
ARHGEF15	-0.278419	5.83449	-2.18909	0.0440984	0.44904	-4.48094	5.6437	5.51571	5.91098	6.02492	6.06084	5.85077
ARHGEF17	-0.235016	4.99934	-1.7519	0.0993371	0.591638	-5.04695	4.75953	4.94811	4.93688	5.13261	5.01137	5.20756
ARHGEF18	0.122541	3.28464	0.584858	0.566971	0.910327	-5.88172	3.41684	3.40687	3.22067	3.16762	3.37171	3.12415
ARHGEF19	-0.0989687	1.73992	-0.272675	0.788665	0.960283	-5.56521	1.83188	2.09567	1.20181	1.62165	1.78674	1.90176
ARHGEF2	-0.190511	4.59657	-1.17397	0.257945	0.768997	-5.72374	4.38513	4.43881	4.67498	4.9378	4.6295	4.51319
ARHGEF26	-2.29057	-0.339254	-3.02805	0.00814802	0.186934	-2.96084	-0.369758	-2.65922	-1.46116	0.437227	1.17007	0.847308
ARHGEF3	-0.380734	5.35372	-2.33591	0.0331407	0.401822	-4.13986	5.26832	4.91821	5.30703	5.84507	5.22318	5.5605
ARHGEF37	-0.293906	1.81169	-0.874355	0.395131	0.839742	-5.27294	1.55624	1.98464	1.47744	1.93199	2.01807	1.90176
ARHGEF6	-0.988785	2.10298	-2.69296	0.0162205	0.272049	-2.93938	1.70063	2.38517	0.860773	2.70572	2.39246	2.57313
ARHGEF7	-0.845351	7.30706	-7.76177	9.39781e-07	0.000245617	5.95885	6.95037	6.69613	6.99964	7.58605	7.77592	7.83424
ARHGEF9	-0.381806	1.40539	-0.88738	0.388294	0.836655	-5.15773	1.2152	1.58871	0.860773	1.06526	1.51111	2.19126
ARID1A	-0.301778	4.27974	-1.75454	0.0988712	0.591638	-4.88055	4.40635	4.10897	3.8964	4.47764	4.48235	4.30674
ARID1B	0.0243498	3.85783	0.117106	0.908264	0.982352	-6.20557	3.68335	3.68063	4.21127	3.79797	3.63822	4.13555
ARID2	-0.0118271	2.65233	-0.0385205	0.969759	0.994077	-5.86692	2.66587	2.47006	2.73524	2.02219	3.14582	2.87479
ARID3A	-0.055841	4.6593	-0.335906	0.741398	0.949347	-6.36526	4.65704	4.55995	4.67498	4.58513	4.44309	5.03561
ARID3B	1.28923	0.693538	2.38186	0.0302736	0.3808	-3.43441	1.00875	1.58871	1.3462	-0.700276	0.963621	-0.0457767
ARID4A	0.127632	5.63567	1.02636	0.32031	0.806847	-6.09941	5.52263	5.75441	5.80875	5.46564	5.68525	5.57732
ARID4B	0.0293936	6.67184	0.265147	0.794353	0.96151	-6.74458	6.55387	6.60522	6.89199	6.63779	6.62732	6.71482
ARID5A	-0.444485	2.72173	-1.47658	0.159606	0.673351	-4.88265	2.66587	1.86434	2.88462	2.65022	3.28555	2.97976
ARID5B	-0.747241	1.95108	-1.97629	0.0660012	0.523073	-4.03943	2.0632	0.800212	1.81186	2.02219	2.30758	2.70146
ARIH1	-0.128176	6.03349	-1.05998	0.30522	0.800187	-6.1291	5.94856	6.01674	5.95106	6.20421	5.85937	6.22101
ARIH2	0.150269	6.34436	1.41895	0.175503	0.691004	-5.74868	6.48573	6.46749	6.30923	6.20421	6.26036	6.33916
ARL1	-0.0114444	5.76609	-0.0901331	0.929324	0.985343	-6.65065	5.53232	5.78786	5.95106	5.84507	5.77493	5.70529
ARL10	-0.00594612	4.57983	-0.035526	0.972109	0.995309	-6.40363	4.85521	4.55995	4.33759	4.64313	4.69781	4.38527
ARL11	-1.46474	0.0295781	-2.22841	0.0408729	0.435028	-3.69207	-0.369758	-1.07426	-0.72419	0.14772	1.35064	0.847308
ARL13B	0.208121	4.71406	1.28814	0.216398	0.73071	-5.61998	4.91564	4.54045	4.9928	4.7657	4.42305	4.64671
ARL15	-0.140947	2.30764	-0.439503	0.666299	0.93648	-5.67246	1.70063	2.38517	2.56859	2.33535	2.75503	2.10106
ARL16	0.136012	5.19086	0.877715	0.39336	0.838812	-6.15373	5.1725	5.15456	5.44974	5.31319	4.79456	5.26061
ARL17A	0.0835207	1.90629	0.199059	0.844777	0.968439	-5.6299	1.83188	1.7331	2.16334	0.884686	2.54858	2.27615
ARL2	-0.0700968	7.55261	-0.752491	0.462913	0.866516	-6.57096	7.56688	7.4216	7.56214	7.58974	7.64797	7.52733
ARL2BP	0.0719948	5.48344	0.406414	0.689936	0.941395	-6.51837	5.35816	5.50569	5.70543	5.85124	4.99789	5.48226
ARL3	-0.121956	5.4044	-0.974334	0.344696	0.818295	-6.10734	5.18483	5.50569	5.3419	5.48162	5.44806	5.46428
ARL4A	0.422934	4.50328	2.39132	0.029713	0.376446	-3.87396	4.60293	4.54045	4.9928	4.55522	4.08336	4.2449
ARL4C	-0.0594532	8.671	-0.712769	0.48647	0.878517	-6.66707	8.64315	8.61166	8.66856	8.68903	8.67945	8.73418
ARL4D	0.586607	0.884459	1.16063	0.263173	0.772249	-4.8226	0.478239	1.42824	1.59774	0.678235	0.0705364	1.05376
ARL5A	-0.069852	4.21051	-0.394882	0.698254	0.942049	-6.2284	3.93767	4.30657	4.2848	4.34412	4.00465	4.38527
ARL5B	-0.0862568	4.07701	-0.503018	0.621949	0.925448	-6.14337	3.93767	4.05503	4.11375	4.25392	3.92139	4.18029
ARL6	0.801293	0.508112	1.40832	0.178571	0.69496	-4.54089	0.115669	1.24767	1.3462	0.437227	-0.41489	0.316793
ARL6IP1	0.0455173	6.40568	0.342163	0.736775	0.948146	-6.68837	6.28273	6.61923	6.39475	6.59434	6.09923	6.44378
ARL6IP4	-0.107044	3.42042	-0.524716	0.607126	0.924142	-5.95206	3.49814	3.40687	3.22067	3.60715	3.45301	3.33669
ARL6IP5	0.111536	7.08152	1.05245	0.308557	0.800736	-6.26083	7.11406	7.13357	7.16212	7.06127	7.18651	6.83162
ARL6IP6	0.220285	2.72014	0.836806	0.415284	0.846668	-5.5512	2.73458	2.62618	3.10363	2.81069	2.68945	2.35632
ARL8A	-0.0154654	6.99966	-0.127688	0.90002	0.980497	-6.80687	7.02428	7.0704	6.88314	6.81542	6.91961	7.28514
ARL8B	-0.151607	6.88605	-1.31123	0.208674	0.727687	-5.94708	6.61438	6.91632	6.90079	7.14145	6.89436	6.84904
ARMC1	0.148158	6.01538	1.33732	0.20021	0.717062	-5.80847	6.01912	6.10565	6.13628	5.83888	6.05434	5.93803
ARMC10	0.0826775	4.98925	0.599315	0.557531	0.907038	-6.31678	4.98779	4.93324	5.15845	4.87866	4.87051	5.10687
ARMC2	-1.08746	0.75715	-1.55502	0.139907	0.650032	-4.41558	1.70063	0.510706	-1.46116	0.437227	2.12116	1.23433
ARMC4	-0.38155	0.648571	-0.769907	0.452808	0.863325	-5.06472	0.478239	0.800212	0.123807	0.678235	0.963621	0.847308
ARMC5	-0.108406	4.47412	-0.556288	0.585873	0.917128	-6.21832	4.10273	4.30657	4.80563	4.58513	4.77888	4.26581
ARMC6	-0.0717244	3.27111	-0.32445	0.749889	0.949347	-5.99467	3.19096	3.27152	3.22067	3.04388	3.60303	3.29662
ARMC7	0.132352	4.00073	0.715688	0.484715	0.877441	-5.99351	4.17868	3.97014	4.07282	4.17747	3.63822	3.96705
ARMC8	0.0239611	4.35284	0.116417	0.908802	0.982467	-6.33922	4.0765	4.2833	4.71543	4.4454	3.94968	4.64671
ARMC9	-0.638811	3.76771	-3.46539	0.00327387	0.104347	-1.70058	3.61209	3.27152	3.46168	4.13767	4.0576	4.06573
ARMCX1	0.29844	3.52727	1.34039	0.199234	0.717062	-5.2598	4.04978	3.49053	3.49304	3.12754	3.41293	3.58981
ARMCX2	0.140028	4.9647	1.04534	0.311726	0.802206	-5.94692	5.06987	4.94811	5.08831	4.9946	4.77888	4.90842
ARMCX3	-0.103037	6.16848	-0.831875	0.417979	0.847853	-6.3624	6.28273	6.22648	5.85776	6.27471	6.20276	6.16646
ARMCX4	5.06795e-05	3.41528	0.000209739	0.999835	0.99998	-6.08889	3.5751	3.68063	3.01997	3.08632	3.41293	3.71672
ARMCX5	0.352924	2.76582	1.29285	0.214804	0.727961	-5.11959	3.1412	3.0687	2.62631	2.33535	2.9911	2.43227
ARMCX6	-0.219062	0.928634	-0.490689	0.630448	0.929233	-5.26906	1.00875	0.800212	0.654322	0.884686	1.17007	1.05376
ARNT	0.0247796	5.25044	0.203624	0.841269	0.967862	-6.53638	5.26832	5.24165	5.28031	5.28613	5.17607	5.25016
ARNTL	-0.367668	3.50911	-1.44225	0.168924	0.681975	-5.12482	2.66587	3.75017	3.52374	3.54765	3.97743	3.58981
ARNTL2	-0.325253	3.64061	-1.60637	0.128156	0.632498	-4.93949	3.78405	3.44931	3.22067	3.69204	3.89254	3.80508
ARPC1A	0.0188779	6.85515	0.123468	0.903306	0.981321	-6.79301	6.49567	7.10399	6.99691	7.029	6.54627	6.95905
ARPC1B	0.0154657	8.58198	0.167547	0.869083	0.970836	-6.91165	8.5497	8.55813	8.66167	8.683	8.43873	8.60065
ARPC2	0.00523734	7.94861	0.0552723	0.95662	0.992234	-6.89007	7.92945	7.84957	8.07217	8.01053	7.96968	7.86025
ARPC3	0.154364	8.30045	1.03451	0.316601	0.804072	-6.36717	8.15772	8.35829	8.61788	8.54147	7.84155	8.28578
ARPC4	-0.00963602	7.26432	-0.103266	0.919062	0.983316	-6.83422	7.30408	7.28769	7.1887	7.23164	7.25329	7.32055
ARPC5	-0.126035	8.03383	-1.32494	0.204191	0.721436	-6.02113	8.01654	7.9379	7.95599	7.96861	8.24118	8.08277
ARPC5L	-0.07817	6.61524	-0.746267	0.466557	0.869151	-6.48741	6.71133	6.45192	6.56675	6.69718	6.59186	6.67239
ARPP19	-0.142294	7.52386	-1.44279	0.168775	0.681975	-5.83345	7.48947	7.53431	7.33651	7.56182	7.71336	7.50772
ARRB1	0.268528	6.24975	2.53067	0.0225125	0.329908	-3.92004	6.34997	6.45192	6.35263	6.17501	6.16103	6.00796
ARRB2	-0.306181	3.62977	-1.25508	0.227849	0.74272	-5.38465	3.41684	2.95549	4.00916	3.98902	3.60303	3.80508
ARRDC1	0.0644307	3.59803	0.279279	0.783684	0.959058	-6.10087	3.71771	3.78372	3.39683	3.16762	3.52997	3.99236
ARRDC2	0.636458	1.5604	1.67644	0.113489	0.607915	-4.3868	1.55624	2.19876	1.90808	1.50136	0.963621	1.23433
ARRDC3	0.514848	5.58702	3.21972	0.00546991	0.146344	-2.48356	6.03283	5.41224	6.07542	5.39986	5.27999	5.32179
ARSA	-0.19434	6.12589	-1.37917	0.187213	0.702342	-5.77039	6.13804	6.03078	5.93402	6.4515	5.86681	6.33422
ARSB	0.107758	2.09104	0.28178	0.7818	0.958462	-5.66469	2.1663	2.47006	1.90808	2.86044	1.35064	1.79072
ARSD	-0.101889	6.52514	-0.799522	0.435943	0.855361	-6.43528	6.76158	6.44144	6.22768	6.47963	6.64039	6.60014
ARSG	-0.147235	2.43651	-0.391968	0.700362	0.942131	-5.72844	2.35271	1.86434	2.78677	1.93199	2.30758	3.37569
ARSJ	0.303248	4.00234	1.63666	0.121627	0.623022	-4.98733	4.31954	4.21115	3.94257	3.63601	3.86309	4.04169
ARSK	-0.0600968	3.79003	-0.2961	0.771042	0.956536	-6.14895	3.99481	3.81651	3.49304	3.84816	4.03137	3.55626
ARV1	-0.17578	1.97868	-0.459345	0.652296	0.935485	-5.56938	1.70063	1.42824	2.50847	2.53238	1.51111	2.19126
ARVCF	0.0211819	6.45473	0.177597	0.861315	0.970018	-6.73926	6.242	6.45192	6.69028	6.39354	6.47507	6.47554
ASAH1	-0.133755	6.15352	-1.12682	0.276783	0.779803	-6.07527	6.05986	6.17683	6.03337	6.35066	6.00127	6.29915
ASAP1	-0.042131	7.52815	-0.449211	0.659431	0.935485	-6.75626	7.48449	7.41626	7.61655	7.51598	7.56353	7.57208
ASAP2	-0.292255	6.03359	-2.73747	0.0148147	0.259666	-3.4978	5.88951	5.88381	5.88757	6.11479	6.17307	6.25278
ASAP3	0.38259	1.83228	1.14691	0.268632	0.774767	-5.0414	2.0632	1.98464	1.99828	1.37011	1.90704	1.67043
ASB1	0.437469	3.15407	1.68134	0.11252	0.607556	-4.71602	3.23905	3.71582	3.22067	3.42074	2.68945	2.63872
ASB13	0.0917677	0.223691	0.147948	0.884271	0.976176	-5.19536	0.115669	1.04122	-0.238763	0.884686	0.0705364	-0.531204
ASB3	0.589728	2.07275	1.73788	0.101844	0.593259	-4.39966	2.0632	2.09567	2.88462	1.83578	1.6555	1.90176
ASB6	-0.289722	2.50775	-1.03912	0.314523	0.804072	-5.31576	2.0632	2.38517	2.62631	2.86044	2.47263	2.63872
ASB7	-0.099766	3.19774	-0.410814	0.686773	0.941395	-5.94216	3.3744	3.01321	3.06241	3.38719	3.52997	2.81929
ASB8	0.0235366	4.51497	0.154524	0.87917	0.974761	-6.37558	4.70919	4.50065	4.38851	4.55522	4.42305	4.51319
ASB9	0.0618403	2.07264	0.185896	0.854912	0.969216	-5.68082	1.70063	2.47006	2.16334	2.40406	1.90704	1.79072
ASCC1	0.00700236	4.61823	0.0468088	0.963257	0.992625	-6.41252	4.40635	4.7071	4.74178	4.64313	4.6295	4.5815
ASCC2	-0.0448942	4.17349	-0.263291	0.795757	0.961701	-6.26274	4.04978	4.10897	4.26677	3.98902	4.34	4.28642
ASCC3	-0.103778	6.10894	-0.896031	0.383798	0.834506	-6.29838	6.13804	6.12542	5.91098	6.04119	6.28832	6.14968
ASF1A	0.0718929	3.91402	0.378077	0.710447	0.943673	-6.1553	4.0765	3.64456	4.11375	4.01122	3.92139	3.71672
ASF1B	0.0897209	4.50038	0.455586	0.654938	0.935485	-6.27768	4.38513	4.68951	4.59051	4.9378	4.13355	4.26581
ASGR1	-0.178041	1.87933	-0.467615	0.646498	0.934431	-5.53755	1.70063	1.24767	2.38015	2.33535	1.51111	2.10106
ASH1L	-0.00326093	6.13593	-0.0310829	0.975596	0.995524	-6.71249	6.13168	6.16415	6.10617	6.0837	6.20863	6.12128
ASH2L	0.0566728	4.63823	0.361334	0.722676	0.945533	-6.35131	4.54672	4.84063	4.60493	4.39565	4.77888	4.66257
ASL	0.110736	3.18734	0.512901	0.615176	0.924767	-5.89315	3.28559	3.36315	3.10363	3.16762	2.9911	3.21296
ASMTL	0.312424	3.61394	1.59875	0.129845	0.635746	-4.94503	3.81611	3.87994	3.64038	3.51695	3.24046	3.58981
ASNA1	0.0245985	5.1709	0.153738	0.879779	0.974761	-6.52879	5.01567	5.00612	5.5123	5.36581	4.98428	5.14122
ASNS	-0.315669	3.09347	-1.35075	0.195965	0.713475	-5.13435	3.23905	2.69833	2.88462	3.42074	3.19392	3.12415
ASNSD1	-0.142366	5.23372	-1.07006	0.300802	0.79886	-5.97775	5.05651	5.11557	5.30703	5.42488	5.33464	5.16368
ASPH	-0.0667183	7.36748	-0.733771	0.473927	0.87268	-6.57022	7.35134	7.27889	7.37068	7.40301	7.41926	7.38169
ASPM	-0.347109	4.78002	-2.03013	0.0596784	0.5017	-4.55674	4.48822	4.84063	4.50078	5.05994	5.17607	4.61447
ASPSCR1	0.1847	2.38251	0.646969	0.527018	0.897106	-5.5887	2.4376	2.76705	2.23928	2.18725	2.47263	2.19126
ASRGL1	0.76582	6.93811	7.29721	2.02757e-06	0.000425825	5.20529	7.16474	7.43486	7.36009	6.49152	6.64472	6.53273
ASS1	-0.178628	-0.462082	-0.195751	0.847321	0.968972	-5.0591	-2.69169	0.800212	0.123807	-1.43724	-0.41489	0.847308
ASTE1	-0.212102	0.759073	-0.405666	0.690474	0.941395	-5.25872	1.2152	-0.337291	1.04134	1.06526	0.722613	0.847308
ASXL1	0.17385	5.50214	1.43466	0.171044	0.683341	-5.59847	5.679	5.58395	5.50463	5.33974	5.53464	5.37087
ASXL2	-0.154067	5.33728	-1.26653	0.223831	0.737389	-5.77869	5.35816	5.2173	5.20655	5.3744	5.46775	5.39953
ATAD1	-0.0114223	6.00619	-0.0854947	0.932951	0.986835	-6.68977	6.05315	5.98824	5.97347	6.25159	5.70197	6.06871
ATAD2	-0.292898	4.63635	-1.78221	0.0941034	0.5843	-4.92135	4.80816	4.4176	4.26677	4.85431	4.84061	4.63068
ATAD2B	-0.0736316	3.53921	-0.342223	0.736731	0.948146	-6.06417	3.41684	3.5696	3.49304	3.24458	3.92139	3.58981
ATAD3A	-0.231322	4.75752	-1.54532	0.142227	0.654749	-5.29482	4.50799	4.8246	4.60493	5.02764	4.85564	4.7243
ATAD3B	-0.047945	1.33595	-0.113782	0.910856	0.982467	-5.47649	1.39578	1.7331	0.860773	1.06526	1.17007	1.79072
ATAD5	-0.163922	3.03834	-0.644886	0.528332	0.897426	-5.77551	3.08967	3.31806	2.50847	2.95508	3.14582	3.21296
ATAT1	0.565615	0.794146	1.04778	0.310637	0.801771	-4.90033	1.83188	0.510706	0.860773	-0.21485	0.722613	1.05376
ATE1	-0.0741022	4.73858	-0.487018	0.632989	0.930185	-6.32068	4.5657	4.80839	4.74178	4.9946	4.61191	4.70911
ATF1	0.231093	2.88531	0.933646	0.364654	0.82632	-5.51601	3.03623	3.0687	2.93116	2.95508	2.39246	2.92823
ATF2	0.202539	4.12138	0.994201	0.335233	0.812588	-5.79228	4.40635	4.3742	3.8964	3.6643	4.27441	4.11265
ATF3	-0.661729	3.42205	-2.22682	0.0409987	0.435621	-3.92142	3.71771	2.38517	3.1827	3.98902	3.24046	4.01723
ATF4	0.110616	6.21669	0.985081	0.339554	0.815832	-6.2309	6.1694	6.21422	6.42352	6.09933	6.13046	6.26321
ATF5	-0.113968	6.08248	-0.925432	0.368778	0.828816	-6.26787	5.85135	6.13194	6.09087	6.07846	6.00802	6.33422
ATF6	-0.0773503	6.45549	-0.709029	0.488724	0.879158	-6.496	6.41945	6.5082	6.32675	6.53813	6.59634	6.34409
ATF6B	-0.500023	2.62155	-1.68774	0.111263	0.607556	-4.58145	2.73458	2.62618	1.81186	2.75916	3.09607	2.70146
ATF7	-0.192321	4.62548	-1.30113	0.212026	0.727961	-5.58246	4.44787	4.4176	4.70207	4.71251	4.79456	4.67825
ATF7IP	0.0526716	5.84665	0.437245	0.667901	0.936569	-6.56893	5.86673	6.06529	5.69872	5.81385	5.79846	5.83687
ATG10	0.368998	3.59879	1.56452	0.137668	0.645836	-4.98829	4.02256	3.40687	3.87275	3.04388	3.83304	3.41365
ATG12	-0.031922	5.73677	-0.255458	0.801693	0.963548	-6.6157	5.68769	5.81246	5.65779	5.58142	5.95318	5.72807
ATG13	-0.123611	4.24167	-0.737609	0.471656	0.872317	-6.04098	4.34174	4.21115	4.00916	4.41242	4.34	4.13555
ATG14	-0.125127	4.02724	-0.660145	0.518749	0.892369	-6.03806	4.2741	3.81651	3.82425	4.25392	4.13355	3.86111
ATG16L1	-0.00383504	3.71954	-0.0198826	0.984388	0.997369	-6.1741	3.90823	3.81651	3.46168	3.77221	3.67257	3.68603
ATG16L2	-0.2875	4.1624	-1.665	0.11578	0.611539	-4.98455	3.93767	4.2833	3.8487	4.19696	4.36121	4.34654
ATG2A	0.100279	6.27497	0.830484	0.418741	0.848375	-6.37851	6.45042	6.40956	6.12631	6.17992	6.10553	6.37809
ATG2B	-0.052965	3.70247	-0.285081	0.779316	0.958037	-6.12796	3.68335	3.64456	3.69535	3.77221	3.86309	3.55626
ATG3	0.0364196	5.54871	0.292339	0.773863	0.956583	-6.57183	5.47322	5.62155	5.60852	5.56651	5.35594	5.6665
ATG4A	-0.276213	6.95041	-2.74414	0.0146146	0.257924	-3.58662	6.84164	6.73952	6.85324	7.11607	7.18651	6.96545
ATG4B	-0.0942741	5.61333	-0.751128	0.46371	0.867303	-6.33803	5.45297	5.51571	5.71875	5.59618	5.58059	5.81575
ATG4C	0.124843	2.58625	0.4446	0.66269	0.935641	-5.75259	2.59372	2.62618	2.6818	2.10708	2.93561	2.57313
ATG4D	-0.49586	1.88652	-1.23384	0.235451	0.747862	-4.96083	1.39578	1.7331	1.70877	1.37011	2.75503	2.35632
ATG5	-0.0841334	4.07862	-0.472627	0.642996	0.933154	-6.15879	4.20313	3.81651	4.09343	4.30871	4.0576	3.99236
ATG7	0.111608	3.76249	0.568623	0.577673	0.914861	-6.02308	3.87817	3.71582	3.87275	3.84816	3.37171	3.88834
ATG9A	0.0613012	6.10686	0.583203	0.568057	0.911076	-6.53244	6.1879	6.15135	6.07542	6.05194	6.1118	6.06275
ATHL1	0.193533	1.15276	0.437728	0.667558	0.936569	-5.3478	1.39578	1.58871	0.860773	1.50136	0.722613	0.847308
ATIC	0.318147	3.97611	1.81744	0.0883254	0.576468	-4.71402	4.12849	4.2356	4.05191	3.89666	3.92139	3.6226
ATL1	-0.0961695	2.3322	-0.242027	0.811899	0.964383	-5.74493	2.98074	2.09567	1.81186	2.46965	3.09607	1.53919
ATL2	-0.0161669	3.4921	-0.08364	0.934402	0.987098	-6.10696	3.49814	3.49053	3.46168	3.48559	3.60303	3.41365
ATL3	-0.089237	7.51723	-0.964386	0.349503	0.820498	-6.38554	7.38112	7.55874	7.47842	7.56932	7.53114	7.58462
ATM	-0.0277849	5.51941	-0.198759	0.845007	0.968439	-6.59013	5.79615	5.40148	5.32457	5.40825	5.64256	5.54347
ATMIN	0.0637095	6.05127	0.555434	0.586442	0.917128	-6.54039	6.13804	6.099	6.01187	5.96932	6.19096	5.89841
ATN1	0.115484	4.06746	0.680467	0.506141	0.88786	-6.03588	4.22718	3.94069	4.19229	3.94358	4.10867	3.99236
ATOH8	1.34663	0.31597	2.27743	0.037159	0.418208	-3.60112	1.2152	1.42824	0.413314	-0.21485	-0.41489	-0.531204
ATOX1	-0.123459	6.06145	-0.995351	0.334691	0.81254	-6.19833	5.9045	5.88381	6.19943	6.20902	6.21447	5.95744
ATP10D	-0.571382	3.65214	-2.99105	0.00879678	0.194637	-2.59309	3.53713	3.36315	3.22067	3.96648	3.83304	3.99236
ATP11A	-0.339542	6.86522	-2.49193	0.0243275	0.344463	-4.05839	6.74086	6.72232	6.61744	6.71758	7.36516	7.02798
ATP11B	-0.0638867	4.6462	-0.355291	0.72711	0.947245	-6.35506	4.63923	4.50065	4.67498	4.4935	5.12737	4.44149
ATP11C	0.040988	5.12728	0.297985	0.76963	0.956037	-6.48582	5.25668	5.24165	4.95951	5.13261	5.19982	4.97342
ATP13A1	-0.613383	1.81767	-1.58213	0.133596	0.640599	-4.54913	1.55624	2.19876	0.860773	2.10708	2.39246	1.79072
ATP13A2	-0.317797	3.57969	-1.53339	0.145124	0.658134	-5.02434	3.64816	3.44931	3.1827	3.69204	3.94968	3.55626
ATP13A3	-0.290764	4.95177	-1.83223	0.0859944	0.570777	-4.91276	5.13486	4.74166	4.56121	5.10192	5.22318	4.94777
ATP1A1	-0.0346407	7.62633	-0.373051	0.71411	0.94426	-6.79635	7.68444	7.62734	7.51898	7.69804	7.57946	7.6497
ATP1B1	-0.49165	5.75012	-3.6208	0.00236499	0.0840322	-1.6946	5.69633	5.56478	5.27129	6.125	6.03467	5.80865
ATP1B3	-0.133903	7.74377	-1.02603	0.320458	0.806949	-6.34156	7.49195	7.6884	7.85097	8.09868	7.54279	7.78982
ATP2A2	0.125479	6.27993	0.942201	0.360393	0.825601	-6.28029	6.57276	6.20187	6.26449	6.36796	5.95318	6.3193
ATP2B1	0.0385841	5.8129	0.308844	0.761509	0.953205	-6.61311	6.04641	5.80431	5.65779	5.85738	5.81393	5.69762
ATP2B4	-0.0108757	7.31703	-0.103242	0.919081	0.983316	-6.83883	7.44659	7.36176	7.13006	7.23164	7.40911	7.32304
ATP2C1	0.140886	4.8702	0.959544	0.35186	0.822849	-6.00965	5.1725	4.74166	4.91388	4.86654	4.71439	4.8122
ATP5A1	0.169334	6.71483	1.48873	0.156412	0.668383	-5.69818	6.69848	6.70053	6.99417	6.75751	6.62293	6.51537
ATP5B	0.100581	6.66132	0.820582	0.424194	0.848994	-6.43405	6.52506	6.76074	6.85021	6.8091	6.41039	6.61243
ATP5C1	0.123343	5.64986	0.903616	0.379884	0.832874	-6.21868	5.49319	5.72016	5.91678	5.76896	5.44806	5.55201
ATP5D	-0.262762	4.84372	-1.65572	0.117667	0.615363	-5.15643	4.60293	4.65366	4.87869	5.25857	4.87051	4.79792
ATP5E	0.150536	9.40521	1.51229	0.150369	0.662602	-5.83537	9.33311	9.40046	9.70522	9.36984	9.30176	9.32086
ATP5EP2	1.1356	1.0184	1.98736	0.0646538	0.518122	-3.93127	1.55624	1.24767	1.99828	1.22572	-1.15186	1.23433
ATP5F1	0.126501	5.97055	0.8966	0.383503	0.834328	-6.27763	5.82795	6.09232	6.1851	6.17501	5.6512	5.8917
ATP5G1	-0.0306612	6.3909	-0.24417	0.810268	0.964249	-6.71633	6.09295	6.5082	6.51803	6.41866	6.51348	6.29407
ATP5G2	0.18735	7.96426	1.74002	0.101457	0.593144	-5.43657	7.89046	8.06103	8.22125	7.96861	7.69885	7.94534
ATP5G3	0.248932	8.26677	1.5615	0.138377	0.647357	-5.7176	8.04894	8.42093	8.70333	8.42126	7.78183	8.22435
ATP5H	0.0252903	8.58984	0.244868	0.809737	0.964249	-6.89526	8.50492	8.53615	8.76566	8.7331	8.42242	8.5768
ATP5I	0.0268991	7.78558	0.246208	0.808718	0.964203	-6.84896	7.65372	7.69723	8.03935	7.7795	7.85283	7.69087
ATP5J	0.148505	6.0832	0.946696	0.358168	0.824506	-6.24863	5.82795	6.099	6.5332	6.20421	5.8519	5.98292
ATP5J2	-0.0600501	5.04394	-0.343811	0.735559	0.948146	-6.45195	4.6212	5.12868	5.26222	5.02764	5.35594	4.86797
ATP5L	0.0665823	10.2065	0.73453	0.473477	0.87245	-6.70809	10.1661	10.1849	10.3679	10.2665	10.048	10.2057
ATP5L2	0.182	0.561974	0.310083	0.760585	0.953205	-5.24113	1.39578	-0.337291	0.860773	0.14772	0.0705364	1.23433
ATP5O	0.126495	8.21106	1.04545	0.311677	0.802206	-6.35111	8.03878	8.23332	8.54774	8.27184	7.98684	8.18784
ATP5S	-0.0817331	3.8933	-0.436634	0.668335	0.936727	-6.12495	3.84747	3.64456	4.05191	4.01122	3.73891	4.06573
ATP5SL	0.00443579	6.05424	0.0401704	0.968465	0.993755	-6.69998	6.01912	6.05159	6.10109	6.18481	5.96709	6.00174
ATP6AP1	-0.323071	8.51311	-3.62504	0.00234409	0.0835418	-1.91297	8.39379	8.38859	8.27412	8.7356	8.70975	8.5768
ATP6AP2	-0.145245	8.4563	-1.38969	0.184055	0.699625	-5.9613	8.26614	8.43815	8.44824	8.73644	8.36712	8.4817
ATP6V0A1	-0.415295	5.23055	-2.90344	0.0105413	0.216961	-3.05073	5.0018	4.97741	5.078	5.42488	5.69363	5.20756
ATP6V0A2	-0.0108753	3.40309	-0.0514504	0.959617	0.992625	-6.08406	3.3744	3.60757	3.22067	3.20661	3.45301	3.55626
ATP6V0A4	-1.07285	-0.990403	-1.02991	0.318692	0.804666	-4.69658	-1.10672	-2.65922	-0.72419	0.678235	-2.73682	0.6063
ATP6V0B	-0.424728	6.86467	-3.33842	0.00426947	0.125533	-2.39429	6.88763	6.66496	6.41536	7.20541	7.13816	6.87649
ATP6V0C	-0.143052	9.54686	-1.75328	0.0990937	0.591638	-5.4865	9.51624	9.4594	9.45049	9.62098	9.66486	9.5692
ATP6V0D1	-0.108687	6.0931	-1.01969	0.323364	0.808547	-6.17891	6.11889	5.97378	6.02266	6.125	6.20276	6.11554
ATP6V0E1	-0.111553	7.88392	-1.12275	0.278455	0.780399	-6.24926	7.69525	7.88285	7.9059	8.0646	7.93649	7.81841
ATP6V0E2	0.0436154	4.26876	0.235968	0.816515	0.964841	-6.29547	4.31954	4.02728	4.51612	4.39565	3.94968	4.40426
ATP6V1A	-0.132156	6.3774	-1.17057	0.25927	0.770198	-6.0567	6.13168	6.32092	6.47548	6.49546	6.37432	6.46654
ATP6V1B2	0.0998582	6.7699	0.698811	0.494914	0.882645	-6.53951	6.64594	7.13357	6.69366	6.95078	6.45053	6.74492
ATP6V1C1	-0.00737066	4.53142	-0.0487704	0.961719	0.992625	-6.39076	4.60293	4.54045	4.4377	4.37867	4.66406	4.56472
ATP6V1D	-0.0118259	4.98922	-0.0850459	0.933302	0.986835	-6.49751	4.95937	4.96283	5.02534	5.10192	5.10239	4.78349
ATP6V1E1	-0.129964	6.81142	-1.25008	0.229622	0.743339	-6.01391	6.65483	6.72664	6.85324	6.9159	6.96189	6.75605
ATP6V1E2	-0.619211	0.913307	-1.28562	0.217254	0.731916	-4.71177	0.478239	1.24767	0.123807	0.884686	1.35064	1.3948
ATP6V1F	0.105693	6.58497	1.0418	0.313315	0.803331	-6.22072	6.60064	6.70492	6.60673	6.46362	6.62732	6.50662
ATP6V1G1	-0.146578	7.45069	-1.21117	0.243783	0.752725	-6.11798	7.23757	7.33372	7.56029	7.77302	7.33866	7.46089
ATP6V1H	0.0507611	4.20538	0.295251	0.771679	0.956583	-6.26256	4.20313	4.16096	4.30261	3.92031	4.31846	4.32678
ATP7A	0.0993408	3.21826	0.3694	0.716775	0.944468	-5.96465	3.3744	3.60757	2.83653	2.70572	3.52997	3.25539
ATP7B	0.185081	0.706284	0.329006	0.746508	0.949347	-5.2701	0.115669	0.510706	1.70877	1.22572	0.0705364	0.6063
ATP8A1	-0.3361	0.588142	-0.652338	0.52364	0.895691	-5.11685	1.00875	0.148136	0.123807	0.678235	0.963621	0.6063
ATP8B1	-0.75367	6.76171	-6.80402	4.73317e-06	0.000806765	4.37029	6.42466	6.47777	6.25538	7.04523	7.30894	7.05826
ATP8B2	-0.162207	4.52215	-0.967154	0.348161	0.819771	-5.91895	4.12849	4.52069	4.66124	4.75258	4.53931	4.53057
ATP9A	0.34989	3.86677	1.78014	0.0944529	0.5843	-4.74393	4.3636	3.97014	3.82425	3.84816	3.63822	3.55626
ATP9B	0.606664	2.87391	1.76909	0.096338	0.588224	-4.52313	3.61209	3.36315	2.56859	1.83578	3.04454	2.81929
ATPAF1	-0.0963568	4.30773	-0.607061	0.552507	0.905513	-6.14604	4.1538	4.18627	4.42149	4.39565	4.40273	4.28642
ATPAF2	0.09543	2.78171	0.321527	0.752061	0.950255	-5.85514	3.03623	2.83263	2.6818	3.04388	2.01807	3.07761
ATPBD4	0.0919409	1.25773	0.22003	0.828689	0.966462	-5.43892	1.39578	1.04122	1.47744	1.37011	0.722613	1.53919
ATPIF1	-0.222826	7.57491	-2.32618	0.0337795	0.404815	-4.42324	7.59487	7.45582	7.34298	7.68083	7.71336	7.66158
ATR	-0.0543145	3.38929	-0.244615	0.80993	0.964249	-6.05124	3.28559	3.68063	3.14371	3.45353	3.60303	3.16924
ATRIP	0.159808	2.68601	0.526986	0.605585	0.923583	-5.74268	2.4376	2.76705	3.06241	2.90853	2.93561	2.00485
ATRN	-0.15309	6.13427	-1.25168	0.229051	0.743339	-5.92986	6.2001	6.13194	5.85776	6.35501	6.10553	6.1553
ATRX	0.126471	8.11669	1.45493	0.165433	0.680967	-5.85706	8.14831	8.20109	8.1893	8.00777	8.11727	8.03637
ATXN1	-0.0511362	4.07584	-0.300881	0.767462	0.955552	-6.22563	4.02256	3.91064	4.19229	4.01122	4.22897	4.08938
ATXN10	0.0699091	4.87564	0.353714	0.728268	0.947264	-6.41083	4.87056	4.55995	5.28927	5.19211	4.50159	4.84036
ATXN1L	-0.167932	2.37	-0.61234	0.549098	0.90528	-5.60476	2.1663	2.38517	2.31143	2.53238	2.39246	2.43227
ATXN2	-0.0729646	5.951	-0.503315	0.621745	0.925448	-6.55319	5.9267	5.97378	5.83347	5.66079	6.31575	5.99549
ATXN2L	0.142434	4.09444	0.501944	0.622688	0.92554	-6.14895	3.41684	4.2833	4.76766	4.47764	3.70612	3.91505
ATXN3	0.280977	5.07727	2.13865	0.0485807	0.462263	-4.43717	5.14752	5.20497	5.28927	4.89068	5.07696	4.85423
ATXN7	-0.00129132	4.59773	-0.00834132	0.99345	0.999571	-6.40855	4.42726	4.59817	4.74178	4.42901	4.68103	4.70911
ATXN7L1	0.0940017	1.7273	0.240942	0.812725	0.964383	-5.56952	1.55624	1.42824	2.31143	2.10708	1.17007	1.79072
ATXN7L2	1.27005	-0.223941	1.59518	0.130643	0.637022	-4.32477	-0.369758	0.800212	0.860773	0.14772	-2.73682	-0.0457767
ATXN7L3	-0.0657135	6.19645	-0.552766	0.588225	0.917521	-6.56271	6.22419	5.99542	6.26449	6.14521	6.14276	6.40661
ATXN7L3B	0.109477	5.68364	0.918567	0.372248	0.830536	-6.21112	5.57978	5.81246	5.81497	5.57399	5.71026	5.61039
AUH	-0.92549	0.683466	-1.76626	0.0968261	0.58825	-4.18104	0.767746	0.148136	-0.238763	0.678235	1.35064	1.3948
AUP1	-0.157918	7.13215	-1.71756	0.105575	0.599849	-5.40799	7.03112	7.05674	7.07153	7.23164	7.19835	7.20351
AURKA	-0.22647	4.06574	-1.05772	0.306219	0.800187	-5.71336	3.64816	4.02728	4.13379	3.89666	4.64689	4.04169
AURKAIP1	-0.147762	6.41307	-1.41242	0.177382	0.6929	-5.76548	6.32233	6.29207	6.3989	6.4994	6.58285	6.38288
AURKB	-0.215728	4.65152	-1.24896	0.23002	0.743339	-5.65069	4.17868	4.80839	4.63336	4.7787	4.92852	4.5815
AVEN	-0.136023	4.58321	-0.772802	0.451142	0.862998	-6.10056	4.60293	4.16096	4.74178	4.47764	4.88523	4.63068
AVL9	0.0730968	5.50881	0.48182	0.636595	0.930366	-6.48855	5.4116	5.64912	5.55751	5.12245	5.73486	5.57732
AVPI1	0.337527	0.772272	0.53496	0.600189	0.922581	-5.21405	0.115669	0.800212	1.70877	-0.700276	1.17007	1.53919
AXIN1	0.481118	3.19713	2.06851	0.0555133	0.484122	-4.14032	3.41684	3.22342	3.66813	3.24458	2.75503	2.87479
AXIN2	-1.42724	1.59367	-3.4331	0.00350267	0.110147	-1.78937	0.767746	1.04122	0.860773	2.40406	1.78674	2.70146
AXL	-0.231187	2.93943	-0.83352	0.417079	0.847552	-5.61274	3.08967	2.38517	2.97625	2.90853	2.75503	3.52191
AZI1	-0.0667658	4.51088	-0.431126	0.67225	0.938091	-6.29098	4.50799	4.59817	4.33759	4.55522	4.68103	4.38527
AZI2	0.0713192	4.3886	0.428674	0.673996	0.938341	-6.26134	4.42726	4.18627	4.63336	4.37867	4.48235	4.22368
AZIN1	-0.045924	5.16477	-0.324723	0.749686	0.949347	-6.48484	4.91564	5.11557	5.37595	5.23989	5.22318	5.11841
B2M	-0.0868253	11.7341	-0.530296	0.603342	0.923014	-6.88237	11.4785	11.7144	11.8803	12.1441	11.2661	11.9211
B3GALNT1	-0.238822	4.47996	-1.43497	0.170959	0.683341	-5.37874	4.60293	4.18627	4.2848	4.41242	4.77888	4.61447
B3GALNT2	0.119376	4.61587	0.846147	0.410209	0.843881	-6.05078	4.69202	4.61691	4.71543	4.59985	4.5578	4.51319
B3GALT4	0.357979	2.88479	1.19874	0.248447	0.758142	-5.25474	3.23905	2.76705	3.22067	3.24458	2.01807	2.81929
B3GALT6	-0.0101627	4.61461	-0.06516	0.948871	0.991164	-6.41053	4.38513	4.7071	4.72867	4.72599	4.68103	4.45975
B3GALTL	0.173054	1.4244	0.414359	0.684229	0.941395	-5.43158	1.39578	1.24767	1.81186	1.22572	2.01807	0.847308
B3GAT3	-0.0986282	4.04829	-0.494973	0.627489	0.927589	-6.13979	4.297	4.02728	3.72207	4.37867	3.94968	3.91505
B3GNT1	0.100712	5.99018	0.910834	0.376184	0.83128	-6.26787	6.0798	5.97378	6.06502	5.95794	6.03467	5.82986
B3GNT2	-0.230543	5.44953	-1.87194	0.0800045	0.55349	-4.94793	5.36901	5.33513	5.30703	5.71589	5.4968	5.4733
B3GNT5	-0.0419113	4.90494	-0.291179	0.774734	0.956583	-6.4382	4.80816	4.88768	4.95951	5.01671	4.69781	5.05976
B3GNTL1	0.917364	0.975707	1.85801	0.0820621	0.558849	-4.09174	1.2152	1.42824	1.59774	-0.21485	0.433106	1.3948
B4GALT1	-0.17944	8.14116	-1.9949	0.0637503	0.514796	-5.03782	8.12929	8.049	7.97833	8.30366	8.2181	8.16854
B4GALT2	0.281418	7.63442	3.0943	0.00710157	0.172923	-2.94879	7.71877	7.74911	7.8555	7.48063	7.46653	7.53596
B4GALT3	-0.150135	5.83884	-1.18336	0.254311	0.764753	-5.96475	5.70492	5.66721	5.91098	5.86958	5.75904	6.12128
B4GALT4	0.530263	1.20246	1.07475	0.298763	0.796408	-4.96037	1.70063	1.04122	1.59774	0.14772	0.722613	2.00485
B4GALT5	0.021124	7.29	0.215218	0.832374	0.966462	-6.81778	7.26106	7.31949	7.32348	7.42384	7.19244	7.21967
B4GALT6	-0.016426	0.97513	-0.0347404	0.972726	0.995376	-5.38195	1.00875	1.24767	0.654322	0.437227	0.963621	1.53919
B4GALT7	-0.168655	6.01162	-1.55268	0.140464	0.651161	-5.52017	5.88951	5.86826	6.01728	6.08893	6.15497	6.05075
B9D1	0.548827	2.33609	1.58857	0.132131	0.639646	-4.65157	2.8629	1.98464	2.97625	2.53238	1.6555	2.00485
B9D2	0.115337	4.07278	0.549128	0.590659	0.919005	-6.11804	3.87817	4.50065	4.05191	4.37867	3.73891	3.88834
BAAT1	0.067699	3.2434	0.315393	0.756625	0.952422	-5.99024	3.19096	3.12214	3.49304	3.24458	3.24046	3.16924
BABAM1	0.12578	5.06315	0.862229	0.401567	0.841692	-6.13992	4.91564	5.32377	5.14864	5.17255	4.87051	4.94777
BACE1	-0.19659	6.84534	-1.93516	0.0712331	0.534879	-5.03748	6.79414	6.73095	6.72041	7.07977	6.85002	6.89674
BACE2	0.337762	7.81493	3.64761	0.00223597	0.0806665	-1.8319	7.96205	7.93417	8.0552	7.75176	7.59969	7.5867
BACH1	-0.198992	3.21329	-0.836901	0.415232	0.846668	-5.6862	2.8629	3.44931	3.01997	3.04388	3.56696	3.33669
BAD	-0.0794192	4.93282	-0.479674	0.638087	0.931084	-6.36937	5.05651	4.57919	5.01458	4.7657	5.24618	4.93477
BAG1	0.294928	5.00237	1.93131	0.0717416	0.536093	-4.76718	5.0018	5.11557	5.32457	5.05994	4.91423	4.59808
BAG2	0.0133833	2.76217	0.0495737	0.961089	0.992625	-5.89885	2.66587	2.47006	3.10363	2.46965	2.93561	2.92823
BAG3	0.122923	6.07133	0.668	0.513855	0.891521	-6.47296	6.10598	5.88381	6.41126	6.37654	5.50636	6.14405
BAG4	0.318987	3.66603	1.42136	0.174811	0.689266	-5.19432	4.04978	3.36315	4.05191	3.74598	3.37171	3.41365
BAG5	0.13597	6.95154	1.17715	0.25671	0.767454	-6.11318	6.97543	7.20032	6.8861	6.73768	6.8425	7.06722
BAG6	0.00315723	4.65886	0.0219624	0.982755	0.997074	-6.42335	4.72617	4.61691	4.63336	4.52469	4.69781	4.7542
BAHCC1	-0.0402309	3.40056	-0.167963	0.868761	0.970836	-6.07023	3.49814	2.89537	3.72207	3.60715	3.19392	3.48672
BAHD1	0.0827988	3.87889	0.373082	0.714087	0.94426	-6.14759	3.84747	3.5696	4.3202	4.17747	3.67257	3.68603
BAIAP2	0.130072	2.53083	0.421955	0.678791	0.940604	-5.74576	2.4376	2.69833	2.6818	2.70572	1.78674	2.87479
BAIAP3	0.919477	0.326811	1.48283	0.157955	0.670249	-4.45294	0.115669	1.04122	1.20181	0.14772	-1.15186	0.6063
BAK1	-0.0257281	3.57949	-0.125073	0.902056	0.980876	-6.12706	3.33068	3.87994	3.49304	3.54765	3.73891	3.48672
BANF1	0.439117	5.15931	3.39205	0.00381662	0.116894	-2.07215	5.32512	5.42293	5.39267	4.96079	4.79456	5.05976
BANP	-0.0735247	3.92305	-0.335799	0.741477	0.949347	-6.17267	3.78405	3.78372	4.09343	4.13767	3.45301	4.28642
BAP1	-0.0586305	4.6834	-0.394454	0.698564	0.942049	-6.34912	4.54672	4.77541	4.63336	4.61442	4.89981	4.63068
BARD1	0.557604	3.44963	2.13536	0.0488872	0.463667	-4.08418	3.5751	3.99899	3.64038	3.60715	3.37171	2.50442
BASP1	-0.133833	5.40476	-0.853577	0.406201	0.842078	-6.21653	5.13486	5.27742	5.59413	5.63957	5.16405	5.61854
BATF2	-0.580438	0.965363	-1.0637	0.303584	0.799475	-4.91759	1.00875	0.148136	0.860773	1.06526	0.433106	2.27615
BAX	-0.133194	6.32862	-0.999703	0.332645	0.811837	-6.23107	6.09295	6.46231	6.23697	6.40196	6.14888	6.62867
BAZ1A	-0.031948	5.94854	-0.289335	0.776118	0.956583	-6.64095	5.88196	6.04468	5.87572	6.00294	5.98086	5.90509
BAZ1B	0.0790101	7.58366	0.879183	0.392587	0.838285	-6.46916	7.62006	7.6457	7.60404	7.55805	7.59298	7.48114
BAZ2A	0.0848561	6.63051	0.795947	0.437957	0.855728	-6.4507	6.54911	6.6331	6.82886	6.53046	6.6008	6.64072
BAZ2B	-0.0215236	6.62316	-0.218904	0.829551	0.966462	-6.75065	6.66367	6.61923	6.55565	6.60533	6.67045	6.62463
BBC3	-0.123786	5.75223	-0.940281	0.361346	0.825606	-6.20223	5.88951	5.5551	5.63688	5.9349	5.59857	5.89841
BBIP1	-0.0453351	3.49661	-0.21165	0.835109	0.9668	-6.08883	3.33068	3.22342	3.82425	3.54765	3.60303	3.45065
BBS10	-0.0824708	1.86776	-0.219553	0.829054	0.966462	-5.6143	2.4376	1.24767	1.81186	2.2632	1.90704	1.53919
BBS12	0.163444	0.791726	0.308091	0.762072	0.953205	-5.2957	1.2152	1.42824	0.123807	1.06526	0.0705364	0.847308
BBS2	0.25301	3.5791	0.982408	0.340828	0.816002	-5.65993	3.08967	3.87994	4.11375	3.69204	3.52997	3.16924
BBS4	-0.694498	1.44025	-1.37344	0.188952	0.704749	-4.71124	1.2152	-0.337291	2.23928	1.83578	1.78674	1.90176
BBS5	-0.074368	0.862646	-0.136735	0.892982	0.978604	-5.34476	1.00875	-0.337291	1.70877	1.22572	0.722613	0.847308
BBS7	0.0322008	4.42765	0.208033	0.837883	0.967247	-6.34336	4.52748	4.2833	4.51612	4.50918	4.42305	4.30674
BBS9	0.697152	1.62231	1.85534	0.0824615	0.56009	-4.16329	2.0632	2.09567	1.81186	1.50136	0.722613	1.53919
BBX	0.221755	6.09349	1.78021	0.0944398	0.5843	-5.19594	6.14436	6.24466	6.21363	5.72263	6.16103	6.07465
BCAM	0.648019	0.100648	0.996244	0.334271	0.81254	-4.82555	0.478239	0.800212	0.123807	0.884686	-1.15186	-0.531204
BCAP29	-0.143779	6.72644	-1.19317	0.250558	0.761056	-6.07162	6.55387	6.62387	6.78519	7.03443	6.75704	6.60425
BCAP31	-0.0855526	8.73087	-0.856262	0.404759	0.841692	-6.55565	8.84796	8.73578	8.4838	8.73727	8.7475	8.83293
BCAR1	0.53484	6.85697	4.86289	0.000183133	0.01278	0.715986	7.20767	7.01144	7.14741	6.43107	6.76899	6.57523
BCAR3	-0.0426532	3.51987	-0.19239	0.849909	0.96899	-6.09968	3.33068	3.87994	3.32892	3.77221	3.28555	3.52191
BCAS2	-0.0355056	4.25619	-0.222979	0.826433	0.966462	-6.29504	4.40635	4.18627	4.13379	4.27242	4.25187	4.28642
BCAS3	-0.207153	3.5729	-0.918596	0.372233	0.830536	-5.71541	3.93767	3.31806	3.1827	3.74598	3.80234	3.45065
BCAS4	0.00345845	2.19622	0.00998394	0.99216	0.999346	-5.73299	1.83188	1.98464	2.6818	1.73268	2.30758	2.63872
BCAT1	-0.314955	6.6905	-2.94644	0.00964655	0.204789	-3.1656	6.37171	6.572	6.65259	6.9247	6.77296	6.84904
BCAT2	0.0497599	3.86787	0.256158	0.801162	0.963548	-6.18193	3.96653	4.05503	3.69535	4.09674	3.77098	3.6226
BCCIP	-0.0219826	5.94939	-0.191605	0.850513	0.96899	-6.66563	6.01222	5.94441	5.85776	5.81385	6.04782	6.02031
BCDIN3D	0.29827	3.48667	1.16219	0.262559	0.771794	-5.45333	3.19096	3.94069	3.79937	3.79797	2.93561	3.25539
BCKDHB	-0.181273	1.03717	-0.405385	0.690676	0.941395	-5.32899	1.00875	1.24767	0.654322	1.50136	0.963621	0.847308
BCKDK	0.112788	3.60244	0.582868	0.568278	0.911088	-5.97102	3.87817	3.49053	3.61209	3.54765	3.52997	3.55626
BCL10	0.247344	5.36074	1.85861	0.0819718	0.558558	-4.95387	5.35816	5.48544	5.60852	5.31319	5.03797	5.36119
BCL2L1	-0.0932321	6.32189	-0.607488	0.552231	0.905513	-6.54704	6.13804	6.18313	6.49498	6.25624	6.09923	6.75974
BCL2L11	-0.658317	6.0065	-4.01803	0.00103218	0.0454662	-0.913718	5.93402	5.53554	5.55751	5.9349	6.52292	6.55414
BCL2L12	-0.155652	5.2006	-1.20143	0.247433	0.75705	-5.82761	5.09622	5.03427	5.23465	5.39142	5.17607	5.27099
BCL2L13	0.256333	5.37538	1.88871	0.0775882	0.550039	-4.90864	5.25668	5.67617	5.57227	5.18237	5.22318	5.34163
BCL2L2	-0.439927	0.996478	-0.708247	0.489196	0.879344	-5.17359	1.39578	-1.07426	1.81186	0.884686	1.90704	1.05376
BCL3	0.397633	5.00818	2.91671	0.0102569	0.21324	-2.98784	5.14752	5.16733	5.30703	4.97215	4.73079	4.7243
BCL6	-0.885559	1.95542	-2.34843	0.0323354	0.398008	-3.48148	1.39578	1.42824	1.70877	2.86044	2.54858	1.79072
BCL6B	-0.135424	8.34843	-1.55595	0.139687	0.649864	-5.72965	8.2777	8.23484	8.32946	8.48905	8.37366	8.38587
BCL7A	-0.584391	5.08527	-2.95773	0.00942427	0.202261	-2.91615	5.10921	4.48033	4.76766	4.92616	5.64256	5.58566
BCL7B	-0.00195639	4.65913	-0.0134375	0.989448	0.998521	-6.42359	4.79213	4.59817	4.59051	4.61442	4.57606	4.78349
BCL7C	0.133326	2.54259	0.450224	0.658717	0.935485	-5.7375	2.51777	2.47006	2.78677	2.33535	3.04454	2.10106
BCL9L	0.0216702	5.70909	0.164279	0.871613	0.971703	-6.63101	5.94856	5.67617	5.55007	5.72934	5.53464	5.81575
BCLAF1	0.00517023	7.50534	0.0546075	0.957141	0.992325	-6.85844	7.45679	7.56358	7.50174	7.4362	7.61963	7.45407
BCOR	0.165933	3.84818	0.929937	0.366512	0.827605	-5.78011	4.02256	3.78372	3.98731	3.87261	3.70612	3.71672
BCORL1	0.160509	3.54682	0.79516	0.438402	0.855775	-5.81192	3.5751	3.44931	3.82425	3.31765	3.492	3.6226
BCR	0.0451774	5.82902	0.352226	0.729362	0.947748	-6.60085	6.03963	5.79611	5.72537	5.86349	5.93914	5.61039
BCS1L	-0.974143	0.703158	-1.74933	0.0997919	0.592073	-4.20041	1.00875	-1.07426	0.654322	1.22572	1.17007	1.23433
BCYRN1	-0.18939	12.8334	-1.63232	0.122544	0.623159	-5.75302	12.8692	12.6822	12.6636	12.6361	13.209	12.94
BDH2	0.611447	1.29037	1.40337	0.180016	0.695435	-4.65901	1.00875	1.7331	1.99828	0.884686	0.722613	1.3948
BDNF-AS1	0.205327	-0.562678	0.230405	0.820758	0.965355	-5.03863	0.767746	-2.65922	0.413314	-0.700276	-1.15186	-0.0457767
BDP1	-0.13504	7.36263	-1.37148	0.18955	0.705378	-5.91423	7.20465	7.33372	7.34298	7.30085	7.51466	7.4789
BECN1	-0.00850412	6.34082	-0.0837118	0.934346	0.987098	-6.73752	6.28845	6.33796	6.38224	6.36366	6.29936	6.37328
BEND3	-0.134297	0.419387	-0.255405	0.801733	0.963548	-5.22062	0.115669	0.510706	0.413314	0.437227	0.722613	0.316793
BEND6	-0.18924	2.26921	-0.565272	0.579895	0.915925	-5.60189	1.83188	2.47006	2.23928	2.81069	2.47263	1.79072
BEND7	-0.0512694	3.89814	-0.268503	0.791816	0.960841	-6.18653	3.68335	3.84858	4.05191	3.69204	3.97743	4.13555
BET1	0.571781	3.51329	2.28595	0.0365462	0.416089	-3.84515	3.45806	3.75017	4.17305	3.38719	2.75503	3.55626
BET1L	0.22556	4.43536	1.45309	0.165935	0.68123	-5.34582	4.5657	4.48033	4.60493	4.46161	4.13355	4.36604
BEX4	0.243882	4.41685	1.63577	0.121816	0.623159	-5.08959	4.48822	4.50065	4.61922	4.30871	4.31846	4.26581
BEX5	-0.103089	0.779481	-0.217219	0.830841	0.966462	-5.31244	1.00875	0.800212	0.413314	0.884686	0.963621	0.6063
BFAR	-0.003694	5.82993	-0.0308658	0.975766	0.995524	-6.66508	5.9772	5.7288	5.77725	5.80116	5.96709	5.72807
BFSP1	-0.356846	1.7476	-0.997141	0.333849	0.81254	-5.15439	1.2152	1.42824	1.99828	1.93199	2.12116	1.79072
BGN	-0.305288	2.75308	-1.18248	0.25465	0.765382	-5.23635	2.59372	2.38517	2.78677	2.70572	2.87789	3.16924
BHLHB9	-0.0738667	1.39148	-0.168064	0.868684	0.970836	-5.4853	0.478239	1.86434	1.70877	1.73268	1.17007	1.3948
BHLHE40	0.00685685	4.11115	0.0308271	0.975797	0.995524	-6.28127	4.54672	3.64456	4.15355	4.09674	3.80234	4.42299
BHLHE41	0.392851	-0.304846	0.528593	0.604496	0.923014	-5.00579	-0.369758	-0.337291	0.413314	0.884686	-1.15186	-1.26817
BICD1	0.286067	4.32201	1.58743	0.132388	0.639646	-5.13529	4.63923	4.21115	4.51612	3.92031	4.44309	4.20215
BICD2	-0.0928243	6.9523	-0.923408	0.369798	0.829409	-6.37435	6.93949	6.90874	6.87125	6.95936	6.89799	7.13697
BID	0.125982	3.82745	0.593725	0.561171	0.908456	-6.02625	3.68335	3.71582	4.2485	4.05461	3.70612	3.55626
BIN1	0.0560338	6.53437	0.558851	0.584163	0.917128	-6.60316	6.54433	6.50317	6.63512	6.48361	6.5555	6.48449
BIN3	0.455542	3.28812	1.80192	0.0908302	0.582153	-4.5738	3.23905	3.64456	3.61209	2.65022	3.60303	2.97976
BIRC2	0.0923141	6.08062	0.675172	0.509409	0.888351	-6.46945	6.05986	5.98824	6.33109	6.26088	5.77493	6.06871
BIRC3	-0.476344	2.58604	-1.44439	0.168331	0.681729	-4.89073	3.08967	1.7331	2.23928	3.08632	2.93561	2.43227
BIRC5	-0.249363	6.71834	-1.88132	0.0786445	0.551574	-5.11164	6.4606	6.85845	6.46761	6.92178	7.0097	6.59188
BIRC6	0.0344886	6.0059	0.292338	0.773864	0.956583	-6.64896	6.05315	5.95917	6.04928	5.90557	6.19687	5.87138
BIVM	0.217927	4.46208	1.33182	0.201972	0.717424	-5.50721	4.31954	4.65366	4.71543	4.2162	4.50159	4.36604
BLCAP	0.0451258	6.15931	0.333701	0.74303	0.949347	-6.65818	6.10598	6.10565	6.33543	6.44336	6.00802	5.95744
BLM	-1.06127	1.82584	-2.71709	0.0154432	0.265926	-2.89282	1.00875	2.09567	0.860773	2.59251	2.39246	2.00485
BLMH	-0.117238	6.32236	-1.04736	0.310824	0.801771	-6.18236	6.15694	6.23256	6.39475	6.31987	6.31031	6.51973
BLOC1S1	0.0849533	4.894	0.583755	0.567696	0.910792	-6.30466	4.93037	4.77541	5.09854	5.01671	4.73079	4.8122
BLOC1S2	-0.0400102	6.78597	-0.291251	0.77468	0.956583	-6.74919	6.50553	6.72232	7.06371	6.96506	6.59634	6.86283
BLOC1S3	0.234097	2.76092	0.897821	0.382871	0.834261	-5.5126	2.73458	3.12214	2.78677	2.46965	2.47263	2.97976
BLVRA	0.398207	4.88596	2.74799	0.0145001	0.25683	-3.29036	4.98779	4.99183	5.25309	4.54004	4.73079	4.8122
BLVRB	-0.135361	6.02756	-0.99826	0.333323	0.812128	-6.19041	5.9267	5.77123	6.17063	6.05194	5.91064	6.33422
BLZF1	0.112648	4.03353	0.620845	0.543629	0.90345	-6.06552	4.25083	3.99899	4.00916	3.71926	4.13355	4.08938
BMF	-0.532111	4.54977	-3.38133	0.00390313	0.118924	-1.98864	4.54672	4.21115	4.11375	4.84198	4.73079	4.85423
BMI1	-0.304154	3.7486	-1.47674	0.159562	0.673351	-5.14187	3.3744	3.64456	3.77406	4.2162	3.70612	3.77622
BMP1	0.342248	4.60563	2.39914	0.0292571	0.374085	-3.88239	4.79213	4.68951	4.84263	4.42901	4.40273	4.47779
BMP2	-0.411481	1.29962	-0.888229	0.387852	0.836516	-5.12915	1.2152	0.148136	1.81186	1.37011	1.35064	1.90176
BMP2K	0.128188	4.35922	0.819074	0.425029	0.849815	-6.00914	4.38513	4.32947	4.54634	4.39565	4.31846	4.18029
BMP4	1.81897	3.07911	6.06546	1.79247e-05	0.00225394	2.8621	4.0765	4.2833	3.69535	2.75916	1.6555	2.00485
BMP6	0.887076	6.06722	5.94893	2.22671e-05	0.0025181	2.87293	6.47071	6.23863	6.81652	5.72934	5.39761	5.75049
BMPR2	0.201475	7.62006	1.87693	0.0792783	0.552692	-5.19838	7.81313	7.70601	7.64475	7.59343	7.66513	7.29788
BMS1	0.0312193	6.88139	0.320638	0.752722	0.950255	-6.7498	6.88385	6.84262	6.96371	6.92178	6.79651	6.87988
BMS1P2	-0.152411	0.5375	-0.229992	0.821074	0.965355	-5.25154	1.2152	-0.337291	0.413314	-0.700276	0.963621	1.67043
BMX	0.0823709	4.47708	0.485984	0.633706	0.930319	-6.25718	4.54672	4.6354	4.38851	4.58513	4.5941	4.11265
BNC1	0.0572933	2.74655	0.208227	0.837734	0.967247	-5.8744	2.92302	2.89537	2.56859	3.00016	2.21738	2.87479
BNC2	0.418205	1.40839	0.964205	0.349591	0.820504	-5.10013	1.2152	1.7331	1.90808	1.37011	0.433106	1.79072
BNIP1	-0.507294	3.00881	-2.15384	0.0471887	0.456787	-3.96096	2.59372	2.95549	2.73524	3.38719	3.04454	3.33669
BNIP2	0.0659279	6.65148	0.667877	0.513932	0.891521	-6.5482	6.66806	6.76074	6.62807	6.65552	6.59634	6.60014
BNIP3	0.210899	4.50644	1.34153	0.198871	0.716583	-5.50586	4.60293	4.6354	4.59051	4.19696	4.38212	4.63068
BNIP3L	-0.00522725	5.89015	-0.0418655	0.967135	0.99323	-6.67442	5.83579	5.76285	6.05979	6.01945	5.71851	5.94453
BOD1	0.143617	5.16423	1.04894	0.310118	0.801771	-5.98613	5.26832	5.11557	5.32457	5.16267	4.88523	5.22902
BOD1L	-0.197959	6.57315	-1.98325	0.0651519	0.520198	-4.92975	6.46566	6.40956	6.54447	6.6765	6.63169	6.71102
BOK	0.148017	5.70751	0.994546	0.33507	0.81254	-6.14347	5.66146	5.73739	5.93972	5.57399	5.35594	5.97659
BOLA1	-0.0175364	2.65008	-0.0627801	0.950736	0.991317	-5.86516	2.1663	2.69833	3.01997	2.70572	2.54858	2.76158
BOLA3	-0.183941	4.49487	-1.07215	0.299892	0.79761	-5.8086	4.25083	4.45972	4.50078	4.64313	4.27441	4.84036
BPGM	-0.370873	2.48381	-1.33384	0.201323	0.717062	-4.99935	2.26251	2.38517	2.23928	2.59251	2.9911	2.43227
BPHL	0.060523	4.55868	0.362173	0.722061	0.945533	-6.33143	4.8397	4.32947	4.60493	4.62885	4.31846	4.63068
BPNT1	0.322716	2.35323	1.11409	0.282039	0.78391	-5.20414	2.59372	2.47006	2.50847	2.40406	1.78674	2.35632
BPTF	-0.0435294	9.01443	-0.512337	0.615562	0.924836	-6.80798	8.97409	8.95871	9.04366	8.98026	9.1161	9.01376
BRAF	-0.158059	2.11077	-0.442943	0.663862	0.936403	-5.61504	2.51777	2.29498	1.3462	1.93199	2.47263	2.10106
BRAP	0.0612528	4.31059	0.381543	0.707925	0.943673	-6.26045	4.3636	4.45972	4.21127	4.29068	4.40273	4.13555
BRCA1	-0.281604	3.22375	-1.22444	0.238881	0.749967	-5.31518	3.33068	3.22342	2.73524	3.38719	3.45301	3.21296
BRCA2	-0.111628	4.07305	-0.562273	0.581886	0.917122	-6.11038	4.17868	3.99899	3.8964	4.39565	4.25187	3.71672
BRCC3	-0.0660395	5.45738	-0.545953	0.592788	0.919154	-6.44478	5.39046	5.51571	5.37595	5.559	5.37692	5.52625
BRD1	0.0620943	4.30888	0.397285	0.696517	0.941985	-6.25373	4.46819	4.21115	4.33759	4.23518	4.27441	4.32678
BRD2	-0.0444134	7.54165	-0.457688	0.65346	0.935485	-6.75333	7.49195	7.61341	7.45273	7.45454	7.67151	7.56578
BRD3	0.16674	6.90729	1.37693	0.187892	0.703339	-5.8664	7.14279	6.92762	6.89786	6.57585	7.01974	6.87988
BRD4	0.0852547	6.98247	0.866406	0.399342	0.841692	-6.42847	7.0277	6.95733	7.08702	6.95078	7.02639	6.84557
BRD7	-0.224248	5.18306	-1.7477	0.100081	0.592081	-5.09075	5.05651	5.00612	5.13876	5.23989	5.42809	5.22902
BRD8	0.0336741	4.87582	0.231937	0.81959	0.965355	-6.44769	4.91564	5.03427	4.74178	4.91443	4.97054	4.67825
BRD9	0.197998	5.51333	1.54711	0.141798	0.653993	-5.44741	5.56098	5.5744	5.70543	5.61079	5.25753	5.37087
BRE	0.200405	3.30188	0.796272	0.437774	0.855728	-5.7436	3.84747	3.27152	3.14371	3.57771	2.9911	2.97976
BRF1	-0.131431	3.80449	-0.734861	0.473281	0.87245	-5.92618	3.61209	3.71582	3.87275	3.87261	3.89254	3.86111
BRF2	0.656377	2.72823	2.38611	0.0300204	0.378433	-3.52626	3.08967	2.69833	3.36327	2.59251	2.12116	2.50442
BRI3	0.196601	8.67717	2.10276	0.0520215	0.474269	-4.88109	8.73824	8.64855	8.93723	8.60487	8.55838	8.57575
BRI3BP	0.0917236	5.56687	0.742838	0.468573	0.870903	-6.33645	5.54193	5.75441	5.5426	5.46564	5.65979	5.43689
BRIP1	-0.181399	2.8499	-0.597238	0.558882	0.907038	-5.75056	3.19096	2.83263	2.31143	3.16762	3.24046	2.35632
BRIX1	0.0766712	4.95578	0.530878	0.602949	0.923014	-6.3487	5.10921	5.06188	4.81807	4.73935	4.97054	5.03561
BRMS1	-0.0931702	4.53345	-0.583808	0.56766	0.910792	-6.21779	4.6212	4.61691	4.2485	4.64313	4.6295	4.44149
BRMS1L	-0.137559	4.02735	-0.739142	0.470751	0.872027	-5.98286	4.10273	3.81651	3.94257	4.01122	4.40273	3.88834
BROX	-0.204419	4.19944	-0.932147	0.365404	0.826593	-5.86893	3.81611	3.81651	4.61922	4.50918	4.03137	4.40426
BRP44	-0.0248276	3.9639	-0.121862	0.904558	0.981564	-6.23383	3.90823	3.75017	4.15355	3.87261	4.38212	3.71672
BRP44L	-0.504201	4.04937	-2.67571	0.016799	0.277591	-3.25693	3.71771	3.71582	3.94257	4.19696	4.10867	4.61447
BRPF1	0.107651	4.19065	0.556919	0.585451	0.917128	-6.1453	4.67464	3.91064	4.15355	4.1577	4.2057	4.04169
BRPF3	0.00238355	3.0739	0.0107632	0.991548	0.999196	-5.99107	2.98074	3.17367	3.06241	2.95508	3.19392	3.07761
BRWD1	0.029371	5.29408	0.241528	0.812279	0.964383	-6.53654	5.32512	5.27742	5.32457	5.28613	5.19982	5.35144
BRWD3	-0.0828423	3.59611	-0.401074	0.693782	0.941395	-6.05804	3.3744	3.71582	3.55379	3.35283	3.83304	3.74678
BSDC1	0.196047	5.44279	0.937715	0.362623	0.825606	-6.14944	5.35816	5.58395	5.69872	5.70911	4.66406	5.64272
BSG	-0.21108	5.72745	-1.3022	0.211668	0.727924	-5.80551	5.37978	5.56478	5.91098	6.15022	5.79846	5.5605
BST1	-0.188791	4.77077	-1.23418	0.235328	0.747862	-5.69613	4.75953	4.6717	4.61922	5.11222	4.66406	4.79792
BST2	0.557794	1.18288	1.29277	0.214832	0.727961	-4.75356	1.95217	1.24767	1.20181	0.678235	0.963621	1.05376
BTAF1	0.218678	3.96292	1.16517	0.261386	0.770938	-5.57538	3.99481	4.08225	4.11375	3.6643	4.2057	3.71672
BTBD1	0.00935845	4.21694	0.0560813	0.955986	0.992234	-6.30874	4.0765	4.25964	4.3202	4.1577	4.08336	4.40426
BTBD10	-0.128885	5.69006	-1.11149	0.283125	0.783925	-6.01973	5.57978	5.62155	5.67156	5.78837	5.84438	5.63471
BTBD19	0.31393	2.0674	1.009	0.328307	0.809608	-5.22947	1.95217	2.38517	2.31143	1.73268	2.01807	2.00485
BTBD2	0.0119915	3.22314	0.0560266	0.956029	0.992234	-6.03259	3.1412	3.27152	3.25766	3.08632	3.41293	3.16924
BTBD3	-0.323759	4.1662	-1.86744	0.0806636	0.554137	-4.68057	4.17868	4.10897	3.7483	4.27242	4.42305	4.26581
BTBD6	0.0906343	4.3337	0.5259	0.606322	0.923799	-6.19991	4.40635	4.16096	4.56121	4.50918	4.25187	4.11265
BTBD7	0.173144	6.99726	1.46574	0.162501	0.675083	-5.75765	7.13327	7.20342	6.91822	6.90112	7.11649	6.71102
BTBD9	0.562584	3.19061	2.4648	0.025681	0.354916	-3.47356	3.41684	3.40687	3.55379	2.59251	3.19392	2.97976
BTD	0.078876	3.71004	0.397161	0.696607	0.941985	-6.09172	3.84747	3.91064	3.52374	3.6643	3.45301	3.86111
BTF3	0.288047	7.2623	2.41295	0.0284677	0.371044	-4.24076	7.21671	7.38654	7.61299	7.20059	6.91603	7.24095
BTF3L4	0.0326682	6.97662	0.270291	0.790464	0.960283	-6.7749	6.81015	7.20651	6.96651	6.98482	6.76899	7.12272
BTG1	-0.525552	9.02734	-5.72572	3.39107e-05	0.00340875	2.30631	8.59429	8.85599	8.84224	9.27672	9.29281	9.302
BTG2	0.225811	6.25049	1.57628	0.134937	0.641496	-5.52057	6.17559	6.37695	6.54072	6.36366	5.79846	6.24753
BTG3	-0.123876	4.96652	-0.778941	0.447621	0.861474	-6.18636	5.05651	4.94811	4.74178	5.31319	4.77888	4.96065
BTN2A1	-0.27881	3.55931	-1.34298	0.198411	0.716239	-5.26316	3.1412	3.5696	3.52374	3.48559	3.80234	3.83337
BTN2A2	-0.317813	2.49443	-1.09135	0.291619	0.791173	-5.26169	2.0632	2.55023	2.38015	2.70572	2.9911	2.27615
BTN2A3	-0.20807	0.884459	-0.389427	0.702203	0.942548	-5.29504	1.2152	0.510706	0.654322	1.62165	1.35064	-0.0457767
BTN3A1	-0.00823423	1.9259	-0.0169437	0.986695	0.998067	-5.65415	2.8629	1.98464	1.04134	1.62165	1.17007	2.87479
BTN3A2	-0.52332	2.06456	-1.57053	0.136265	0.643363	-4.61434	1.83188	1.58871	1.99828	2.75916	2.01807	2.19126
BTN3A3	0.0843229	2.00676	0.238088	0.814899	0.964781	-5.65116	2.73458	1.86434	1.59774	1.83578	1.90704	2.10106
BTRC	0.14727	4.77878	0.937024	0.362967	0.825606	-6.00952	5.06987	4.79199	4.70207	4.69889	4.91423	4.4956
BUB1	-0.330188	3.01045	-1.13806	0.2722	0.77665	-5.3513	2.73458	3.31806	2.50847	3.12754	3.67257	2.70146
BUB1B	-0.66469	3.29638	-2.9291	0.00999811	0.209978	-2.65141	3.03623	3.01321	2.83653	3.42074	3.94968	3.52191
BUB3	0.110938	5.67118	0.994685	0.335005	0.81254	-6.13707	5.70492	5.73739	5.73852	5.65375	5.59857	5.59395
BUD13	0.0969163	4.38932	0.625295	0.540779	0.902014	-6.15642	4.5657	4.48033	4.2848	4.37867	4.34	4.28642
BUD31	0.0736312	6.23365	0.692529	0.498742	0.88539	-6.47906	6.36088	6.17683	6.27355	6.23754	6.22608	6.12701
BVES	-1.32216	0.739559	-1.6876	0.111292	0.607556	-4.26629	-2.69169	0.800212	1.90808	1.06526	1.35064	2.00485
BX004987.4	-1.00679	-0.25835	-1.37564	0.188283	0.703341	-4.50702	-1.10672	-1.07426	-0.238763	-0.700276	0.963621	0.6063
BX072579.1	-0.897691	-0.584909	-0.969472	0.34704	0.81935	-4.75744	-2.69169	-1.07426	0.413314	-1.43724	0.963621	0.316793
BX322557.10	-0.265656	2.96558	-1.01305	0.326427	0.809608	-5.46463	3.28559	2.89537	2.38015	3.12754	2.93561	3.16924
BYSL	0.199042	2.95138	0.812167	0.428864	0.851945	-5.63479	2.8629	3.12214	3.14371	2.59251	2.81777	3.16924
BZW1	0.119956	7.86622	0.978157	0.34286	0.816795	-6.39754	7.74398	7.89441	8.13938	8.05661	7.64148	7.72146
BZW2	0.362544	5.25773	2.48497	0.0246683	0.344974	-3.85339	5.62573	5.11557	5.56491	5.09154	5.07696	5.07168
C10orf10	-0.337109	10.4582	-3.26205	0.00500764	0.137284	-2.72265	10.1904	10.1604	10.5165	10.7376	10.4876	10.6568
C10orf102	-0.854487	0.257794	-1.49109	0.155797	0.668383	-4.43992	0.115669	0.148136	-0.72419	0.437227	0.722613	0.847308
C10orf11	0.716089	1.1537	1.48254	0.158031	0.670249	-4.54756	1.70063	2.09567	0.860773	1.22572	0.722613	0.316793
C10orf116	0.740507	5.11136	5.23178	8.80482e-05	0.00755865	1.59741	5.51289	5.41224	5.51994	4.68515	4.53931	4.99862
C10orf118	-0.0747672	5.96436	-0.59986	0.557177	0.906858	-6.50061	5.69633	6.15776	5.9283	6.02492	6.0214	5.95744
C10orf12	-0.2189	4.91651	-1.37592	0.188197	0.703341	-5.55564	4.74294	5.10233	4.59051	4.97215	5.22318	4.86797
C10orf125	-0.01365	3.9858	-0.0759497	0.940421	0.989292	-6.24458	3.90823	3.84858	4.15355	3.98902	4.18204	3.83337
C10orf128	1.17115	0.867325	2.12591	0.0497775	0.468346	-3.75294	1.70063	1.24767	1.3462	-0.21485	1.6555	-0.531204
C10orf137	0.231644	3.24942	0.931061	0.365948	0.827039	-5.61803	3.41684	3.36315	3.29373	2.95508	3.70612	2.76158
C10orf18	0.0579905	4.6681	0.308136	0.762038	0.953205	-6.37695	4.77592	4.93324	4.38851	4.27242	4.91423	4.7243
C10orf2	0.232185	2.26543	0.791509	0.440466	0.856515	-5.45932	2.35271	2.19876	2.56859	2.2632	2.30758	1.90176
C10orf25	-0.520022	2.62255	-1.89509	0.0766868	0.54861	-4.28478	2.4376	2.69833	1.99828	2.90853	2.9911	2.70146
C10orf26	-0.006423	5.48511	-0.052548	0.958756	0.992625	-6.60293	5.36901	5.48544	5.58688	5.51307	5.3873	5.56893
C10orf28	-0.390598	3.1111	-1.74803	0.100024	0.592073	-4.61009	3.1412	2.89537	2.73524	3.31765	3.24046	3.33669
C10orf32	-0.129709	6.48444	-1.22114	0.240091	0.749967	-6.0117	6.28273	6.47264	6.49885	6.54955	6.62732	6.47554
C10orf46	-0.0841152	6.87874	-0.825073	0.421716	0.848994	-6.45316	6.86098	6.74805	6.90079	6.9792	6.79261	6.99079
C10orf47	0.242416	2.87595	0.890558	0.386638	0.836087	-5.54994	3.3744	3.17367	2.50847	2.75916	2.62073	2.81929
C10orf54	-0.720319	5.06581	-5.47018	5.53367e-05	0.00512453	2.05408	4.65704	4.68951	4.76766	5.52083	5.42809	5.33174
C10orf57	0.190077	2.21167	0.618266	0.545284	0.904324	-5.55763	2.26251	1.98464	2.62631	2.18725	2.30758	1.90176
C10orf58	0.00981448	10.3951	0.121924	0.90451	0.981564	-6.98604	10.3678	10.3836	10.4474	10.33	10.4544	10.3872
C10orf76	0.0860763	3.12506	0.288824	0.776502	0.956583	-5.96448	2.4376	3.75017	3.29373	2.81069	3.04454	3.41365
C10orf84	0.120956	5.5693	0.907163	0.378062	0.832502	-6.20116	5.49319	5.82862	5.57959	5.69547	5.44806	5.37087
C10orf88	-0.270455	1.88037	-0.723536	0.480015	0.875163	-5.39866	2.35271	1.42824	1.47744	1.73268	1.78674	2.50442
C11orf1	0.0687034	2.16805	0.229919	0.821129	0.965355	-5.70003	2.0632	2.38517	2.16334	2.02219	2.01807	2.35632
C11orf10	0.214503	6.73886	2.15677	0.0469245	0.456787	-4.65277	6.78202	6.83063	6.92399	6.64845	6.5601	6.68796
C11orf17	-0.239493	5.07047	-1.65219	0.118392	0.618022	-5.21007	4.8397	4.97741	5.03603	5.40825	5.18799	4.97342
C11orf2	0.140826	5.79125	1.13745	0.272446	0.776784	-6.00896	5.9267	5.80431	5.84567	5.57399	5.94618	5.65069
C11orf24	-0.299391	4.02015	-1.58188	0.133653	0.640599	-5.06751	3.93767	3.71582	3.96511	4.47764	4.0576	3.96705
C11orf30	-0.422888	3.53331	-2.1612	0.0465275	0.456787	-4.05983	3.49814	3.17367	3.29373	3.74598	3.80234	3.68603
C11orf31	-0.11391	5.0919	-0.722517	0.480624	0.875425	-6.2562	4.90077	4.97741	5.22535	5.33094	4.82542	5.29153
C11orf35	0.777204	0.269971	1.18799	0.252536	0.76241	-4.70653	0.478239	1.04122	0.413314	-1.43724	0.0705364	1.05376
C11orf41	-0.187585	5.46694	-1.50455	0.152333	0.666009	-5.49694	5.50307	5.28915	5.32457	5.47365	5.69363	5.51756
C11orf45	-0.383283	2.30105	-1.24262	0.232287	0.744476	-5.05592	2.26251	2.38517	1.70877	2.18725	2.68945	2.57313
C11orf46	-0.174939	6.37237	-0.961366	0.350972	0.822431	-6.27377	6.66806	6.46231	5.74505	6.25159	6.63169	6.47554
C11orf48	0.0142344	5.33303	0.112933	0.911518	0.982467	-6.56799	5.23313	5.3797	5.40921	5.42488	5.19982	5.35144
C11orf49	-0.239693	3.38448	-1.02955	0.318856	0.804909	-5.56123	3.64816	2.76705	3.36327	3.48559	3.45301	3.58981
C11orf51	-0.204859	3.66906	-0.939509	0.36173	0.825606	-5.72221	3.33068	3.53061	3.82425	4.07583	3.80234	3.45065
C11orf54	0.0471342	4.70513	0.302285	0.766411	0.955035	-6.38788	4.48822	4.97741	4.72867	4.73935	4.5578	4.73933
C11orf55	-0.131999	-0.304846	-0.177667	0.861261	0.970018	-5.0894	-0.369758	0.800212	-1.46116	-0.700276	0.433106	-0.531204
C11orf57	0.224773	5.0013	1.52641	0.146842	0.660418	-5.37551	4.95937	5.28915	5.09854	5.02764	4.97054	4.66257
C11orf58	-0.105527	8.89242	-1.01292	0.326488	0.809608	-6.41651	8.96697	8.84709	8.70501	8.79678	9.14238	8.89632
C11orf61	0.0958724	3.69467	0.442393	0.664252	0.936403	-6.06842	3.71771	3.84858	3.64038	3.20661	3.94968	3.80508
C11orf63	-0.109356	2.61386	-0.408282	0.688592	0.941395	-5.77486	2.59372	2.47006	2.62631	2.81069	2.30758	2.87479
C11orf67	-0.108099	7.24531	-1.0147	0.325664	0.809313	-6.31378	7.08145	7.14974	7.33434	7.15147	7.42431	7.3305
C11orf68	0.0759397	4.11549	0.451239	0.658001	0.935485	-6.17914	4.04978	4.2833	4.13379	4.17747	4.13355	3.91505
C11orf71	-0.0689705	1.99105	-0.18808	0.853228	0.969216	-5.65593	2.0632	1.24767	2.50847	2.33535	1.78674	2.00485
C11orf73	0.346192	3.5161	1.47991	0.158724	0.671734	-5.08101	3.28559	3.60757	4.13379	3.45353	3.24046	3.37569
C11orf74	0.0198936	4.73515	0.100877	0.920928	0.983316	-6.43706	4.38513	4.68951	5.13876	4.84198	4.38212	4.97342
C11orf75	0.342037	2.62906	1.12269	0.278481	0.780399	-5.26762	2.26251	3.12214	3.01997	2.65022	2.01807	2.70146
C11orf80	1.02356	0.1957	1.49431	0.154961	0.66801	-4.43306	0.115669	0.510706	1.3462	-0.700276	1.17007	-1.26817
C11orf83	0.208348	5.68283	1.64775	0.11931	0.620065	-5.33266	5.79615	5.72016	5.83958	5.64668	5.74296	5.35144
C11orf84	-0.15115	2.88104	-0.513086	0.61505	0.924767	-5.80491	3.03623	2.47006	2.93116	3.24458	2.30758	3.29662
C11orf95	0.0508076	4.14735	0.290121	0.775528	0.956583	-6.24848	4.02256	4.2356	4.26677	4.27242	3.86309	4.22368
C11orf96	0.298542	4.1453	1.78583	0.0934939	0.5843	-4.80265	4.22718	4.32947	4.33759	4.17747	3.83304	3.96705
C12orf10	-0.0924689	2.67258	-0.338776	0.739276	0.948988	-5.81683	2.59372	2.29498	2.93116	2.46965	2.81777	2.92823
C12orf11	-0.00198172	4.64188	-0.0124348	0.990236	0.998537	-6.41932	4.34174	4.7071	4.85475	4.68515	4.68103	4.5815
C12orf23	-0.0744567	6.29135	-0.669466	0.512944	0.890836	-6.50265	6.28845	6.23863	6.23233	6.16515	6.34799	6.47554
C12orf24	0.133121	2.96107	0.568153	0.577984	0.915018	-5.79967	3.08967	3.17367	2.83653	2.75916	2.87789	3.02951
C12orf26	-0.219579	2.88588	-0.872466	0.396129	0.840646	-5.56731	3.03623	2.89537	2.44574	3.12754	2.9911	2.81929
C12orf29	-0.105377	3.56091	-0.527376	0.605321	0.923583	-5.98953	3.45806	3.5696	3.49304	3.63601	3.83304	3.37569
C12orf32	0.136808	4.75117	0.827931	0.420143	0.848994	-6.09816	4.50799	4.87216	5.06762	4.82954	4.52057	4.70911
C12orf34	0.972797	0.422158	1.39498	0.182485	0.698534	-4.54307	-0.369758	1.24767	1.81186	0.678235	-1.15186	0.316793
C12orf35	-0.135034	5.35473	-0.834779	0.41639	0.847552	-6.2228	5.63474	5.00612	5.23465	5.58882	5.16405	5.50002
C12orf4	-0.251078	4.20973	-1.34585	0.197506	0.714949	-5.42567	4.22718	4.02728	3.98731	3.98902	4.46285	4.56472
C12orf41	0.242743	3.03019	1.03676	0.315586	0.804072	-5.46071	3.03623	3.40687	3.01997	2.86044	3.09607	2.76158
C12orf43	-0.252821	4.78695	-1.43156	0.171916	0.684036	-5.45453	4.88574	4.54045	4.56121	5.02764	5.17607	4.53057
C12orf44	-0.16986	4.5888	-1.12703	0.276695	0.779803	-5.77347	4.297	4.59817	4.60493	4.61442	4.66406	4.7542
C12orf45	-0.374805	3.5989	-1.35545	0.194495	0.711937	-5.25596	2.73458	3.5696	3.87275	3.54765	3.60303	4.26581
C12orf47	0.0171934	3.74228	0.0702813	0.944859	0.990487	-6.17805	3.93767	3.36315	3.96511	4.2162	3.28555	3.68603
C12orf48	-0.461711	2.70156	-1.83476	0.0856011	0.569569	-4.39071	2.59372	2.38517	2.44574	3.00016	2.75503	3.02951
C12orf49	-0.0886871	4.32603	-0.510424	0.616871	0.925291	-6.20555	4.34174	4.25964	4.26677	4.68515	4.158	4.2449
C12orf5	-0.00973869	4.24498	-0.0531986	0.958246	0.992625	-6.31616	4.0765	3.99899	4.60493	4.29068	4.2966	4.20215
C12orf51	-0.0811118	3.95436	-0.376545	0.711563	0.943741	-6.16632	3.87817	3.94069	3.8964	3.51695	4.10867	4.38527
C12orf52	-0.157458	2.77297	-0.536064	0.599444	0.922434	-5.7619	2.0632	3.17367	2.83653	3.00016	2.9911	2.57313
C12orf57	0.164973	4.57107	0.879901	0.39221	0.837926	-6.01105	4.44787	4.3742	5.08831	4.37867	4.53931	4.59808
C12orf62	0.0852002	6.4249	0.537795	0.598276	0.922434	-6.60169	6.10598	6.43618	6.85021	6.59066	6.20276	6.36361
C12orf63	-0.509245	0.935268	-0.953244	0.354943	0.823888	-4.99897	-0.369758	1.7331	0.654322	0.884686	1.6555	1.05376
C12orf65	0.227685	5.03993	1.73886	0.101666	0.593144	-5.07636	5.25668	5.11557	5.09854	5.01671	4.87051	4.88158
C12orf66	0.83322	1.03656	1.72616	0.103981	0.595674	-4.2547	1.39578	1.86434	1.20181	1.37011	0.0705364	0.316793
C12orf72	0.0169375	2.08725	0.0506599	0.960237	0.992625	-5.7001	1.95217	1.86434	2.44574	2.46965	2.12116	1.67043
C12orf73	-0.101596	2.99616	-0.427477	0.674849	0.938834	-5.87777	2.8629	3.0687	2.93116	3.28158	2.75503	3.07761
C12orf75	-0.24355	3.9308	-1.20327	0.246739	0.756292	-5.5231	3.45806	3.91064	4.05191	4.30871	3.86309	3.99236
C12orf76	-0.026775	0.888772	-0.0420312	0.967005	0.99323	-5.35897	1.2152	-0.337291	1.70877	1.37011	-0.41489	1.79072
C13orf1	-0.0869875	5.42807	-0.620069	0.544126	0.903497	-6.39475	5.36901	5.40148	5.37595	5.22097	5.45794	5.74306
C13orf15	-0.461378	4.05594	-0.755882	0.460935	0.865116	-5.97336	2.80017	4.05503	4.64737	5.33974	2.30758	5.18579
C13orf23	0.487851	3.56605	1.95701	0.0684094	0.528162	-4.39937	3.68335	3.5696	4.17305	3.84816	3.04454	3.07761
C13orf27	0.122208	2.48607	0.389129	0.702418	0.942552	-5.74554	2.1663	2.76705	2.73524	2.90853	1.90704	2.43227
C13orf31	-0.540669	1.62998	-1.44888	0.167091	0.681332	-4.67212	1.70063	1.58871	0.860773	1.93199	1.90704	1.79072
C13orf34	0.622552	1.98735	1.85306	0.0828043	0.56098	-4.225	2.4376	2.09567	2.38015	1.83578	1.17007	2.00485
C14orf1	0.568721	4.99584	3.29088	0.00471519	0.133627	-2.24583	4.97365	5.39063	5.48136	4.94934	4.38212	4.79792
C14orf101	-0.254864	3.01752	-0.809073	0.430589	0.852696	-5.65265	2.98074	2.19876	3.42962	3.48559	3.37171	2.63872
C14orf102	-0.315811	4.0944	-1.76515	0.0970176	0.58825	-4.82014	4.10273	4.02728	3.69535	4.13767	4.42305	4.18029
C14orf104	0.16714	1.22346	0.362343	0.721937	0.945533	-5.39301	1.2152	1.42824	1.3462	2.02219	0.722613	0.6063
C14orf109	0.0312085	2.6531	0.092166	0.927734	0.985242	-5.86409	2.0632	2.95549	2.97625	2.65022	2.01807	3.25539
C14orf118	0.352541	3.50402	1.62089	0.12499	0.628206	-4.88733	3.87817	3.36315	3.77406	3.28158	3.60303	3.12415
C14orf119	-0.0406496	4.87863	-0.254168	0.802672	0.963625	-6.44235	4.79213	4.59817	5.14864	4.82954	5.07696	4.82635
C14orf126	0.186995	2.34609	0.592465	0.561993	0.908792	-5.61001	2.26251	2.69833	2.38015	2.59251	2.47263	1.67043
C14orf129	0.340472	2.93775	1.21527	0.242261	0.750729	-5.25092	2.80017	3.40687	3.14371	3.24458	2.75503	2.27615
C14orf135	-0.201654	3.63474	-0.935351	0.363802	0.825998	-5.7166	3.61209	3.22342	3.72207	3.57771	4.08336	3.58981
C14orf138	0.292512	1.45543	0.75381	0.462143	0.865901	-5.26645	1.95217	1.24767	1.59774	1.37011	1.51111	1.05376
C14orf139	-0.623932	2.91515	-2.17039	0.0457135	0.455304	-3.91387	2.59372	2.76705	2.50847	3.71926	2.68945	3.21296
C14orf142	-0.60896	3.00446	-2.49403	0.0242258	0.344382	-3.38688	2.66587	2.95549	2.50847	3.24458	3.09607	3.55626
C14orf145	-0.231614	3.01542	-0.759869	0.458615	0.863831	-5.6895	2.59372	3.22342	2.83653	2.46965	3.67257	3.29662
C14orf147	0.18717	4.76103	0.903594	0.379895	0.832874	-6.03535	4.87056	4.68951	5.02534	5.19211	4.158	4.63068
C14orf149	0.128713	1.79866	0.375927	0.712013	0.9438	-5.5517	1.95217	1.86434	1.81186	2.02219	1.35064	1.79072
C14orf153	0.0190456	6.40291	0.181023	0.858671	0.969216	-6.73199	6.3878	6.42559	6.41945	6.26088	6.47993	6.44378
C14orf156	-0.0847512	7.04116	-0.689407	0.500651	0.885755	-6.57318	6.70278	7.04641	7.24044	7.15147	7.02971	7.07613
C14orf159	0.911723	2.39226	2.91973	0.0101931	0.212556	-2.57163	3.1412	2.62618	2.78677	2.18725	2.21738	1.3948
C14orf166	-0.0478213	5.96319	-0.42793	0.674527	0.938681	-6.59153	5.87437	5.90683	6.03337	6.07846	5.9877	5.89841
C14orf179	0.442689	3.09083	1.16874	0.259985	0.770198	-5.34043	2.59372	3.27152	4.05191	3.48559	2.01807	3.12415
C14orf181	0.489708	-0.643583	0.530873	0.602952	0.923014	-4.95254	0.767746	-0.337291	-1.46116	0.437227	-0.41489	-2.85313
C14orf2	0.0164775	7.78611	0.164738	0.871257	0.971703	-6.86657	7.61551	7.86923	7.89713	7.85967	7.748	7.72713
C14orf21	0.0246065	5.43054	0.196728	0.84657	0.968909	-6.57389	5.34723	5.42293	5.55007	5.35717	5.34533	5.5605
C14orf28	-0.00163198	1.83382	-0.00429356	0.996628	0.999571	-5.62728	1.70063	2.38517	1.47744	1.73268	1.35064	2.35632
C14orf37	-0.168097	2.49267	-0.452088	0.657402	0.935485	-5.72095	2.73458	2.69833	1.81186	2.10708	3.41293	2.19126
C14orf43	0.17986	5.59979	1.27322	0.221508	0.736051	-5.81981	5.72194	5.86042	5.48916	5.32209	5.75904	5.44608
C14orf45	-1.48262	0.491911	-2.16943	0.0457976	0.455304	-3.71782	-1.10672	-1.07426	1.20181	0.678235	2.01807	1.23433
C14orf49	-0.877544	1.32006	-1.97546	0.0661032	0.523528	-3.9667	1.55624	1.04122	0.123807	1.50136	1.90704	1.79072
C14orf80	-0.13099	3.1394	-0.576819	0.572257	0.912833	-5.8447	3.08967	3.27152	2.88462	3.28158	3.32927	2.97976
C14orf93	1.00468	0.622822	1.93676	0.0710238	0.534137	-3.98357	1.39578	0.800212	1.20181	0.437227	-0.41489	0.316793
C15orf17	-0.217152	3.88278	-1.10018	0.287871	0.786446	-5.62239	3.68335	3.5696	4.05191	4.11735	3.73891	4.13555
C15orf23	-0.254634	2.98945	-0.963367	0.349998	0.820967	-5.51634	2.4376	2.95549	3.1827	3.45353	2.87789	3.02951
C15orf24	-0.0897724	4.69302	-0.574165	0.574008	0.913148	-6.26251	4.70919	4.54045	4.70207	4.9946	4.66406	4.54775
C15orf29	-0.154921	4.84392	-0.831962	0.417931	0.847853	-6.11556	4.38513	4.87216	5.03603	5.12245	4.57606	5.07168
C15orf37	1.24074	-0.217613	1.78382	0.0938323	0.5843	-4.15401	0.767746	0.800212	-0.238763	-0.21485	-1.15186	-1.26817
C15orf38	-0.0734199	3.46225	-0.315264	0.756721	0.952422	-6.05144	3.61209	2.89537	3.72207	3.38719	3.56696	3.58981
C15orf39	-0.0470005	2.60779	-0.159632	0.875211	0.973465	-5.84219	2.59372	2.62618	2.56859	2.81069	2.01807	3.02951
C15orf40	0.111617	4.1156	0.6796	0.506676	0.88786	-6.04936	4.0765	4.18627	4.2485	4.1577	4.0576	3.96705
C15orf41	1.1257	-0.109502	1.37016	0.189953	0.705378	-4.52085	1.00875	-0.337291	0.654322	0.14772	0.722613	-2.85313
C15orf42	-0.429433	1.54575	-1.17071	0.259213	0.770198	-4.94834	1.39578	1.42824	1.20181	1.83578	1.51111	1.90176
C15orf44	-0.121634	2.81979	-0.440209	0.665799	0.93648	-5.8208	2.73458	2.47006	3.01997	2.86044	3.32927	2.50442
C15orf52	-1.87023	0.41729	-2.592	0.0199	0.306341	-3.23449	-2.69169	0.148136	0.860773	1.62165	1.51111	1.05376
C15orf57	0.028787	3.5832	0.113318	0.911218	0.982467	-6.12958	2.92302	3.75017	4.07282	3.6643	3.56696	3.52191
C15orf61	0.257398	3.74562	1.08587	0.293961	0.793318	-5.60223	3.41684	4.18627	4.0307	4.01122	3.492	3.33669
C15orf63	0.302501	0.411304	0.564233	0.580584	0.916036	-5.12251	0.478239	0.510706	0.654322	-0.21485	0.433106	0.6063
C16orf42	0.0484962	6.87298	0.439823	0.666072	0.93648	-6.7018	6.97897	6.96831	6.74992	6.91296	6.95143	6.6763
C16orf45	-0.00921758	4.51727	-0.0556146	0.956352	0.992234	-6.38677	4.31954	4.75863	4.45373	4.34412	4.71439	4.51319
C16orf46	0.538816	1.17712	1.17334	0.25819	0.769531	-4.86678	1.95217	0.800212	1.59774	1.22572	0.433106	1.05376
C16orf48	0.387397	2.24646	1.2243	0.238932	0.749967	-5.06368	2.1663	2.76705	2.38015	2.02219	2.47263	1.67043
C16orf5	0.330863	4.38048	2.07916	0.0544054	0.482187	-4.38941	4.58444	4.6717	4.38851	4.07583	4.2966	4.26581
C16orf52	0.0213122	4.944	0.134538	0.894691	0.979244	-6.48183	5.10921	4.8246	4.91388	4.62885	5.16405	5.02339
C16orf53	0.143129	5.93184	1.17874	0.256093	0.767057	-5.9853	5.91194	5.96649	6.1313	5.97497	5.66832	5.93803
C16orf55	0.90321	1.63558	1.9717	0.0665671	0.523671	-4.00328	2.80017	1.42824	2.08317	1.93199	0.963621	0.6063
C16orf57	-0.0947648	5.89611	-0.826259	0.421063	0.848994	-6.3262	5.71346	5.95917	5.86976	5.85738	5.9877	5.98922
C16orf58	0.24128	2.49024	0.791345	0.440559	0.856515	-5.5213	2.1663	3.01321	2.6818	2.70572	2.01807	2.35632
C16orf59	0.0353873	1.48552	0.0882833	0.93077	0.985762	-5.52206	1.55624	1.98464	1.04134	1.37011	1.17007	1.79072
C16orf61	0.0406797	3.62427	0.211332	0.835353	0.966891	-6.12504	3.68335	3.81651	3.46168	3.6643	3.52997	3.58981
C16orf62	-0.167322	4.95035	-1.22018	0.240445	0.749967	-5.75281	4.98779	4.72449	4.89052	5.1427	4.97054	4.98607
C16orf63	0.344541	3.69566	1.53292	0.145238	0.658134	-5.05501	3.68335	3.91064	4.0307	3.96648	3.09607	3.48672
C16orf68	0.652591	0.534347	1.15825	0.264115	0.772269	-4.76754	0.115669	1.04122	1.3462	-0.21485	0.0705364	0.847308
C16orf7	-0.166601	1.66422	-0.429104	0.67369	0.938303	-5.49277	1.70063	1.24767	1.81186	2.33535	1.35064	1.53919
C16orf70	-0.213452	2.61023	-0.75056	0.464042	0.867524	-5.58317	2.26251	2.55023	2.6818	2.95508	2.93561	2.27615
C16orf72	0.264473	4.67406	1.5072	0.151658	0.66572	-5.32913	4.58444	4.87216	4.97069	4.80434	4.18204	4.63068
C16orf74	-0.852105	3.68077	-3.74332	0.00183041	0.0701219	-1.14991	3.1412	3.31806	3.32892	4.47764	3.70612	4.11265
C16orf75	-0.630822	1.18045	-0.979893	0.342029	0.816772	-5.03117	1.2152	1.42824	0.123807	2.70572	1.6555	-0.0457767
C16orf80	-0.0293735	4.51577	-0.194053	0.848628	0.96899	-6.36843	4.31954	4.54045	4.63336	4.58513	4.52057	4.4956
C16orf87	0.0472112	3.89412	0.219148	0.829364	0.966462	-6.19809	3.49814	4.35201	3.91967	4.07583	3.80234	3.71672
C16orf88	-0.246304	7.08268	-2.2713	0.0376057	0.421459	-4.4825	7.1269	6.85845	6.89199	7.05595	7.30347	7.25931
C16orf91	0.663042	2.55772	1.79905	0.0913009	0.582153	-4.40898	2.73458	2.89537	3.10363	3.08632	1.17007	2.35632
C17orf101	0.011946	6.50291	0.112182	0.912104	0.982467	-6.75515	6.60981	6.47264	6.44774	6.47165	6.39504	6.62057
C17orf103	0.530777	1.55487	1.38947	0.184123	0.699625	-4.7257	1.83188	1.42824	2.16334	1.50136	1.35064	1.05376
C17orf106	0.0820555	5.47205	0.641924	0.530204	0.897824	-6.38962	5.60752	5.40148	5.51994	5.25857	5.57152	5.4733
C17orf108	0.131334	3.36006	0.570774	0.576249	0.914356	-5.91065	3.81611	3.22342	3.25766	3.42074	3.41293	3.02951
C17orf28	0.283351	4.79315	2.03058	0.0596284	0.5017	-4.56112	5.01567	4.84063	4.94824	4.72599	4.69781	4.53057
C17orf37	0.0794052	4.17021	0.420727	0.679669	0.940754	-6.20733	3.99481	4.16096	4.45373	4.32652	4.25187	3.83337
C17orf39	-0.140066	4.34441	-0.753979	0.462044	0.865901	-6.05535	4.10273	4.45972	4.2848	4.65728	4.03137	4.53057
C17orf42	0.895737	0.844291	1.76277	0.0974311	0.589007	-4.19629	1.39578	0.800212	1.59774	-0.21485	0.433106	1.05376
C17orf44	0.151822	1.0142	0.277664	0.784901	0.959548	-5.35966	1.2152	2.09567	0.123807	1.37011	0.963621	0.316793
C17orf48	0.444047	1.86041	1.16884	0.259947	0.770198	-5.02534	1.83188	1.98464	2.44574	2.33535	1.17007	1.3948
C17orf49	0.0377601	5.52245	0.314963	0.756946	0.952422	-6.55978	5.43244	5.5744	5.61566	5.54385	5.40784	5.5605
C17orf51	-0.0332373	3.69859	-0.165353	0.870781	0.971703	-6.15427	3.5751	3.75017	3.69535	3.45353	4.03137	3.68603
C17orf56	-0.142938	4.11255	-0.779361	0.447381	0.861474	-5.97533	4.10273	3.71582	4.2848	4.29068	4.0576	4.22368
C17orf57	0.0695162	3.20764	0.240468	0.813086	0.964383	-6.00078	3.90823	3.27152	2.62631	3.31765	3.19392	2.92823
C17orf58	0.356771	5.26649	2.81095	0.0127481	0.236111	-3.23899	5.33622	5.40148	5.58688	5.11222	5.10239	5.05976
C17orf59	-0.250754	5.57825	-2.12756	0.0496207	0.467619	-4.5468	5.50307	5.33513	5.5123	5.64668	5.76701	5.70529
C17orf61	0.150035	5.86249	1.00132	0.331886	0.81134	-6.16244	5.84359	5.88381	6.08574	5.85738	5.418	6.08645
C17orf62	0.210977	5.03004	1.40901	0.178371	0.694642	-5.53884	5.37978	4.96283	5.06762	4.9946	5.05108	4.7243
C17orf63	0.0291095	5.11692	0.187367	0.853778	0.969216	-6.51142	4.80816	5.16733	5.40097	5.12245	4.98428	5.21833
C17orf65	-0.428393	1.48398	-0.987543	0.338383	0.815319	-5.09656	0.478239	1.58871	1.70877	2.10708	1.78674	1.23433
C17orf67	0.228298	3.14214	0.986406	0.338924	0.815319	-5.53879	2.92302	3.36315	3.46168	3.00016	2.93561	3.16924
C17orf70	0.139785	5.70992	1.23549	0.234853	0.746993	-5.88402	5.86673	5.77957	5.69872	5.63957	5.61633	5.65862
C17orf71	-0.306697	4.69288	-1.75672	0.0984875	0.591638	-4.97276	4.72617	4.54045	4.38851	5.13261	4.50159	4.86797
C17orf75	0.269697	2.42939	0.958705	0.35227	0.822849	-5.37	2.51777	2.29498	2.83653	2.18725	2.30758	2.43227
C17orf79	-0.139259	6.28685	-1.30456	0.210883	0.727924	-5.88662	6.09948	6.21422	6.33109	6.34193	6.40017	6.33422
C17orf80	-0.0581208	4.43139	-0.359049	0.724351	0.946007	-6.30006	4.50799	4.4176	4.30261	4.67128	4.42305	4.26581
C17orf81	-0.240552	3.31193	-0.828606	0.419773	0.848994	-5.72014	3.19096	3.53061	2.93116	4.09674	3.19392	2.92823
C17orf85	-0.118717	5.6113	-1.02454	0.32114	0.806949	-6.09635	5.57978	5.54535	5.52753	5.57399	5.75904	5.68214
C17orf86	0.0188155	4.2176	0.112877	0.911562	0.982467	-6.30399	4.3636	4.18627	4.13379	4.05461	4.18204	4.38527
C17orf89	-0.0672778	9.43481	-0.822847	0.422943	0.848994	-6.6118	9.3407	9.41325	9.44899	9.46488	9.45517	9.48588
C17orf90	-0.0321692	3.98549	-0.170772	0.866589	0.970836	-6.23253	4.17868	3.68063	4.05191	4.1577	3.80234	4.04169
C17orf91	-0.0398555	4.32068	-0.232137	0.819436	0.965355	-6.30976	4.42726	4.16096	4.30261	4.30871	4.61191	4.11265
C17orf95	0.0938804	5.30901	0.730733	0.475729	0.873135	-6.29607	5.24495	5.52566	5.30703	5.33974	5.17607	5.26061
C17orf96	-0.537905	-0.163513	-0.815232	0.427159	0.850705	-4.8982	-1.10672	-0.337291	0.123807	0.437227	-0.41489	0.316793
C17orf97	-0.00465855	0.5167	-0.00782881	0.993852	0.999571	-5.26846	-0.369758	0.510706	1.3462	1.22572	0.433106	-0.0457767
C18orf10	-0.182892	4.44024	-1.06126	0.30466	0.800187	-5.80584	4.25083	4.1352	4.61922	4.34412	4.6295	4.66257
C18orf19	0.0535423	4.34211	0.342847	0.73627	0.948146	-6.28304	4.34174	4.32947	4.42149	4.25392	4.48235	4.22368
C18orf21	0.141104	2.51663	0.518133	0.611605	0.924486	-5.69839	2.59372	2.29498	2.83653	2.46965	2.54858	2.35632
C18orf25	0.113879	3.59635	0.535634	0.599734	0.922434	-5.99563	3.61209	3.40687	3.91967	3.57771	3.28555	3.77622
C18orf32	-0.063348	7.17288	-0.424035	0.677305	0.939594	-6.73761	6.79414	7.16574	7.4587	7.384	6.94442	7.29025
C18orf45	-0.074457	2.49984	-0.264883	0.794553	0.96151	-5.78836	2.4376	2.55023	2.38015	2.2632	2.93561	2.43227
C18orf54	-0.187748	2.79067	-0.730166	0.476066	0.873345	-5.64853	2.80017	2.38517	2.88462	2.86044	2.68945	3.12415
C18orf55	-0.243094	2.21661	-0.777167	0.448637	0.8621	-5.45447	1.95217	2.09567	2.23928	2.40406	1.90704	2.70146
C18orf56	-0.423342	1.1838	-0.737596	0.471664	0.872317	-5.2058	1.39578	1.58871	0.123807	1.73268	0.0705364	2.19126
C18orf8	-0.0454966	3.33832	-0.195392	0.847598	0.968972	-6.04738	3.23905	2.95549	3.69535	3.31765	3.56696	3.25539
C19orf10	-0.196935	6.55042	-1.64557	0.119763	0.620318	-5.45669	6.35544	6.32092	6.67327	6.78997	6.51821	6.64472
C19orf12	-0.014347	3.66084	-0.0690162	0.94585	0.990487	-6.15533	3.28559	3.81651	3.8487	3.74598	3.492	3.77622
C19orf2	-0.167185	6.866	-1.42144	0.174788	0.689266	-5.80379	6.84164	6.88188	6.62807	6.96506	7.13816	6.74119
C19orf20	-1.87542	-0.587162	-1.95032	0.0692637	0.529177	-4.02435	-1.10672	-0.337291	-3.04612	1.06526	1.17007	-1.26817
C19orf22	0.0569313	6.32199	0.361394	0.722632	0.945533	-6.67054	6.27121	6.26856	6.50655	6.18481	5.96709	6.73371
C19orf25	-0.213146	4.1238	-1.18012	0.25556	0.766739	-5.59903	3.81611	3.97014	4.2485	4.27242	4.03137	4.40426
C19orf28	-0.311667	6.17724	-2.56861	0.0208604	0.317868	-3.83833	5.81214	5.98824	6.2508	6.35934	6.36909	6.28386
C19orf29	-0.146878	3.60304	-0.641848	0.530252	0.897824	-5.93451	3.19096	3.71582	3.69535	4.05461	3.37171	3.58981
C19orf33	-0.616665	1.26012	-1.18972	0.251875	0.762083	-4.86562	0.767746	1.7331	0.413314	1.73268	2.30758	0.6063
C19orf39	0.192594	3.11893	0.791151	0.440669	0.856515	-5.69741	2.92302	3.5696	3.14371	2.75916	3.19392	3.12415
C19orf40	0.0697678	1.49222	0.183375	0.856856	0.969216	-5.5124	1.2152	1.7331	1.59774	1.22572	1.78674	1.3948
C19orf42	0.148076	6.16438	1.2432	0.232079	0.744476	-5.9447	6.15066	6.32092	6.2508	6.30647	5.98086	5.97659
C19orf43	-0.342571	5.22731	-2.49014	0.024415	0.344463	-3.83692	5.14752	5.20497	4.8304	5.28613	5.45794	5.43689
C19orf44	0.0186628	0.363053	0.0335938	0.973625	0.995376	-5.23338	0.478239	0.510706	0.123807	-0.21485	0.433106	0.847308
C19orf47	-0.00916753	5.14084	-0.0660806	0.94815	0.990741	-6.5324	5.06987	5.14168	5.19706	5.13261	4.94266	5.36119
C19orf48	-0.180054	2.07484	-0.547171	0.591971	0.919005	-5.5559	1.83188	2.09567	1.99828	1.73268	2.21738	2.57313
C19orf50	0.0722398	5.92392	0.579564	0.57045	0.91215	-6.50691	5.81214	5.94441	6.1213	6.06791	5.77493	5.82283
C19orf52	-0.00682894	3.4137	-0.0274281	0.978465	0.995736	-6.08799	2.8629	3.81651	3.55379	3.6643	3.37171	3.21296
C19orf53	-0.0513256	6.30696	-0.414802	0.683911	0.941395	-6.64688	6.53473	6.22036	6.09599	6.32873	6.43561	6.22635
C19orf54	-0.785658	0.650394	-1.40678	0.179019	0.695435	-4.55708	-0.369758	1.42824	-0.238763	0.884686	1.35064	0.847308
C19orf55	0.125168	-0.427673	0.154502	0.879186	0.974761	-5.07062	-1.10672	-1.07426	0.860773	-1.43724	0.722613	-0.531204
C19orf56	0.112867	6.92761	0.972736	0.345465	0.818432	-6.32565	6.82204	6.92762	7.19825	6.97639	6.72466	6.91671
C19orf6	-0.0559902	6.57991	-0.554129	0.587314	0.917332	-6.61103	6.53954	6.49813	6.61744	6.69032	6.54627	6.58774
C19orf60	-0.248016	4.79834	-1.72452	0.104283	0.596826	-5.04502	4.46819	4.80839	4.74178	4.96079	4.95667	4.85423
C19orf61	-0.0332952	2.88064	-0.113498	0.911077	0.982467	-5.92832	3.1412	2.19876	3.22067	3.20661	2.87789	2.63872
C19orf63	-0.258533	6.14446	-2.43432	0.0272862	0.363347	-4.0848	5.99831	5.95917	6.08574	6.30647	6.20276	6.31429
C19orf66	0.117998	2.49477	0.445643	0.661951	0.935485	-5.72552	2.59372	2.55023	2.50847	2.2632	2.54858	2.50442
C19orf68	-0.450199	3.57147	-2.04901	0.0575951	0.493714	-4.25198	3.3744	3.49053	3.1827	3.51695	3.70612	4.1581
C19orf70	-0.13348	4.67916	-0.859556	0.402995	0.841692	-6.05394	4.70919	4.59817	4.53131	4.75258	4.97054	4.51319
C19orf76	-0.231486	1.27552	-0.484757	0.634556	0.930319	-5.36152	1.83188	1.04122	0.654322	1.50136	2.01807	0.6063
C1D	0.253239	3.09273	0.902	0.380715	0.832874	-5.60069	2.73458	3.01321	3.82425	2.81069	3.09607	3.07761
C1GALT1	0.288852	3.75322	1.29711	0.213371	0.727961	-5.37003	3.81611	3.94069	3.8964	3.16762	4.10867	3.58981
C1GALT1C1	-0.061382	4.20115	-0.223282	0.826201	0.966462	-6.28021	3.53713	4.4176	4.56121	4.72599	3.63822	4.32678
C1QBP	0.273809	5.592	1.55015	0.141069	0.653135	-5.45662	5.39046	5.67617	6.11123	5.74928	5.18799	5.43689
C1QTNF1	-1.68437	4.8352	-8.78915	1.89077e-07	7.49957e-05	7.39257	4.3636	3.75017	3.87275	5.73602	5.91782	5.37087
C1RL	0.546012	2.35558	1.60327	0.12884	0.633742	-4.63636	2.26251	2.76705	2.88462	2.59251	1.35064	2.27615
C1orf103	-0.427096	4.73375	-2.60819	0.0192603	0.300519	-3.52166	4.1538	4.6354	4.75478	5.03849	4.88523	4.93477
C1orf109	0.0650341	3.20607	0.298056	0.769577	0.956037	-5.98497	3.08967	3.22342	3.39683	3.35283	3.09607	3.07761
C1orf112	0.318888	1.22697	0.699848	0.494284	0.882135	-5.24036	1.70063	1.42824	1.04134	0.437227	0.963621	1.79072
C1orf115	-0.366323	7.56836	-3.16701	0.00610494	0.158499	-2.79718	7.38646	7.43222	7.33434	7.47065	7.86402	7.92248
C1orf122	0.194925	5.5287	1.44607	0.167865	0.681332	-5.58812	5.54193	5.48544	5.83958	5.56651	5.46775	5.27099
C1orf123	0.00335585	4.56116	0.0159017	0.987514	0.998248	-6.39939	4.54672	4.08225	5.02534	4.69889	4.27441	4.73933
C1orf124	0.111743	3.68983	0.597081	0.558984	0.907038	-5.98666	3.5751	3.91064	3.7483	3.57771	3.67257	3.65466
C1orf131	-0.00267873	3.98015	-0.0158887	0.987524	0.998248	-6.24597	4.04978	4.02728	3.87275	3.98902	3.94968	3.99236
C1orf132	-1.06215	1.53776	-2.19951	0.043221	0.446922	-3.66972	0.478239	1.42824	1.04134	1.22572	2.62073	2.43227
C1orf135	-0.616726	0.463062	-1.13433	0.273713	0.777984	-4.77464	0.115669	-0.337291	0.654322	1.06526	0.433106	0.847308
C1orf144	-0.153849	7.13428	-1.63805	0.121335	0.622962	-5.52685	7.10435	7.08393	6.98593	7.20782	7.24475	7.17891
C1orf151	0.114659	5.6658	0.665145	0.515631	0.891521	-6.40949	5.51289	5.60288	6.04928	5.89367	5.22318	5.71292
C1orf156	-0.125159	1.87815	-0.332255	0.744101	0.949347	-5.58816	2.1663	1.58871	1.70877	2.2632	2.30758	1.23433
C1orf159	0.417045	0.457303	0.716011	0.484521	0.877441	-5.05818	1.2152	-0.337291	1.04134	0.14772	0.722613	-0.0457767
C1orf163	0.303155	1.19203	0.691039	0.499653	0.885731	-5.23703	1.55624	1.24767	1.20181	0.437227	1.17007	1.53919
C1orf174	0.207758	3.67523	0.810299	0.429905	0.852696	-5.8346	3.33068	3.78372	4.21127	3.94358	3.09607	3.68603
C1orf183	0.160027	3.82456	0.755779	0.460995	0.865116	-5.917	3.84747	4.1352	3.72207	3.38719	4.10867	3.74678
C1orf190	-0.324889	1.20289	-0.629856	0.537867	0.901147	-5.27089	1.55624	-0.337291	1.81186	1.62165	1.17007	1.3948
C1orf201	-0.018386	2.23848	-0.0537348	0.957826	0.99251	-5.74417	2.35271	1.98464	2.31143	1.73268	2.12116	2.92823
C1orf21	0.40834	3.94014	2.14888	0.0476386	0.458493	-4.17223	4.42726	3.87994	4.13379	3.87261	3.67257	3.65466
C1orf212	0.227581	4.55964	1.34919	0.196452	0.713939	-5.5088	4.5657	4.52069	4.92543	4.65728	4.22897	4.45975
C1orf216	0.0344979	4.04368	0.207336	0.838418	0.967247	-6.24157	4.02256	4.16096	4.00916	4.09674	4.03137	3.94128
C1orf226	-0.34563	1.09241	-0.702096	0.492919	0.881223	-5.20387	0.478239	0.800212	1.47744	2.02219	0.722613	1.05376
C1orf27	-0.0673139	3.49877	-0.309029	0.761371	0.953205	-6.06376	3.41684	3.22342	3.72207	3.63601	3.73891	3.25539
[truncated: 10,171 more rows]

## Sheet: bpjq1_results_withNormData
Feature	BJQ-PJQ:logFC	BJQ-PJQ:AveExpr	BJQ-PJQ:t	BJQ-PJQ:P.Value	BJQ-PJQ:adj.P.Val	BJQ-PJQ:B	X3.1BJQ	X9.2BJQ	X15.3BJQ	X6.1PJQ	X12.2PJQ	X18.3PJQ
[truncated: 11,875 more rows]
