# Supplementary material for: Three-dimensional CRISPR screening reveals epigenetic interaction with anti-angiogenic therapy
Source: Commun Biol. 2021 Jul 15;4:878. doi: 10.1038/s42003-021-02397-3 (PMC8282794; doi:10.1038/s42003-021-02397-3)
Supplement: Supplementary file 8 — Supplementary Data 5 [file 42003_2021_2397_MOESM8_ESM.xlsx]

## Sheet: gsea_report_for_P_DMSO_FDR
#	NAME	SIZE	ES	NES	NOM p-val	FDR q-val	FWER p-val	RANK AT MAX	LEADING EDGE
1	LUI_THYROID_CANCER_CLUSTER_3	26	-0.774678	-1.90858	0	0.0334116	0.08	3	tags=4%, list=0%, signal=4%
2	AMUNDSON_GAMMA_RADIATION_RESPONSE	39	-0.696482	-1.86708	0	0.0444086	0.198	2546	tags=64%, list=21%, signal=81%
3	SOTIRIOU_BREAST_CANCER_GRADE_1_VS_3_UP	145	-0.591444	-1.92463	0	0.0488176	0.059	2063	tags=37%, list=17%, signal=44%
4	ROSTY_CERVICAL_CANCER_PROLIFERATION_CLUSTER	135	-0.576946	-1.87112	0	0.0560695	0.19	2421	tags=44%, list=20%, signal=54%
5	KANG_DOXORUBICIN_RESISTANCE_UP	52	-0.633796	-1.74079	0	0.150836	0.904	3146	tags=60%, list=26%, signal=80%
6	CHANG_CYCLING_GENES	138	-0.537632	-1.72468	0	0.153237	0.946	2559	tags=41%, list=21%, signal=52%
7	ABE_INNER_EAR	26	-0.697726	-1.73388	0.0056391	0.153384	0.923	791	tags=15%, list=7%, signal=16%
8	GRAHAM_CML_DIVIDING_VS_NORMAL_QUIESCENT_UP	155	-0.521357	-1.72005	0	0.15383	0.955	2398	tags=39%, list=20%, signal=49%
9	ZHOU_CELL_CYCLE_GENES_IN_IR_RESPONSE_24HR	118	-0.552416	-1.74342	0	0.157618	0.895	2064	tags=39%, list=17%, signal=47%
10	KONG_E2F3_TARGETS	85	-0.576786	-1.72534	0	0.162497	0.945	2421	tags=46%, list=20%, signal=57%
11	RIZ_ERYTHROID_DIFFERENTIATION_12HR	25	-0.705029	-1.7444	0	0.170477	0.891	432	tags=20%, list=4%, signal=21%
12	TANG_SENESCENCE_TP53_TARGETS_DN	47	-0.64241	-1.75593	0.00358423	0.179787	0.842	2386	tags=47%, list=20%, signal=58%
13	ZHAN_MULTIPLE_MYELOMA_PR_UP	41	-0.664857	-1.78604	0	0.180455	0.678	2155	tags=51%, list=18%, signal=62%
14	HORIUCHI_WTAP_TARGETS_DN	294	-0.486919	-1.70518	0	0.180638	0.977	2386	tags=30%, list=20%, signal=36%
15	REACTOME_AQUAPORIN_MEDIATED_TRANSPORT	25	-0.688841	-1.69722	0.0036036	0.181064	0.988	641	tags=16%, list=5%, signal=17%
16	WHITFIELD_CELL_CYCLE_LITERATURE	43	-0.637588	-1.69999	0.00866551	0.183422	0.983	2421	tags=60%, list=20%, signal=75%
17	FARMER_BREAST_CANCER_CLUSTER_2	32	-0.661206	-1.68261	0.00172712	0.183813	0.997	2386	tags=50%, list=20%, signal=62%
18	VALK_AML_CLUSTER_7	15	-0.779857	-1.74644	0.00185874	0.184603	0.888	634	tags=27%, list=5%, signal=28%
19	REACTOME_REGULATION_OF_WATER_BALANCE_BY_RENAL_AQUAPORINS	25	-0.688841	-1.68423	0.0035461	0.187875	0.997	641	tags=16%, list=5%, signal=17%
20	BURTON_ADIPOGENESIS_PEAK_AT_24HR	36	-0.644491	-1.69049	0.00888099	0.188802	0.992	1724	tags=39%, list=14%, signal=45%
21	LI_WILMS_TUMOR_ANAPLASTIC_UP	18	-0.744631	-1.68572	0.00378072	0.192701	0.996	1608	tags=50%, list=13%, signal=58%
22	PID_AURORA_B_PATHWAY	36	-0.665777	-1.75851	0.0035461	0.198035	0.834	2386	tags=39%, list=20%, signal=48%
23	REACTOME_NUCLEAR_RECEPTOR_TRANSCRIPTION_PATHWAY	27	-0.674509	-1.66372	0.00554529	0.199535	1	826	tags=22%, list=7%, signal=24%
24	CROONQUIST_NRAS_SIGNALING_DN	71	-0.561246	-1.66561	0	0.202431	1	1728	tags=34%, list=14%, signal=39%
25	KORKOLA_YOLK_SAC_TUMOR_UP	18	-0.719106	-1.66735	0.00891266	0.205682	1	1785	tags=28%, list=15%, signal=33%
26	WANG_BARRETTS_ESOPHAGUS_DN	16	-0.753962	-1.66903	0.00891266	0.210061	1	1003	tags=31%, list=8%, signal=34%
27	FOURNIER_ACINAR_DEVELOPMENT_EARLY_UP	19	-0.717005	-1.64823	0.00919118	0.210066	1	1523	tags=21%, list=13%, signal=24%
28	ISHIDA_E2F_TARGETS	51	-0.597488	-1.65581	0.00679117	0.211789	1	3049	tags=49%, list=25%, signal=65%
29	EGUCHI_CELL_CYCLE_RB1_TARGETS	23	-0.698427	-1.65015	0.0035461	0.212157	1	2459	tags=61%, list=20%, signal=76%
30	LEE_EARLY_T_LYMPHOCYTE_UP	86	-0.583252	-1.76234	0	0.214407	0.809	2386	tags=52%, list=20%, signal=65%
31	FINETTI_BREAST_CANCER_KINOME_RED	16	-0.742259	-1.65044	0.00757576	0.218634	1	1991	tags=63%, list=17%, signal=75%
32	MORI_PRE_BI_LYMPHOCYTE_UP	65	-0.566072	-1.63388	0.00689655	0.242834	1	2359	tags=32%, list=20%, signal=40%
33	FISCHER_G2_M_CELL_CYCLE	217	-0.481946	-1.62316	0	0.268035	1	1997	tags=29%, list=17%, signal=34%
34	WHITEFORD_PEDIATRIC_CANCER_MARKERS	106	-0.510158	-1.61868	0	0.27403	1	2459	tags=40%, list=20%, signal=49%
35	GRAHAM_NORMAL_QUIESCENT_VS_NORMAL_DIVIDING_DN	78	-0.536722	-1.61052	0.00169492	0.284823	1	2459	tags=46%, list=20%, signal=58%
36	TING_SILENCED_BY_DICER	17	-0.708306	-1.61151	0.0166359	0.289733	1	574	tags=24%, list=5%, signal=25%
37	REICHERT_MITOSIS_LIN9_TARGETS	27	-0.634589	-1.59431	0.00517241	0.332944	1	2421	tags=44%, list=20%, signal=56%
38	BILANGES_SERUM_AND_RAPAMYCIN_SENSITIVE_GENES	64	-0.550683	-1.57766	0.00357782	0.379414	1	4494	tags=61%, list=37%, signal=97%
39	CHIARETTI_T_ALL_RELAPSE_PROGNOSIS	17	-0.705949	-1.57977	0.0267857	0.379916	1	1728	tags=47%, list=14%, signal=55%
40	SMIRNOV_RESPONSE_TO_IR_6HR_DN	78	-0.521967	-1.57147	0.00343643	0.386368	1	2053	tags=33%, list=17%, signal=40%
41	ZHOU_CELL_CYCLE_GENES_IN_IR_RESPONSE_6HR	81	-0.521863	-1.57237	0.00359066	0.391666	1	2692	tags=43%, list=22%, signal=55%
42	CHIANG_LIVER_CANCER_SUBCLASS_PROLIFERATION_UP	150	-0.479387	-1.56587	0.00321543	0.39945	1	2386	tags=31%, list=20%, signal=38%
43	BENPORATH_PROLIFERATION	139	-0.481135	-1.56062	0	0.412788	1	3181	tags=35%, list=26%, signal=47%
44	MARTINEZ_RESPONSE_TO_TRABECTEDIN_UP	59	-0.550453	-1.55772	0.0179856	0.415295	1	1012	tags=12%, list=8%, signal=13%
45	HOWLIN_PUBERTAL_MAMMARY_GLAND	31	-0.614132	-1.55062	0.0177936	0.427339	1	538	tags=19%, list=4%, signal=20%
46	SU_TESTIS	45	-0.568398	-1.55073	0.0170068	0.436276	1	1728	tags=36%, list=14%, signal=41%
47	PID_PLK1_PATHWAY	42	-0.57522	-1.54496	0.0144404	0.442418	1	2359	tags=40%, list=20%, signal=50%
48	CHNG_MULTIPLE_MYELOMA_HYPERPLOID_UP	51	-0.549388	-1.54169	0.0177305	0.447375	1	1291	tags=8%, list=11%, signal=9%
49	FRASOR_RESPONSE_TO_SERM_OR_FULVESTRANT_DN	48	-0.549671	-1.53592	0.0185185	0.464623	1	1574	tags=35%, list=13%, signal=41%
50	CROONQUIST_IL6_DEPRIVATION_DN	93	-0.498487	-1.52708	0.00899281	0.49627	1	2421	tags=42%, list=20%, signal=52%
51	WANG_PROSTATE_CANCER_ANDROGEN_INDEPENDENT	50	-0.546383	-1.52278	0.0255941	0.507315	1	983	tags=18%, list=8%, signal=20%
52	CONCANNON_APOPTOSIS_BY_EPOXOMICIN_DN	116	-0.476269	-1.51251	0.0103093	0.546982	1	2374	tags=35%, list=20%, signal=44%
53	FUJII_YBX1_TARGETS_DN	189	-0.451766	-1.51015	0	0.548837	1	2649	tags=34%, list=22%, signal=43%
54	XU_HGF_TARGETS_INDUCED_BY_AKT1_48HR_DN	21	-0.635694	-1.48721	0.0285714	0.557126	1	2369	tags=43%, list=20%, signal=53%
55	SHEDDEN_LUNG_CANCER_POOR_SURVIVAL_A6	404	-0.416297	-1.48888	0	0.557978	1	2386	tags=27%, list=20%, signal=33%
56	REACTOME_MITOTIC_PROMETAPHASE	85	-0.493361	-1.4853	0.0066778	0.55825	1	2518	tags=38%, list=21%, signal=47%
57	REACTOME_GLUCAGON_SIGNALING_IN_METABOLIC_REGULATION	19	-0.639345	-1.48958	0.0559702	0.563452	1	641	tags=11%, list=5%, signal=11%
58	RHODES_UNDIFFERENTIATED_CANCER	67	-0.505134	-1.50302	0.0118243	0.563871	1	2369	tags=33%, list=20%, signal=41%
59	PUJANA_BREAST_CANCER_WITH_BRCA1_MUTATED_UP	55	-0.531594	-1.50103	0.0231788	0.564245	1	2078	tags=31%, list=17%, signal=37%
60	LUI_TARGETS_OF_PAX8_PPARG_FUSION	32	-0.57659	-1.49102	0.0394265	0.565183	1	3	tags=3%, list=0%, signal=3%
61	DUTERTRE_ESTRADIOL_RESPONSE_24HR_UP	272	-0.43214	-1.4923	0	0.568408	1	2063	tags=33%, list=17%, signal=39%
62	ZWANG_DOWN_BY_2ND_EGF_PULSE	171	-0.442449	-1.48151	0.00316456	0.568615	1	1636	tags=28%, list=14%, signal=32%
63	REACTOME_GABA_RECEPTOR_ACTIVATION	17	-0.674204	-1.49394	0.0403071	0.569725	1	857	tags=18%, list=7%, signal=19%
64	GAVIN_FOXP3_TARGETS_CLUSTER_P6	74	-0.496674	-1.49582	0.0159292	0.570042	1	2063	tags=46%, list=17%, signal=55%
65	PUIFFE_INVASION_INHIBITED_BY_ASCITES_UP	71	-0.51237	-1.50316	0.010582	0.573643	1	1731	tags=17%, list=14%, signal=20%
66	REACTOME_GABA_B_RECEPTOR_ACTIVATION	16	-0.674693	-1.49598	0.0492701	0.57923	1	857	tags=19%, list=7%, signal=20%
67	GEORGES_CELL_CYCLE_MIR192_TARGETS	60	-0.513101	-1.46999	0.0252525	0.591153	1	2063	tags=22%, list=17%, signal=26%
68	POMEROY_MEDULLOBLASTOMA_DESMOPLASIC_VS_CLASSIC_DN	43	-0.544784	-1.47063	0.035524	0.596641	1	2705	tags=40%, list=22%, signal=51%
69	LEIN_NEURON_MARKERS	39	-0.549707	-1.47383	0.037702	0.598038	1	2079	tags=38%, list=17%, signal=46%
70	REACTOME_NEUROTRANSMITTER_RECEPTOR_BINDING_AND_DOWNSTREAM_TRANSMISSION_IN_THE_POSTSYNAPTIC_CELL	55	-0.51927	-1.47166	0.0362319	0.600026	1	1390	tags=16%, list=12%, signal=18%
71	LIN_MELANOMA_COPY_NUMBER_DN	36	-0.549538	-1.46402	0.0440141	0.604515	1	780	tags=8%, list=6%, signal=9%
72	KEGG_GLYCEROPHOSPHOLIPID_METABOLISM	54	-0.526145	-1.46212	0.0278261	0.605797	1	3698	tags=54%, list=31%, signal=77%
73	BHATI_G2M_ARREST_BY_2METHOXYESTRADIOL_UP	91	-0.472658	-1.46494	0.0250447	0.608259	1	2368	tags=31%, list=20%, signal=38%
74	GREENBAUM_E2A_TARGETS_UP	30	-0.578574	-1.45573	0.0733788	0.629599	1	1842	tags=43%, list=15%, signal=51%
75	KAMMINGA_EZH2_TARGETS	40	-0.532953	-1.44474	0.0433276	0.679823	1	2968	tags=38%, list=25%, signal=50%
76	REACTOME_ACTIVATION_OF_KAINATE_RECEPTORS_UPON_GLUTAMATE_BINDING	15	-0.662191	-1.44232	0.0749543	0.683746	1	14	tags=7%, list=0%, signal=7%
77	CHEMNITZ_RESPONSE_TO_PROSTAGLANDIN_E2_UP	134	-0.437373	-1.42004	0.019802	0.696862	1	2386	tags=34%, list=20%, signal=41%
78	REACTOME_DNA_REPLICATION	185	-0.417656	-1.38556	0.00943396	0.698599	1	2545	tags=30%, list=21%, signal=38%
79	LANDIS_ERBB2_BREAST_TUMORS_65_UP	19	-0.616067	-1.41819	0.0834813	0.698781	1	392	tags=16%, list=3%, signal=16%
80	REACTOME_APC_CDC20_MEDIATED_DEGRADATION_OF_NEK2A	20	-0.591005	-1.38601	0.0939226	0.702212	1	2694	tags=35%, list=22%, signal=45%
81	SONG_TARGETS_OF_IE86_CMV_PROTEIN	59	-0.500049	-1.42168	0.0477876	0.703717	1	2459	tags=36%, list=20%, signal=45%
82	NADERI_BREAST_CANCER_PROGNOSIS_UP	34	-0.555619	-1.42009	0.0608696	0.704602	1	1789	tags=38%, list=15%, signal=45%
83	SHEPARD_BMYB_MORPHOLINO_DN	127	-0.450557	-1.4142	0.0134907	0.705269	1	2551	tags=31%, list=21%, signal=40%
84	OXFORD_RALA_OR_RALB_TARGETS_UP	46	-0.504349	-1.38641	0.0600707	0.706419	1	2546	tags=37%, list=21%, signal=47%
85	ZHOU_INFLAMMATORY_RESPONSE_FIMA_DN	180	-0.429173	-1.43655	0.00457317	0.706904	1	1524	tags=21%, list=13%, signal=24%
86	YU_MYC_TARGETS_UP	42	-0.513597	-1.36573	0.0871886	0.707044	1	4356	tags=67%, list=36%, signal=104%
87	VANTVEER_BREAST_CANCER_METASTASIS_DN	104	-0.444829	-1.38112	0.0189003	0.709033	1	2053	tags=28%, list=17%, signal=33%
88	MORI_PLASMA_CELL_UP	42	-0.525873	-1.4222	0.046595	0.709062	1	578	tags=10%, list=5%, signal=10%
89	VERNELL_RETINOBLASTOMA_PATHWAY_UP	64	-0.491587	-1.4148	0.0337838	0.709718	1	3100	tags=44%, list=26%, signal=59%
90	FURUKAWA_DUSP6_TARGETS_PCI35_DN	63	-0.467327	-1.36623	0.0479574	0.710034	1	2489	tags=40%, list=21%, signal=50%
91	PID_ATR_PATHWAY	37	-0.525117	-1.38215	0.0733453	0.710044	1	2345	tags=41%, list=19%, signal=50%
92	XU_HGF_TARGETS_REPRESSED_BY_AKT1_DN	42	-0.519413	-1.4233	0.0487365	0.711491	1	1480	tags=29%, list=12%, signal=32%
93	WANG_LSD1_TARGETS_DN	18	-0.617654	-1.39032	0.0797101	0.711802	1	2246	tags=33%, list=19%, signal=41%
94	REACTOME_NONSENSE_MEDIATED_DECAY_ENHANCED_BY_THE_EXON_JUNCTION_COMPLEX	102	-0.444966	-1.39157	0.0210526	0.711819	1	4565	tags=57%, list=38%, signal=91%
95	LEIN_CEREBELLUM_MARKERS	45	-0.518096	-1.38646	0.0508475	0.712473	1	1685	tags=24%, list=14%, signal=28%
96	ODONNELL_TARGETS_OF_MYC_AND_TFRC_DN	41	-0.519371	-1.40712	0.0511073	0.713236	1	2306	tags=32%, list=19%, signal=39%
97	KIM_ALL_DISORDERS_CALB1_CORR_DN	15	-0.639009	-1.39499	0.0867925	0.713988	1	858	tags=20%, list=7%, signal=22%
98	NAGASHIMA_EGF_SIGNALING_UP	45	-0.494469	-1.36625	0.0722892	0.715409	1	1731	tags=20%, list=14%, signal=23%
99	REACTOME_GLYCEROPHOSPHOLIPID_BIOSYNTHESIS	59	-0.490993	-1.40511	0.0392157	0.716474	1	2803	tags=36%, list=23%, signal=46%
100	SCIAN_CELL_CYCLE_TARGETS_OF_TP53_AND_TP73_DN	21	-0.600856	-1.42393	0.0742754	0.716538	1	2982	tags=52%, list=25%, signal=70%
101	PETRETTO_HEART_MASS_QTL_CIS_DN	20	-0.596772	-1.38683	0.0880282	0.717084	1	782	tags=10%, list=7%, signal=11%
102	BOYAULT_LIVER_CANCER_SUBCLASS_G23_UP	47	-0.494341	-1.36702	0.0765125	0.717336	1	2235	tags=28%, list=19%, signal=34%
103	SMIRNOV_RESPONSE_TO_IR_2HR_DN	42	-0.519941	-1.40771	0.05	0.717373	1	2047	tags=26%, list=17%, signal=31%
104	UZONYI_RESPONSE_TO_LEUKOTRIENE_AND_THROMBIN	31	-0.557478	-1.4022	0.0618182	0.717411	1	325	tags=16%, list=3%, signal=17%
105	REACTOME_PEPTIDE_CHAIN_ELONGATION	83	-0.472987	-1.40902	0.0238095	0.71756	1	4565	tags=65%, list=38%, signal=104%
106	ST_GA12_PATHWAY	18	-0.612283	-1.39813	0.0703971	0.717968	1	1480	tags=28%, list=12%, signal=32%
107	JIANG_HYPOXIA_VIA_VHL	34	-0.54261	-1.40069	0.0773381	0.71826	1	3	tags=3%, list=0%, signal=3%
108	BARIS_THYROID_CANCER_UP	21	-0.596236	-1.40343	0.0791897	0.718343	1	582	tags=14%, list=5%, signal=15%
109	WANG_CISPLATIN_RESPONSE_AND_XPC_UP	137	-0.435876	-1.39159	0.0164474	0.718354	1	1882	tags=24%, list=16%, signal=28%
110	PETROVA_PROX1_TARGETS_UP	24	-0.578276	-1.38784	0.0709343	0.718381	1	2385	tags=58%, list=20%, signal=73%
111	CHEN_ETV5_TARGETS_TESTIS	15	-0.645766	-1.39539	0.0752294	0.718826	1	2992	tags=73%, list=25%, signal=97%
112	MADAN_DPPA4_TARGETS	15	-0.624123	-1.36745	0.122905	0.720554	1	410	tags=20%, list=3%, signal=21%
113	REACTOME_REGULATION_OF_INSULIN_SECRETION_BY_GLUCAGON_LIKE_PEPTIDE1	25	-0.569414	-1.3925	0.099278	0.720632	1	641	tags=12%, list=5%, signal=13%
114	BURTON_ADIPOGENESIS_3	93	-0.456482	-1.39627	0.0307692	0.721211	1	3058	tags=51%, list=25%, signal=67%
115	HOOI_ST7_TARGETS_DN	78	-0.472109	-1.40966	0.034188	0.721905	1	1458	tags=23%, list=12%, signal=26%
116	MORI_MATURE_B_LYMPHOCYTE_DN	64	-0.490035	-1.4245	0.0256849	0.722123	1	1588	tags=19%, list=13%, signal=21%
117	KOBAYASHI_EGFR_SIGNALING_24HR_DN	238	-0.397974	-1.37158	0.0135952	0.722826	1	2421	tags=34%, list=20%, signal=42%
118	REACTOME_SRP_DEPENDENT_COTRANSLATIONAL_PROTEIN_TARGETING_TO_MEMBRANE	106	-0.448041	-1.39852	0.0221088	0.723021	1	4565	tags=55%, list=38%, signal=87%
119	KEGG_OOCYTE_MEIOSIS	85	-0.451375	-1.36918	0.0420875	0.723278	1	2760	tags=29%, list=23%, signal=38%
120	KAUFFMANN_MELANOMA_RELAPSE_UP	60	-0.472361	-1.36145	0.0585106	0.723653	1	3034	tags=45%, list=25%, signal=60%
121	BIDUS_METASTASIS_UP	201	-0.4044	-1.37367	0.0130293	0.723721	1	2335	tags=21%, list=19%, signal=25%
122	PID_KIT_PATHWAY	41	-0.511578	-1.36796	0.0637168	0.723752	1	1839	tags=24%, list=15%, signal=29%
123	HU_ANGIOGENESIS_DN	35	-0.528164	-1.37231	0.0761246	0.724945	1	867	tags=14%, list=7%, signal=15%
124	LEE_LIVER_CANCER_SURVIVAL_UP	74	-0.460505	-1.36996	0.040493	0.725162	1	3165	tags=41%, list=26%, signal=55%
125	REACTOME_CELL_CYCLE_MITOTIC	298	-0.393158	-1.37656	0.00303951	0.726748	1	2565	tags=28%, list=21%, signal=35%
126	REACTOME_PHOSPHORYLATION_OF_THE_APC_C	16	-0.60697	-1.35847	0.101727	0.727657	1	2694	tags=38%, list=22%, signal=48%
127	REACTOME_METABOLISM_OF_VITAMINS_AND_COFACTORS	40	-0.507579	-1.37379	0.0774908	0.729242	1	2280	tags=25%, list=19%, signal=31%
128	HOLLEMAN_VINCRISTINE_RESISTANCE_ALL_UP	23	-0.572788	-1.35693	0.0910747	0.730058	1	2005	tags=26%, list=17%, signal=31%
129	MEISSNER_BRAIN_HCP_WITH_H3K4ME2_AND_H3K27ME3	19	-0.617473	-1.42454	0.0718133	0.730679	1	756	tags=26%, list=6%, signal=28%
130	REACTOME_CELL_CYCLE	355	-0.382084	-1.35877	0.00896861	0.731479	1	2565	tags=27%, list=21%, signal=33%
131	SLEBOS_HEAD_AND_NECK_CANCER_WITH_HPV_UP	56	-0.480611	-1.37447	0.0526316	0.731685	1	2290	tags=30%, list=19%, signal=37%
132	HUNSBERGER_EXERCISE_REGULATED_GENES	16	-0.653199	-1.43028	0.0817052	0.733797	1	114	tags=13%, list=1%, signal=13%
133	PUJANA_BRCA_CENTERED_NETWORK	117	-0.431638	-1.3461	0.0364238	0.73856	1	2545	tags=27%, list=21%, signal=34%
134	MORI_IMMATURE_B_LYMPHOCYTE_DN	86	-0.46952	-1.42467	0.031614	0.738922	1	3058	tags=35%, list=25%, signal=46%
135	FERREIRA_EWINGS_SARCOMA_UNSTABLE_VS_STABLE_UP	142	-0.444524	-1.42618	0.0165563	0.739431	1	2386	tags=30%, list=20%, signal=36%
136	IVANOVA_HEMATOPOIESIS_STEM_CELL_SHORT_TERM	23	-0.583733	-1.42766	0.0844278	0.740089	1	1498	tags=22%, list=12%, signal=25%
137	WINNEPENNINCKX_MELANOMA_METASTASIS_UP	155	-0.418936	-1.34662	0.0315615	0.741091	1	3146	tags=35%, list=26%, signal=47%
138	MARIADASON_RESPONSE_TO_BUTYRATE_SULINDAC_4	16	-0.601777	-1.34733	0.115732	0.742461	1	3175	tags=50%, list=26%, signal=68%
139	PRAMOONJAGO_SOX4_TARGETS_DN	47	-0.488468	-1.34753	0.0635739	0.746531	1	2053	tags=19%, list=17%, signal=23%
140	SCIBETTA_KDM5B_TARGETS_DN	73	-0.465576	-1.34305	0.0557491	0.748633	1	2088	tags=32%, list=17%, signal=38%
141	REACTOME_TRANSCRIPTION_COUPLED_NER_TC_NER	42	-0.498576	-1.34797	0.0884956	0.749474	1	2627	tags=33%, list=22%, signal=43%
142	HU_GENOTOXIC_DAMAGE_4HR	33	-0.522975	-1.34942	0.0917266	0.752697	1	1553	tags=21%, list=13%, signal=24%
143	BURTON_ADIPOGENESIS_PEAK_AT_16HR	37	-0.506274	-1.33231	0.0980392	0.752713	1	3049	tags=43%, list=25%, signal=58%
144	BILANGES_SERUM_RESPONSE_TRANSLATION	28	-0.545891	-1.34833	0.0909091	0.753043	1	803	tags=7%, list=7%, signal=8%
145	REACTOME_G_PROTEIN_BETA_GAMMA_SIGNALLING	17	-0.584419	-1.3309	0.15	0.75487	1	14	tags=6%, list=0%, signal=6%
146	JISON_SICKLE_CELL_DISEASE_DN	153	-0.413909	-1.35001	0.0285235	0.755061	1	2756	tags=22%, list=23%, signal=28%
147	PYEON_CANCER_HEAD_AND_NECK_VS_CERVICAL_UP	167	-0.406672	-1.33281	0.0357143	0.755205	1	3451	tags=42%, list=29%, signal=58%
148	KEGG_ETHER_LIPID_METABOLISM	16	-0.593758	-1.32873	0.130996	0.756173	1	2797	tags=50%, list=23%, signal=65%
149	REACTOME_G_BETA_GAMMA_SIGNALLING_THROUGH_PI3KGAMMA	15	-0.610961	-1.33558	0.117541	0.756345	1	14	tags=7%, list=0%, signal=7%
150	REACTOME_TRANSLATION	143	-0.414905	-1.35066	0.0240385	0.75734	1	4565	tags=51%, list=38%, signal=81%
151	REACTOME_MITOTIC_M_M_G1_PHASES	166	-0.400349	-1.34013	0.0190476	0.758224	1	2545	tags=29%, list=21%, signal=36%
152	KEGG_RIBOSOME	83	-0.445917	-1.33603	0.0548885	0.759071	1	4565	tags=63%, list=38%, signal=100%
153	MOLENAAR_TARGETS_OF_CCND1_AND_CDK4_UP	45	-0.483935	-1.33299	0.0871212	0.759273	1	1591	tags=22%, list=13%, signal=26%
154	REN_BOUND_BY_E2F	61	-0.467835	-1.33391	0.0864865	0.759592	1	2459	tags=34%, list=20%, signal=43%
155	MOOTHA_FFA_OXYDATION	20	-0.575577	-1.32885	0.132275	0.760434	1	1300	tags=20%, list=11%, signal=22%
156	REACTOME_OPIOID_SIGNALLING	50	-0.472594	-1.33658	0.0615114	0.761279	1	641	tags=8%, list=5%, signal=8%
157	KEGG_BUTANOATE_METABOLISM	21	-0.562696	-1.32647	0.119349	0.763254	1	2903	tags=33%, list=24%, signal=44%
158	KORKOLA_TERATOMA	25	-0.535693	-1.33796	0.100379	0.764492	1	1571	tags=36%, list=13%, signal=41%
159	LEE_LIVER_CANCER_MYC_UP	37	-0.519512	-1.33692	0.0944742	0.764611	1	1242	tags=16%, list=10%, signal=18%
160	REACTOME_SIGNAL_AMPLIFICATION	19	-0.564547	-1.31681	0.13628	0.768777	1	445	tags=11%, list=4%, signal=11%
161	MMS_MOUSE_LYMPH_HIGH_4HRS_UP	33	-0.517062	-1.31504	0.114638	0.768826	1	2352	tags=24%, list=20%, signal=30%
162	PUJANA_XPRSS_INT_NETWORK	164	-0.398824	-1.31555	0.0464345	0.770791	1	2462	tags=26%, list=20%, signal=32%
163	MORI_LARGE_PRE_BII_LYMPHOCYTE_UP	81	-0.435979	-1.31164	0.08	0.77236	1	3058	tags=33%, list=25%, signal=44%
164	REACTOME_FORMATION_OF_TRANSCRIPTION_COUPLED_NER_TC_NER_REPAIR_COMPLEX	27	-0.54161	-1.31698	0.123435	0.772484	1	315	tags=7%, list=3%, signal=8%
165	GAZDA_DIAMOND_BLACKFAN_ANEMIA_MYELOID_UP	25	-0.546033	-1.3124	0.136915	0.773076	1	2589	tags=36%, list=22%, signal=46%
166	PID_RXR_VDR_PATHWAY	17	-0.590841	-1.31759	0.123636	0.774051	1	2486	tags=29%, list=21%, signal=37%
167	ACOSTA_PROLIFERATION_INDEPENDENT_MYC_TARGETS_DN	80	-0.43753	-1.31279	0.0659722	0.775746	1	1556	tags=15%, list=13%, signal=17%
168	REACTOME_3_UTR_MEDIATED_TRANSLATIONAL_REGULATION	103	-0.420973	-1.31805	0.0543657	0.776536	1	4565	tags=57%, list=38%, signal=92%
169	IRITANI_MAD1_TARGETS_DN	46	-0.480349	-1.31885	0.0897666	0.777252	1	1546	tags=22%, list=13%, signal=25%
170	CHEN_LIVER_METABOLISM_QTL_CIS	61	-0.453101	-1.32056	0.0769231	0.778111	1	1908	tags=21%, list=16%, signal=25%
171	BIOCARTA_CHREBP2_PATHWAY	34	-0.507639	-1.32199	0.084507	0.780496	1	1777	tags=15%, list=15%, signal=17%
172	REACTOME_INFLUENZA_VIRAL_RNA_TRANSCRIPTION_AND_REPLICATION	98	-0.431282	-1.32103	0.0645724	0.780504	1	4572	tags=58%, list=38%, signal=93%
173	LUI_THYROID_CANCER_PAX8_PPARG_DN	41	-0.497692	-1.31893	0.0996441	0.781538	1	3	tags=2%, list=0%, signal=2%
174	REACTOME_FORMATION_OF_THE_HIV1_EARLY_ELONGATION_COMPLEX	31	-0.507856	-1.30832	0.127273	0.784306	1	19	tags=3%, list=0%, signal=3%
175	ABE_VEGFA_TARGETS_30MIN	15	-0.602444	-1.30562	0.132743	0.793444	1	1581	tags=33%, list=13%, signal=38%
176	GAUSSMANN_MLL_AF4_FUSION_TARGETS_G_DN	25	-0.536185	-1.30451	0.113806	0.794595	1	1720	tags=36%, list=14%, signal=42%
177	NIELSEN_GIST	79	-0.436376	-1.30177	0.071048	0.795361	1	2104	tags=22%, list=17%, signal=26%
178	YAUCH_HEDGEHOG_SIGNALING_PARACRINE_DN	92	-0.427158	-1.2997	0.0778342	0.796809	1	1525	tags=22%, list=13%, signal=25%
179	VANTVEER_BREAST_CANCER_POOR_PROGNOSIS	37	-0.494216	-1.30018	0.0959147	0.798867	1	3116	tags=46%, list=26%, signal=62%
180	REACTOME_NUCLEOTIDE_EXCISION_REPAIR	47	-0.471606	-1.3019	0.10339	0.799089	1	2627	tags=30%, list=22%, signal=38%
181	HOFFMANN_LARGE_TO_SMALL_PRE_BII_LYMPHOCYTE_UP	151	-0.400035	-1.30258	0.039604	0.799986	1	2063	tags=23%, list=17%, signal=27%
182	MORI_EMU_MYC_LYMPHOMA_BY_ONSET_TIME_DN	16	-0.589764	-1.2975	0.161351	0.803197	1	1188	tags=19%, list=10%, signal=21%
183	KEGG_GLYCOSAMINOGLYCAN_BIOSYNTHESIS_CHONDROITIN_SULFATE	15	-0.588978	-1.29536	0.160072	0.805166	1	236	tags=20%, list=2%, signal=20%
184	NAKAJIMA_MAST_CELL	27	-0.522078	-1.29561	0.137331	0.80837	1	593	tags=15%, list=5%, signal=16%
185	DUAN_PRDM5_TARGETS	46	-0.469877	-1.29255	0.109347	0.810729	1	2228	tags=39%, list=19%, signal=48%
186	REACTOME_TRANSMISSION_ACROSS_CHEMICAL_SYNAPSES	71	-0.438377	-1.28938	0.0855148	0.813805	1	2760	tags=28%, list=23%, signal=36%
187	JOSEPH_RESPONSE_TO_SODIUM_BUTYRATE_DN	44	-0.483847	-1.29275	0.116487	0.814121	1	704	tags=11%, list=6%, signal=12%
188	REACTOME_MRNA_CAPPING	27	-0.530822	-1.28428	0.132597	0.815004	1	19	tags=4%, list=0%, signal=4%
189	WHITFIELD_CELL_CYCLE_G2	155	-0.397489	-1.28992	0.0561798	0.815496	1	2010	tags=23%, list=17%, signal=27%
190	KEGG_GLYCEROLIPID_METABOLISM	36	-0.492826	-1.28492	0.140411	0.815709	1	3641	tags=56%, list=30%, signal=79%
191	SCHLOSSER_SERUM_RESPONSE_UP	100	-0.413874	-1.28709	0.0720562	0.817308	1	1256	tags=12%, list=10%, signal=13%
192	SHEPARD_BMYB_TARGETS	50	-0.467741	-1.28621	0.101968	0.817358	1	2369	tags=34%, list=20%, signal=42%
193	XU_GH1_EXOGENOUS_TARGETS_DN	67	-0.437261	-1.2901	0.0870337	0.818902	1	2303	tags=25%, list=19%, signal=31%
194	REACTOME_GLOBAL_GENOMIC_NER_GG_NER	32	-0.504511	-1.28743	0.121324	0.819726	1	2851	tags=38%, list=24%, signal=49%
195	REACTOME_SYNTHESIS_OF_PA	17	-0.575526	-1.28494	0.161524	0.819794	1	3672	tags=59%, list=31%, signal=85%
196	ODONNELL_TFRC_TARGETS_DN	103	-0.412688	-1.28185	0.0864407	0.822726	1	2359	tags=32%, list=20%, signal=40%
197	OUYANG_PROSTATE_CANCER_MARKERS	15	-0.579318	-1.28012	0.154562	0.827503	1	268	tags=13%, list=2%, signal=14%
198	WILLIAMS_ESR2_TARGETS_UP	21	-0.548262	-1.27885	0.177738	0.829545	1	1148	tags=24%, list=10%, signal=26%
199	PYEON_HPV_POSITIVE_TUMORS_UP	70	-0.43507	-1.27795	0.0950764	0.829891	1	2280	tags=34%, list=19%, signal=42%
200	PID_FOXM1_PATHWAY	35	-0.484933	-1.27541	0.129915	0.838878	1	2106	tags=37%, list=18%, signal=45%
201	REACTOME_FORMATION_OF_INCISION_COMPLEX_IN_GG_NER	20	-0.544654	-1.2735	0.148862	0.840562	1	867	tags=10%, list=7%, signal=11%
202	REACTOME_G2_M_CHECKPOINTS	41	-0.47644	-1.27362	0.116451	0.844136	1	2459	tags=46%, list=20%, signal=58%
203	REACTOME_G0_AND_EARLY_G1	21	-0.530701	-1.27123	0.145359	0.847888	1	2646	tags=57%, list=22%, signal=73%
204	KIM_ALL_DISORDERS_OLIGODENDROCYTE_NUMBER_CORR_DN	17	-0.577386	-1.26873	0.189435	0.852053	1	1158	tags=18%, list=10%, signal=19%
205	BOYAULT_LIVER_CANCER_SUBCLASS_G2	24	-0.530381	-1.26706	0.160494	0.852383	1	1195	tags=17%, list=10%, signal=18%
206	COLIN_PILOCYTIC_ASTROCYTOMA_VS_GLIOBLASTOMA_DN	21	-0.537843	-1.26784	0.16844	0.852587	1	704	tags=14%, list=6%, signal=15%
207	KEGG_HOMOLOGOUS_RECOMBINATION	26	-0.515494	-1.26895	0.163776	0.855008	1	2063	tags=38%, list=17%, signal=46%
208	WALLACE_PROSTATE_CANCER_UP	16	-0.566343	-1.26008	0.194595	0.87613	1	1305	tags=25%, list=11%, signal=28%
209	MARZEC_IL2_SIGNALING_DN	28	-0.506804	-1.26167	0.164835	0.876268	1	1834	tags=25%, list=15%, signal=29%
210	MISSIAGLIA_REGULATED_BY_METHYLATION_DN	113	-0.406499	-1.2606	0.0812183	0.877611	1	2472	tags=26%, list=21%, signal=32%
211	SABATES_COLORECTAL_ADENOMA_DN	62	-0.436642	-1.25755	0.118136	0.881061	1	1396	tags=27%, list=12%, signal=31%
212	WANG_RESPONSE_TO_GSK3_INHIBITOR_SB216763_DN	313	-0.359805	-1.25827	0.0460123	0.881559	1	2398	tags=26%, list=20%, signal=31%
213	NAKAMURA_CANCER_MICROENVIRONMENT_DN	41	-0.469637	-1.25155	0.142857	0.887633	1	2458	tags=37%, list=20%, signal=46%
214	PID_HDAC_CLASSII_PATHWAY	31	-0.488086	-1.25189	0.158379	0.890055	1	1108	tags=10%, list=9%, signal=11%
215	XU_GH1_EXOGENOUS_TARGETS_UP	40	-0.467011	-1.24796	0.137993	0.890187	1	1385	tags=23%, list=12%, signal=25%
216	NUNODA_RESPONSE_TO_DASATINIB_IMATINIB_UP	27	-0.497276	-1.25259	0.169643	0.890255	1	2345	tags=33%, list=19%, signal=41%
217	SHEPARD_CRUSH_AND_BURN_MUTANT_DN	120	-0.395693	-1.24933	0.0813559	0.890962	1	2405	tags=27%, list=20%, signal=33%
218	BIOCARTA_CDC42RAC_PATHWAY	16	-0.555507	-1.24324	0.198502	0.890973	1	2697	tags=25%, list=22%, signal=32%
219	PASQUALUCCI_LYMPHOMA_BY_GC_STAGE_DN	119	-0.394375	-1.25007	0.088586	0.891185	1	2246	tags=18%, list=19%, signal=21%
220	REACTOME_G1_PHASE	34	-0.475039	-1.24241	0.158678	0.891686	1	1034	tags=12%, list=9%, signal=13%
221	PID_FANCONI_PATHWAY	46	-0.451607	-1.24819	0.14539	0.892966	1	2242	tags=41%, list=19%, signal=51%
222	SCHAEFFER_PROSTATE_DEVELOPMENT_AND_CANCER_BOX1_UP	15	-0.571613	-1.24585	0.179211	0.89316	1	1267	tags=13%, list=11%, signal=15%
223	TIEN_INTESTINE_PROBIOTICS_6HR_UP	52	-0.455038	-1.2536	0.133449	0.893179	1	5034	tags=62%, list=42%, signal=105%
224	REACTOME_CHROMOSOME_MAINTENANCE	84	-0.415311	-1.24495	0.114923	0.893702	1	2262	tags=29%, list=19%, signal=35%
225	LE_EGR2_TARGETS_UP	96	-0.404737	-1.24342	0.109797	0.89393	1	2459	tags=30%, list=20%, signal=38%
226	FIGUEROA_AML_METHYLATION_CLUSTER_2_UP	34	-0.478695	-1.25267	0.150177	0.89399	1	1744	tags=21%, list=15%, signal=24%
227	WALLACE_PROSTATE_CANCER_RACE_DN	61	-0.433508	-1.24117	0.134513	0.894374	1	946	tags=11%, list=8%, signal=12%
228	PASINI_SUZ12_TARGETS_UP	68	-0.425293	-1.24387	0.137931	0.895489	1	946	tags=12%, list=8%, signal=13%
229	REACTOME_PROCESSIVE_SYNTHESIS_ON_THE_LAGGING_STRAND	15	-0.579326	-1.24022	0.203455	0.895539	1	2501	tags=40%, list=21%, signal=50%
230	GREGORY_SYNTHETIC_LETHAL_WITH_IMATINIB	105	-0.402617	-1.25393	0.0829268	0.895634	1	942	tags=10%, list=8%, signal=10%
231	REACTOME_LAGGING_STRAND_SYNTHESIS	19	-0.538869	-1.2459	0.197782	0.896936	1	2501	tags=42%, list=21%, signal=53%
232	PID_AR_NONGENOMIC_PATHWAY	24	-0.509916	-1.23839	0.184211	0.901124	1	1839	tags=17%, list=15%, signal=20%
233	PUJANA_BREAST_CANCER_LIT_INT_NETWORK	99	-0.392589	-1.2302	0.109983	0.90924	1	2345	tags=26%, list=19%, signal=32%
234	PETROVA_ENDOTHELIUM_LYMPHATIC_VS_BLOOD_UP	106	-0.399421	-1.23602	0.104651	0.909497	1	2003	tags=38%, list=17%, signal=45%
235	NIKOLSKY_BREAST_CANCER_20Q11_AMPLICON	25	-0.51292	-1.22895	0.204586	0.911963	1	2639	tags=44%, list=22%, signal=56%
236	ZHENG_GLIOBLASTOMA_PLASTICITY_UP	179	-0.369329	-1.23031	0.0771757	0.912533	1	2459	tags=31%, list=20%, signal=39%
237	REACTOME_THROMBIN_SIGNALLING_THROUGH_PROTEINASE_ACTIVATED_RECEPTORS_PARS	21	-0.51595	-1.23121	0.188849	0.915308	1	14	tags=5%, list=0%, signal=5%
238	REACTOME_GOLGI_ASSOCIATED_VESICLE_BIOGENESIS	49	-0.44465	-1.23346	0.146259	0.91543	1	1836	tags=16%, list=15%, signal=19%
239	CROONQUIST_NRAS_VS_STROMAL_STIMULATION_UP	22	-0.525325	-1.23043	0.193043	0.915683	1	3754	tags=64%, list=31%, signal=92%
240	BIOCARTA_SPRY_PATHWAY	17	-0.561915	-1.23172	0.20765	0.916541	1	1929	tags=35%, list=16%, signal=42%
241	WEST_ADRENOCORTICAL_TUMOR_UP	276	-0.354803	-1.23243	0.0560606	0.916832	1	1789	tags=12%, list=15%, signal=14%
242	MITSIADES_RESPONSE_TO_APLIDIN_DN	234	-0.360091	-1.23371	0.0645161	0.918016	1	2155	tags=16%, list=18%, signal=19%
243	PEDERSEN_METASTASIS_BY_ERBB2_ISOFORM_7	311	-0.348517	-1.22648	0.0519878	0.921017	1	2307	tags=26%, list=19%, signal=32%
244	RUAN_RESPONSE_TO_TROGLITAZONE_UP	19	-0.523013	-1.22212	0.203072	0.921555	1	2208	tags=26%, list=18%, signal=32%
245	SHEDDEN_LUNG_CANCER_GOOD_SURVIVAL_A4	132	-0.382385	-1.22511	0.10231	0.924564	1	2599	tags=29%, list=22%, signal=36%
246	EBAUER_MYOGENIC_TARGETS_OF_PAX3_FOXO1_FUSION	23	-0.516811	-1.22212	0.207679	0.925268	1	1700	tags=22%, list=14%, signal=25%
247	REACTOME_E2F_MEDIATED_REGULATION_OF_DNA_REPLICATION	32	-0.472921	-1.22309	0.175844	0.927637	1	2345	tags=38%, list=19%, signal=46%
248	WEST_ADRENOCORTICAL_TUMOR_MARKERS_UP	18	-0.532654	-1.22231	0.205176	0.927983	1	3239	tags=61%, list=27%, signal=84%
249	URS_ADIPOCYTE_DIFFERENTIATION_UP	36	-0.460869	-1.22359	0.184258	0.928792	1	2771	tags=31%, list=23%, signal=40%
250	KATSANOU_ELAVL1_TARGETS_DN	90	-0.40448	-1.21886	0.140071	0.935038	1	1128	tags=18%, list=9%, signal=19%
251	GHO_ATF5_TARGETS_DN	16	-0.53466	-1.21487	0.25	0.948208	1	1095	tags=25%, list=9%, signal=27%
252	CAIRO_HEPATOBLASTOMA_DN	125	-0.374785	-1.21301	0.100164	0.950431	1	862	tags=12%, list=7%, signal=13%
253	ODONNELL_METASTASIS_UP	37	-0.465084	-1.21513	0.165703	0.950651	1	2434	tags=46%, list=20%, signal=57%
254	ONO_AML1_TARGETS_DN	19	-0.533308	-1.2136	0.224453	0.951127	1	1418	tags=26%, list=12%, signal=30%
255	HILLION_HMGA1_TARGETS	62	-0.420858	-1.21044	0.166369	0.960217	1	1262	tags=10%, list=10%, signal=11%
256	GRAESSMANN_RESPONSE_TO_MC_AND_SERUM_DEPRIVATION_DN	61	-0.422166	-1.20973	0.163701	0.960298	1	2075	tags=21%, list=17%, signal=26%
257	KYNG_DNA_DAMAGE_BY_GAMMA_RADIATION	50	-0.42379	-1.20323	0.19573	0.961937	1	1900	tags=16%, list=16%, signal=19%
258	WANG_METASTASIS_OF_BREAST_CANCER_ESR1_UP	18	-0.544598	-1.20377	0.224382	0.962518	1	2235	tags=28%, list=19%, signal=34%
259	RIZ_ERYTHROID_DIFFERENTIATION_HBZ	23	-0.496768	-1.20581	0.216822	0.962567	1	1614	tags=22%, list=13%, signal=25%
260	REACTOME_SHC1_EVENTS_IN_ERBB4_SIGNALING	17	-0.539756	-1.20637	0.211191	0.96344	1	1581	tags=29%, list=13%, signal=34%
261	VANDESLUIS_COMMD1_TARGETS_GROUP_3_UP	46	-0.440923	-1.20423	0.175862	0.963697	1	2161	tags=30%, list=18%, signal=37%
262	RAY_TUMORIGENESIS_BY_ERBB2_CDC25A_UP	61	-0.422728	-1.20687	0.169039	0.964457	1	1858	tags=25%, list=15%, signal=29%
263	MCCLUNG_COCAIN_REWARD_4WK	50	-0.428326	-1.20747	0.171527	0.96504	1	425	tags=8%, list=4%, signal=8%
264	REACTOME_ACTIVATION_OF_ATR_IN_RESPONSE_TO_REPLICATION_STRESS	35	-0.455665	-1.19245	0.216405	0.965736	1	2459	tags=46%, list=20%, signal=57%
265	FIGUEROA_AML_METHYLATION_CLUSTER_6_UP	101	-0.395117	-1.20804	0.13879	0.965737	1	1396	tags=19%, list=12%, signal=21%
266	CHNG_MULTIPLE_MYELOMA_HYPERPLOID_DN	27	-0.482899	-1.2043	0.201465	0.966997	1	1593	tags=19%, list=13%, signal=21%
267	REACTOME_INHIBITION_OF_THE_PROTEOLYTIC_ACTIVITY_OF_APC_C_REQUIRED_FOR_THE_ONSET_OF_ANAPHASE_BY_MITOTIC_SPINDLE_CHECKPOINT_COMPONENTS	17	-0.53449	-1.19249	0.240437	0.968992	1	2694	tags=35%, list=22%, signal=45%
268	REACTOME_G_ALPHA_Q_SIGNALLING_EVENTS	61	-0.41248	-1.19311	0.161687	0.969158	1	724	tags=11%, list=6%, signal=12%
269	WENG_POR_TARGETS_GLOBAL_DN	17	-0.529166	-1.19035	0.244361	0.969618	1	1131	tags=18%, list=9%, signal=19%
270	REACTOME_BIOSYNTHESIS_OF_THE_N_GLYCAN_PRECURSOR_DOLICHOL_LIPID_LINKED_OLIGOSACCHARIDE_LLO_AND_TRANSFER_TO_A_NASCENT_PROTEIN	26	-0.486526	-1.19093	0.214552	0.969988	1	2409	tags=42%, list=20%, signal=53%
271	REACTOME_APC_C_CDC20_MEDIATED_DEGRADATION_OF_CYCLIN_B	18	-0.519599	-1.19935	0.249123	0.971539	1	2694	tags=28%, list=22%, signal=36%
272	RODRIGUES_NTN1_AND_DCC_TARGETS	28	-0.485957	-1.19313	0.245009	0.972585	1	3536	tags=46%, list=29%, signal=66%
273	BIOCARTA_P53_PATHWAY	15	-0.543182	-1.19978	0.203036	0.972866	1	2646	tags=33%, list=22%, signal=43%
274	PID_ATM_PATHWAY	34	-0.461526	-1.19362	0.21843	0.973544	1	2345	tags=29%, list=19%, signal=36%
275	TAVAZOIE_METASTASIS	48	-0.43968	-1.19429	0.196694	0.973616	1	1980	tags=29%, list=16%, signal=35%
276	BOYLAN_MULTIPLE_MYELOMA_C_CLUSTER_DN	22	-0.509738	-1.19473	0.23475	0.974918	1	2831	tags=41%, list=24%, signal=53%
277	REACTOME_KINESINS	18	-0.522955	-1.19993	0.229779	0.975705	1	2369	tags=33%, list=20%, signal=41%
278	YAMAZAKI_TCEB3_TARGETS_DN	164	-0.360814	-1.19483	0.104762	0.977904	1	2592	tags=23%, list=22%, signal=29%
279	LEIN_CHOROID_PLEXUS_MARKERS	50	-0.427195	-1.19751	0.181159	0.977927	1	745	tags=14%, list=6%, signal=15%
280	KEGG_REGULATION_OF_AUTOPHAGY	17	-0.532857	-1.19486	0.250457	0.981361	1	2295	tags=24%, list=19%, signal=29%
281	MIKKELSEN_MEF_HCP_WITH_H3K27ME3	80	-0.39448	-1.18752	0.16184	0.981372	1	1677	tags=34%, list=14%, signal=39%
282	BASAKI_YBX1_TARGETS_UP	261	-0.343486	-1.1959	0.0801187	0.983058	1	2369	tags=26%, list=20%, signal=32%
283	VALK_AML_WITH_FLT3_ITD	27	-0.472859	-1.19503	0.222222	0.984113	1	1250	tags=15%, list=10%, signal=16%
284	BOSCO_ALLERGEN_INDUCED_TH2_ASSOCIATED_MODULE	80	-0.400446	-1.18346	0.168966	0.985836	1	2246	tags=24%, list=19%, signal=29%
285	LIU_TARGETS_OF_VMYB_VS_CMYB_DN	31	-0.45533	-1.18265	0.224231	0.986708	1	403	tags=13%, list=3%, signal=13%
286	RUAN_RESPONSE_TO_TNF_DN	57	-0.415466	-1.18382	0.202147	0.987373	1	1532	tags=18%, list=13%, signal=20%
287	REACTOME_SIGNALING_BY_RHO_GTPASES	81	-0.391766	-1.18112	0.181185	0.987762	1	979	tags=10%, list=8%, signal=11%
288	AMIT_EGF_RESPONSE_60_HELA	41	-0.443249	-1.18164	0.226619	0.988455	1	111	tags=5%, list=1%, signal=5%
289	HOLLEMAN_VINCRISTINE_RESISTANCE_B_ALL_UP	31	-0.475677	-1.17758	0.238532	0.989904	1	2005	tags=26%, list=17%, signal=31%
290	REACTOME_RNA_POL_I_TRANSCRIPTION_INITIATION	23	-0.493766	-1.18387	0.237569	0.990564	1	2990	tags=39%, list=25%, signal=52%
291	ROSS_AML_OF_FAB_M7_TYPE	53	-0.420437	-1.17235	0.195804	0.990738	1	1320	tags=15%, list=11%, signal=17%
292	BROWNE_HCMV_INFECTION_2HR_UP	22	-0.499563	-1.17788	0.244165	0.99159	1	593	tags=18%, list=5%, signal=19%
293	LEE_LIVER_CANCER_ACOX1_DN	26	-0.481051	-1.17901	0.252073	0.992398	1	1082	tags=19%, list=9%, signal=21%
294	MOLENAAR_TARGETS_OF_CCND1_AND_CDK4_DN	54	-0.420252	-1.17644	0.198569	0.992477	1	1939	tags=31%, list=16%, signal=37%
295	LY_AGING_MIDDLE_DN	16	-0.530284	-1.18411	0.251337	0.992786	1	2421	tags=50%, list=20%, signal=63%
296	TSAI_RESPONSE_TO_RADIATION_THERAPY	25	-0.483111	-1.17237	0.249527	0.993912	1	476	tags=12%, list=4%, signal=12%
297	AMIT_SERUM_RESPONSE_20_MCF10A	18	-0.508529	-1.17793	0.251386	0.994722	1	3403	tags=44%, list=28%, signal=62%
298	LI_WILMS_TUMOR_VS_FETAL_KIDNEY_1_DN	145	-0.362778	-1.17908	0.1328	0.995436	1	2053	tags=21%, list=17%, signal=25%
299	BLUM_RESPONSE_TO_SALIRASIB_DN	303	-0.335559	-1.17516	0.0804249	0.995721	1	2459	tags=25%, list=20%, signal=30%
300	MARKEY_RB1_ACUTE_LOF_UP	214	-0.348476	-1.18411	0.11838	0.996257	1	2459	tags=24%, list=20%, signal=30%
301	KYNG_RESPONSE_TO_H2O2_VIA_ERCC6_DN	41	-0.443392	-1.17252	0.227273	0.996413	1	1539	tags=10%, list=13%, signal=11%
302	REACTOME_TRAFFICKING_OF_AMPA_RECEPTORS	15	-0.543607	-1.17259	0.276051	0.999384	1	2544	tags=33%, list=21%, signal=42%
303	KORKOLA_TERATOMA_UP	15	-0.538577	-1.17378	0.265038	0.999647	1	502	tags=20%, list=4%, signal=21%
304	PID_NCADHERIN_PATHWAY	29	-0.131533	-0.326829	1	0.999978	1	10449	tags=100%, list=87%, signal=761%
305	CASORELLI_APL_SECONDARY_VS_DE_NOVO_UP	28	-0.467988	-1.1728	0.242991	1	1	235	tags=7%, list=2%, signal=7%
306	BIOCARTA_TNFR1_PATHWAY	28	-0.465344	-1.16842	0.245614	1	1	1276	tags=18%, list=11%, signal=20%
307	PID_CDC42_REG_PATHWAY	25	-0.477915	-1.16633	0.249509	1	1	1759	tags=24%, list=15%, signal=28%
308	AMUNDSON_GENOTOXIC_SIGNATURE	83	-0.38592	-1.1657	0.205832	1	1	1728	tags=20%, list=14%, signal=24%
309	GARGALOVIC_RESPONSE_TO_OXIDIZED_PHOSPHOLIPIDS_YELLOW_DN	23	-0.475174	-1.16556	0.260135	1	1	2596	tags=30%, list=22%, signal=39%
310	GRAHAM_CML_QUIESCENT_VS_NORMAL_QUIESCENT_UP	66	-0.401741	-1.16541	0.194853	1	1	2459	tags=32%, list=20%, signal=40%
311	ZHAN_MULTIPLE_MYELOMA_CD1_VS_CD2_DN	38	-0.440633	-1.16427	0.236234	1	1	461	tags=11%, list=4%, signal=11%
312	REACTOME_CONVERSION_FROM_APC_C_CDC20_TO_APC_C_CDH1_IN_LATE_ANAPHASE	15	-0.535367	-1.16405	0.283333	1	1	2694	tags=33%, list=22%, signal=43%
313	PID_PRL_SIGNALING_EVENTS_PATHWAY	21	-0.497276	-1.16391	0.265774	1	1	1600	tags=14%, list=13%, signal=16%
314	AUNG_GASTRIC_CANCER	39	-0.429669	-1.16237	0.225303	1	1	468	tags=8%, list=4%, signal=8%
315	BENPORATH_ES_1	266	-0.3362	-1.16219	0.114833	1	1	2345	tags=24%, list=19%, signal=29%
316	REACTOME_TRANS_GOLGI_NETWORK_VESICLE_BUDDING	56	-0.413691	-1.16131	0.222997	1	1	1836	tags=14%, list=15%, signal=17%
317	CAFFAREL_RESPONSE_TO_THC_24HR_5_UP	31	-0.454455	-1.16082	0.247723	1	1	2471	tags=23%, list=21%, signal=28%
318	GOZGIT_ESR1_TARGETS_UP	88	-0.381115	-1.16071	0.1777	1	1	426	tags=10%, list=4%, signal=11%
319	REACTOME_RNA_POL_I_TRANSCRIPTION_TERMINATION	20	-0.496686	-1.15864	0.272727	1	1	2990	tags=40%, list=25%, signal=53%
320	REACTOME_CELL_CYCLE_CHECKPOINTS	109	-0.373921	-1.15837	0.1843	1	1	2475	tags=25%, list=21%, signal=31%
321	BIOCARTA_AGR_PATHWAY	26	-0.467791	-1.15831	0.244973	1	1	1126	tags=15%, list=9%, signal=17%
322	HATADA_METHYLATED_IN_LUNG_CANCER_UP	179	-0.34668	-1.15573	0.149109	1	1	2049	tags=21%, list=17%, signal=25%
323	LIAN_LIPA_TARGETS_3M	20	-0.488217	-1.15474	0.274074	1	1	434	tags=15%, list=4%, signal=16%
324	HOFFMANN_PRE_BI_TO_LARGE_PRE_BII_LYMPHOCYTE_UP	27	-0.460175	-1.15382	0.26087	1	1	1653	tags=22%, list=14%, signal=26%
325	AKL_HTLV1_INFECTION_DN	47	-0.413908	-1.15376	0.235192	1	1	2472	tags=26%, list=21%, signal=32%
326	MATZUK_SPERMATOZOA	61	-0.398424	-1.15354	0.229391	1	1	2664	tags=26%, list=22%, signal=34%
327	COATES_MACROPHAGE_M1_VS_M2_UP	56	-0.411062	-1.15344	0.217014	1	1	2729	tags=29%, list=23%, signal=37%
328	SWEET_LUNG_CANCER_KRAS_DN	264	-0.333144	-1.15332	0.123418	1	1	1434	tags=12%, list=12%, signal=13%
329	VECCHI_GASTRIC_CANCER_EARLY_DN	124	-0.363435	-1.15267	0.175523	1	1	1324	tags=19%, list=11%, signal=21%
330	KONDO_PROSTATE_CANCER_WITH_H3K27ME3	25	-0.473773	-1.15106	0.280961	1	1	637	tags=28%, list=5%, signal=30%
331	BIOCARTA_MPR_PATHWAY	28	-0.455127	-1.15098	0.256506	1	1	1200	tags=18%, list=10%, signal=20%
332	LANDIS_ERBB2_BREAST_TUMORS_65_DN	28	-0.45594	-1.14978	0.272727	1	1	2733	tags=29%, list=23%, signal=37%
333	CHICAS_RB1_TARGETS_GROWING	190	-0.344501	-1.1493	0.151858	1	1	2233	tags=26%, list=19%, signal=32%
334	YU_BAP1_TARGETS	24	-0.47394	-1.14862	0.267361	1	1	2345	tags=46%, list=19%, signal=57%
335	PLASARI_TGFB1_SIGNALING_VIA_NFIC_10HR_DN	15	-0.530619	-1.14802	0.303202	1	1	1252	tags=27%, list=10%, signal=30%
336	LEE_LIVER_CANCER_CIPROFIBRATE_DN	22	-0.480971	-1.14713	0.281356	1	1	1807	tags=32%, list=15%, signal=37%
337	RASHI_RESPONSE_TO_IONIZING_RADIATION_1	34	-0.442113	-1.14686	0.276481	1	1	1571	tags=21%, list=13%, signal=24%
338	SEITZ_NEOPLASTIC_TRANSFORMATION_BY_8P_DELETION_DN	20	-0.485573	-1.14685	0.270945	1	1	2341	tags=30%, list=19%, signal=37%
339	SU_PANCREAS	25	-0.466503	-1.14615	0.27307	1	1	1671	tags=28%, list=14%, signal=32%
340	HOWLIN_CITED1_TARGETS_1_UP	23	-0.475742	-1.14596	0.274021	1	1	466	tags=9%, list=4%, signal=9%
341	REACTOME_GROWTH_HORMONE_RECEPTOR_SIGNALING	15	-0.520703	-1.14586	0.305861	1	1	1250	tags=20%, list=10%, signal=22%
342	WINTER_HYPOXIA_DN	29	-0.456594	-1.14485	0.272031	1	1	2586	tags=28%, list=22%, signal=35%
343	REACTOME_REGULATION_OF_INSULIN_SECRETION	51	-0.405919	-1.1446	0.252205	1	1	641	tags=8%, list=5%, signal=8%
344	SCHRAETS_MLL_TARGETS_DN	19	-0.495905	-1.14434	0.302536	1	1	1276	tags=26%, list=11%, signal=29%
345	LANDIS_ERBB2_BREAST_PRENEOPLASTIC_DN	45	-0.419664	-1.14395	0.26	1	1	2872	tags=36%, list=24%, signal=47%
346	REACTOME_INFLUENZA_LIFE_CYCLE	131	-0.353005	-1.14351	0.1824	1	1	4572	tags=49%, list=38%, signal=78%
347	AMIT_SERUM_RESPONSE_40_MCF10A	24	-0.469822	-1.14176	0.273535	1	1	111	tags=8%, list=1%, signal=8%
348	PID_THROMBIN_PAR1_PATHWAY	31	-0.44977	-1.14011	0.283688	1	1	14	tags=3%, list=0%, signal=3%
349	REACTOME_REGULATION_OF_MITOTIC_CELL_CYCLE	74	-0.389431	-1.13997	0.225589	1	1	2762	tags=23%, list=23%, signal=30%
350	VECCHI_GASTRIC_CANCER_EARLY_UP	348	-0.320788	-1.13889	0.129518	1	1	1972	tags=20%, list=16%, signal=23%
351	KEGG_ABC_TRANSPORTERS	25	-0.472087	-1.1382	0.277778	1	1	551	tags=20%, list=5%, signal=21%
352	MIKKELSEN_IPS_WITH_HCP_H3K27ME3	19	-0.496449	-1.13758	0.312727	1	1	658	tags=32%, list=5%, signal=33%
353	PURBEY_TARGETS_OF_CTBP1_AND_SATB1_UP	67	-0.391	-1.13681	0.239933	1	1	2964	tags=27%, list=25%, signal=35%
354	REACTOME_ARMS_MEDIATED_ACTIVATION	15	-0.510564	-1.13505	0.315884	1	1	3175	tags=40%, list=26%, signal=54%
355	BOYLAN_MULTIPLE_MYELOMA_C_D_DN	133	-0.351887	-1.1341	0.201278	1	1	1441	tags=17%, list=12%, signal=19%
356	WONG_EMBRYONIC_STEM_CELL_CORE	321	-0.320183	-1.13239	0.149408	1	1	3265	tags=28%, list=27%, signal=37%
357	WILLIAMS_ESR1_TARGETS_UP	16	-0.506067	-1.13235	0.291667	1	1	1145	tags=25%, list=10%, signal=28%
358	BIOCARTA_IL2RB_PATHWAY	28	-0.446479	-1.12808	0.296703	1	1	1839	tags=21%, list=15%, signal=25%
359	ZAMORA_NOS2_TARGETS_UP	64	-0.387479	-1.12781	0.263066	1	1	3945	tags=39%, list=33%, signal=58%
360	EPPERT_PROGENITOR	121	-0.357061	-1.12621	0.226073	1	1	3146	tags=24%, list=26%, signal=32%
361	PID_IL2_STAT5_PATHWAY	18	-0.489923	-1.12612	0.320354	1	1	1839	tags=22%, list=15%, signal=26%
362	KYNG_RESPONSE_TO_H2O2	63	-0.389831	-1.12587	0.245734	1	1	1128	tags=6%, list=9%, signal=7%
363	WU_APOPTOSIS_BY_CDKN1A_VIA_TP53	52	-0.398385	-1.12519	0.289931	1	1	2386	tags=33%, list=20%, signal=41%
364	REACTOME_SYNTHESIS_OF_PIPS_AT_THE_GOLGI_MEMBRANE	15	-0.515607	-1.12451	0.334483	1	1	2705	tags=33%, list=22%, signal=43%
365	KEGG_BIOSYNTHESIS_OF_UNSATURATED_FATTY_ACIDS	19	-0.481425	-1.12404	0.312069	1	1	4452	tags=53%, list=37%, signal=83%
366	REACTOME_DNA_STRAND_ELONGATION	30	-0.437417	-1.12296	0.300353	1	1	1546	tags=30%, list=13%, signal=34%
367	LANDIS_ERBB2_BREAST_TUMORS_324_UP	113	-0.355574	-1.12241	0.21489	1	1	1663	tags=13%, list=14%, signal=15%
368	NAGASHIMA_NRG1_SIGNALING_UP	140	-0.344898	-1.11811	0.217886	1	1	2039	tags=19%, list=17%, signal=23%
369	ALCALAY_AML_BY_NPM1_LOCALIZATION_UP	106	-0.356609	-1.11767	0.251812	1	1	713	tags=10%, list=6%, signal=11%
370	HONRADO_BREAST_CANCER_BRCA1_VS_BRCA2	15	-0.501131	-1.11453	0.341593	1	1	1876	tags=33%, list=16%, signal=39%
371	REACTOME_DEPOSITION_OF_NEW_CENPA_CONTAINING_NUCLEOSOMES_AT_THE_CENTROMERE	37	-0.418028	-1.11452	0.300178	1	1	2235	tags=35%, list=19%, signal=43%
372	SIG_REGULATION_OF_THE_ACTIN_CYTOSKELETON_BY_RHO_GTPASES	26	-0.445742	-1.11378	0.292808	1	1	1063	tags=12%, list=9%, signal=13%
373	GARCIA_TARGETS_OF_FLI1_AND_DAX1_DN	144	-0.341895	-1.11257	0.226974	1	1	2921	tags=27%, list=24%, signal=35%
374	MUELLER_PLURINET	254	-0.321458	-1.11248	0.179567	1	1	2397	tags=21%, list=20%, signal=26%
375	YAGI_AML_SURVIVAL	105	-0.355483	-1.11131	0.259567	1	1	1678	tags=17%, list=14%, signal=20%
376	WHITFIELD_CELL_CYCLE_G2_M	192	-0.334553	-1.11008	0.205546	1	1	1588	tags=15%, list=13%, signal=17%
377	ROVERSI_GLIOMA_COPY_NUMBER_DN	32	-0.434536	-1.10886	0.31338	1	1	1766	tags=16%, list=15%, signal=18%
378	KIM_GASTRIC_CANCER_CHEMOSENSITIVITY	67	-0.377337	-1.10862	0.297391	1	1	2409	tags=27%, list=20%, signal=33%
379	JAATINEN_HEMATOPOIETIC_STEM_CELL_UP	229	-0.32884	-1.1086	0.213355	1	1	2674	tags=25%, list=22%, signal=31%
380	HEIDENBLAD_AMPLICON_8Q24_UP	34	-0.428132	-1.10819	0.293694	1	1	1612	tags=18%, list=13%, signal=20%
381	HERNANDEZ_MITOTIC_ARREST_BY_DOCETAXEL_1_DN	30	-0.433807	-1.10729	0.322284	1	1	784	tags=17%, list=7%, signal=18%
382	TAVOR_CEBPA_TARGETS_DN	25	-0.452282	-1.10652	0.301852	1	1	294	tags=8%, list=2%, signal=8%
383	PID_S1P_META_PATHWAY	17	-0.477533	-1.10646	0.321818	1	1	607	tags=12%, list=5%, signal=12%
384	GAZDA_DIAMOND_BLACKFAN_ANEMIA_PROGENITOR_DN	60	-0.389551	-1.10553	0.285211	1	1	3264	tags=28%, list=27%, signal=39%
385	VANHARANTA_UTERINE_FIBROID_DN	50	-0.39668	-1.10341	0.283451	1	1	2301	tags=28%, list=19%, signal=34%
386	NAKAYAMA_SOFT_TISSUE_TUMORS_PCA2_UP	55	-0.396061	-1.10293	0.326923	1	1	1876	tags=35%, list=16%, signal=41%
387	LU_IL4_SIGNALING	60	-0.381679	-1.10262	0.269504	1	1	1014	tags=10%, list=8%, signal=11%
388	PAPASPYRIDONOS_UNSTABLE_ATEROSCLEROTIC_PLAQUE_DN	29	-0.441592	-1.1017	0.314387	1	1	533	tags=10%, list=4%, signal=11%
389	PEDERSEN_METASTASIS_BY_ERBB2_ISOFORM_1	31	-0.423062	-1.10069	0.320215	1	1	1695	tags=23%, list=14%, signal=26%
390	REACTOME_G1_S_TRANSITION	105	-0.354944	-1.10019	0.265	1	1	2545	tags=23%, list=21%, signal=29%
391	XU_HGF_SIGNALING_NOT_VIA_AKT1_48HR_DN	17	-0.484704	-1.09816	0.339192	1	1	2053	tags=41%, list=17%, signal=50%
392	MULLIGHAN_NPM1_SIGNATURE_3_UP	251	-0.315964	-1.09746	0.195719	1	1	2332	tags=18%, list=19%, signal=21%
393	QI_PLASMACYTOMA_DN	74	-0.367169	-1.09626	0.282272	1	1	1845	tags=19%, list=15%, signal=22%
394	REACTOME_GASTRIN_CREB_SIGNALLING_PATHWAY_VIA_PKC_AND_MAPK	81	-0.364057	-1.09215	0.280467	1	1	1581	tags=16%, list=13%, signal=18%
395	REACTOME_MEMBRANE_TRAFFICKING	103	-0.35246	-1.09203	0.272277	1	1	3623	tags=28%, list=30%, signal=40%
396	NIKOLSKY_BREAST_CANCER_8Q23_Q24_AMPLICON	99	-0.356184	-1.09135	0.274194	1	1	1066	tags=14%, list=9%, signal=15%
397	MEINHOLD_OVARIAN_CANCER_LOW_GRADE_DN	20	-0.47521	-1.08975	0.342908	1	1	1604	tags=20%, list=13%, signal=23%
398	ZHANG_TLX_TARGETS_60HR_DN	257	-0.316824	-1.08964	0.229299	1	1	3058	tags=29%, list=25%, signal=38%
399	LIANG_HEMATOPOIESIS_STEM_CELL_NUMBER_SMALL_VS_HUGE_UP	30	-0.430759	-1.08907	0.331658	1	1	1019	tags=13%, list=8%, signal=15%
400	DARWICHE_SQUAMOUS_CELL_CARCINOMA_DN	112	-0.346205	-1.08907	0.275168	1	1	1200	tags=12%, list=10%, signal=13%
401	WAKABAYASHI_ADIPOGENESIS_PPARG_RXRA_BOUND_WITH_H4K20ME1_MARK	131	-0.343129	-1.08903	0.284053	1	1	2768	tags=26%, list=23%, signal=33%
402	LEE_LIVER_CANCER_SURVIVAL_DN	161	-0.331155	-1.089	0.257048	1	1	2262	tags=14%, list=19%, signal=17%
403	DING_LUNG_CANCER_EXPRESSION_BY_COPY_NUMBER	96	-0.352529	-1.08801	0.294215	1	1	3526	tags=30%, list=29%, signal=42%
404	JEPSEN_SMRT_TARGETS	25	-0.442395	-1.08782	0.361111	1	1	465	tags=12%, list=4%, signal=12%
405	PID_ERA_GENOMIC_PATHWAY	51	-0.390968	-1.08556	0.322523	1	1	2352	tags=22%, list=20%, signal=27%
406	JIANG_TIP30_TARGETS_UP	39	-0.401491	-1.08545	0.327928	1	1	1725	tags=21%, list=14%, signal=24%
407	OUYANG_PROSTATE_CANCER_PROGRESSION_UP	15	-0.485244	-1.08529	0.35009	1	1	1345	tags=20%, list=11%, signal=22%
408	JAEGER_METASTASIS_DN	101	-0.350927	-1.08488	0.293532	1	1	651	tags=13%, list=5%, signal=13%
409	HALMOS_CEBPA_TARGETS_DN	28	-0.439583	-1.08387	0.34103	1	1	862	tags=14%, list=7%, signal=15%
410	REACTOME_PLATELET_HOMEOSTASIS	34	-0.421743	-1.08376	0.338028	1	1	397	tags=9%, list=3%, signal=9%
411	DACOSTA_ERCC3_ALLELE_XPCS_VS_TTD_DN	25	-0.447295	-1.08337	0.342657	1	1	1915	tags=40%, list=16%, signal=47%
412	REACTOME_NEF_MEDIATES_DOWN_MODULATION_OF_CELL_SURFACE_RECEPTORS_BY_RECRUITING_THEM_TO_CLATHRIN_ADAPTERS	15	-0.491468	-1.08328	0.345178	1	1	4809	tags=60%, list=40%, signal=100%
413	BIOCARTA_EPO_PATHWAY	17	-0.473462	-1.08326	0.349727	1	1	2288	tags=24%, list=19%, signal=29%
414	BURTON_ADIPOGENESIS_6	145	-0.333827	-1.08124	0.270492	1	1	2404	tags=19%, list=20%, signal=23%
415	BOYAULT_LIVER_CANCER_SUBCLASS_G1_UP	95	-0.350453	-1.08087	0.292079	1	1	3006	tags=24%, list=25%, signal=32%
416	ABBUD_LIF_SIGNALING_1_DN	16	-0.490831	-1.08084	0.357782	1	1	1090	tags=13%, list=9%, signal=14%
417	REACTOME_TRIGLYCERIDE_BIOSYNTHESIS	31	-0.420339	-1.08033	0.330357	1	1	3653	tags=45%, list=30%, signal=65%
418	REACTOME_O_LINKED_GLYCOSYLATION_OF_MUCINS	22	-0.439537	-1.08009	0.367383	1	1	1773	tags=23%, list=15%, signal=27%
419	FOURNIER_ACINAR_DEVELOPMENT_LATE_2	269	-0.310407	-1.07886	0.254962	1	1	2373	tags=21%, list=20%, signal=26%
420	REACTOME_GRB2_EVENTS_IN_ERBB2_SIGNALING	17	-0.480755	-1.07801	0.369287	1	1	1581	tags=29%, list=13%, signal=34%
421	ALCALAY_AML_BY_NPM1_LOCALIZATION_DN	134	-0.33315	-1.07771	0.279534	1	1	2695	tags=34%, list=22%, signal=43%
422	WANG_ESOPHAGUS_CANCER_VS_NORMAL_DN	84	-0.360377	-1.07742	0.328767	1	1	3188	tags=26%, list=27%, signal=35%
423	KLEIN_PRIMARY_EFFUSION_LYMPHOMA_UP	38	-0.405058	-1.07737	0.343003	1	1	1132	tags=8%, list=9%, signal=9%
424	MIKKELSEN_NPC_HCP_WITH_H3K4ME3_AND_H3K27ME3	69	-0.372121	-1.07692	0.344068	1	1	269	tags=10%, list=2%, signal=10%
425	WIERENGA_STAT5A_TARGETS_DN	116	-0.341994	-1.07608	0.307692	1	1	2584	tags=27%, list=21%, signal=34%
426	BEGUM_TARGETS_OF_PAX3_FOXO1_FUSION_DN	31	-0.414853	-1.07589	0.359431	1	1	1312	tags=23%, list=11%, signal=25%
427	LIAN_LIPA_TARGETS_6M	23	-0.455015	-1.07482	0.382562	1	1	434	tags=13%, list=4%, signal=14%
428	REACTOME_LYSOSOME_VESICLE_BIOGENESIS	20	-0.459607	-1.07481	0.356089	1	1	917	tags=10%, list=8%, signal=11%
429	PLASARI_TGFB1_SIGNALING_VIA_NFIC_1HR_UP	23	-0.445982	-1.07463	0.355963	1	1	471	tags=13%, list=4%, signal=14%
430	BHAT_ESR1_TARGETS_VIA_AKT1_DN	65	-0.369402	-1.07456	0.315789	1	1	1306	tags=17%, list=11%, signal=19%
431	FISCHER_G1_S_CELL_CYCLE	165	-0.324698	-1.074	0.29374	1	1	2085	tags=24%, list=17%, signal=29%
432	FEVR_CTNNB1_TARGETS_DN	472	-0.295352	-1.07361	0.233577	1	1	2369	tags=19%, list=20%, signal=23%
433	KONDO_COLON_CANCER_HCP_WITH_H3K27ME1	15	-0.483553	-1.07321	0.401818	1	1	1683	tags=27%, list=14%, signal=31%
434	LINDGREN_BLADDER_CANCER_CLUSTER_3_UP	284	-0.30784	-1.073	0.280061	1	1	2376	tags=22%, list=20%, signal=27%
435	REACTOME_ASPARAGINE_N_LINKED_GLYCOSYLATION	71	-0.362144	-1.07289	0.337349	1	1	2409	tags=23%, list=20%, signal=28%
436	PENG_GLUCOSE_DEPRIVATION_DN	136	-0.335538	-1.07274	0.27907	1	1	2213	tags=18%, list=18%, signal=22%
437	TAKEDA_TARGETS_OF_NUP98_HOXA9_FUSION_6HR_UP	45	-0.392964	-1.07228	0.353791	1	1	2503	tags=40%, list=21%, signal=50%
438	HILLION_HMGA1B_TARGETS	65	-0.368169	-1.07173	0.323529	1	1	1262	tags=8%, list=10%, signal=9%
439	HUTTMANN_B_CLL_POOR_SURVIVAL_DN	46	-0.398635	-1.07108	0.347518	1	1	1509	tags=17%, list=13%, signal=20%
440	BOYLAN_MULTIPLE_MYELOMA_PCA1_UP	46	-0.3923	-1.071	0.35614	1	1	1014	tags=17%, list=8%, signal=19%
441	FIGUEROA_AML_METHYLATION_CLUSTER_3_UP	111	-0.340447	-1.07069	0.312605	1	1	1744	tags=18%, list=15%, signal=21%
442	REACTOME_EXTENSION_OF_TELOMERES	27	-0.425961	-1.06826	0.383912	1	1	2545	tags=37%, list=21%, signal=47%
443	GRADE_COLON_CANCER_DN	23	-0.441652	-1.06822	0.358834	1	1	3193	tags=52%, list=27%, signal=71%
444	GAUSSMANN_MLL_AF4_FUSION_TARGETS_G_UP	116	-0.338453	-1.06789	0.300501	1	1	2514	tags=24%, list=21%, signal=30%
445	LEE_DIFFERENTIATING_T_LYMPHOCYTE	124	-0.335988	-1.06784	0.306962	1	1	1251	tags=11%, list=10%, signal=12%
446	REACTOME_G_ALPHA1213_SIGNALLING_EVENTS	50	-0.383143	-1.06694	0.34386	1	1	729	tags=8%, list=6%, signal=8%
447	MULLIGHAN_NPM1_MUTATED_SIGNATURE_1_UP	200	-0.316695	-1.06689	0.294893	1	1	2436	tags=20%, list=20%, signal=24%
448	CHIANG_LIVER_CANCER_SUBCLASS_UNANNOTATED_UP	52	-0.381077	-1.06587	0.35274	1	1	2445	tags=27%, list=20%, signal=34%
449	RIZ_ERYTHROID_DIFFERENTIATION_HEMGN	17	-0.4713	-1.06576	0.381125	1	1	1614	tags=29%, list=13%, signal=34%
450	KEGG_DNA_REPLICATION	36	-0.41125	-1.06501	0.360714	1	1	2545	tags=36%, list=21%, signal=46%
451	BURTON_ADIPOGENESIS_10	26	-0.433149	-1.06428	0.373882	1	1	3432	tags=31%, list=29%, signal=43%
452	BIOCARTA_CCR3_PATHWAY	16	-0.489511	-1.06369	0.396797	1	1	2408	tags=25%, list=20%, signal=31%
453	KEGG_N_GLYCAN_BIOSYNTHESIS	42	-0.395066	-1.06206	0.32807	1	1	2409	tags=21%, list=20%, signal=27%
454	SARRIO_EPITHELIAL_MESENCHYMAL_TRANSITION_UP	160	-0.319748	-1.06191	0.305228	1	1	2653	tags=33%, list=22%, signal=42%
455	HADDAD_B_LYMPHOCYTE_PROGENITOR	195	-0.317189	-1.06182	0.308846	1	1	1323	tags=12%, list=11%, signal=14%
456	REACTOME_MITOTIC_G1_G1_S_PHASES	128	-0.328682	-1.06167	0.316667	1	1	2368	tags=21%, list=20%, signal=26%
457	REACTOME_DNA_REPAIR	101	-0.338981	-1.05976	0.344884	1	1	2687	tags=28%, list=22%, signal=35%
458	KEGG_CELL_CYCLE	115	-0.338066	-1.05907	0.360738	1	1	2475	tags=27%, list=21%, signal=34%
459	REACTOME_THE_ROLE_OF_NEF_IN_HIV1_REPLICATION_AND_DISEASE_PATHOGENESIS	19	-0.45857	-1.05894	0.369606	1	1	4809	tags=58%, list=40%, signal=96%
460	STEIN_ESRRA_TARGETS_RESPONSIVE_TO_ESTROGEN_DN	37	-0.398742	-1.05781	0.368782	1	1	3100	tags=38%, list=26%, signal=51%
461	RASHI_RESPONSE_TO_IONIZING_RADIATION_4	49	-0.385109	-1.05706	0.350087	1	1	1473	tags=20%, list=12%, signal=23%
462	REACTOME_CA_DEPENDENT_EVENTS	20	-0.442282	-1.05663	0.388785	1	1	641	tags=10%, list=5%, signal=11%
463	KEGG_VASOPRESSIN_REGULATED_WATER_REABSORPTION	36	-0.405033	-1.05476	0.379549	1	1	815	tags=8%, list=7%, signal=9%
464	ZIRN_TRETINOIN_RESPONSE_WT1_UP	19	-0.451742	-1.05206	0.393617	1	1	1302	tags=21%, list=11%, signal=24%
465	REACTOME_RNA_POL_II_TRANSCRIPTION_PRE_INITIATION_AND_PROMOTER_OPENING	37	-0.396148	-1.0506	0.37604	1	1	19	tags=3%, list=0%, signal=3%
466	KEGG_COMPLEMENT_AND_COAGULATION_CASCADES	21	-0.439861	-1.05006	0.395872	1	1	1158	tags=19%, list=10%, signal=21%
467	WOO_LIVER_CANCER_RECURRENCE_DN	41	-0.393213	-1.0494	0.385609	1	1	1324	tags=22%, list=11%, signal=25%
468	SENGUPTA_NASOPHARYNGEAL_CARCINOMA_DN	125	-0.327968	-1.04891	0.341709	1	1	1523	tags=22%, list=13%, signal=24%
469	REACTOME_ANTIGEN_PROCESSING_UBIQUITINATION_PROTEASOME_DEGRADATION	180	-0.314621	-1.04887	0.345299	1	1	3447	tags=28%, list=29%, signal=38%
470	PID_HEDGEHOG_GLI_PATHWAY	40	-0.391467	-1.04874	0.373665	1	1	14	tags=3%, list=0%, signal=2%
471	CAFFAREL_RESPONSE_TO_THC_DN	28	-0.413613	-1.04684	0.388193	1	1	3146	tags=32%, list=26%, signal=43%
472	SMID_BREAST_CANCER_ERBB2_UP	78	-0.34594	-1.04542	0.356775	1	1	1451	tags=13%, list=12%, signal=14%
473	LIU_PROSTATE_CANCER_UP	65	-0.359304	-1.04451	0.374138	1	1	1518	tags=15%, list=13%, signal=18%
474	LY_AGING_OLD_DN	51	-0.369815	-1.04345	0.38968	1	1	2421	tags=29%, list=20%, signal=37%
475	BIOCARTA_CELLCYCLE_PATHWAY	22	-0.431248	-1.04316	0.408088	1	1	2646	tags=32%, list=22%, signal=41%
476	ONO_FOXP3_TARGETS_DN	21	-0.443673	-1.04229	0.417132	1	1	1418	tags=19%, list=12%, signal=22%
477	REACTOME_ABC_FAMILY_PROTEINS_MEDIATED_TRANSPORT	18	-0.459975	-1.04224	0.400716	1	1	1593	tags=39%, list=13%, signal=45%
478	ULE_SPLICING_VIA_NOVA2	31	-0.404563	-1.04218	0.414634	1	1	1483	tags=19%, list=12%, signal=22%
479	REACTOME_FORMATION_OF_RNA_POL_II_ELONGATION_COMPLEX_	41	-0.39389	-1.04206	0.409009	1	1	19	tags=2%, list=0%, signal=2%
480	ZHENG_IL22_SIGNALING_DN	25	-0.427243	-1.04202	0.395189	1	1	2464	tags=44%, list=20%, signal=55%
481	SMID_BREAST_CANCER_RELAPSE_IN_BRAIN_DN	41	-0.382605	-1.04162	0.399632	1	1	266	tags=5%, list=2%, signal=5%
482	REACTOME_PHOSPHOLIPID_METABOLISM	146	-0.319072	-1.04044	0.353312	1	1	2840	tags=26%, list=24%, signal=34%
483	PID_NFAT_TFPATHWAY	25	-0.428019	-1.03912	0.401109	1	1	1385	tags=16%, list=12%, signal=18%
484	MIKKELSEN_MEF_HCP_WITH_H3_UNMETHYLATED	33	-0.395721	-1.03869	0.394737	1	1	1038	tags=24%, list=9%, signal=26%
485	KEGG_FATTY_ACID_METABOLISM	29	-0.417637	-1.03805	0.428822	1	1	3954	tags=41%, list=33%, signal=61%
486	REACTOME_G1_S_SPECIFIC_TRANSCRIPTION	16	-0.461766	-1.03718	0.422868	1	1	2345	tags=56%, list=19%, signal=70%
487	CREIGHTON_ENDOCRINE_THERAPY_RESISTANCE_2	256	-0.299789	-1.0365	0.357372	1	1	1993	tags=27%, list=17%, signal=32%
488	TOYOTA_TARGETS_OF_MIR34B_AND_MIR34C	386	-0.29143	-1.03642	0.339623	1	1	3004	tags=27%, list=25%, signal=35%
489	TERAO_AOX4_TARGETS_SKIN_DN	18	-0.455235	-1.03599	0.428571	1	1	2114	tags=33%, list=18%, signal=40%
490	CROMER_TUMORIGENESIS_DN	19	-0.44353	-1.03592	0.413043	1	1	2180	tags=37%, list=18%, signal=45%
491	SHETH_LIVER_CANCER_VS_TXNIP_LOSS_PAM1	169	-0.313593	-1.0357	0.38522	1	1	1988	tags=17%, list=17%, signal=20%
492	CORRE_MULTIPLE_MYELOMA_DN	31	-0.4101	-1.03557	0.413479	1	1	1636	tags=19%, list=14%, signal=22%
493	BIOCARTA_RACCYCD_PATHWAY	26	-0.420403	-1.03555	0.388788	1	1	1839	tags=19%, list=15%, signal=23%
494	ZHANG_TLX_TARGETS_DN	85	-0.344478	-1.03531	0.390879	1	1	3666	tags=41%, list=30%, signal=59%
495	GUTIERREZ_CHRONIC_LYMPHOCYTIC_LEUKEMIA_DN	38	-0.390381	-1.03509	0.402878	1	1	1671	tags=18%, list=14%, signal=21%
496	RAMASWAMY_METASTASIS_UP	60	-0.362769	-1.03374	0.395431	1	1	1876	tags=17%, list=16%, signal=20%
497	PURBEY_TARGETS_OF_CTBP1_NOT_SATB1_DN	289	-0.297576	-1.03345	0.368499	1	1	2664	tags=21%, list=22%, signal=26%
498	YIH_RESPONSE_TO_ARSENITE_C2	16	-0.462849	-1.033	0.418018	1	1	1149	tags=13%, list=10%, signal=14%
499	HELLER_SILENCED_BY_METHYLATION_DN	74	-0.34683	-1.03273	0.386935	1	1	1547	tags=16%, list=13%, signal=18%
500	REACTOME_CTNNB1_PHOSPHORYLATION_CASCADE	15	-0.473728	-1.03257	0.422018	1	1	2462	tags=27%, list=20%, signal=33%
501	PID_AURORA_A_PATHWAY	30	-0.407161	-1.03128	0.421986	1	1	2053	tags=23%, list=17%, signal=28%
502	PID_PI3K_PLC_TRK_PATHWAY	30	-0.415902	-1.03118	0.421053	1	1	24	tags=3%, list=0%, signal=3%
503	MIKKELSEN_NPC_HCP_WITH_H3K27ME3	58	-0.361518	-1.03098	0.410526	1	1	2143	tags=36%, list=18%, signal=44%
504	AFFAR_YY1_TARGETS_DN	149	-0.313755	-1.0308	0.375626	1	1	2546	tags=30%, list=21%, signal=38%
505	BIOCARTA_VIP_PATHWAY	21	-0.439054	-1.03054	0.431694	1	1	1463	tags=19%, list=12%, signal=22%
506	PUJANA_BRCA2_PCC_NETWORK	386	-0.290531	-1.0304	0.375189	1	1	2306	tags=21%, list=19%, signal=25%
507	FERRANDO_HOX11_NEIGHBORS	16	-0.464771	-1.0302	0.428037	1	1	1741	tags=31%, list=14%, signal=36%
508	BROWNE_HCMV_INFECTION_30MIN_UP	24	-0.432761	-1.03	0.435572	1	1	1571	tags=21%, list=13%, signal=24%
509	WAKASUGI_HAVE_ZNF143_BINDING_SITES	54	-0.366202	-1.02994	0.404437	1	1	2687	tags=31%, list=22%, signal=40%
510	HU_GENOTOXIN_ACTION_DIRECT_VS_INDIRECT_24HR	49	-0.376495	-1.02987	0.397906	1	1	1186	tags=8%, list=10%, signal=9%
511	ZHANG_TLX_TARGETS_36HR_DN	178	-0.311179	-1.02985	0.378378	1	1	2603	tags=20%, list=22%, signal=25%
512	TAKAO_RESPONSE_TO_UVB_RADIATION_UP	77	-0.343841	-1.02976	0.394834	1	1	3	tags=1%, list=0%, signal=1%
513	RICKMAN_METASTASIS_UP	289	-0.297423	-1.02774	0.37224	1	1	1477	tags=12%, list=12%, signal=14%
514	BIOCARTA_G2_PATHWAY	23	-0.427828	-1.02648	0.414722	1	1	2345	tags=30%, list=19%, signal=38%
515	CHIANG_LIVER_CANCER_SUBCLASS_PROLIFERATION_DN	67	-0.352229	-1.02639	0.395722	1	1	1407	tags=21%, list=12%, signal=24%
516	REACTOME_PROLONGED_ERK_ACTIVATION_EVENTS	17	-0.453934	-1.02618	0.427289	1	1	3175	tags=35%, list=26%, signal=48%
517	AMIT_EGF_RESPONSE_40_MCF10A	18	-0.444838	-1.02583	0.426987	1	1	1682	tags=28%, list=14%, signal=32%
518	MEISSNER_NPC_HCP_WITH_H3K27ME3	18	-0.442155	-1.02457	0.441341	1	1	2043	tags=44%, list=17%, signal=53%
519	GOTZMANN_EPITHELIAL_TO_MESENCHYMAL_TRANSITION_UP	60	-0.359923	-1.02445	0.405644	1	1	1550	tags=17%, list=13%, signal=19%
520	REACTOME_INTEGRATION_OF_ENERGY_METABOLISM	70	-0.356639	-1.02434	0.416376	1	1	2832	tags=21%, list=24%, signal=28%
521	LEIN_PONS_MARKERS	49	-0.371008	-1.02428	0.409722	1	1	1690	tags=20%, list=14%, signal=24%
522	ZHAN_MULTIPLE_MYELOMA_SUBGROUPS	30	-0.405017	-1.02405	0.432574	1	1	4765	tags=53%, list=40%, signal=88%
523	KEGG_HYPERTROPHIC_CARDIOMYOPATHY_HCM	37	-0.390104	-1.02369	0.426025	1	1	1590	tags=14%, list=13%, signal=16%
524	MARTORIATI_MDM4_TARGETS_FETAL_LIVER_UP	178	-0.308396	-1.02295	0.385621	1	1	1758	tags=15%, list=15%, signal=18%
525	MAGRANGEAS_MULTIPLE_MYELOMA_IGLL_VS_IGLK_DN	18	-0.443541	-1.02233	0.424242	1	1	1967	tags=22%, list=16%, signal=27%
526	NIKOLSKY_BREAST_CANCER_19Q13.1_AMPLICON	16	-0.455139	-1.02204	0.441652	1	1	1006	tags=25%, list=8%, signal=27%
527	CHOW_RASSF1_TARGETS_UP	27	-0.407898	-1.02149	0.442593	1	1	4527	tags=56%, list=38%, signal=89%
528	SWEET_KRAS_TARGETS_DN	46	-0.373888	-1.02138	0.418848	1	1	2330	tags=24%, list=19%, signal=30%
529	ZHAN_MULTIPLE_MYELOMA_CD1_AND_CD2_UP	68	-0.347904	-1.02047	0.422939	1	1	1981	tags=19%, list=16%, signal=23%
530	WU_SILENCED_BY_METHYLATION_IN_BLADDER_CANCER	21	-0.43017	-1.0191	0.426945	1	1	269	tags=10%, list=2%, signal=10%
531	ZHANG_BREAST_CANCER_PROGENITORS_UP	377	-0.285986	-1.01619	0.396171	1	1	2992	tags=27%, list=25%, signal=34%
532	XU_GH1_AUTOCRINE_TARGETS_UP	152	-0.316832	-1.01585	0.398671	1	1	1711	tags=14%, list=14%, signal=16%
533	KEGG_NEUROACTIVE_LIGAND_RECEPTOR_INTERACTION	41	-0.383304	-1.01546	0.426288	1	1	1413	tags=29%, list=12%, signal=33%
534	MEISSNER_ES_ICP_WITH_H3K4ME3	20	-0.439359	-1.01493	0.441818	1	1	1271	tags=15%, list=11%, signal=17%
535	REACTOME_LIPID_DIGESTION_MOBILIZATION_AND_TRANSPORT	23	-0.423714	-1.01438	0.422609	1	1	668	tags=13%, list=6%, signal=14%
536	DAIRKEE_CANCER_PRONE_RESPONSE_E2	16	-0.450926	-1.01371	0.446069	1	1	795	tags=13%, list=7%, signal=13%
537	MARIADASON_REGULATED_BY_HISTONE_ACETYLATION_UP	63	-0.352288	-1.01298	0.4363	1	1	1781	tags=16%, list=15%, signal=19%
538	MASSARWEH_RESPONSE_TO_ESTRADIOL	38	-0.38015	-1.01256	0.446237	1	1	1514	tags=21%, list=13%, signal=24%
539	LEE_LIVER_CANCER_CIPROFIBRATE_UP	35	-0.384469	-1.01146	0.412297	1	1	2920	tags=34%, list=24%, signal=45%
540	MODY_HIPPOCAMPUS_PRENATAL	39	-0.382785	-1.01124	0.442539	1	1	4451	tags=56%, list=37%, signal=89%
541	SMID_BREAST_CANCER_LUMINAL_B_UP	75	-0.343883	-1.01123	0.421517	1	1	1616	tags=24%, list=13%, signal=28%
542	DAVICIONI_RHABDOMYOSARCOMA_PAX_FOXO1_FUSION_UP	43	-0.369827	-1.01086	0.428571	1	1	593	tags=14%, list=5%, signal=15%
543	PID_AR_TF_PATHWAY	40	-0.37206	-1.01085	0.449458	1	1	1343	tags=8%, list=11%, signal=8%
544	PID_IL8_CXCR2_PATHWAY	24	-0.414379	-1.01067	0.450835	1	1	14	tags=4%, list=0%, signal=4%
545	ZHOU_INFLAMMATORY_RESPONSE_LIVE_DN	275	-0.287317	-1.00907	0.408654	1	1	1352	tags=13%, list=11%, signal=14%
546	BIOCARTA_CXCR4_PATHWAY	20	-0.441017	-1.00836	0.465116	1	1	1839	tags=20%, list=15%, signal=24%
547	PID_IL8_CXCR1_PATHWAY	20	-0.42808	-1.00828	0.444241	1	1	14	tags=5%, list=0%, signal=5%
548	FIGUEROA_AML_METHYLATION_CLUSTER_4_UP	76	-0.337371	-1.0081	0.45409	1	1	1734	tags=20%, list=14%, signal=23%
549	TENEDINI_MEGAKARYOCYTE_MARKERS	51	-0.357221	-1.00808	0.430631	1	1	2000	tags=22%, list=17%, signal=26%
550	REACTOME_EFFECTS_OF_PIP2_HYDROLYSIS	15	-0.452982	-1.00797	0.442804	1	1	2192	tags=20%, list=18%, signal=24%
551	KEGG_TGF_BETA_SIGNALING_PATHWAY	55	-0.352195	-1.00713	0.422807	1	1	1263	tags=11%, list=11%, signal=12%
552	SMID_BREAST_CANCER_BASAL_DN	374	-0.28156	-1.0054	0.396657	1	1	1904	tags=19%, list=16%, signal=22%
553	PID_SYNDECAN_4_PATHWAY	22	-0.41395	-1.00394	0.452727	1	1	108	tags=5%, list=1%, signal=5%
554	BOYAULT_LIVER_CANCER_SUBCLASS_G123_UP	43	-0.367709	-1.00291	0.454545	1	1	1936	tags=19%, list=16%, signal=22%
555	KAYO_CALORIE_RESTRICTION_MUSCLE_UP	62	-0.347152	-1.00256	0.451049	1	1	2569	tags=23%, list=21%, signal=29%
556	LEE_LIVER_CANCER_MYC_E2F1_DN	26	-0.402205	-1.00174	0.447876	1	1	2733	tags=35%, list=23%, signal=45%
557	GOLDRATH_ANTIGEN_RESPONSE	276	-0.285856	-1.00099	0.446319	1	1	2628	tags=24%, list=22%, signal=29%
558	PEREZ_TP63_TARGETS	183	-0.303908	-1.00033	0.452496	1	1	1893	tags=23%, list=16%, signal=27%
559	SHIN_B_CELL_LYMPHOMA_CLUSTER_7	22	-0.427881	-0.999743	0.462214	1	1	2171	tags=23%, list=18%, signal=28%
560	KEGG_LYSINE_DEGRADATION	40	-0.373976	-0.99865	0.460457	1	1	3079	tags=30%, list=26%, signal=40%
561	ST_DIFFERENTIATION_PATHWAY_IN_PC12_CELLS	33	-0.382861	-0.997961	0.458867	1	1	24	tags=3%, list=0%, signal=3%
562	TIEN_INTESTINE_PROBIOTICS_2HR_UP	25	-0.41016	-0.997937	0.471264	1	1	4123	tags=48%, list=34%, signal=73%
563	SMID_BREAST_CANCER_LUMINAL_A_DN	16	-0.448843	-0.997591	0.489051	1	1	1668	tags=38%, list=14%, signal=43%
564	LE_EGR2_TARGETS_DN	73	-0.34123	-0.997212	0.450085	1	1	634	tags=8%, list=5%, signal=9%
565	BIOCARTA_MAL_PATHWAY	16	-0.444564	-0.996966	0.481034	1	1	1561	tags=19%, list=13%, signal=22%
566	EPPERT_HSC_R	89	-0.330609	-0.996192	0.453469	1	1	2531	tags=22%, list=21%, signal=28%
567	JACKSON_DNMT1_TARGETS_DN	15	-0.45056	-0.995851	0.47193	1	1	2437	tags=33%, list=20%, signal=42%
568	PID_EPO_PATHWAY	29	-0.399163	-0.993838	0.464088	1	1	3277	tags=34%, list=27%, signal=47%
569	HEIDENBLAD_AMPLICON_12P11_12_UP	26	-0.396922	-0.993223	0.471136	1	1	1843	tags=15%, list=15%, signal=18%
570	REACTOME_RESOLUTION_OF_AP_SITES_VIA_THE_MULTIPLE_NUCLEOTIDE_PATCH_REPLACEMENT_PATHWAY	16	-0.453189	-0.991217	0.473592	1	1	2501	tags=31%, list=21%, signal=39%
571	REACTOME_TRANSMEMBRANE_TRANSPORT_OF_SMALL_MOLECULES	197	-0.293526	-0.990844	0.458671	1	1	1182	tags=12%, list=10%, signal=13%
572	SAKAI_TUMOR_INFILTRATING_MONOCYTES_UP	21	-0.412325	-0.990204	0.499065	1	1	1390	tags=24%, list=12%, signal=27%
573	ROME_INSULIN_TARGETS_IN_MUSCLE_DN	117	-0.312106	-0.989853	0.474227	1	1	1743	tags=20%, list=14%, signal=23%
574	JAEGER_METASTASIS_UP	31	-0.394558	-0.989659	0.475655	1	1	3371	tags=42%, list=28%, signal=58%
575	TURASHVILI_BREAST_DUCTAL_CARCINOMA_VS_LOBULAR_NORMAL_UP	62	-0.343157	-0.98938	0.481013	1	1	2338	tags=32%, list=19%, signal=40%
576	LEIN_LOCALIZED_TO_PROXIMAL_DENDRITES	21	-0.417038	-0.988548	0.469203	1	1	44	tags=5%, list=0%, signal=5%
577	ZHAN_MULTIPLE_MYELOMA_MS_DN	37	-0.373965	-0.988272	0.490501	1	1	3754	tags=43%, list=31%, signal=63%
578	ONDER_CDH1_TARGETS_3_UP	16	-0.444802	-0.987824	0.501969	1	1	1389	tags=25%, list=12%, signal=28%
579	MULLIGHAN_NPM1_MUTATED_SIGNATURE_2_UP	112	-0.313669	-0.987656	0.463455	1	1	2332	tags=18%, list=19%, signal=22%
580	HEDENFALK_BREAST_CANCER_BRCA1_VS_BRCA2	151	-0.300369	-0.983969	0.498371	1	1	2875	tags=20%, list=24%, signal=26%
581	HESS_TARGETS_OF_HOXA9_AND_MEIS1_UP	58	-0.341127	-0.983917	0.478022	1	1	1702	tags=17%, list=14%, signal=20%
582	CAIRO_PML_TARGETS_BOUND_BY_MYC_UP	23	-0.4102	-0.983587	0.47027	1	1	4718	tags=61%, list=39%, signal=100%
583	CHESLER_BRAIN_HIGHEST_GENETIC_VARIANCE	29	-0.389534	-0.982956	0.479789	1	1	2272	tags=28%, list=19%, signal=34%
584	HOFFMANN_LARGE_TO_SMALL_PRE_BII_LYMPHOCYTE_DN	48	-0.357831	-0.982699	0.473978	1	1	487	tags=10%, list=4%, signal=11%
585	STREICHER_LSM1_TARGETS_UP	37	-0.372825	-0.982619	0.486289	1	1	108	tags=5%, list=1%, signal=5%
586	DEURIG_T_CELL_PROLYMPHOCYTIC_LEUKEMIA_UP	264	-0.282766	-0.982204	0.482655	1	1	1650	tags=16%, list=14%, signal=18%
587	KEGG_PRION_DISEASES	22	-0.411118	-0.981662	0.468917	1	1	24	tags=5%, list=0%, signal=5%
588	PID_RB_1PATHWAY	54	-0.348204	-0.981481	0.495575	1	1	1785	tags=15%, list=15%, signal=17%
589	REACTOME_NEURONAL_SYSTEM	90	-0.325261	-0.981174	0.472949	1	1	1390	tags=11%, list=12%, signal=12%
590	BOYLAN_MULTIPLE_MYELOMA_C_UP	33	-0.382131	-0.980246	0.500931	1	1	2393	tags=21%, list=20%, signal=26%
591	CHIARETTI_ACUTE_LYMPHOBLASTIC_LEUKEMIA_ZAP70	49	-0.350369	-0.979944	0.484211	1	1	1256	tags=14%, list=10%, signal=16%
592	BENPORATH_ES_2	24	-0.411414	-0.979916	0.48423	1	1	3666	tags=42%, list=30%, signal=60%
593	MANALO_HYPOXIA_DN	274	-0.280493	-0.979737	0.508475	1	1	2459	tags=22%, list=20%, signal=26%
594	KEGG_PHOSPHATIDYLINOSITOL_SIGNALING_SYSTEM	59	-0.345607	-0.979692	0.49661	1	1	136	tags=3%, list=1%, signal=3%
595	GARGALOVIC_RESPONSE_TO_OXIDIZED_PHOSPHOLIPIDS_GREEN_UP	21	-0.418551	-0.978361	0.481283	1	1	3702	tags=57%, list=31%, signal=82%
596	REACTOME_METABOLISM_OF_MRNA	204	-0.289838	-0.978322	0.491366	1	1	4501	tags=40%, list=37%, signal=63%
597	HENDRICKS_SMARCA4_TARGETS_DN	29	-0.384046	-0.977735	0.482578	1	1	79	tags=7%, list=1%, signal=7%
598	REACTOME_IRON_UPTAKE_AND_TRANSPORT	27	-0.398315	-0.977689	0.48227	1	1	359	tags=7%, list=3%, signal=8%
599	BIOCARTA_NO1_PATHWAY	19	-0.434906	-0.977449	0.506375	1	1	2168	tags=21%, list=18%, signal=26%
600	NIKOLSKY_BREAST_CANCER_17Q21_Q25_AMPLICON	230	-0.287575	-0.97634	0.513975	1	1	1925	tags=13%, list=16%, signal=16%
601	CHIARETTI_T_ALL_REFRACTORY_TO_THERAPY	21	-0.413465	-0.976186	0.515596	1	1	2272	tags=33%, list=19%, signal=41%
602	GAL_LEUKEMIC_STEM_CELL_DN	130	-0.303976	-0.974281	0.503205	1	1	1997	tags=28%, list=17%, signal=33%
603	KEGG_ARGININE_AND_PROLINE_METABOLISM	35	-0.378969	-0.973995	0.510018	1	1	2903	tags=40%, list=24%, signal=53%
604	PENG_GLUTAMINE_DEPRIVATION_UP	33	-0.379078	-0.973743	0.486438	1	1	3072	tags=33%, list=26%, signal=45%
605	MATSUDA_NATURAL_KILLER_DIFFERENTIATION	328	-0.276277	-0.973727	0.549467	1	1	1770	tags=15%, list=15%, signal=17%
606	NAKAYAMA_SOFT_TISSUE_TUMORS_PCA2_DN	27	-0.390574	-0.973629	0.500942	1	1	826	tags=22%, list=7%, signal=24%
607	MCCABE_BOUND_BY_HOXC6	245	-0.282397	-0.973163	0.527331	1	1	1674	tags=18%, list=14%, signal=20%
608	COLDREN_GEFITINIB_RESISTANCE_DN	114	-0.311272	-0.973028	0.508532	1	1	1692	tags=21%, list=14%, signal=24%
609	APPEL_IMATINIB_RESPONSE	26	-0.391758	-0.972837	0.491461	1	1	826	tags=12%, list=7%, signal=12%
610	PETRETTO_CARDIAC_HYPERTROPHY	29	-0.382953	-0.971875	0.50722	1	1	823	tags=10%, list=7%, signal=11%
611	EPPERT_CE_HSC_LSC	27	-0.390563	-0.971117	0.484404	1	1	2763	tags=37%, list=23%, signal=48%
612	REACTOME_DAG_AND_IP3_SIGNALING	23	-0.401512	-0.970553	0.521818	1	1	641	tags=9%, list=5%, signal=9%
613	PID_ERBB4_PATHWAY	29	-0.383234	-0.970119	0.522046	1	1	181	tags=7%, list=2%, signal=7%
614	HOEBEKE_LYMPHOID_STEM_CELL_DN	74	-0.325308	-0.969853	0.515789	1	1	1320	tags=9%, list=11%, signal=11%
615	SARTIPY_NORMAL_AT_INSULIN_RESISTANCE_UP	28	-0.389748	-0.969227	0.512774	1	1	968	tags=14%, list=8%, signal=16%
616	LY_AGING_PREMATURE_DN	27	-0.396466	-0.968878	0.507273	1	1	1654	tags=22%, list=14%, signal=26%
617	NIKOLSKY_BREAST_CANCER_8Q12_Q22_AMPLICON	78	-0.323858	-0.968463	0.526587	1	1	2195	tags=27%, list=18%, signal=33%
618	TSENG_IRS1_TARGETS_UP	83	-0.317605	-0.968213	0.511706	1	1	2058	tags=17%, list=17%, signal=20%
619	REACTOME_RNA_POL_I_RNA_POL_III_AND_MITOCHONDRIAL_TRANSCRIPTION	78	-0.327733	-0.968177	0.51405	1	1	1586	tags=13%, list=13%, signal=15%
620	AKL_HTLV1_INFECTION_UP	24	-0.390332	-0.967705	0.499076	1	1	542	tags=8%, list=5%, signal=9%
621	HUMMEL_BURKITTS_LYMPHOMA_UP	30	-0.384102	-0.966995	0.512998	1	1	1365	tags=20%, list=11%, signal=23%
622	REACTOME_METABOLISM_OF_PROTEINS	364	-0.271532	-0.96679	0.554869	1	1	2409	tags=15%, list=20%, signal=18%
623	LINDGREN_BLADDER_CANCER_CLUSTER_1_DN	296	-0.275707	-0.966637	0.570048	1	1	2383	tags=25%, list=20%, signal=30%
624	KENNY_CTNNB1_TARGETS_DN	41	-0.36098	-0.965448	0.518315	1	1	966	tags=5%, list=8%, signal=5%
625	DACOSTA_UV_RESPONSE_VIA_ERCC3_TTD_UP	60	-0.338515	-0.964902	0.523888	1	1	753	tags=8%, list=6%, signal=9%
626	MIKKELSEN_MCV6_HCP_WITH_H3K27ME3	83	-0.322398	-0.964255	0.533773	1	1	1389	tags=18%, list=12%, signal=20%
627	HOLLEMAN_ASPARAGINASE_RESISTANCE_B_ALL_UP	24	-0.40068	-0.964243	0.519573	1	1	3411	tags=38%, list=28%, signal=52%
628	CHARAFE_BREAST_CANCER_LUMINAL_VS_MESENCHYMAL_UP	271	-0.27835	-0.96315	0.566096	1	1	740	tags=8%, list=6%, signal=9%
629	CUI_TCF21_TARGETS_2_UP	286	-0.278002	-0.96305	0.571429	1	1	2106	tags=25%, list=18%, signal=29%
630	VALK_AML_CLUSTER_1	19	-0.415556	-0.963042	0.523478	1	1	1509	tags=26%, list=13%, signal=30%
631	REACTOME_NCAM_SIGNALING_FOR_NEURITE_OUT_GROWTH	34	-0.37123	-0.962206	0.500898	1	1	1845	tags=24%, list=15%, signal=28%
632	RHEIN_ALL_GLUCOCORTICOID_THERAPY_DN	337	-0.271353	-0.962123	0.591111	1	1	4196	tags=34%, list=35%, signal=51%
633	ST_MYOCYTE_AD_PATHWAY	18	-0.420288	-0.959933	0.5125	1	1	857	tags=11%, list=7%, signal=12%
634	CORRE_MULTIPLE_MYELOMA_UP	41	-0.35414	-0.959855	0.526227	1	1	1705	tags=20%, list=14%, signal=23%
635	WHITFIELD_CELL_CYCLE_S	139	-0.294891	-0.958649	0.557878	1	1	3146	tags=33%, list=26%, signal=44%
636	HOLLEMAN_VINCRISTINE_RESISTANCE_ALL_DN	19	-0.413938	-0.958172	0.526221	1	1	4418	tags=47%, list=37%, signal=75%
637	ROESSLER_LIVER_CANCER_METASTASIS_UP	75	-0.323519	-0.957913	0.541596	1	1	1511	tags=13%, list=13%, signal=15%
638	CHUNG_BLISTER_CYTOTOXICITY_DN	29	-0.387358	-0.957697	0.532967	1	1	2225	tags=34%, list=19%, signal=42%
639	KUNINGER_IGF1_VS_PDGFB_TARGETS_UP	26	-0.383386	-0.957091	0.499112	1	1	1249	tags=23%, list=10%, signal=26%
640	MARKEY_RB1_CHRONIC_LOF_UP	93	-0.312908	-0.957009	0.527546	1	1	1704	tags=16%, list=14%, signal=19%
641	GROSS_HYPOXIA_VIA_ELK3_ONLY_DN	42	-0.353397	-0.956573	0.512545	1	1	2569	tags=31%, list=21%, signal=39%
642	SANSOM_APC_TARGETS_DN	199	-0.282492	-0.956082	0.571661	1	1	2251	tags=19%, list=19%, signal=23%
643	CHEN_HOXA5_TARGETS_9HR_DN	36	-0.359765	-0.955383	0.528029	1	1	2700	tags=22%, list=22%, signal=29%
644	KEGG_GLYCOSYLPHOSPHATIDYLINOSITOL_GPI_ANCHOR_BIOSYNTHESIS	24	-0.390345	-0.954002	0.535461	1	1	812	tags=17%, list=7%, signal=18%
645	BROWNE_HCMV_INFECTION_14HR_UP	131	-0.294268	-0.953939	0.55626	1	1	2421	tags=20%, list=20%, signal=25%
646	PEDERSEN_TARGETS_OF_611CTF_ISOFORM_OF_ERBB2	59	-0.336024	-0.953044	0.557143	1	1	1652	tags=20%, list=14%, signal=23%
647	PID_E2F_PATHWAY	65	-0.32886	-0.952959	0.536585	1	1	2921	tags=32%, list=24%, signal=42%
648	YANG_BREAST_CANCER_ESR1_LASER_DN	42	-0.352863	-0.952523	0.546248	1	1	1305	tags=12%, list=11%, signal=13%
649	BROWNE_HCMV_INFECTION_24HR_UP	108	-0.304276	-0.952107	0.562925	1	1	2921	tags=30%, list=24%, signal=39%
650	BONCI_TARGETS_OF_MIR15A_AND_MIR16_1	65	-0.324609	-0.952008	0.539519	1	1	2369	tags=23%, list=20%, signal=29%
651	ACEVEDO_LIVER_CANCER_WITH_H3K27ME3_UP	108	-0.304694	-0.95195	0.535235	1	1	1011	tags=13%, list=8%, signal=14%
652	REACTOME_METABOLISM_OF_AMINO_ACIDS_AND_DERIVATIVES	128	-0.297429	-0.951911	0.570724	1	1	1305	tags=11%, list=11%, signal=12%
653	REACTOME_TRANSPORT_OF_VITAMINS_NUCLEOSIDES_AND_RELATED_MOLECULES	16	-0.42915	-0.951472	0.529412	1	1	3107	tags=31%, list=26%, signal=42%
654	CLASPER_LYMPHATIC_VESSELS_DURING_METASTASIS_UP	18	-0.411204	-0.951398	0.522988	1	1	1682	tags=22%, list=14%, signal=26%
655	FIGUEROA_AML_METHYLATION_CLUSTER_7_UP	85	-0.308934	-0.951395	0.568995	1	1	1744	tags=16%, list=15%, signal=19%
656	REACTOME_S_PHASE	104	-0.310505	-0.950959	0.544991	1	1	2851	tags=25%, list=24%, signal=32%
657	GINESTIER_BREAST_CANCER_20Q13_AMPLIFICATION_DN	155	-0.289654	-0.950498	0.588723	1	1	2565	tags=20%, list=21%, signal=25%
658	GARGALOVIC_RESPONSE_TO_OXIDIZED_PHOSPHOLIPIDS_RED_DN	24	-0.390094	-0.949572	0.534972	1	1	2667	tags=29%, list=22%, signal=37%
659	HSIAO_LIVER_SPECIFIC_GENES	84	-0.313391	-0.949006	0.571429	1	1	1887	tags=17%, list=16%, signal=20%
660	CONRAD_STEM_CELL	23	-0.392945	-0.948505	0.525926	1	1	1704	tags=26%, list=14%, signal=30%
661	KAUFFMANN_DNA_REPAIR_GENES	211	-0.281061	-0.948391	0.6	1	1	2290	tags=20%, list=19%, signal=25%
662	REACTOME_SIGNALING_BY_BMP	15	-0.423728	-0.947732	0.542056	1	1	1133	tags=20%, list=9%, signal=22%
663	RAO_BOUND_BY_SALL4_ISOFORM_B	355	-0.266224	-0.947728	0.638518	1	1	2106	tags=15%, list=18%, signal=18%
664	BOYAULT_LIVER_CANCER_SUBCLASS_G3_UP	183	-0.282471	-0.947615	0.599354	1	1	2890	tags=19%, list=24%, signal=25%
665	PASQUALUCCI_LYMPHOMA_BY_GC_STAGE_UP	222	-0.276628	-0.946862	0.594728	1	1	2391	tags=20%, list=20%, signal=25%
666	DARWICHE_SKIN_TUMOR_PROMOTER_DN	118	-0.298954	-0.946447	0.592295	1	1	1149	tags=8%, list=10%, signal=8%
667	CHICAS_RB1_TARGETS_LOW_SERUM	79	-0.314089	-0.94621	0.560345	1	1	3058	tags=25%, list=25%, signal=34%
668	KOHOUTEK_CCNT2_TARGETS	28	-0.37687	-0.946045	0.522936	1	1	267	tags=7%, list=2%, signal=7%
669	LEE_AGING_NEOCORTEX_DN	47	-0.34234	-0.942956	0.567325	1	1	803	tags=11%, list=7%, signal=11%
670	VERHAAK_GLIOBLASTOMA_NEURAL	74	-0.319826	-0.942622	0.545293	1	1	1777	tags=16%, list=15%, signal=19%
671	REACTOME_TRANSFERRIN_ENDOCYTOSIS_AND_RECYCLING	18	-0.411328	-0.942576	0.557439	1	1	167	tags=6%, list=1%, signal=6%
672	REACTOME_HOMOLOGOUS_RECOMBINATION_REPAIR_OF_REPLICATION_INDEPENDENT_DOUBLE_STRAND_BREAKS	16	-0.420858	-0.941001	0.541199	1	1	2063	tags=31%, list=17%, signal=38%
673	LEE_TARGETS_OF_PTCH1_AND_SUFU_DN	35	-0.360486	-0.94071	0.554758	1	1	470	tags=6%, list=4%, signal=6%
674	MANN_RESPONSE_TO_AMIFOSTINE_UP	20	-0.408067	-0.940133	0.547619	1	1	2820	tags=30%, list=23%, signal=39%
675	KUNINGER_IGF1_VS_PDGFB_TARGETS_DN	34	-0.360108	-0.940078	0.544688	1	1	1695	tags=24%, list=14%, signal=27%
676	MCCLUNG_CREB1_TARGETS_UP	66	-0.319314	-0.939292	0.559177	1	1	1038	tags=11%, list=9%, signal=12%
677	BOGNI_TREATMENT_RELATED_MYELOID_LEUKEMIA_UP	21	-0.404242	-0.939263	0.53176	1	1	1561	tags=19%, list=13%, signal=22%
678	PID_S1P_S1P3_PATHWAY	24	-0.388993	-0.939174	0.566108	1	1	607	tags=8%, list=5%, signal=9%
679	KUROKAWA_LIVER_CANCER_CHEMOTHERAPY_DN	31	-0.367072	-0.93876	0.531022	1	1	3966	tags=39%, list=33%, signal=58%
680	REACTOME_CLASS_I_MHC_MEDIATED_ANTIGEN_PROCESSING_PRESENTATION	207	-0.281245	-0.938272	0.60626	1	1	2788	tags=20%, list=23%, signal=26%
681	SARTIPY_NORMAL_AT_INSULIN_RESISTANCE_DN	17	-0.420204	-0.937786	0.557798	1	1	3346	tags=53%, list=28%, signal=73%
682	HUANG_GATA2_TARGETS_DN	61	-0.330965	-0.937498	0.567524	1	1	1802	tags=21%, list=15%, signal=25%
683	BRUINS_UVC_RESPONSE_VIA_TP53_GROUP_A	465	-0.259226	-0.935989	0.698529	1	1	1623	tags=14%, list=13%, signal=16%
684	DELASERNA_MYOD_TARGETS_DN	44	-0.344636	-0.934714	0.567797	1	1	918	tags=7%, list=8%, signal=7%
685	ZHAN_MULTIPLE_MYELOMA_HP_DN	35	-0.364445	-0.934016	0.571429	1	1	3267	tags=34%, list=27%, signal=47%
686	BIOCARTA_GLEEVEC_PATHWAY	23	-0.382943	-0.933478	0.548757	1	1	1839	tags=22%, list=15%, signal=26%
687	CHUANG_OXIDATIVE_STRESS_RESPONSE_UP	24	-0.391928	-0.932805	0.581436	1	1	1477	tags=17%, list=12%, signal=19%
688	WEINMANN_ADAPTATION_TO_HYPOXIA_UP	18	-0.407166	-0.93268	0.556364	1	1	1346	tags=28%, list=11%, signal=31%
689	REACTOME_TRANSPORT_OF_GLUCOSE_AND_OTHER_SUGARS_BILE_SALTS_AND_ORGANIC_ACIDS_METAL_IONS_AND_AMINE_COMPOUNDS	28	-0.370102	-0.931243	0.543002	1	1	1182	tags=21%, list=10%, signal=24%
690	GAUSSMANN_MLL_AF4_FUSION_TARGETS_D_UP	19	-0.410534	-0.929709	0.567029	1	1	392	tags=16%, list=3%, signal=16%
691	THILLAINADESAN_ZNF217_TARGETS_UP	37	-0.349773	-0.929357	0.552434	1	1	3091	tags=35%, list=26%, signal=47%
692	REACTOME_PURINE_METABOLISM	27	-0.376132	-0.929171	0.58042	1	1	1852	tags=22%, list=15%, signal=26%
693	BOYLAN_MULTIPLE_MYELOMA_PCA3_DN	43	-0.342678	-0.928944	0.578292	1	1	1858	tags=21%, list=15%, signal=25%
694	SHEDDEN_LUNG_CANCER_GOOD_SURVIVAL_A12	155	-0.284096	-0.927975	0.646678	1	1	2737	tags=26%, list=23%, signal=33%
695	KORKOLA_YOLK_SAC_TUMOR	26	-0.380286	-0.927934	0.557196	1	1	346	tags=15%, list=3%, signal=16%
696	IVANOVA_HEMATOPOIESIS_EARLY_PROGENITOR	420	-0.2583	-0.927904	0.714495	1	1	1800	tags=13%, list=15%, signal=15%
697	ZWANG_EGF_INTERVAL_UP	45	-0.338253	-0.927662	0.582064	1	1	1487	tags=16%, list=12%, signal=18%
698	MARTINEZ_TP53_TARGETS_DN	399	-0.258508	-0.926335	0.739007	1	1	2671	tags=19%, list=22%, signal=23%
699	KEGG_AXON_GUIDANCE	83	-0.308087	-0.926085	0.607973	1	1	1463	tags=11%, list=12%, signal=12%
700	SIG_IL4RECEPTOR_IN_B_LYPHOCYTES	23	-0.384356	-0.925488	0.571688	1	1	2831	tags=26%, list=24%, signal=34%
701	OHM_METHYLATED_IN_ADULT_CANCERS	15	-0.422261	-0.924124	0.562738	1	1	2358	tags=40%, list=20%, signal=50%
702	BENPORATH_NOS_TARGETS	132	-0.290674	-0.92388	0.644737	1	1	2069	tags=16%, list=17%, signal=19%
703	KEGG_UBIQUITIN_MEDIATED_PROTEOLYSIS	126	-0.289939	-0.923391	0.624382	1	1	3444	tags=29%, list=29%, signal=41%
704	SENESE_HDAC3_TARGETS_DN	411	-0.259046	-0.922829	0.724444	1	1	1908	tags=17%, list=16%, signal=19%
705	HEDENFALK_BREAST_CANCER_BRACX_UP	15	-0.421237	-0.922328	0.565972	1	1	4242	tags=53%, list=35%, signal=82%
706	PID_BARD1_PATHWAY	29	-0.36752	-0.92197	0.603741	1	1	2262	tags=31%, list=19%, signal=38%
707	ZWANG_EGF_PERSISTENTLY_DN	45	-0.339261	-0.921454	0.564236	1	1	841	tags=13%, list=7%, signal=14%
708	FONTAINE_THYROID_TUMOR_UNCERTAIN_MALIGNANCY_UP	23	-0.385567	-0.921437	0.610018	1	1	2547	tags=26%, list=21%, signal=33%
709	CHANG_CORE_SERUM_RESPONSE_UP	198	-0.273268	-0.921285	0.684909	1	1	2403	tags=20%, list=20%, signal=24%
710	PID_EPHA2_FWD_PATHWAY	17	-0.407146	-0.918892	0.555963	1	1	1839	tags=18%, list=15%, signal=21%
711	CHO_NR4A1_TARGETS	19	-0.395745	-0.917983	0.574669	1	1	195	tags=11%, list=2%, signal=11%
712	GAVIN_FOXP3_TARGETS_CLUSTER_T7	87	-0.302926	-0.917499	0.598246	1	1	2294	tags=14%, list=19%, signal=17%
713	TRACEY_RESISTANCE_TO_IFNA2_DN	24	-0.374956	-0.917498	0.582231	1	1	1581	tags=25%, list=13%, signal=29%
714	COLIN_PILOCYTIC_ASTROCYTOMA_VS_GLIOBLASTOMA_UP	22	-0.379112	-0.917245	0.6	1	1	538	tags=14%, list=4%, signal=14%
715	ST_JNK_MAPK_PATHWAY	34	-0.353876	-0.916697	0.558929	1	1	1814	tags=24%, list=15%, signal=28%
716	TARTE_PLASMA_CELL_VS_B_LYMPHOCYTE_UP	67	-0.312373	-0.916074	0.617241	1	1	958	tags=4%, list=8%, signal=5%
717	PID_ER_NONGENOMIC_PATHWAY	32	-0.358615	-0.915896	0.594255	1	1	14	tags=3%, list=0%, signal=3%
718	PEART_HDAC_PROLIFERATION_CLUSTER_UP	54	-0.328196	-0.914736	0.620102	1	1	2646	tags=30%, list=22%, signal=38%
719	ZHENG_BOUND_BY_FOXP3	350	-0.257233	-0.914493	0.72807	1	1	1858	tags=15%, list=15%, signal=17%
720	LEE_TARGETS_OF_PTCH1_AND_SUFU_UP	34	-0.352561	-0.914269	0.592803	1	1	1785	tags=24%, list=15%, signal=28%
721	REACTOME_LATENT_INFECTION_OF_HOMO_SAPIENS_WITH_MYCOBACTERIUM_TUBERCULOSIS	17	-0.408793	-0.913724	0.589606	1	1	1827	tags=18%, list=15%, signal=21%
722	DOANE_BREAST_CANCER_CLASSES_DN	27	-0.367635	-0.913514	0.597826	1	1	1653	tags=11%, list=14%, signal=13%
723	REACTOME_POST_TRANSLATIONAL_PROTEIN_MODIFICATION	130	-0.284107	-0.912405	0.6688	1	1	2409	tags=22%, list=20%, signal=27%
724	HADDAD_T_LYMPHOCYTE_AND_NK_PROGENITOR_UP	57	-0.324292	-0.911859	0.58087	1	1	704	tags=7%, list=6%, signal=7%
725	PID_HNF3A_PATHWAY	23	-0.380414	-0.911592	0.574468	1	1	1326	tags=9%, list=11%, signal=10%
726	KEGG_VALINE_LEUCINE_AND_ISOLEUCINE_DEGRADATION	40	-0.339515	-0.911485	0.6	1	1	2553	tags=28%, list=21%, signal=35%
727	RODRIGUES_THYROID_CARCINOMA_ANAPLASTIC_DN	408	-0.253601	-0.91146	0.778115	1	1	1489	tags=13%, list=12%, signal=14%
728	WARTERS_IR_RESPONSE_5GY	36	-0.34851	-0.911155	0.584532	1	1	2451	tags=22%, list=20%, signal=28%
729	SILIGAN_BOUND_BY_EWS_FLT1_FUSION	24	-0.377618	-0.910841	0.587611	1	1	516	tags=8%, list=4%, signal=9%
730	NIKOLSKY_BREAST_CANCER_6P24_P22_AMPLICON	19	-0.393724	-0.90977	0.583774	1	1	3162	tags=32%, list=26%, signal=43%
731	SANSOM_APC_TARGETS_UP	89	-0.299638	-0.909753	0.630048	1	1	1785	tags=20%, list=15%, signal=24%
732	ONGUSAHA_TP53_TARGETS	28	-0.368079	-0.908817	0.593972	1	1	958	tags=14%, list=8%, signal=15%
733	SERVITJA_LIVER_HNF1A_TARGETS_UP	94	-0.294369	-0.90804	0.651163	1	1	1704	tags=23%, list=14%, signal=27%
734	SCHAEFFER_PROSTATE_DEVELOPMENT_48HR_UP	260	-0.265086	-0.907977	0.73053	1	1	1716	tags=18%, list=14%, signal=21%
735	COLLER_MYC_TARGETS_UP	24	-0.371119	-0.907827	0.587591	1	1	1785	tags=17%, list=15%, signal=20%
736	ASGHARZADEH_NEUROBLASTOMA_POOR_SURVIVAL_DN	27	-0.360622	-0.907641	0.592058	1	1	955	tags=15%, list=8%, signal=16%
737	WANG_TUMOR_INVASIVENESS_DN	190	-0.271398	-0.907479	0.714976	1	1	1263	tags=7%, list=11%, signal=8%
738	GALE_APL_WITH_FLT3_MUTATED_UP	53	-0.321013	-0.907277	0.637584	1	1	1443	tags=13%, list=12%, signal=15%
739	BANDRES_RESPONSE_TO_CARMUSTIN_WITHOUT_MGMT_48HR_DN	19	-0.394075	-0.907001	0.579816	1	1	745	tags=11%, list=6%, signal=11%
740	PID_PDGFRA_PATHWAY	19	-0.389731	-0.905793	0.593525	1	1	3277	tags=26%, list=27%, signal=36%
741	HESS_TARGETS_OF_HOXA9_AND_MEIS1_DN	44	-0.331274	-0.905638	0.622062	1	1	862	tags=9%, list=7%, signal=10%
742	BRUINS_UVC_RESPONSE_VIA_TP53_GROUP_D	156	-0.274771	-0.904598	0.690164	1	1	1765	tags=15%, list=15%, signal=17%
743	CARDOSO_RESPONSE_TO_GAMMA_RADIATION_AND_3AB	15	-0.41332	-0.903871	0.619666	1	1	740	tags=13%, list=6%, signal=14%
744	CAMPS_COLON_CANCER_COPY_NUMBER_DN	24	-0.378742	-0.903156	0.626354	1	1	2057	tags=21%, list=17%, signal=25%
745	CHIANG_LIVER_CANCER_SUBCLASS_UNANNOTATED_DN	178	-0.273709	-0.902649	0.712146	1	1	2368	tags=17%, list=20%, signal=21%
746	REACTOME_SIGNALING_BY_SCF_KIT	66	-0.312579	-0.90242	0.649737	1	1	2594	tags=18%, list=22%, signal=23%
747	SARRIO_EPITHELIAL_MESENCHYMAL_TRANSITION_DN	111	-0.288388	-0.902385	0.685668	1	1	729	tags=8%, list=6%, signal=9%
748	SIMBULAN_PARP1_TARGETS_UP	25	-0.360849	-0.902357	0.624776	1	1	704	tags=12%, list=6%, signal=13%
749	WELCH_GATA1_TARGETS	15	-0.417259	-0.902021	0.600733	1	1	1210	tags=20%, list=10%, signal=22%
750	IVANOVA_HEMATOPOIESIS_STEM_CELL	161	-0.275161	-0.901138	0.718494	1	1	1891	tags=16%, list=16%, signal=18%
751	LEE_CALORIE_RESTRICTION_NEOCORTEX_DN	66	-0.310515	-0.900863	0.646048	1	1	1633	tags=9%, list=14%, signal=10%
752	KYNG_DNA_DAMAGE_BY_GAMMA_AND_UV_RADIATION	63	-0.309371	-0.900573	0.631103	1	1	897	tags=8%, list=7%, signal=9%
753	HAMAI_APOPTOSIS_VIA_TRAIL_UP	499	-0.246593	-0.899794	0.835756	1	1	3308	tags=23%, list=28%, signal=30%
754	YAO_TEMPORAL_RESPONSE_TO_PROGESTERONE_CLUSTER_0	61	-0.313038	-0.898804	0.62709	1	1	2367	tags=28%, list=20%, signal=35%
755	REACTOME_MEIOSIS	57	-0.315118	-0.896845	0.637478	1	1	2290	tags=23%, list=19%, signal=28%
756	BILD_MYC_ONCOGENIC_SIGNATURE	161	-0.272444	-0.896033	0.739837	1	1	1845	tags=16%, list=15%, signal=19%
757	FARMER_BREAST_CANCER_APOCRINE_VS_BASAL	246	-0.262421	-0.895759	0.748466	1	1	1921	tags=15%, list=16%, signal=18%
758	KORKOLA_SEMINOMA_UP	36	-0.346712	-0.895559	0.638448	1	1	1785	tags=17%, list=15%, signal=20%
759	HU_GENOTOXIN_ACTION_DIRECT_VS_INDIRECT_4HR	27	-0.359621	-0.895452	0.610811	1	1	46	tags=4%, list=0%, signal=4%
760	KLEIN_TARGETS_OF_BCR_ABL1_FUSION	18	-0.388801	-0.89518	0.616788	1	1	108	tags=6%, list=1%, signal=6%
761	BOYLAN_MULTIPLE_MYELOMA_C_CLUSTER_UP	32	-0.348647	-0.895167	0.624549	1	1	3022	tags=41%, list=25%, signal=54%
762	REACTOME_PHASE1_FUNCTIONALIZATION_OF_COMPOUNDS	15	-0.409089	-0.894372	0.595238	1	1	1017	tags=33%, list=8%, signal=36%
763	REACTOME_DOUBLE_STRAND_BREAK_REPAIR	22	-0.376173	-0.894048	0.591071	1	1	2687	tags=32%, list=22%, signal=41%
764	MCGARVEY_SILENCED_BY_METHYLATION_IN_COLON_CANCER	20	-0.380306	-0.893796	0.59965	1	1	487	tags=10%, list=4%, signal=10%
765	HOLLMANN_APOPTOSIS_VIA_CD40_DN	220	-0.261746	-0.892535	0.783654	1	1	2341	tags=18%, list=19%, signal=22%
766	UDAYAKUMAR_MED1_TARGETS_UP	126	-0.278471	-0.891281	0.708402	1	1	3267	tags=25%, list=27%, signal=33%
767	DAIRKEE_TERT_TARGETS_DN	83	-0.295337	-0.891234	0.696649	1	1	1502	tags=17%, list=12%, signal=19%
768	WANG_RECURRENT_LIVER_CANCER_UP	18	-0.393586	-0.890466	0.611212	1	1	1498	tags=17%, list=12%, signal=19%
769	PID_IL2_1PATHWAY	41	-0.330417	-0.889226	0.636036	1	1	1839	tags=17%, list=15%, signal=20%
770	REACTOME_SIGNALING_BY_ERBB2	80	-0.30097	-0.889123	0.673841	1	1	2000	tags=14%, list=17%, signal=16%
771	RUAN_RESPONSE_TO_TNF_TROGLITAZONE_DN	25	-0.370394	-0.88904	0.606702	1	1	3481	tags=60%, list=29%, signal=84%
772	LIAO_HAVE_SOX4_BINDING_SITES	30	-0.348262	-0.888586	0.628885	1	1	634	tags=10%, list=5%, signal=11%
773	HOQUE_METHYLATED_IN_CANCER	30	-0.351417	-0.888071	0.62931	1	1	1785	tags=27%, list=15%, signal=31%
774	ST_T_CELL_SIGNAL_TRANSDUCTION	29	-0.354392	-0.887576	0.628466	1	1	1494	tags=21%, list=12%, signal=24%
775	EBAUER_TARGETS_OF_PAX3_FOXO1_FUSION_DN	26	-0.358904	-0.88707	0.608541	1	1	1904	tags=23%, list=16%, signal=27%
776	SIG_CHEMOTAXIS	36	-0.344249	-0.88684	0.618217	1	1	1063	tags=11%, list=9%, signal=12%
777	MCLACHLAN_DENTAL_CARIES_DN	45	-0.326833	-0.886098	0.673647	1	1	769	tags=11%, list=6%, signal=12%
778	MARTINEZ_RB1_AND_TP53_TARGETS_DN	399	-0.247644	-0.884962	0.852941	1	1	2665	tags=18%, list=22%, signal=22%
779	FLECHNER_PBL_KIDNEY_TRANSPLANT_OK_VS_DONOR_DN	37	-0.329451	-0.884274	0.648084	1	1	5133	tags=49%, list=43%, signal=85%
780	REACTOME_PYRIMIDINE_METABOLISM	17	-0.394601	-0.884154	0.648649	1	1	1802	tags=35%, list=15%, signal=41%
781	TANG_SENESCENCE_TP53_TARGETS_UP	21	-0.371055	-0.883361	0.626594	1	1	1785	tags=19%, list=15%, signal=22%
782	KANG_DOXORUBICIN_RESISTANCE_DN	19	-0.382365	-0.881967	0.609541	1	1	324	tags=5%, list=3%, signal=5%
783	BURTON_ADIPOGENESIS_9	74	-0.299223	-0.880573	0.686767	1	1	879	tags=9%, list=7%, signal=10%
784	RODWELL_AGING_KIDNEY_DN	96	-0.281834	-0.879177	0.728333	1	1	2723	tags=28%, list=23%, signal=36%
785	MULLIGHAN_NPM1_MUTATED_SIGNATURE_2_DN	57	-0.31109	-0.878021	0.683938	1	1	2788	tags=21%, list=23%, signal=27%
786	ACOSTA_PROLIFERATION_INDEPENDENT_MYC_TARGETS_UP	66	-0.303159	-0.877479	0.6927	1	1	2713	tags=24%, list=23%, signal=31%
787	ACEVEDO_LIVER_TUMOR_VS_NORMAL_ADJACENT_TISSUE_DN	161	-0.266571	-0.875204	0.774193	1	1	236	tags=4%, list=2%, signal=4%
788	KEGG_FRUCTOSE_AND_MANNOSE_METABOLISM	24	-0.364768	-0.874729	0.649485	1	1	1537	tags=17%, list=13%, signal=19%
789	ZHANG_RESPONSE_TO_CANTHARIDIN_DN	65	-0.298934	-0.874478	0.686106	1	1	1839	tags=14%, list=15%, signal=16%
790	WILLERT_WNT_SIGNALING	18	-0.384676	-0.873779	0.661844	1	1	1673	tags=17%, list=14%, signal=19%
791	GINESTIER_BREAST_CANCER_20Q13_AMPLIFICATION_UP	102	-0.27822	-0.873367	0.750424	1	1	1683	tags=9%, list=14%, signal=10%
792	KYNG_WERNER_SYNDROM_AND_NORMAL_AGING_UP	76	-0.296971	-0.873267	0.70777	1	1	1839	tags=16%, list=15%, signal=19%
793	IWANAGA_CARCINOGENESIS_BY_KRAS_PTEN_DN	242	-0.256748	-0.872557	0.815457	1	1	1519	tags=13%, list=13%, signal=14%
794	NIKOLSKY_MUTATED_AND_AMPLIFIED_IN_BREAST_CANCER	60	-0.303979	-0.871978	0.686747	1	1	1121	tags=10%, list=9%, signal=11%
795	FIGUEROA_AML_METHYLATION_CLUSTER_1_UP	79	-0.288096	-0.871951	0.722973	1	1	957	tags=9%, list=8%, signal=10%
796	KEGG_VASCULAR_SMOOTH_MUSCLE_CONTRACTION	59	-0.306235	-0.871101	0.691099	1	1	1561	tags=15%, list=13%, signal=17%
797	DASU_IL6_SIGNALING_SCAR_UP	23	-0.363218	-0.871007	0.660985	1	1	3951	tags=52%, list=33%, signal=78%
798	MANTOVANI_VIRAL_GPCR_SIGNALING_UP	43	-0.323604	-0.870884	0.670628	1	1	1346	tags=19%, list=11%, signal=21%
799	SIG_PIP3_SIGNALING_IN_B_LYMPHOCYTES	26	-0.355755	-0.870725	0.652249	1	1	2305	tags=19%, list=19%, signal=24%
800	APPIERTO_RESPONSE_TO_FENRETINIDE_UP	31	-0.340781	-0.870595	0.659091	1	1	346	tags=6%, list=3%, signal=7%
801	REACTOME_RNA_POL_I_TRANSCRIPTION	46	-0.314478	-0.870282	0.690068	1	1	1472	tags=13%, list=12%, signal=15%
802	KEGG_OXIDATIVE_PHOSPHORYLATION	100	-0.2814	-0.869778	0.722034	1	1	4301	tags=30%, list=36%, signal=46%
803	RUIZ_TNC_TARGETS_UP	110	-0.277848	-0.869692	0.739683	1	1	1629	tags=14%, list=14%, signal=16%
804	BIOCARTA_MCM_PATHWAY	18	-0.381368	-0.868745	0.647585	1	1	2646	tags=39%, list=22%, signal=50%
805	LEE_LIVER_CANCER_MYC_TGFA_DN	27	-0.347954	-0.867892	0.666081	1	1	379	tags=11%, list=3%, signal=11%
806	REACTOME_SYNTHESIS_OF_DNA	88	-0.287173	-0.866597	0.747107	1	1	2762	tags=23%, list=23%, signal=29%
807	BIOCARTA_FCER1_PATHWAY	31	-0.34038	-0.866052	0.65913	1	1	2288	tags=23%, list=19%, signal=28%
808	KYNG_DNA_DAMAGE_DN	156	-0.265684	-0.865768	0.777597	1	1	2437	tags=15%, list=20%, signal=18%
809	BIOCARTA_ARAP_PATHWAY	15	-0.394203	-0.865272	0.673077	1	1	5777	tags=73%, list=48%, signal=141%
810	LIU_VMYB_TARGETS_UP	104	-0.279692	-0.865044	0.740368	1	1	1891	tags=13%, list=16%, signal=16%
811	REACTOME_GLYCOSAMINOGLYCAN_METABOLISM	63	-0.298493	-0.86472	0.701906	1	1	2455	tags=29%, list=20%, signal=36%
812	REACTOME_PEROXISOMAL_LIPID_METABOLISM	18	-0.374082	-0.864645	0.649635	1	1	3658	tags=50%, list=30%, signal=72%
813	YAO_TEMPORAL_RESPONSE_TO_PROGESTERONE_CLUSTER_12	67	-0.29633	-0.864578	0.740351	1	1	3932	tags=30%, list=33%, signal=44%
814	ZHANG_BREAST_CANCER_PROGENITORS_DN	118	-0.274878	-0.864549	0.766063	1	1	1643	tags=14%, list=14%, signal=16%
815	LIU_PROSTATE_CANCER_DN	290	-0.248474	-0.863925	0.878315	1	1	2100	tags=19%, list=17%, signal=22%
816	REACTOME_SIGNALING_BY_EGFR_IN_CANCER	91	-0.282184	-0.862929	0.756567	1	1	3285	tags=25%, list=27%, signal=35%
817	SYED_ESTRADIOL_RESPONSE	16	-0.399587	-0.862928	0.664845	1	1	3904	tags=50%, list=32%, signal=74%
818	GARGALOVIC_RESPONSE_TO_OXIDIZED_PHOSPHOLIPIDS_GREEN_DN	23	-0.362005	-0.860992	0.654701	1	1	420	tags=9%, list=3%, signal=9%
819	PICCALUGA_ANGIOIMMUNOBLASTIC_LYMPHOMA_UP	139	-0.267724	-0.860082	0.808264	1	1	1905	tags=17%, list=16%, signal=20%
820	KEGG_PROGESTERONE_MEDIATED_OOCYTE_MATURATION	66	-0.293624	-0.859341	0.738434	1	1	2807	tags=27%, list=23%, signal=35%
821	ABRAHAM_ALPC_VS_MULTIPLE_MYELOMA_UP	20	-0.36556	-0.859311	0.65019	1	1	79	tags=5%, list=1%, signal=5%
822	REACTOME_SPHINGOLIPID_DE_NOVO_BIOSYNTHESIS	21	-0.365834	-0.859279	0.673684	1	1	799	tags=10%, list=7%, signal=10%
823	DAZARD_UV_RESPONSE_CLUSTER_G1	57	-0.304809	-0.859131	0.725044	1	1	2612	tags=19%, list=22%, signal=25%
824	CHEN_NEUROBLASTOMA_COPY_NUMBER_GAINS	38	-0.32206	-0.858144	0.708108	1	1	1692	tags=21%, list=14%, signal=24%
825	KOYAMA_SEMA3B_TARGETS_DN	294	-0.245625	-0.856595	0.877976	1	1	1730	tags=15%, list=14%, signal=17%
826	BIOCARTA_RAC1_PATHWAY	20	-0.367565	-0.856387	0.666667	1	1	1839	tags=25%, list=15%, signal=29%
827	KEGG_THYROID_CANCER	23	-0.357335	-0.856269	0.685083	1	1	1561	tags=13%, list=13%, signal=15%
828	BOYAULT_LIVER_CANCER_SUBCLASS_G1_DN	34	-0.331207	-0.856247	0.696335	1	1	1288	tags=12%, list=11%, signal=13%
829	KIM_WT1_TARGETS_DN	418	-0.238752	-0.856244	0.942647	1	1	2473	tags=20%, list=21%, signal=24%
830	KYNG_DNA_DAMAGE_BY_UV	47	-0.307748	-0.855962	0.702555	1	1	2516	tags=19%, list=21%, signal=24%
831	GARGALOVIC_RESPONSE_TO_OXIDIZED_PHOSPHOLIPIDS_BLUE_DN	49	-0.302997	-0.855466	0.679245	1	1	1163	tags=16%, list=10%, signal=18%
832	BIOCARTA_PGC1A_PATHWAY	16	-0.377971	-0.855412	0.649374	1	1	1482	tags=19%, list=12%, signal=21%
833	WATANABE_COLON_CANCER_MSI_VS_MSS_DN	32	-0.33273	-0.855362	0.686667	1	1	266	tags=6%, list=2%, signal=6%
834	CROMER_METASTASIS_UP	70	-0.286977	-0.855343	0.749129	1	1	108	tags=3%, list=1%, signal=3%
835	REACTOME_DESTABILIZATION_OF_MRNA_BY_TRISTETRAPROLIN_TTP	17	-0.380107	-0.85513	0.657692	1	1	1734	tags=24%, list=14%, signal=27%
836	HOFFMANN_PRE_BI_TO_LARGE_PRE_BII_LYMPHOCYTE_DN	54	-0.299414	-0.855129	0.722408	1	1	2432	tags=22%, list=20%, signal=28%
837	YORDY_RECIPROCAL_REGULATION_BY_ETS1_AND_SP100_DN	53	-0.304157	-0.854279	0.717082	1	1	1764	tags=21%, list=15%, signal=24%
838	PID_ARF_3PATHWAY	18	-0.375918	-0.854159	0.673179	1	1	5777	tags=61%, list=48%, signal=117%
839	TOOKER_GEMCITABINE_RESISTANCE_UP	74	-0.291179	-0.854023	0.751689	1	1	1305	tags=9%, list=11%, signal=11%
840	MCCLUNG_COCAINE_REWARD_5D	52	-0.305675	-0.853767	0.73494	1	1	303	tags=4%, list=3%, signal=4%
841	QI_HYPOXIA_TARGETS_OF_HIF1A_AND_FOXA2	32	-0.33178	-0.853746	0.690217	1	1	1369	tags=13%, list=11%, signal=14%
842	DARWICHE_PAPILLOMA_RISK_HIGH_DN	115	-0.269633	-0.853631	0.82392	1	1	417	tags=6%, list=3%, signal=6%
843	GINESTIER_BREAST_CANCER_ZNF217_AMPLIFIED_DN	274	-0.244257	-0.85245	0.872274	1	1	1604	tags=12%, list=13%, signal=13%
844	KANG_IMMORTALIZED_BY_TERT_DN	46	-0.308687	-0.851626	0.728205	1	1	1874	tags=24%, list=16%, signal=28%
845	ELLWOOD_MYC_TARGETS_DN	32	-0.328765	-0.851616	0.707885	1	1	3343	tags=25%, list=28%, signal=35%
846	KEGG_ONE_CARBON_POOL_BY_FOLATE	15	-0.384869	-0.850522	0.673179	1	1	2280	tags=27%, list=19%, signal=33%
847	REACTOME_METABOLISM_OF_LIPIDS_AND_LIPOPROTEINS	330	-0.2423	-0.849434	0.915663	1	1	2895	tags=22%, list=24%, signal=28%
848	PAL_PRMT5_TARGETS_UP	186	-0.252064	-0.848604	0.858974	1	1	2853	tags=20%, list=24%, signal=26%
849	REACTOME_RNA_POL_II_PRE_TRANSCRIPTION_EVENTS	56	-0.30178	-0.848144	0.728571	1	1	19	tags=2%, list=0%, signal=2%
850	WHITFIELD_CELL_CYCLE_G1_S	127	-0.268289	-0.848123	0.821667	1	1	3100	tags=37%, list=26%, signal=49%
851	HUPER_BREAST_BASAL_VS_LUMINAL_DN	41	-0.315646	-0.847363	0.717314	1	1	9	tags=2%, list=0%, signal=2%
852	KYNG_RESPONSE_TO_H2O2_VIA_ERCC6_UP	35	-0.319349	-0.846846	0.681574	1	1	930	tags=9%, list=8%, signal=9%
853	LIU_CMYB_TARGETS_UP	128	-0.265955	-0.846208	0.824885	1	1	1510	tags=12%, list=13%, signal=13%
854	YAMAZAKI_TCEB3_TARGETS_UP	144	-0.263439	-0.84612	0.823529	1	1	1840	tags=10%, list=15%, signal=12%
855	LIN_MELANOMA_COPY_NUMBER_UP	56	-0.296664	-0.845694	0.752166	1	1	1307	tags=9%, list=11%, signal=10%
856	WANG_BARRETTS_ESOPHAGUS_AND_ESOPHAGUS_CANCER_DN	18	-0.37061	-0.845609	0.692727	1	1	652	tags=11%, list=5%, signal=12%
857	LU_TUMOR_ANGIOGENESIS_UP	19	-0.366518	-0.84533	0.675472	1	1	2143	tags=32%, list=18%, signal=38%
858	WANG_CLIM2_TARGETS_UP	191	-0.254824	-0.845024	0.868044	1	1	1519	tags=12%, list=13%, signal=13%
859	VALK_AML_CLUSTER_11	30	-0.339383	-0.84494	0.689474	1	1	1886	tags=17%, list=16%, signal=20%
860	LEE_LIVER_CANCER_DENA_DN	26	-0.350626	-0.84446	0.675579	1	1	1300	tags=15%, list=11%, signal=17%
861	REACTOME_G_ALPHA_S_SIGNALLING_EVENTS	36	-0.319228	-0.844129	0.701975	1	1	813	tags=14%, list=7%, signal=15%
862	BILANGES_SERUM_SENSITIVE_VIA_TSC2	34	-0.325711	-0.843148	0.718584	1	1	2532	tags=15%, list=21%, signal=19%
863	BIOCARTA_PPARA_PATHWAY	44	-0.308982	-0.843081	0.740496	1	1	2119	tags=14%, list=18%, signal=16%
864	PID_ECADHERIN_STABILIZATION_PATHWAY	35	-0.323046	-0.842778	0.72935	1	1	47	tags=3%, list=0%, signal=3%
865	PID_RAC1_REG_PATHWAY	28	-0.334371	-0.840786	0.720768	1	1	3293	tags=39%, list=27%, signal=54%
866	GROSS_HYPOXIA_VIA_ELK3_UP	198	-0.248385	-0.840224	0.893293	1	1	2023	tags=15%, list=17%, signal=18%
867	ZHAN_MULTIPLE_MYELOMA_PR_DN	36	-0.315518	-0.839585	0.712305	1	1	1288	tags=19%, list=11%, signal=22%
868	GU_PDEF_TARGETS_DN	23	-0.349871	-0.839514	0.705773	1	1	9	tags=4%, list=0%, signal=4%
869	MORI_SMALL_PRE_BII_LYMPHOCYTE_UP	63	-0.294707	-0.839127	0.757216	1	1	945	tags=6%, list=8%, signal=7%
870	WANG_RESPONSE_TO_BEXAROTENE_UP	19	-0.352364	-0.839055	0.697802	1	1	3924	tags=53%, list=33%, signal=78%
871	OHGUCHI_LIVER_HNF4A_TARGETS_DN	44	-0.309333	-0.838678	0.748718	1	1	846	tags=14%, list=7%, signal=15%
872	KAUFFMANN_DNA_REPLICATION_GENES	129	-0.259203	-0.838677	0.842905	1	1	1553	tags=14%, list=13%, signal=16%
873	PID_HDAC_CLASSIII_PATHWAY	23	-0.347939	-0.837986	0.71831	1	1	1288	tags=13%, list=11%, signal=15%
874	REACTOME_PI3K_EVENTS_IN_ERBB4_SIGNALING	32	-0.329911	-0.837704	0.720412	1	1	2202	tags=19%, list=18%, signal=23%
875	REACTOME_METABOLISM_OF_RNA	246	-0.244794	-0.837532	0.90939	1	1	4501	tags=38%, list=37%, signal=59%
876	OZEN_MIR125B1_TARGETS	22	-0.352743	-0.837255	0.71875	1	1	2726	tags=27%, list=23%, signal=35%
877	KEGG_PPAR_SIGNALING_PATHWAY	37	-0.319571	-0.836834	0.733212	1	1	1017	tags=11%, list=8%, signal=12%
878	HANN_RESISTANCE_TO_BCL2_INHIBITOR_DN	23	-0.349921	-0.836833	0.700545	1	1	523	tags=13%, list=4%, signal=14%
879	SANSOM_APC_MYC_TARGETS	186	-0.250465	-0.836807	0.87563	1	1	1907	tags=13%, list=16%, signal=16%
880	MASSARWEH_TAMOXIFEN_RESISTANCE_DN	150	-0.255288	-0.836229	0.867797	1	1	1514	tags=13%, list=13%, signal=14%
881	ADDYA_ERYTHROID_DIFFERENTIATION_BY_HEMIN	56	-0.294319	-0.835728	0.766667	1	1	2969	tags=27%, list=25%, signal=35%
882	RODWELL_AGING_KIDNEY_NO_BLOOD_DN	108	-0.269087	-0.834721	0.798942	1	1	2723	tags=23%, list=23%, signal=30%
883	BOCHKIS_FOXA2_TARGETS	297	-0.237436	-0.834669	0.950794	1	1	2593	tags=20%, list=22%, signal=25%
884	HERNANDEZ_MITOTIC_ARREST_BY_DOCETAXEL_1_UP	18	-0.366549	-0.833796	0.672444	1	1	2873	tags=50%, list=24%, signal=66%
885	KUMAR_TARGETS_OF_MLL_AF9_FUSION	261	-0.240295	-0.833198	0.929448	1	1	745	tags=7%, list=6%, signal=7%
886	NIKOLSKY_OVERCONNECTED_IN_BREAST_CANCER	15	-0.374988	-0.832823	0.688153	1	1	177	tags=7%, list=1%, signal=7%
887	DELLA_RESPONSE_TO_TSA_AND_BUTYRATE	19	-0.362176	-0.83156	0.710993	1	1	108	tags=5%, list=1%, signal=5%
888	BRUECKNER_TARGETS_OF_MIRLET7A3_UP	82	-0.275101	-0.831533	0.786441	1	1	1776	tags=15%, list=15%, signal=17%
889	BERENJENO_ROCK_SIGNALING_NOT_VIA_RHOA_DN	46	-0.301746	-0.831294	0.727891	1	1	403	tags=4%, list=3%, signal=4%
890	BROWNE_HCMV_INFECTION_1HR_DN	153	-0.255811	-0.830753	0.877686	1	1	2208	tags=20%, list=18%, signal=24%
891	AMIT_EGF_RESPONSE_40_HELA	36	-0.319493	-0.830503	0.764389	1	1	24	tags=3%, list=0%, signal=3%
892	PID_TCR_CALCIUM_PATHWAY	19	-0.355467	-0.830421	0.729433	1	1	557	tags=11%, list=5%, signal=11%
893	BHAT_ESR1_TARGETS_NOT_VIA_AKT1_DN	73	-0.279308	-0.829775	0.804384	1	1	2096	tags=21%, list=17%, signal=25%
894	MAYBURD_RESPONSE_TO_L663536_DN	47	-0.299514	-0.829709	0.747811	1	1	1960	tags=15%, list=16%, signal=18%
895	KEGG_PARKINSONS_DISEASE	98	-0.270235	-0.829098	0.820896	1	1	5310	tags=51%, list=44%, signal=91%
896	DOUGLAS_BMI1_TARGETS_UP	425	-0.22911	-0.828758	0.974589	1	1	2832	tags=22%, list=24%, signal=28%
897	DOANE_BREAST_CANCER_CLASSES_UP	35	-0.318442	-0.828406	0.763293	1	1	1904	tags=20%, list=16%, signal=24%
898	FLECHNER_BIOPSY_KIDNEY_TRANSPLANT_REJECTED_VS_OK_DN	409	-0.231579	-0.828027	0.978852	1	1	2763	tags=17%, list=23%, signal=21%
899	LIM_MAMMARY_STEM_CELL_UP	307	-0.235151	-0.827919	0.952456	1	1	1385	tags=13%, list=12%, signal=14%
900	REACTOME_DOWNSTREAM_SIGNALING_OF_ACTIVATED_FGFR	69	-0.285161	-0.827438	0.795096	1	1	3175	tags=26%, list=26%, signal=35%
901	ST_GA13_PATHWAY	33	-0.319139	-0.826912	0.739286	1	1	1399	tags=15%, list=12%, signal=17%
902	AIYAR_COBRA1_TARGETS_UP	30	-0.323172	-0.825912	0.721723	1	1	523	tags=13%, list=4%, signal=14%
903	HOSHIDA_LIVER_CANCER_SUBCLASS_S2	99	-0.270041	-0.825765	0.825291	1	1	4177	tags=32%, list=35%, signal=49%
904	ACEVEDO_LIVER_CANCER_WITH_H3K9ME3_UP	42	-0.307496	-0.824855	0.753954	1	1	466	tags=7%, list=4%, signal=7%
905	KEGG_PROTEIN_EXPORT	23	-0.345923	-0.823704	0.722022	1	1	3302	tags=26%, list=27%, signal=36%
906	SANSOM_WNT_PATHWAY_REQUIRE_MYC	37	-0.31343	-0.822269	0.761062	1	1	2613	tags=30%, list=22%, signal=38%
907	KASLER_HDAC7_TARGETS_1_UP	151	-0.250891	-0.821758	0.883871	1	1	2698	tags=22%, list=22%, signal=28%
908	BURTON_ADIPOGENESIS_1	29	-0.326526	-0.821576	0.726433	1	1	1731	tags=17%, list=14%, signal=20%
909	ELVIDGE_HYPOXIA_BY_DMOG_UP	107	-0.263848	-0.821561	0.840753	1	1	634	tags=7%, list=5%, signal=7%
910	EBAUER_TARGETS_OF_PAX3_FOXO1_FUSION_UP	110	-0.261943	-0.821363	0.85159	1	1	1845	tags=14%, list=15%, signal=16%
911	LI_INDUCED_T_TO_NATURAL_KILLER_UP	208	-0.244242	-0.821298	0.922137	1	1	1710	tags=13%, list=14%, signal=15%
912	LEE_METASTASIS_AND_ALTERNATIVE_SPLICING_DN	31	-0.32105	-0.82022	0.760436	1	1	2324	tags=23%, list=19%, signal=28%
913	ENGELMANN_CANCER_PROGENITORS_DN	35	-0.313386	-0.819904	0.758741	1	1	1391	tags=20%, list=12%, signal=23%
914	BROWNE_HCMV_INFECTION_30MIN_DN	94	-0.266216	-0.819662	0.853448	1	1	1706	tags=19%, list=14%, signal=22%
915	LAIHO_COLORECTAL_CANCER_SERRATED_DN	71	-0.282302	-0.819014	0.780749	1	1	2946	tags=31%, list=24%, signal=41%
916	REACTOME_ACTIVATION_OF_THE_PRE_REPLICATIVE_COMPLEX	30	-0.323968	-0.818902	0.730072	1	1	2646	tags=37%, list=22%, signal=47%
917	NAKAMURA_ADIPOGENESIS_LATE_UP	83	-0.271084	-0.817547	0.834448	1	1	1460	tags=11%, list=12%, signal=12%
918	REACTOME_PI3K_EVENTS_IN_ERBB2_SIGNALING	35	-0.316568	-0.816784	0.762626	1	1	2202	tags=20%, list=18%, signal=24%
919	MCCLUNG_DELTA_FOSB_TARGETS_8WK	30	-0.32588	-0.816473	0.739051	1	1	1406	tags=10%, list=12%, signal=11%
920	KONDO_PROSTATE_CANCER_HCP_WITH_H3K27ME3	37	-0.31325	-0.816403	0.779412	1	1	1061	tags=11%, list=9%, signal=12%
921	HAHTOLA_SEZARY_SYNDROM_DN	15	-0.368079	-0.816256	0.711397	1	1	2171	tags=33%, list=18%, signal=41%
922	STEIN_ESRRA_TARGETS_UP	338	-0.232016	-0.814825	0.969325	1	1	3358	tags=27%, list=28%, signal=37%
923	KOBAYASHI_EGFR_SIGNALING_24HR_UP	77	-0.277653	-0.813925	0.823322	1	1	1648	tags=17%, list=14%, signal=19%
924	RIGGINS_TAMOXIFEN_RESISTANCE_UP	38	-0.306824	-0.813107	0.78125	1	1	1087	tags=16%, list=9%, signal=17%
925	REACTOME_HIV_LIFE_CYCLE	107	-0.258083	-0.813071	0.882155	1	1	610	tags=3%, list=5%, signal=3%
926	PENG_LEUCINE_DEPRIVATION_UP	109	-0.265545	-0.812903	0.87188	1	1	2520	tags=20%, list=21%, signal=25%
927	IZADPANAH_STEM_CELL_ADIPOSE_VS_BONE_DN	64	-0.281334	-0.811893	0.80663	1	1	622	tags=9%, list=5%, signal=10%
928	GAUSSMANN_MLL_AF4_FUSION_TARGETS_A_UP	143	-0.249825	-0.811028	0.915563	1	1	2638	tags=23%, list=22%, signal=29%
929	PICCALUGA_ANGIOIMMUNOBLASTIC_LYMPHOMA_DN	122	-0.256445	-0.809603	0.877722	1	1	2620	tags=20%, list=22%, signal=26%
930	TONKS_TARGETS_OF_RUNX1_RUNX1T1_FUSION_MONOCYTE_DN	30	-0.317939	-0.80935	0.771529	1	1	1833	tags=13%, list=15%, signal=16%
931	ZHENG_FOXP3_TARGETS_IN_T_LYMPHOCYTE_DN	21	-0.338884	-0.809253	0.734082	1	1	1755	tags=19%, list=15%, signal=22%
932	TIEN_INTESTINE_PROBIOTICS_6HR_DN	151	-0.249229	-0.809237	0.903654	1	1	3013	tags=23%, list=25%, signal=30%
933	BIOCARTA_G1_PATHWAY	27	-0.329145	-0.80893	0.749553	1	1	2646	tags=33%, list=22%, signal=43%
934	DORSEY_GAB2_TARGETS	18	-0.357384	-0.808898	0.729008	1	1	2659	tags=33%, list=22%, signal=43%
935	PID_MAPK_TRK_PATHWAY	31	-0.320552	-0.80878	0.752613	1	1	2695	tags=26%, list=22%, signal=33%
936	BROWNE_HCMV_INFECTION_24HR_DN	114	-0.255674	-0.80802	0.871795	1	1	1087	tags=8%, list=9%, signal=9%
937	TAVOR_CEBPA_TARGETS_UP	28	-0.325992	-0.807381	0.74955	1	1	922	tags=11%, list=8%, signal=12%
938	PID_CD8_TCR_DOWNSTREAM_PATHWAY	30	-0.317682	-0.806616	0.762324	1	1	24	tags=3%, list=0%, signal=3%
939	DELACROIX_RAR_BOUND_ES	307	-0.228169	-0.806538	0.984663	1	1	1831	tags=13%, list=15%, signal=15%
940	BUCKANOVICH_T_LYMPHOCYTE_HOMING_ON_TUMOR_DN	19	-0.345078	-0.806245	0.746032	1	1	86	tags=5%, list=1%, signal=5%
941	REACTOME_PLATELET_ACTIVATION_SIGNALING_AND_AGGREGATION	131	-0.25557	-0.805797	0.911765	1	1	700	tags=5%, list=6%, signal=5%
942	RASHI_RESPONSE_TO_IONIZING_RADIATION_6	55	-0.284927	-0.805342	0.815357	1	1	1541	tags=15%, list=13%, signal=17%
943	ZHANG_TARGETS_OF_EWSR1_FLI1_FUSION	67	-0.275147	-0.805266	0.830357	1	1	2476	tags=19%, list=21%, signal=24%
944	CHEN_HOXA5_TARGETS_9HR_UP	201	-0.237612	-0.80526	0.957655	1	1	1928	tags=14%, list=16%, signal=17%
945	OKAWA_NEUROBLASTOMA_1P36_31_DELETION	15	-0.374505	-0.80526	0.738878	1	1	881	tags=13%, list=7%, signal=14%
946	JIANG_AGING_CEREBRAL_CORTEX_UP	29	-0.319674	-0.805229	0.779271	1	1	3335	tags=28%, list=28%, signal=38%
947	CHARAFE_BREAST_CANCER_LUMINAL_VS_BASAL_UP	268	-0.233713	-0.804989	0.966361	1	1	2613	tags=21%, list=22%, signal=26%
948	COLINA_TARGETS_OF_4EBP1_AND_4EBP2	287	-0.230841	-0.803934	0.975794	1	1	2063	tags=18%, list=17%, signal=21%
949	SCHAEFFER_PROSTATE_DEVELOPMENT_6HR_UP	135	-0.250556	-0.803758	0.907348	1	1	2458	tags=23%, list=20%, signal=29%
950	MANTOVANI_NFKB_TARGETS_UP	20	-0.344902	-0.803465	0.743219	1	1	9	tags=5%, list=0%, signal=5%
951	REACTOME_PLC_BETA_MEDIATED_EVENTS	28	-0.329606	-0.803409	0.755319	1	1	641	tags=7%, list=5%, signal=8%
952	SCHAEFFER_SOX9_TARGETS_IN_PROSTATE_DEVELOPMENT_DN	31	-0.309841	-0.803387	0.76259	1	1	103	tags=3%, list=1%, signal=3%
953	CADWELL_ATG16L1_TARGETS_DN	52	-0.286182	-0.80225	0.830479	1	1	1728	tags=17%, list=14%, signal=20%
954	GROSS_HYPOXIA_VIA_ELK3_DN	129	-0.251681	-0.801845	0.89983	1	1	2098	tags=19%, list=17%, signal=23%
955	MARSHALL_VIRAL_INFECTION_RESPONSE_DN	20	-0.346099	-0.801649	0.758748	1	1	23	tags=5%, list=0%, signal=5%
956	REACTOME_BRANCHED_CHAIN_AMINO_ACID_CATABOLISM	15	-0.371258	-0.80153	0.763705	1	1	2400	tags=33%, list=20%, signal=42%
957	TRAYNOR_RETT_SYNDROM_DN	15	-0.366992	-0.800858	0.733456	1	1	1798	tags=27%, list=15%, signal=31%
958	PEART_HDAC_PROLIFERATION_CLUSTER_DN	64	-0.276485	-0.800791	0.835664	1	1	2459	tags=20%, list=20%, signal=25%
959	VECCHI_GASTRIC_CANCER_ADVANCED_VS_EARLY_DN	69	-0.273332	-0.79961	0.849291	1	1	2227	tags=29%, list=19%, signal=35%
960	PENG_RAPAMYCIN_RESPONSE_UP	148	-0.245697	-0.799441	0.927083	1	1	2576	tags=24%, list=21%, signal=30%
961	BIOCARTA_IL2_PATHWAY	15	-0.361894	-0.799271	0.740602	1	1	2288	tags=20%, list=19%, signal=25%
962	UDAYAKUMAR_MED1_TARGETS_DN	202	-0.237669	-0.798449	0.953674	1	1	2765	tags=22%, list=23%, signal=28%
963	REACTOME_ACTIVATION_OF_CHAPERONE_GENES_BY_XBP1S	43	-0.298142	-0.797454	0.824561	1	1	4105	tags=33%, list=34%, signal=49%
964	REACTOME_SIGNALING_BY_FGFR1_FUSION_MUTANTS	17	-0.355653	-0.79695	0.760073	1	1	1839	tags=18%, list=15%, signal=21%
965	PID_NETRIN_PATHWAY	29	-0.317632	-0.796678	0.765625	1	1	1839	tags=17%, list=15%, signal=20%
966	DELPUECH_FOXO3_TARGETS_DN	36	-0.302279	-0.796498	0.771739	1	1	3448	tags=39%, list=29%, signal=54%
967	AGUIRRE_PANCREATIC_CANCER_COPY_NUMBER_UP	267	-0.230173	-0.795778	0.96789	1	1	2536	tags=16%, list=21%, signal=19%
968	GARGALOVIC_RESPONSE_TO_OXIDIZED_PHOSPHOLIPIDS_BLACK_UP	31	-0.310419	-0.795627	0.788194	1	1	2647	tags=26%, list=22%, signal=33%
969	MARTORIATI_MDM4_TARGETS_NEUROEPITHELIUM_UP	126	-0.248232	-0.79555	0.919866	1	1	1785	tags=14%, list=15%, signal=17%
970	NIKOLSKY_BREAST_CANCER_16Q24_AMPLICON	37	-0.304109	-0.795349	0.79054	1	1	1194	tags=11%, list=10%, signal=12%
971	HUMMERICH_SKIN_CANCER_PROGRESSION_DN	69	-0.269761	-0.794565	0.887755	1	1	1813	tags=17%, list=15%, signal=20%
972	REACTOME_G_ALPHA_Z_SIGNALLING_EVENTS	26	-0.328583	-0.794501	0.776965	1	1	14	tags=4%, list=0%, signal=4%
973	DITTMER_PTHLH_TARGETS_UP	107	-0.256358	-0.794036	0.921182	1	1	3488	tags=26%, list=29%, signal=37%
974	FONTAINE_PAPILLARY_THYROID_CARCINOMA_UP	43	-0.295682	-0.793124	0.788214	1	1	2665	tags=23%, list=22%, signal=30%
975	VANTVEER_BREAST_CANCER_ESR1_DN	177	-0.239949	-0.793087	0.937597	1	1	1761	tags=15%, list=15%, signal=18%
976	CERVERA_SDHB_TARGETS_2	55	-0.280374	-0.792604	0.854867	1	1	1944	tags=24%, list=16%, signal=28%
977	REACTOME_TELOMERE_MAINTENANCE	49	-0.282479	-0.79236	0.833333	1	1	1546	tags=18%, list=13%, signal=21%
978	BYSTRYKH_HEMATOPOIESIS_STEM_CELL_AND_BRAIN_QTL_CIS	58	-0.28083	-0.79153	0.863866	1	1	3008	tags=26%, list=25%, signal=34%
979	MODY_HIPPOCAMPUS_NEONATAL	25	-0.319001	-0.791333	0.782214	1	1	395	tags=4%, list=3%, signal=4%
980	IVANOVA_HEMATOPOIESIS_LATE_PROGENITOR	419	-0.219972	-0.791216	0.99542	1	1	1707	tags=12%, list=14%, signal=14%
981	MOOTHA_PGC	364	-0.221868	-0.791187	0.988078	1	1	2612	tags=15%, list=22%, signal=18%
982	PID_CXCR3_PATHWAY	33	-0.308267	-0.79104	0.777574	1	1	14	tags=3%, list=0%, signal=3%
983	SAFFORD_T_LYMPHOCYTE_ANERGY	57	-0.277104	-0.790258	0.838435	1	1	1834	tags=16%, list=15%, signal=19%
984	HELLER_HDAC_TARGETS_DN	203	-0.234126	-0.790021	0.971154	1	1	1785	tags=12%, list=15%, signal=14%
985	LEE_LIVER_CANCER_E2F1_DN	31	-0.310207	-0.789722	0.785847	1	1	235	tags=6%, list=2%, signal=7%
986	MCBRYAN_PUBERTAL_TGFB1_TARGETS_DN	42	-0.294337	-0.788781	0.820738	1	1	2007	tags=26%, list=17%, signal=31%
987	IGARASHI_ATF4_TARGETS_DN	69	-0.267288	-0.78834	0.841241	1	1	1002	tags=9%, list=8%, signal=9%
988	DURAND_STROMA_NS_UP	108	-0.253956	-0.787744	0.89916	1	1	1189	tags=13%, list=10%, signal=14%
989	BIOCARTA_WNT_PATHWAY	22	-0.332205	-0.787603	0.775	1	1	1815	tags=18%, list=15%, signal=21%
990	LANDIS_BREAST_CANCER_PROGRESSION_UP	29	-0.314842	-0.78751	0.797101	1	1	3514	tags=38%, list=29%, signal=53%
991	KIM_MYCN_AMPLIFICATION_TARGETS_UP	56	-0.276749	-0.78696	0.824212	1	1	1821	tags=16%, list=15%, signal=19%
992	ONKEN_UVEAL_MELANOMA_DN	448	-0.217567	-0.786919	0.99697	1	1	1880	tags=11%, list=16%, signal=12%
993	TORCHIA_TARGETS_OF_EWSR1_FLI1_FUSION_UP	178	-0.236718	-0.786767	0.949511	1	1	3192	tags=31%, list=27%, signal=41%
994	BIOCARTA_NGF_PATHWAY	16	-0.354071	-0.78674	0.7603	1	1	2288	tags=25%, list=19%, signal=31%
995	REACTOME_DESTABILIZATION_OF_MRNA_BY_KSRP	17	-0.351203	-0.786018	0.788679	1	1	1734	tags=18%, list=14%, signal=21%
996	WILCOX_RESPONSE_TO_PROGESTERONE_UP	116	-0.248879	-0.785662	0.918089	1	1	2398	tags=26%, list=20%, signal=32%
997	KIM_MYC_AMPLIFICATION_TARGETS_UP	159	-0.238036	-0.785492	0.952537	1	1	2187	tags=18%, list=18%, signal=22%
998	BIOCARTA_ETS_PATHWAY	17	-0.344838	-0.785332	0.758879	1	1	1731	tags=18%, list=14%, signal=21%
999	PID_S1P_S1P2_PATHWAY	20	-0.340979	-0.78532	0.769094	1	1	1063	tags=10%, list=9%, signal=11%
1000	OUILLETTE_CLL_13Q14_DELETION_DN	44	-0.290979	-0.785165	0.828767	1	1	1074	tags=11%, list=9%, signal=12%
1001	WONG_MITOCHONDRIA_GENE_MODULE	200	-0.233377	-0.784516	0.966019	1	1	3245	tags=22%, list=27%, signal=29%
1002	KEGG_JAK_STAT_SIGNALING_PATHWAY	71	-0.266	-0.784141	0.898671	1	1	1929	tags=23%, list=16%, signal=27%
1003	HONMA_DOCETAXEL_RESISTANCE	34	-0.302961	-0.784079	0.827839	1	1	4105	tags=35%, list=34%, signal=53%
1004	WANG_IMMORTALIZED_BY_HOXA9_AND_MEIS1_UP	16	-0.353693	-0.7839	0.782906	1	1	1785	tags=19%, list=15%, signal=22%
1005	PEDERSEN_METASTASIS_BY_ERBB2_ISOFORM_6	16	-0.354633	-0.783735	0.764925	1	1	1250	tags=25%, list=10%, signal=28%
1006	PID_TAP63_PATHWAY	42	-0.294318	-0.783548	0.819643	1	1	963	tags=7%, list=8%, signal=8%
1007	MOREAUX_B_LYMPHOCYTE_MATURATION_BY_TACI_DN	72	-0.264428	-0.783476	0.878992	1	1	3682	tags=32%, list=31%, signal=46%
1008	ASTIER_INTEGRIN_SIGNALING	43	-0.287273	-0.783445	0.82548	1	1	1202	tags=7%, list=10%, signal=8%
1009	RODRIGUES_DCC_TARGETS_DN	100	-0.255687	-0.783246	0.927365	1	1	752	tags=7%, list=6%, signal=7%
1010	RHEIN_ALL_GLUCOCORTICOID_THERAPY_UP	46	-0.283589	-0.781644	0.841155	1	1	2003	tags=22%, list=17%, signal=26%
1011	LI_CISPLATIN_RESISTANCE_UP	17	-0.346024	-0.781544	0.755064	1	1	2586	tags=35%, list=22%, signal=45%
1012	BILD_E2F3_ONCOGENIC_SIGNATURE	177	-0.237343	-0.781403	0.949919	1	1	2046	tags=20%, list=17%, signal=23%
1013	LE_NEURONAL_DIFFERENTIATION_DN	17	-0.351044	-0.781281	0.779385	1	1	1588	tags=24%, list=13%, signal=27%
1014	YORDY_RECIPROCAL_REGULATION_BY_ETS1_AND_SP100_UP	24	-0.325869	-0.781255	0.793419	1	1	3298	tags=42%, list=27%, signal=57%
1015	RADMACHER_AML_PROGNOSIS	56	-0.274568	-0.781215	0.856902	1	1	2228	tags=18%, list=19%, signal=22%
1016	PHONG_TNF_RESPONSE_VIA_P38_COMPLETE	195	-0.232039	-0.779456	0.971292	1	1	2280	tags=14%, list=19%, signal=17%
1017	DARWICHE_PAPILLOMA_RISK_LOW_UP	103	-0.250395	-0.77856	0.923077	1	1	966	tags=8%, list=8%, signal=8%
1018	FAELT_B_CLL_WITH_VH_REARRANGEMENTS_UP	41	-0.285619	-0.778528	0.831541	1	1	181	tags=5%, list=2%, signal=5%
1019	CREIGHTON_ENDOCRINE_THERAPY_RESISTANCE_5	370	-0.220372	-0.778483	0.993939	1	1	2188	tags=14%, list=18%, signal=17%
1020	BIOCARTA_FAS_PATHWAY	28	-0.3082	-0.778276	0.80605	1	1	1276	tags=11%, list=11%, signal=12%
1021	SAKAI_CHRONIC_HEPATITIS_VS_LIVER_CANCER_UP	76	-0.258279	-0.778223	0.881864	1	1	2273	tags=17%, list=19%, signal=21%
1022	BIOCARTA_IGF1R_PATHWAY	20	-0.333775	-0.777674	0.773038	1	1	1839	tags=20%, list=15%, signal=24%
1023	AMUNDSON_POOR_SURVIVAL_AFTER_GAMMA_RADIATION_2G	147	-0.239794	-0.777652	0.958132	1	1	3365	tags=26%, list=28%, signal=35%
1024	LEIN_OLIGODENDROCYTE_MARKERS	42	-0.290369	-0.77754	0.830018	1	1	417	tags=7%, list=3%, signal=7%
1025	CROONQUIST_NRAS_VS_STROMAL_STIMULATION_DN	80	-0.25671	-0.776895	0.903061	1	1	2599	tags=30%, list=22%, signal=38%
1026	HORTON_SREBF_TARGETS	24	-0.319896	-0.776273	0.794392	1	1	3431	tags=29%, list=29%, signal=41%
1027	OSMAN_BLADDER_CANCER_DN	345	-0.220988	-0.775595	0.993939	1	1	2592	tags=17%, list=22%, signal=22%
1028	LINDSTEDT_DENDRITIC_CELL_MATURATION_D	43	-0.286648	-0.775291	0.82491	1	1	522	tags=5%, list=4%, signal=5%
1029	KEGG_P53_SIGNALING_PATHWAY	60	-0.271918	-0.77491	0.857621	1	1	2000	tags=15%, list=17%, signal=18%
1030	CHOI_ATL_CHRONIC_VS_ACUTE_DN	18	-0.342717	-0.774595	0.782143	1	1	5309	tags=61%, list=44%, signal=109%
1031	MARTINEZ_RB1_TARGETS_DN	361	-0.217424	-0.7739	0.993884	1	1	1933	tags=11%, list=16%, signal=13%
1032	BIOCARTA_BCR_PATHWAY	27	-0.31012	-0.773822	0.806922	1	1	2288	tags=19%, list=19%, signal=23%
1033	XU_CREBBP_TARGETS_DN	34	-0.29798	-0.773697	0.815885	1	1	2916	tags=26%, list=24%, signal=35%
1034	BORLAK_LIVER_CANCER_EGF_UP	40	-0.287128	-0.773608	0.831283	1	1	1128	tags=8%, list=9%, signal=8%
1035	YAO_HOXA10_TARGETS_VIA_PROGESTERONE_UP	45	-0.281057	-0.773382	0.852632	1	1	2534	tags=24%, list=21%, signal=31%
1036	RAO_BOUND_BY_SALL4	161	-0.234293	-0.773157	0.956592	1	1	2454	tags=17%, list=20%, signal=22%
1037	REACTOME_MEIOTIC_RECOMBINATION	37	-0.289781	-0.772768	0.847788	1	1	2290	tags=30%, list=19%, signal=37%
1038	LEE_CALORIE_RESTRICTION_NEOCORTEX_UP	60	-0.27098	-0.772658	0.868552	1	1	2262	tags=15%, list=19%, signal=18%
1039	RIZKI_TUMOR_INVASIVENESS_3D_DN	187	-0.230454	-0.772396	0.973886	1	1	1900	tags=12%, list=16%, signal=14%
1040	BURTON_ADIPOGENESIS_5	113	-0.245115	-0.771098	0.94	1	1	3121	tags=23%, list=26%, signal=31%
1041	KEGG_NOTCH_SIGNALING_PATHWAY	38	-0.290011	-0.770445	0.818681	1	1	2143	tags=18%, list=18%, signal=22%
1042	PID_ERBB2_ERBB3_PATHWAY	40	-0.290917	-0.77029	0.8375	1	1	1839	tags=13%, list=15%, signal=15%
1043	BARRIER_COLON_CANCER_RECURRENCE_UP	37	-0.290682	-0.770253	0.846287	1	1	3586	tags=32%, list=30%, signal=46%
1044	RUTELLA_RESPONSE_TO_HGF_DN	170	-0.232906	-0.769697	0.970248	1	1	2023	tags=16%, list=17%, signal=20%
1045	KEGG_PROPANOATE_METABOLISM	26	-0.319734	-0.769159	0.833028	1	1	4257	tags=54%, list=35%, signal=83%
1046	REACTOME_ENOS_ACTIVATION_AND_REGULATION	18	-0.330784	-0.767919	0.788235	1	1	4109	tags=44%, list=34%, signal=67%
1047	DELPUECH_FOXO3_TARGETS_UP	54	-0.273088	-0.767384	0.8669	1	1	2659	tags=22%, list=22%, signal=28%
1048	HOLLEMAN_PREDNISOLONE_RESISTANCE_B_ALL_UP	22	-0.316886	-0.766512	0.817052	1	1	420	tags=5%, list=3%, signal=5%
1049	MATZUK_SPERMATID_DIFFERENTIATION	19	-0.328961	-0.766441	0.795993	1	1	2664	tags=32%, list=22%, signal=41%
1050	WANG_RESPONSE_TO_FORSKOLIN_UP	17	-0.335675	-0.766142	0.80396	1	1	1668	tags=18%, list=14%, signal=20%
1051	BERTUCCI_INVASIVE_CARCINOMA_DUCTAL_VS_LOBULAR_UP	15	-0.348295	-0.766022	0.782288	1	1	3321	tags=33%, list=28%, signal=46%
1052	PID_P73PATHWAY	67	-0.263026	-0.765419	0.9063	1	1	2143	tags=19%, list=18%, signal=23%
1053	BIOCARTA_PDGF_PATHWAY	30	-0.298235	-0.76477	0.81362	1	1	2288	tags=20%, list=19%, signal=25%
1054	KEGG_PEROXISOME	63	-0.269283	-0.763957	0.890547	1	1	2307	tags=19%, list=19%, signal=23%
1055	NAM_FXYD5_TARGETS_DN	18	-0.338451	-0.763709	0.774368	1	1	1363	tags=17%, list=11%, signal=19%
1056	BIOCARTA_GPCR_PATHWAY	30	-0.29945	-0.762871	0.85206	1	1	1561	tags=13%, list=13%, signal=15%
1057	PROVENZANI_METASTASIS_UP	161	-0.231897	-0.76209	0.975807	1	1	2449	tags=18%, list=20%, signal=22%
1058	COLDREN_GEFITINIB_RESISTANCE_UP	77	-0.257144	-0.761523	0.904676	1	1	3176	tags=29%, list=26%, signal=39%
1059	ROZANOV_MMP14_TARGETS_SUBSET	24	-0.320432	-0.760615	0.828829	1	1	704	tags=8%, list=6%, signal=9%
1060	DOANE_RESPONSE_TO_ANDROGEN_DN	190	-0.228657	-0.760524	0.976936	1	1	2551	tags=23%, list=21%, signal=29%
1061	HOEGERKORP_CD44_TARGETS_TEMPORAL_DN	18	-0.333167	-0.759214	0.80036	1	1	50	tags=6%, list=0%, signal=6%
1062	SERVITJA_LIVER_HNF1A_TARGETS_DN	61	-0.263909	-0.759102	0.901582	1	1	2237	tags=26%, list=19%, signal=32%
1063	FARMER_BREAST_CANCER_BASAL_VS_LULMINAL	242	-0.222113	-0.758709	0.98913	1	1	1807	tags=14%, list=15%, signal=16%
1064	HOLLEMAN_PREDNISOLONE_RESISTANCE_ALL_UP	18	-0.331928	-0.758162	0.780531	1	1	4702	tags=50%, list=39%, signal=82%
1065	BERENJENO_TRANSFORMED_BY_RHOA_UP	496	-0.209206	-0.757418	1	1	1	1876	tags=14%, list=16%, signal=15%
1066	PID_MET_PATHWAY	74	-0.25727	-0.757086	0.908304	1	1	1839	tags=14%, list=15%, signal=16%
1067	BACOLOD_RESISTANCE_TO_ALKYLATING_AGENTS_DN	49	-0.273642	-0.756103	0.862319	1	1	2023	tags=14%, list=17%, signal=17%
1068	BONOME_OVARIAN_CANCER_SURVIVAL_SUBOPTIMAL_DEBULKING	379	-0.211825	-0.755585	0.997046	1	1	2180	tags=16%, list=18%, signal=18%
1069	ROYLANCE_BREAST_CANCER_16Q_COPY_NUMBER_UP	41	-0.284789	-0.754127	0.883598	1	1	2050	tags=22%, list=17%, signal=26%
1070	ZHENG_GLIOBLASTOMA_PLASTICITY_DN	28	-0.300022	-0.753708	0.835443	1	1	1980	tags=18%, list=16%, signal=21%
1071	BRUINS_UVC_RESPONSE_EARLY_LATE	260	-0.218131	-0.752719	0.990566	1	1	2443	tags=21%, list=20%, signal=26%
1072	YAO_TEMPORAL_RESPONSE_TO_PROGESTERONE_CLUSTER_9	56	-0.272453	-0.752682	0.882556	1	1	2011	tags=14%, list=17%, signal=17%
1073	PATTERSON_DOCETAXEL_RESISTANCE	21	-0.319346	-0.752674	0.826568	1	1	3346	tags=38%, list=28%, signal=53%
1074	LIEN_BREAST_CARCINOMA_METAPLASTIC	18	-0.327006	-0.751229	0.811009	1	1	704	tags=11%, list=6%, signal=12%
1075	KAYO_CALORIE_RESTRICTION_MUSCLE_DN	64	-0.260849	-0.749893	0.922813	1	1	2404	tags=20%, list=20%, signal=25%
1076	LINDVALL_IMMORTALIZED_BY_TERT_DN	56	-0.264647	-0.7498	0.891459	1	1	1082	tags=11%, list=9%, signal=12%
1077	KAMMINGA_SENESCENCE	28	-0.298605	-0.747827	0.864151	1	1	1416	tags=14%, list=12%, signal=16%
1078	GRESHOCK_CANCER_COPY_NUMBER_UP	239	-0.21794	-0.747475	0.991735	1	1	1962	tags=14%, list=16%, signal=16%
1079	LI_DCP2_BOUND_MRNA	84	-0.248262	-0.746861	0.92599	1	1	1291	tags=7%, list=11%, signal=8%
1080	KYNG_DNA_DAMAGE_BY_4NQO	29	-0.294987	-0.746739	0.851521	1	1	2378	tags=21%, list=20%, signal=26%
1081	BIOCARTA_CARM_ER_PATHWAY	28	-0.301168	-0.746523	0.840909	1	1	3401	tags=32%, list=28%, signal=45%
1082	LIU_SOX4_TARGETS_DN	277	-0.215079	-0.746386	0.995238	1	1	2893	tags=21%, list=24%, signal=26%
1083	CREIGHTON_ENDOCRINE_THERAPY_RESISTANCE_4	205	-0.222249	-0.746284	0.987402	1	1	1859	tags=14%, list=15%, signal=16%
1084	BIOCARTA_RAS_PATHWAY	23	-0.309576	-0.745828	0.837251	1	1	2288	tags=22%, list=19%, signal=27%
1085	REACTOME_DOWNSTREAM_SIGNAL_TRANSDUCTION	80	-0.248548	-0.745637	0.926244	1	1	3277	tags=24%, list=27%, signal=32%
1086	DACOSTA_UV_RESPONSE_VIA_ERCC3_TTD_DN	74	-0.252592	-0.745253	0.930626	1	1	1693	tags=14%, list=14%, signal=16%
1087	PID_IL6_7_PATHWAY	41	-0.281144	-0.744996	0.875226	1	1	1839	tags=15%, list=15%, signal=17%
1088	IVANOVA_HEMATOPOIESIS_STEM_CELL_LONG_TERM	189	-0.223944	-0.744679	0.987402	1	1	2328	tags=19%, list=19%, signal=23%
1089	KEGG_LONG_TERM_POTENTIATION	44	-0.276339	-0.743946	0.903525	1	1	1561	tags=14%, list=13%, signal=16%
1090	VALK_AML_CLUSTER_15	26	-0.303321	-0.743889	0.860595	1	1	1407	tags=12%, list=12%, signal=13%
1091	IIZUKA_LIVER_CANCER_PROGRESSION_G2_G3_UP	16	-0.326925	-0.743557	0.834215	1	1	1775	tags=25%, list=15%, signal=29%
1092	WANG_LMO4_TARGETS_UP	304	-0.213243	-0.742178	0.99685	1	1	1897	tags=11%, list=16%, signal=13%
1093	REACTOME_BASE_EXCISION_REPAIR	18	-0.328941	-0.74214	0.837037	1	1	2501	tags=28%, list=21%, signal=35%
1094	YAO_TEMPORAL_RESPONSE_TO_PROGESTERONE_CLUSTER_6	54	-0.262895	-0.741407	0.912069	1	1	2525	tags=28%, list=21%, signal=35%
1095	ZUCCHI_METASTASIS_UP	37	-0.281902	-0.741106	0.878261	1	1	897	tags=5%, list=7%, signal=6%
1096	BREDEMEYER_RAG_SIGNALING_VIA_ATM_NOT_VIA_NFKB_DN	30	-0.296764	-0.74084	0.862434	1	1	2735	tags=40%, list=23%, signal=52%
1097	LINSLEY_MIR16_TARGETS	195	-0.220686	-0.740809	0.993289	1	1	2892	tags=16%, list=24%, signal=21%
1098	TONG_INTERACT_WITH_PTTG1	48	-0.26984	-0.740102	0.89781	1	1	2876	tags=25%, list=24%, signal=33%
1099	VERHAAK_GLIOBLASTOMA_PRONEURAL	89	-0.242211	-0.740026	0.964225	1	1	1807	tags=16%, list=15%, signal=18%
1100	KEGG_RENAL_CELL_CARCINOMA	62	-0.258171	-0.739845	0.928322	1	1	3277	tags=31%, list=27%, signal=42%
1101	REACTOME_AXON_GUIDANCE	152	-0.228223	-0.739612	0.985246	1	1	1845	tags=11%, list=15%, signal=13%
1102	REACTOME_RESPIRATORY_ELECTRON_TRANSPORT	63	-0.255791	-0.739404	0.935065	1	1	5310	tags=54%, list=44%, signal=96%
1103	PID_HDAC_CLASSI_PATHWAY	59	-0.255431	-0.738414	0.911565	1	1	3487	tags=31%, list=29%, signal=43%
1104	YAMASHITA_LIVER_CANCER_WITH_EPCAM_UP	43	-0.2708	-0.737177	0.907942	1	1	4624	tags=56%, list=38%, signal=90%
1105	BIOCARTA_NFAT_PATHWAY	37	-0.2824	-0.735888	0.903509	1	1	1839	tags=16%, list=15%, signal=19%
1106	REACTOME_METABOLISM_OF_CARBOHYDRATES	156	-0.22765	-0.735511	0.986992	1	1	2455	tags=19%, list=20%, signal=24%
1107	KEGG_ALANINE_ASPARTATE_AND_GLUTAMATE_METABOLISM	21	-0.303143	-0.734064	0.834879	1	1	961	tags=14%, list=8%, signal=15%
1108	WANG_ADIPOGENIC_GENES_REPRESSED_BY_SIRT1	18	-0.31789	-0.733286	0.861057	1	1	1798	tags=11%, list=15%, signal=13%
1109	PARK_HSC_MARKERS	35	-0.281489	-0.731857	0.883094	1	1	3515	tags=29%, list=29%, signal=40%
1110	KEGG_PURINE_METABOLISM	115	-0.231706	-0.731825	0.981067	1	1	2827	tags=28%, list=24%, signal=36%
1111	KOHOUTEK_CCNT1_TARGETS	37	-0.277444	-0.731783	0.880952	1	1	2367	tags=27%, list=20%, signal=34%
1112	FAELT_B_CLL_WITH_VH3_21_UP	41	-0.272493	-0.731704	0.874346	1	1	2290	tags=22%, list=19%, signal=27%
1113	GABRIELY_MIR21_TARGETS	261	-0.213304	-0.731151	0.998459	1	1	3510	tags=25%, list=29%, signal=34%
1114	ST_PHOSPHOINOSITIDE_3_KINASE_PATHWAY	34	-0.278133	-0.731143	0.89009	1	1	50	tags=3%, list=0%, signal=3%
1115	BERNARD_PPAPDC1B_TARGETS_DN	39	-0.273971	-0.731023	0.886076	1	1	1967	tags=26%, list=16%, signal=31%
1116	CROONQUIST_NRAS_SIGNALING_UP	18	-0.323383	-0.73019	0.842779	1	1	434	tags=11%, list=4%, signal=12%
1117	KEGG_T_CELL_RECEPTOR_SIGNALING_PATHWAY	69	-0.248229	-0.730117	0.932981	1	1	1561	tags=13%, list=13%, signal=15%
1118	SHEPARD_BMYB_MORPHOLINO_UP	156	-0.223064	-0.72981	0.990148	1	1	1783	tags=12%, list=15%, signal=14%
1119	VANTVEER_BREAST_CANCER_BRCA1_DN	28	-0.295102	-0.729117	0.853791	1	1	2218	tags=21%, list=18%, signal=26%
1120	MOHANKUMAR_TLX1_TARGETS_UP	343	-0.20526	-0.72902	1	1	1	2723	tags=18%, list=23%, signal=23%
1121	REACTOME_ION_CHANNEL_TRANSPORT	17	-0.329132	-0.728884	0.814748	1	1	2747	tags=35%, list=23%, signal=46%
1122	TURASHVILI_BREAST_DUCTAL_CARCINOMA_VS_DUCTAL_NORMAL_UP	31	-0.285431	-0.727734	0.87389	1	1	1845	tags=23%, list=15%, signal=27%
1123	WALLACE_JAK2_TARGETS_UP	22	-0.305212	-0.727245	0.868421	1	1	1063	tags=9%, list=9%, signal=10%
1124	LEE_NEURAL_CREST_STEM_CELL_UP	64	-0.251525	-0.727026	0.947368	1	1	1879	tags=16%, list=16%, signal=18%
1125	KEGG_MELANOGENESIS	57	-0.254356	-0.726946	0.925734	1	1	1810	tags=12%, list=15%, signal=14%
1126	YAO_TEMPORAL_RESPONSE_TO_PROGESTERONE_CLUSTER_16	49	-0.264867	-0.726174	0.906137	1	1	3348	tags=37%, list=28%, signal=51%
1127	SCHRAETS_MLL_TARGETS_UP	25	-0.299298	-0.725847	0.886726	1	1	466	tags=8%, list=4%, signal=8%
1128	DITTMER_PTHLH_TARGETS_DN	66	-0.250156	-0.725516	0.93913	1	1	2905	tags=21%, list=24%, signal=28%
1129	ABRAMSON_INTERACT_WITH_AIRE	42	-0.268786	-0.725399	0.900735	1	1	4291	tags=33%, list=36%, signal=52%
1130	SCHLINGEMANN_SKIN_CARCINOGENESIS_TPA_UP	22	-0.305158	-0.725174	0.868231	1	1	1305	tags=9%, list=11%, signal=10%
1131	VANHARANTA_UTERINE_FIBROID_UP	22	-0.299404	-0.72464	0.846435	1	1	1917	tags=18%, list=16%, signal=22%
1132	BIOCARTA_ARF_PATHWAY	15	-0.334283	-0.724471	0.845872	1	1	2315	tags=33%, list=19%, signal=41%
1133	NEWMAN_ERCC6_TARGETS_DN	21	-0.311072	-0.724268	0.863799	1	1	1460	tags=29%, list=12%, signal=32%
1134	KARLSSON_TGFB1_TARGETS_DN	173	-0.21903	-0.724207	0.995268	1	1	2842	tags=20%, list=24%, signal=26%
1135	REACTOME_SIGNALING_BY_FGFR	79	-0.243305	-0.723844	0.953206	1	1	3175	tags=24%, list=26%, signal=32%
1136	REACTOME_RESPIRATORY_ELECTRON_TRANSPORT_ATP_SYNTHESIS_BY_CHEMIOSMOTIC_COUPLING_AND_HEAT_PRODUCTION_BY_UNCOUPLING_PROTEINS_	77	-0.243729	-0.723139	0.950342	1	1	5310	tags=49%, list=44%, signal=88%
1137	BRACHAT_RESPONSE_TO_CISPLATIN	18	-0.318793	-0.722512	0.835564	1	1	2473	tags=22%, list=21%, signal=28%
1138	RIZ_ERYTHROID_DIFFERENTIATION_6HR	21	-0.312326	-0.722291	0.857143	1	1	635	tags=10%, list=5%, signal=10%
1139	CHEOK_RESPONSE_TO_MERCAPTOPURINE_AND_HD_MTX_DN	22	-0.30682	-0.722025	0.860177	1	1	1753	tags=23%, list=15%, signal=27%
1140	KYNG_NORMAL_AGING_DN	24	-0.296183	-0.721217	0.884826	1	1	3368	tags=33%, list=28%, signal=46%
1141	STEIN_ESRRA_TARGETS_RESPONSIVE_TO_ESTROGEN_UP	22	-0.301624	-0.720567	0.867647	1	1	2254	tags=23%, list=19%, signal=28%
1142	TCGA_GLIOBLASTOMA_COPY_NUMBER_UP	58	-0.252651	-0.719759	0.944732	1	1	2260	tags=16%, list=19%, signal=19%
1143	REACTOME_SIGNALING_BY_FGFR_IN_DISEASE	92	-0.237074	-0.719564	0.979381	1	1	3043	tags=22%, list=25%, signal=29%
1144	STEIN_ESRRA_TARGETS	457	-0.201064	-0.719221	1	1	1	2671	tags=18%, list=22%, signal=22%
1145	BERENJENO_TRANSFORMED_BY_RHOA_REVERSIBLY_DN	24	-0.297153	-0.717395	0.868468	1	1	1682	tags=21%, list=14%, signal=24%
1146	BORCZUK_MALIGNANT_MESOTHELIOMA_UP	294	-0.206141	-0.716955	1	1	1	4024	tags=27%, list=33%, signal=39%
1147	PID_EPHRINB_REV_PATHWAY	18	-0.310447	-0.716399	0.863469	1	1	108	tags=6%, list=1%, signal=6%
1148	PID_IFNG_PATHWAY	35	-0.268501	-0.716141	0.891544	1	1	2181	tags=23%, list=18%, signal=28%
1149	MULLIGHAN_NPM1_SIGNATURE_3_DN	110	-0.227941	-0.715924	0.983444	1	1	1278	tags=10%, list=11%, signal=11%
1150	SA_B_CELL_RECEPTOR_COMPLEXES	20	-0.308181	-0.715592	0.879646	1	1	1561	tags=15%, list=13%, signal=17%
1151	MELLMAN_TUT1_TARGETS_DN	42	-0.26146	-0.7148	0.909574	1	1	2038	tags=21%, list=17%, signal=26%
1152	GUO_HEX_TARGETS_DN	46	-0.258834	-0.714607	0.932007	1	1	2908	tags=22%, list=24%, signal=29%
1153	TOMLINS_PROSTATE_CANCER_UP	37	-0.271822	-0.714393	0.908766	1	1	3624	tags=35%, list=30%, signal=50%
1154	KEGG_HUNTINGTONS_DISEASE	146	-0.218707	-0.714236	0.991763	1	1	3417	tags=20%, list=28%, signal=27%
1155	EHLERS_ANEUPLOIDY_UP	35	-0.271834	-0.714088	0.921053	1	1	2553	tags=23%, list=21%, signal=29%
1156	CREIGHTON_AKT1_SIGNALING_VIA_MTOR_UP	30	-0.28655	-0.713951	0.874286	1	1	2109	tags=20%, list=18%, signal=24%
1157	CHANG_CORE_SERUM_RESPONSE_DN	181	-0.213516	-0.712355	0.996865	1	1	1772	tags=12%, list=15%, signal=14%
1158	OLSSON_E2F3_TARGETS_DN	35	-0.271835	-0.711442	0.894737	1	1	2262	tags=26%, list=19%, signal=32%
1159	ROME_INSULIN_TARGETS_IN_MUSCLE_UP	391	-0.199078	-0.710991	1	1	1	3325	tags=18%, list=28%, signal=24%
1160	WANG_RESPONSE_TO_ANDROGEN_UP	23	-0.2964	-0.710052	0.868519	1	1	2195	tags=17%, list=18%, signal=21%
1161	REACTOME_MITOTIC_G2_G2_M_PHASES	72	-0.238474	-0.710023	0.957655	1	1	3032	tags=24%, list=25%, signal=31%
1162	ZAMORA_NOS2_TARGETS_DN	77	-0.240697	-0.709243	0.966667	1	1	1620	tags=6%, list=13%, signal=7%
1163	IWANAGA_CARCINOGENESIS_BY_KRAS_PTEN_UP	103	-0.229716	-0.708741	0.979066	1	1	2335	tags=17%, list=19%, signal=22%
1164	BERTUCCI_INVASIVE_CARCINOMA_DUCTAL_VS_LOBULAR_DN	23	-0.291046	-0.708629	0.871025	1	1	591	tags=9%, list=5%, signal=9%
1165	BEIER_GLIOMA_STEM_CELL_UP	19	-0.306171	-0.708593	0.887719	1	1	3262	tags=53%, list=27%, signal=72%
1166	BROWN_MYELOID_CELL_DEVELOPMENT_DN	94	-0.230398	-0.707632	0.982518	1	1	1802	tags=13%, list=15%, signal=15%
1167	SANA_TNF_SIGNALING_DN	84	-0.233823	-0.706438	0.962633	1	1	932	tags=6%, list=8%, signal=6%
1168	REACTOME_SIGNALING_BY_PDGF	93	-0.226794	-0.706332	0.969925	1	1	3277	tags=23%, list=27%, signal=31%
1169	BURTON_ADIPOGENESIS_PEAK_AT_2HR	45	-0.258673	-0.705895	0.943686	1	1	1731	tags=16%, list=14%, signal=18%
1170	REACTOME_APC_C_CDH1_MEDIATED_DEGRADATION_OF_CDC20_AND_OTHER_APC_C_CDH1_TARGETED_PROTEINS_IN_LATE_MITOSIS_EARLY_G1	62	-0.243267	-0.705894	0.957895	1	1	2762	tags=16%, list=23%, signal=21%
1171	BIOCARTA_BAD_PATHWAY	21	-0.296335	-0.705786	0.888889	1	1	641	tags=10%, list=5%, signal=10%
1172	ELVIDGE_HYPOXIA_BY_DMOG_DN	45	-0.253456	-0.705531	0.907216	1	1	1668	tags=11%, list=14%, signal=13%
1173	REACTOME_SIGNALING_BY_ERBB4	70	-0.236328	-0.705266	0.969858	1	1	2000	tags=13%, list=17%, signal=15%
1174	MARTINEZ_RB1_TARGETS_UP	481	-0.194964	-0.704661	1	1	1	2437	tags=16%, list=20%, signal=19%
1175	REACTOME_APC_C_CDC20_MEDIATED_DEGRADATION_OF_MITOTIC_PROTEINS	63	-0.2419	-0.704639	0.958477	1	1	2762	tags=16%, list=23%, signal=20%
1176	VALK_AML_WITH_CEBPA	24	-0.291426	-0.703769	0.88972	1	1	1216	tags=13%, list=10%, signal=14%
1177	REACTOME_L1CAM_INTERACTIONS	58	-0.243557	-0.702341	0.951973	1	1	1561	tags=10%, list=13%, signal=12%
1178	LINDGREN_BLADDER_CANCER_CLUSTER_1_UP	100	-0.229071	-0.702181	0.988095	1	1	2432	tags=18%, list=20%, signal=22%
1179	VALK_AML_CLUSTER_8	18	-0.303977	-0.701001	0.8875	1	1	1135	tags=11%, list=9%, signal=12%
1180	REACTOME_MEIOTIC_SYNAPSIS	37	-0.264461	-0.700866	0.916961	1	1	1326	tags=11%, list=11%, signal=12%
1181	BRUNO_HEMATOPOIESIS	48	-0.251712	-0.700534	0.938517	1	1	1704	tags=10%, list=14%, signal=12%
1182	JIANG_TIP30_TARGETS_DN	18	-0.30641	-0.700102	0.859316	1	1	523	tags=6%, list=4%, signal=6%
1183	JOHANSSON_GLIOMAGENESIS_BY_PDGFB_UP	53	-0.248702	-0.699805	0.949749	1	1	2403	tags=21%, list=20%, signal=26%
1184	AMIT_SERUM_RESPONSE_120_MCF10A	54	-0.24531	-0.698861	0.955017	1	1	862	tags=9%, list=7%, signal=10%
1185	REACTOME_DESTABILIZATION_OF_MRNA_BY_BRF1	17	-0.308839	-0.698395	0.878505	1	1	1734	tags=18%, list=14%, signal=21%
1186	KYNG_ENVIRONMENTAL_STRESS_RESPONSE_NOT_BY_GAMMA_IN_WS	27	-0.27655	-0.697573	0.916961	1	1	2904	tags=26%, list=24%, signal=34%
1187	REACTOME_MITOCHONDRIAL_PROTEIN_IMPORT	49	-0.25291	-0.696183	0.942373	1	1	2211	tags=16%, list=18%, signal=20%
1188	LOCKWOOD_AMPLIFIED_IN_LUNG_CANCER	192	-0.207531	-0.696074	1	1	1	1887	tags=11%, list=16%, signal=13%
1189	COLLIS_PRKDC_SUBSTRATES	18	-0.305211	-0.695722	0.874088	1	1	3923	tags=39%, list=33%, signal=58%
1190	CHIARADONNA_NEOPLASTIC_TRANSFORMATION_KRAS_UP	102	-0.226	-0.694733	0.989673	1	1	1563	tags=12%, list=13%, signal=13%
1191	TOMLINS_METASTASIS_DN	17	-0.304163	-0.694557	0.877876	1	1	1181	tags=12%, list=10%, signal=13%
1192	NGO_MALIGNANT_GLIOMA_1P_LOH	16	-0.308214	-0.694536	0.892473	1	1	1291	tags=6%, list=11%, signal=7%
1193	BIOCARTA_FMLP_PATHWAY	29	-0.276302	-0.693953	0.898305	1	1	2695	tags=28%, list=22%, signal=35%
1194	KEGG_B_CELL_RECEPTOR_SIGNALING_PATHWAY	52	-0.249862	-0.693009	0.951557	1	1	1839	tags=15%, list=15%, signal=18%
1195	REACTOME_PHOSPHOLIPASE_C_MEDIATED_CASCADE	26	-0.281064	-0.692324	0.9046	1	1	641	tags=8%, list=5%, signal=8%
1196	REACTOME_METABOLISM_OF_NUCLEOTIDES	59	-0.241143	-0.691548	0.931284	1	1	1852	tags=19%, list=15%, signal=22%
1197	RATTENBACHER_BOUND_BY_CELF1	289	-0.199296	-0.690979	1	1	1	1882	tags=13%, list=16%, signal=16%
1198	HAHTOLA_MYCOSIS_FUNGOIDES_CD4_DN	108	-0.220901	-0.688817	0.995114	1	1	1730	tags=11%, list=14%, signal=13%
1199	SETLUR_PROSTATE_CANCER_TMPRSS2_ERG_FUSION_UP	51	-0.246985	-0.688316	0.958188	1	1	1692	tags=12%, list=14%, signal=14%
1200	IVANOVA_HEMATOPOIESIS_MATURE_CELL	226	-0.201706	-0.68815	0.998377	1	1	2939	tags=25%, list=24%, signal=32%
1201	MACAEVA_PBMC_RESPONSE_TO_IR	81	-0.230212	-0.688128	0.973684	1	1	2617	tags=17%, list=22%, signal=22%
1202	DAIRKEE_CANCER_PRONE_RESPONSE_BPA_E2	92	-0.223832	-0.688033	0.991409	1	1	129	tags=2%, list=1%, signal=2%
1203	TURASHVILI_BREAST_LOBULAR_CARCINOMA_VS_DUCTAL_NORMAL_UP	39	-0.258507	-0.686518	0.93211	1	1	2359	tags=21%, list=20%, signal=25%
1204	KYNG_WERNER_SYNDROM_DN	22	-0.29028	-0.686057	0.90167	1	1	3368	tags=36%, list=28%, signal=50%
1205	STEARMAN_LUNG_CANCER_EARLY_VS_LATE_DN	42	-0.252463	-0.685371	0.949911	1	1	2193	tags=21%, list=18%, signal=26%
1206	HOFFMANN_IMMATURE_TO_MATURE_B_LYMPHOCYTE_DN	32	-0.270722	-0.68495	0.926995	1	1	59	tags=3%, list=0%, signal=3%
1207	SCHLOSSER_MYC_TARGETS_AND_SERUM_RESPONSE_DN	47	-0.249021	-0.684864	0.951872	1	1	1967	tags=13%, list=16%, signal=15%
1208	HASLINGER_B_CLL_WITH_11Q23_DELETION	17	-0.306301	-0.68473	0.888693	1	1	3958	tags=41%, list=33%, signal=61%
1209	DACOSTA_ERCC3_ALLELE_XPCS_VS_TTD_UP	16	-0.299514	-0.684633	0.887946	1	1	103	tags=6%, list=1%, signal=6%
1210	BASSO_B_LYMPHOCYTE_NETWORK	132	-0.212621	-0.683963	0.995025	1	1	2586	tags=15%, list=22%, signal=19%
1211	ASTON_MAJOR_DEPRESSIVE_DISORDER_DN	106	-0.220268	-0.683864	0.995074	1	1	1717	tags=9%, list=14%, signal=11%
1212	BIOCARTA_INSULIN_PATHWAY	18	-0.300642	-0.683543	0.881081	1	1	2288	tags=22%, list=19%, signal=27%
1213	KEGG_SNARE_INTERACTIONS_IN_VESICULAR_TRANSPORT	31	-0.26654	-0.681563	0.914286	1	1	1988	tags=16%, list=17%, signal=19%
1214	KEGG_NUCLEOTIDE_EXCISION_REPAIR	43	-0.248378	-0.680055	0.938356	1	1	2851	tags=28%, list=24%, signal=36%
1215	GARGALOVIC_RESPONSE_TO_OXIDIZED_PHOSPHOLIPIDS_TURQUOISE_UP	76	-0.229284	-0.679615	0.976271	1	1	2284	tags=16%, list=19%, signal=19%
1216	KIM_PTEN_TARGETS_UP	15	-0.314015	-0.677166	0.882466	1	1	467	tags=7%, list=4%, signal=7%
1217	PID_SMAD2_3PATHWAY	17	-0.292401	-0.677101	0.895238	1	1	4166	tags=41%, list=35%, signal=63%
1218	HSIAO_HOUSEKEEPING_GENES	372	-0.190029	-0.675842	1	1	1	5039	tags=41%, list=42%, signal=69%
1219	REACTOME_SEMAPHORIN_INTERACTIONS	46	-0.246234	-0.675795	0.953901	1	1	1367	tags=9%, list=11%, signal=10%
1220	SPIELMAN_LYMPHOBLAST_EUROPEAN_VS_ASIAN_UP	447	-0.187752	-0.675543	1	1	1	1990	tags=10%, list=17%, signal=12%
1221	REACTOME_NOTCH1_INTRACELLULAR_DOMAIN_REGULATES_TRANSCRIPTION	40	-0.252406	-0.674827	0.949091	1	1	1716	tags=15%, list=14%, signal=17%
1222	REACTOME_CREB_PHOSPHORYLATION_THROUGH_THE_ACTIVATION_OF_RAS	16	-0.305766	-0.67467	0.893502	1	1	1380	tags=13%, list=11%, signal=14%
1223	MULLIGHAN_MLL_SIGNATURE_2_UP	328	-0.189123	-0.673931	1	1	1	1462	tags=8%, list=12%, signal=8%
1224	TSENG_ADIPOGENIC_POTENTIAL_UP	18	-0.293901	-0.673419	0.907895	1	1	1917	tags=22%, list=16%, signal=26%
1225	JIANG_VHL_TARGETS	130	-0.212421	-0.673259	0.995008	1	1	1685	tags=8%, list=14%, signal=10%
1226	OUILLETTE_CLL_13Q14_DELETION_UP	56	-0.237699	-0.673219	0.9783	1	1	2155	tags=18%, list=18%, signal=22%
1227	MELLMAN_TUT1_TARGETS_UP	17	-0.294747	-0.671673	0.895954	1	1	566	tags=6%, list=5%, signal=6%
1228	THUM_SYSTOLIC_HEART_FAILURE_UP	303	-0.190818	-0.67158	1	1	1	2749	tags=17%, list=23%, signal=22%
1229	REACTOME_ACTIVATION_OF_NMDA_RECEPTOR_UPON_GLUTAMATE_BINDING_AND_POSTSYNAPTIC_EVENTS	18	-0.287171	-0.669606	0.888087	1	1	1380	tags=11%, list=11%, signal=13%
1230	MA_MYELOID_DIFFERENTIATION_UP	30	-0.268136	-0.669175	0.919244	1	1	425	tags=3%, list=4%, signal=3%
1231	BIOCARTA_PYK2_PATHWAY	27	-0.269824	-0.66873	0.920635	1	1	1561	tags=15%, list=13%, signal=17%
1232	GUTIERREZ_MULTIPLE_MYELOMA_UP	33	-0.258233	-0.668219	0.93609	1	1	3566	tags=24%, list=30%, signal=34%
1233	BONOME_OVARIAN_CANCER_SURVIVAL_OPTIMAL_DEBULKING	186	-0.2007	-0.66792	0.998379	1	1	2940	tags=21%, list=24%, signal=27%
1234	REACTOME_POST_NMDA_RECEPTOR_ACTIVATION_EVENTS	18	-0.287171	-0.667557	0.900722	1	1	1380	tags=11%, list=11%, signal=13%
1235	BIOCARTA_ATM_PATHWAY	19	-0.283143	-0.666585	0.912639	1	1	2063	tags=21%, list=17%, signal=25%
1236	BAELDE_DIABETIC_NEPHROPATHY_UP	55	-0.236492	-0.666102	0.968858	1	1	1888	tags=15%, list=16%, signal=17%
1237	CHANDRAN_METASTASIS_UP	175	-0.202498	-0.666085	0.998415	1	1	3147	tags=17%, list=26%, signal=23%
1238	LEE_EARLY_T_LYMPHOCYTE_DN	41	-0.246811	-0.665387	0.966071	1	1	1245	tags=10%, list=10%, signal=11%
1239	KEGG_DORSO_VENTRAL_AXIS_FORMATION	15	-0.300537	-0.663806	0.889524	1	1	2663	tags=33%, list=22%, signal=43%
1240	MEISSNER_BRAIN_ICP_WITH_H3K4ME3	18	-0.293417	-0.663804	0.906137	1	1	4214	tags=44%, list=35%, signal=68%
1241	YANG_BREAST_CANCER_ESR1_DN	15	-0.29872	-0.663335	0.890485	1	1	395	tags=7%, list=3%, signal=7%
1242	CHIN_BREAST_CANCER_COPY_NUMBER_UP	19	-0.287392	-0.663067	0.914286	1	1	1486	tags=16%, list=12%, signal=18%
1243	DAVICIONI_TARGETS_OF_PAX_FOXO1_FUSIONS_DN	35	-0.25241	-0.659543	0.945133	1	1	1759	tags=14%, list=15%, signal=17%
1244	STARK_PREFRONTAL_CORTEX_22Q11_DELETION_DN	463	-0.183343	-0.659206	1	1	1	3107	tags=20%, list=26%, signal=26%
1245	LIU_COMMON_CANCER_GENES	62	-0.231098	-0.659124	0.984589	1	1	2899	tags=21%, list=24%, signal=27%
1246	TRAYNOR_RETT_SYNDROM_UP	29	-0.261557	-0.658938	0.941901	1	1	1011	tags=14%, list=8%, signal=15%
1247	PID_AP1_PATHWAY	51	-0.235157	-0.658871	0.979094	1	1	1985	tags=14%, list=17%, signal=16%
1248	REACTOME_RESPONSE_TO_ELEVATED_PLATELET_CYTOSOLIC_CA2_	53	-0.234497	-0.657659	0.969534	1	1	1158	tags=6%, list=10%, signal=6%
1249	FERRANDO_T_ALL_WITH_MLL_ENL_FUSION_DN	73	-0.224149	-0.65733	0.989051	1	1	3348	tags=29%, list=28%, signal=40%
1250	SATO_SILENCED_EPIGENETICALLY_IN_PANCREATIC_CANCER	22	-0.275637	-0.657224	0.903811	1	1	2490	tags=27%, list=21%, signal=34%
1251	ST_INTEGRIN_SIGNALING_PATHWAY	65	-0.225888	-0.657216	0.983278	1	1	2371	tags=17%, list=20%, signal=21%
1252	MOOTHA_MITOCHONDRIA	385	-0.183674	-0.657041	1	1	1	3389	tags=24%, list=28%, signal=32%
1253	MARTINEZ_RESPONSE_TO_TRABECTEDIN	47	-0.237845	-0.656947	0.977312	1	1	826	tags=6%, list=7%, signal=7%
1254	KYNG_DNA_DAMAGE_UP	156	-0.202538	-0.656296	1	1	1	3555	tags=30%, list=30%, signal=42%
1255	YIH_RESPONSE_TO_ARSENITE_C3	30	-0.263504	-0.656145	0.943299	1	1	2655	tags=27%, list=22%, signal=34%
1256	SCHLOSSER_SERUM_RESPONSE_AUGMENTED_BY_MYC	90	-0.218693	-0.655974	0.991974	1	1	2551	tags=14%, list=21%, signal=18%
1257	ROSS_LEUKEMIA_WITH_MLL_FUSIONS	58	-0.229009	-0.655697	0.974958	1	1	2950	tags=21%, list=25%, signal=27%
1258	PID_RHOA_REG_PATHWAY	30	-0.256274	-0.653214	0.956767	1	1	266	tags=3%, list=2%, signal=3%
1259	GAUSSMANN_MLL_AF4_FUSION_TARGETS_F_DN	22	-0.273432	-0.652621	0.919499	1	1	161	tags=5%, list=1%, signal=5%
1260	ZHAN_V2_LATE_DIFFERENTIATION_GENES	37	-0.243741	-0.651593	0.960413	1	1	3907	tags=35%, list=32%, signal=52%
1261	SATO_SILENCED_BY_DEACETYLATION_IN_PANCREATIC_CANCER	25	-0.265068	-0.651059	0.95057	1	1	2846	tags=32%, list=24%, signal=42%
1262	SHEPARD_CRUSH_AND_BURN_MUTANT_UP	156	-0.199769	-0.650977	1	1	1	1730	tags=10%, list=14%, signal=12%
1263	PID_EPHB_FWD_PATHWAY	33	-0.256573	-0.650736	0.949821	1	1	2437	tags=18%, list=20%, signal=23%
1264	PARK_HSC_AND_MULTIPOTENT_PROGENITORS	46	-0.237366	-0.649401	0.977695	1	1	3881	tags=22%, list=32%, signal=32%
1265	LASTOWSKA_NEUROBLASTOMA_COPY_NUMBER_UP	153	-0.197578	-0.649012	0.998377	1	1	1391	tags=8%, list=12%, signal=9%
1266	HEIDENBLAD_AMPLICON_12P11_12_DN	19	-0.28565	-0.648377	0.917603	1	1	2559	tags=21%, list=21%, signal=27%
1267	WEIGEL_OXIDATIVE_STRESS_RESPONSE	30	-0.253515	-0.647861	0.950276	1	1	2551	tags=20%, list=21%, signal=25%
1268	WATANABE_RECTAL_CANCER_RADIOTHERAPY_RESPONSIVE_UP	93	-0.208836	-0.646894	0.998408	1	1	2584	tags=14%, list=21%, signal=18%
1269	REACTOME_OXYGEN_DEPENDENT_PROLINE_HYDROXYLATION_OF_HYPOXIA_INDUCIBLE_FACTOR_ALPHA	15	-0.294635	-0.646669	0.918919	1	1	4054	tags=47%, list=34%, signal=70%
1270	BROWNE_HCMV_INFECTION_20HR_UP	184	-0.194996	-0.646521	1	1	1	2294	tags=15%, list=19%, signal=19%
1271	BEGUM_TARGETS_OF_PAX3_FOXO1_FUSION_UP	35	-0.249803	-0.646044	0.962521	1	1	2378	tags=29%, list=20%, signal=36%
1272	POMEROY_MEDULLOBLASTOMA_PROGNOSIS_UP	27	-0.258471	-0.645636	0.954306	1	1	417	tags=4%, list=3%, signal=4%
1273	GAZDA_DIAMOND_BLACKFAN_ANEMIA_ERYTHROID_UP	22	-0.272922	-0.645303	0.942857	1	1	1390	tags=14%, list=12%, signal=15%
1274	REACTOME_ION_TRANSPORT_BY_P_TYPE_ATPASES	15	-0.292598	-0.64423	0.910448	1	1	2747	tags=33%, list=23%, signal=43%
1275	REACTOME_RNA_POL_II_TRANSCRIPTION	99	-0.20618	-0.643011	0.992933	1	1	19	tags=1%, list=0%, signal=1%
1276	TARTE_PLASMA_CELL_VS_PLASMABLAST_DN	284	-0.185186	-0.641256	1	1	1	1842	tags=8%, list=15%, signal=10%
1277	BIOCARTA_VEGF_PATHWAY	28	-0.25681	-0.640268	0.949565	1	1	2168	tags=18%, list=18%, signal=22%
1278	MARSON_FOXP3_TARGETS_DN	37	-0.237773	-0.638705	0.970332	1	1	2887	tags=27%, list=24%, signal=35%
1279	LEIN_ASTROCYTE_MARKERS	21	-0.270068	-0.638477	0.961397	1	1	3814	tags=38%, list=32%, signal=56%
1280	MARCINIAK_ER_STRESS_RESPONSE_VIA_CHOP	21	-0.26905	-0.638105	0.935829	1	1	2329	tags=24%, list=19%, signal=29%
1281	KEGG_NICOTINATE_AND_NICOTINAMIDE_METABOLISM	16	-0.287957	-0.637768	0.936449	1	1	1802	tags=19%, list=15%, signal=22%
1282	REACTOME_M_G1_TRANSITION	77	-0.214625	-0.637764	0.99827	1	1	1034	tags=8%, list=9%, signal=8%
1283	YAO_TEMPORAL_RESPONSE_TO_PROGESTERONE_CLUSTER_17	176	-0.192104	-0.637452	1	1	1	3828	tags=24%, list=32%, signal=34%
1284	TERAMOTO_OPN_TARGETS_CLUSTER_6	17	-0.276126	-0.635776	0.913044	1	1	3189	tags=29%, list=27%, signal=40%
1285	NING_CHRONIC_OBSTRUCTIVE_PULMONARY_DISEASE_DN	102	-0.206977	-0.634768	0.998339	1	1	2732	tags=18%, list=23%, signal=23%
1286	PID_BCR_5PATHWAY	48	-0.227629	-0.634575	0.984483	1	1	1839	tags=17%, list=15%, signal=20%
1287	REACTOME_SIGNALING_BY_ROBO_RECEPTOR	23	-0.265374	-0.633543	0.9375	1	1	1063	tags=9%, list=9%, signal=10%
1288	PID_ERBB1_INTERNALIZATION_PATHWAY	35	-0.240338	-0.632929	0.968978	1	1	1929	tags=17%, list=16%, signal=20%
1289	REACTOME_TRANSPORT_TO_THE_GOLGI_AND_SUBSEQUENT_MODIFICATION	27	-0.257648	-0.632083	0.957295	1	1	5298	tags=59%, list=44%, signal=106%
1290	REACTOME_IL_3_5_AND_GM_CSF_SIGNALING	28	-0.24873	-0.631827	0.974227	1	1	312	tags=4%, list=3%, signal=4%
1291	NIKOLSKY_BREAST_CANCER_7P22_AMPLICON	26	-0.258786	-0.631489	0.942959	1	1	2390	tags=19%, list=20%, signal=24%
1292	REACTOME_LATE_PHASE_OF_HIV_LIFE_CYCLE	96	-0.203993	-0.630953	0.998285	1	1	19	tags=1%, list=0%, signal=1%
1293	LIN_APC_TARGETS	66	-0.218381	-0.629191	0.991722	1	1	1019	tags=6%, list=8%, signal=7%
1294	REACTOME_IL_2_SIGNALING	28	-0.252375	-0.629135	0.955095	1	1	1839	tags=14%, list=15%, signal=17%
1295	VALK_AML_CLUSTER_2	16	-0.283996	-0.628804	0.92	1	1	574	tags=6%, list=5%, signal=7%
1296	GOLUB_ALL_VS_AML_UP	20	-0.269461	-0.627266	0.935897	1	1	425	tags=5%, list=4%, signal=5%
1297	ST_P38_MAPK_PATHWAY	36	-0.240145	-0.626724	0.973214	1	1	3099	tags=31%, list=26%, signal=41%
1298	REACTOME_TRANSCRIPTION	162	-0.188223	-0.626004	1	1	1	19	tags=1%, list=0%, signal=1%
1299	BIOCARTA_IGF1_PATHWAY	19	-0.274625	-0.625822	0.926554	1	1	2288	tags=21%, list=19%, signal=26%
1300	KEEN_RESPONSE_TO_ROSIGLITAZONE_UP	33	-0.241543	-0.623935	0.967905	1	1	3204	tags=24%, list=27%, signal=33%
1301	MCCLUNG_CREB1_TARGETS_DN	40	-0.236064	-0.62372	0.986038	1	1	2818	tags=28%, list=23%, signal=36%
1302	GAZIN_EPIGENETIC_SILENCING_BY_KRAS	21	-0.267926	-0.623649	0.953321	1	1	2078	tags=19%, list=17%, signal=23%
1303	REACTOME_HIV_INFECTION	177	-0.186537	-0.621271	1	1	1	108	tags=1%, list=1%, signal=1%
1304	FINETTI_BREAST_CANCERS_KINOME_GRAY	15	-0.279539	-0.620853	0.932203	1	1	5569	tags=67%, list=46%, signal=124%
1305	YAO_TEMPORAL_RESPONSE_TO_PROGESTERONE_CLUSTER_14	131	-0.192773	-0.617768	1	1	1	2416	tags=13%, list=20%, signal=16%
1306	BALDWIN_PRKCI_TARGETS_UP	28	-0.246576	-0.617277	0.962832	1	1	4005	tags=36%, list=33%, signal=53%
1307	LUCAS_HNF4A_TARGETS_UP	41	-0.228696	-0.617099	0.986038	1	1	1623	tags=17%, list=13%, signal=20%
1308	BIOCARTA_P38MAPK_PATHWAY	36	-0.234771	-0.616818	0.968641	1	1	2970	tags=28%, list=25%, signal=37%
1309	ZHAN_MULTIPLE_MYELOMA_MF_DN	27	-0.252498	-0.615285	0.967742	1	1	2930	tags=37%, list=24%, signal=49%
1310	PID_SHP2_PATHWAY	37	-0.23423	-0.614529	0.975133	1	1	1839	tags=19%, list=15%, signal=22%
1311	REACTOME_GLUCOSE_TRANSPORT	30	-0.245519	-0.614375	0.970093	1	1	2838	tags=23%, list=24%, signal=30%
1312	WAKABAYASHI_ADIPOGENESIS_PPARG_RXRA_BOUND_36HR	122	-0.194889	-0.61417	0.998308	1	1	1854	tags=11%, list=15%, signal=12%
1313	REACTOME_DOWNREGULATION_OF_TGF_BETA_RECEPTOR_SIGNALING	20	-0.264665	-0.612416	0.94955	1	1	4119	tags=35%, list=34%, signal=53%
1314	POMEROY_MEDULLOBLASTOMA_PROGNOSIS_DN	40	-0.227679	-0.611842	0.98145	1	1	3693	tags=33%, list=31%, signal=47%
1315	SHEN_SMARCA2_TARGETS_UP	418	-0.169741	-0.611257	1	1	1	4389	tags=31%, list=36%, signal=48%
1316	MOOTHA_HUMAN_MITODB_6_2002	375	-0.171415	-0.610575	1	1	1	2853	tags=18%, list=24%, signal=23%
1317	MATZUK_MALE_REPRODUCTION_SERTOLI	15	-0.275672	-0.608016	0.93271	1	1	1747	tags=20%, list=15%, signal=23%
1318	FARMER_BREAST_CANCER_CLUSTER_5	16	-0.273356	-0.606828	0.940217	1	1	8744	tags=100%, list=73%, signal=366%
1319	CAFFAREL_RESPONSE_TO_THC_24HR_5_DN	53	-0.216609	-0.606685	0.987889	1	1	4508	tags=42%, list=37%, signal=66%
1320	DEBIASI_APOPTOSIS_BY_REOVIRUS_INFECTION_DN	244	-0.177022	-0.604198	1	1	1	1815	tags=9%, list=15%, signal=10%
1321	KEGG_MISMATCH_REPAIR	23	-0.248248	-0.603248	0.966071	1	1	2501	tags=30%, list=21%, signal=38%
1322	REACTOME_ASSOCIATION_OF_TRIC_CCT_WITH_TARGET_PROTEINS_DURING_BIOSYNTHESIS	26	-0.245022	-0.602604	0.96944	1	1	614	tags=4%, list=5%, signal=4%
1323	REACTOME_MAP_KINASE_ACTIVATION_IN_TLR_CASCADE	47	-0.217523	-0.60188	0.991197	1	1	2807	tags=23%, list=23%, signal=30%
1324	VANASSE_BCL2_TARGETS_UP	18	-0.264018	-0.601742	0.949612	1	1	2519	tags=33%, list=21%, signal=42%
1325	RHODES_CANCER_META_SIGNATURE	62	-0.209818	-0.600719	0.991379	1	1	4024	tags=32%, list=33%, signal=48%
1326	GRADE_COLON_AND_RECTAL_CANCER_UP	267	-0.172989	-0.599074	1	1	1	2369	tags=11%, list=20%, signal=13%
1327	FOURNIER_ACINAR_DEVELOPMENT_LATE_DN	20	-0.257839	-0.596663	0.963702	1	1	3303	tags=40%, list=27%, signal=55%
1328	BURTON_ADIPOGENESIS_12	34	-0.231971	-0.595647	0.987387	1	1	1110	tags=9%, list=9%, signal=10%
1329	NIKOLSKY_BREAST_CANCER_8P12_P11_AMPLICON	35	-0.229314	-0.594814	0.980216	1	1	2084	tags=17%, list=17%, signal=21%
1330	THEILGAARD_NEUTROPHIL_AT_SKIN_WOUND_DN	197	-0.177005	-0.594519	1	1	1	3462	tags=23%, list=29%, signal=32%
1331	XU_CREBBP_TARGETS_UP	23	-0.248624	-0.594429	0.974217	1	1	3747	tags=39%, list=31%, signal=57%
1332	KEGG_ADIPOCYTOKINE_SIGNALING_PATHWAY	44	-0.219798	-0.592956	0.986509	1	1	3022	tags=27%, list=25%, signal=36%
1333	SCHUHMACHER_MYC_TARGETS_UP	74	-0.199386	-0.591495	1	1	1	2751	tags=22%, list=23%, signal=28%
1334	UEDA_PERIFERAL_CLOCK	134	-0.186956	-0.590849	1	1	1	2695	tags=17%, list=22%, signal=22%
1335	MIDORIKAWA_AMPLIFIED_IN_LIVER_CANCER	36	-0.221819	-0.588655	0.985267	1	1	2832	tags=25%, list=24%, signal=33%
1336	ROY_WOUND_BLOOD_VESSEL_UP	40	-0.217529	-0.587669	0.996534	1	1	2226	tags=20%, list=19%, signal=24%
1337	PID_RETINOIC_ACID_PATHWAY	24	-0.244626	-0.587055	0.974729	1	1	1288	tags=8%, list=11%, signal=9%
1338	KIM_GERMINAL_CENTER_T_HELPER_DN	18	-0.258145	-0.586599	0.968224	1	1	3413	tags=28%, list=28%, signal=39%
1339	LIU_SOX4_TARGETS_UP	117	-0.184451	-0.586379	0.998328	1	1	2667	tags=18%, list=22%, signal=23%
1340	REACTOME_FACTORS_INVOLVED_IN_MEGAKARYOCYTE_DEVELOPMENT_AND_PLATELET_PRODUCTION	80	-0.195458	-0.58602	1	1	1	3615	tags=31%, list=30%, signal=44%
1341	ALONSO_METASTASIS_UP	172	-0.178099	-0.585026	1	1	1	2788	tags=16%, list=23%, signal=21%
1342	CHANDRAN_METASTASIS_TOP50_DN	36	-0.219727	-0.584472	0.976991	1	1	3786	tags=33%, list=31%, signal=49%
1343	NELSON_RESPONSE_TO_ANDROGEN_UP	66	-0.198716	-0.58345	0.998155	1	1	3133	tags=23%, list=26%, signal=31%
1344	NIKOLSKY_BREAST_CANCER_20Q12_Q13_AMPLICON	82	-0.193648	-0.583094	1	1	1	2159	tags=13%, list=18%, signal=16%
1345	STEARMAN_LUNG_CANCER_EARLY_VS_LATE_UP	109	-0.187273	-0.582543	1	1	1	3175	tags=19%, list=26%, signal=26%
1346	MULLIGHAN_NPM1_MUTATED_SIGNATURE_1_DN	89	-0.191962	-0.58228	1	1	1	3033	tags=20%, list=25%, signal=27%
1347	BREDEMEYER_RAG_SIGNALING_NOT_VIA_ATM_DN	35	-0.22572	-0.581152	0.984668	1	1	2843	tags=26%, list=24%, signal=34%
1348	BIOCARTA_GSK3_PATHWAY	22	-0.241665	-0.58109	0.966312	1	1	1839	tags=14%, list=15%, signal=16%
1349	REACTOME_ORC1_REMOVAL_FROM_CHROMATIN	63	-0.201078	-0.579973	0.996581	1	1	897	tags=5%, list=7%, signal=5%
1350	ZHENG_FOXP3_TARGETS_UP	17	-0.258766	-0.579338	0.960145	1	1	2003	tags=24%, list=17%, signal=28%
1351	KEGG_FC_EPSILON_RI_SIGNALING_PATHWAY	47	-0.20848	-0.577167	0.998192	1	1	3237	tags=30%, list=27%, signal=41%
1352	ZHAN_MULTIPLE_MYELOMA_CD1_AND_CD2_DN	39	-0.214168	-0.575758	0.986768	1	1	1701	tags=13%, list=14%, signal=15%
1353	SESTO_RESPONSE_TO_UV_C7	57	-0.201584	-0.573441	1	1	1	2789	tags=23%, list=23%, signal=30%
1354	BURTON_ADIPOGENESIS_4	41	-0.214076	-0.573315	0.993031	1	1	1673	tags=15%, list=14%, signal=17%
1355	CAFFAREL_RESPONSE_TO_THC_8HR_5_UP	16	-0.261485	-0.572433	0.953008	1	1	3648	tags=31%, list=30%, signal=45%
1356	TIEN_INTESTINE_PROBIOTICS_2HR_DN	80	-0.191108	-0.569751	0.998308	1	1	3013	tags=20%, list=25%, signal=27%
1357	BRIDEAU_IMPRINTED_GENES	23	-0.23489	-0.567047	0.976786	1	1	3029	tags=26%, list=25%, signal=35%
1358	MATTIOLI_MGUS_VS_PCL	87	-0.184526	-0.566898	1	1	1	3928	tags=30%, list=33%, signal=44%
1359	PID_P38_MKK3_6PATHWAY	24	-0.232419	-0.566302	0.983456	1	1	3099	tags=29%, list=26%, signal=39%
1360	KEGG_AMINO_SUGAR_AND_NUCLEOTIDE_SUGAR_METABOLISM	37	-0.21466	-0.564549	0.987868	1	1	2858	tags=22%, list=24%, signal=28%
1361	HOLLEMAN_ASPARAGINASE_RESISTANCE_ALL_UP	17	-0.253741	-0.563745	0.969147	1	1	2749	tags=24%, list=23%, signal=30%
1362	REACTOME_TGF_BETA_RECEPTOR_SIGNALING_ACTIVATES_SMADS	23	-0.237497	-0.563148	0.979853	1	1	4119	tags=30%, list=34%, signal=46%
1363	KEGG_COLORECTAL_CANCER	55	-0.196882	-0.563124	0.994755	1	1	2290	tags=18%, list=19%, signal=22%
1364	WANG_METASTASIS_OF_BREAST_CANCER_ESR1_DN	20	-0.240449	-0.561214	0.980357	1	1	1867	tags=15%, list=16%, signal=18%
1365	NIKOLSKY_BREAST_CANCER_12Q13_Q21_AMPLICON	29	-0.224542	-0.559644	0.99115	1	1	3163	tags=28%, list=26%, signal=37%
1366	HU_GENOTOXIC_DAMAGE_24HR	31	-0.222489	-0.55927	0.994382	1	1	2749	tags=19%, list=23%, signal=25%
1367	GENTILE_UV_RESPONSE_CLUSTER_D5	38	-0.21171	-0.557801	0.998214	1	1	2194	tags=16%, list=18%, signal=19%
1368	PID_P53_REGULATION_PATHWAY	57	-0.195707	-0.557479	1	1	1	2807	tags=19%, list=23%, signal=25%
1369	LIU_BREAST_CANCER	20	-0.236092	-0.557225	0.986768	1	1	2772	tags=15%, list=23%, signal=19%
1370	JOHNSTONE_PARVB_TARGETS_2_DN	308	-0.15958	-0.556096	1	1	1	2600	tags=16%, list=22%, signal=19%
1371	GARGALOVIC_RESPONSE_TO_OXIDIZED_PHOSPHOLIPIDS_GREY_UP	17	-0.238959	-0.553543	0.982206	1	1	2601	tags=29%, list=22%, signal=37%
1372	BOUDOUKHA_BOUND_BY_IGF2BP2	96	-0.178412	-0.552297	1	1	1	1193	tags=5%, list=10%, signal=6%
1373	REACTOME_PRE_NOTCH_TRANSCRIPTION_AND_TRANSLATION	26	-0.227386	-0.551754	0.991087	1	1	1398	tags=15%, list=12%, signal=17%
1374	REACTOME_CYCLIN_E_ASSOCIATED_EVENTS_DURING_G1_S_TRANSITION_	61	-0.193521	-0.550053	0.996627	1	1	2851	tags=16%, list=24%, signal=21%
1375	KEGG_LONG_TERM_DEPRESSION	33	-0.210123	-0.548911	0.99469	1	1	2411	tags=15%, list=20%, signal=19%
1376	CEBALLOS_TARGETS_OF_TP53_AND_MYC_UP	16	-0.249135	-0.544198	0.965454	1	1	3273	tags=25%, list=27%, signal=34%
1377	GESERICK_TERT_TARGETS_DN	16	-0.247868	-0.543832	0.962633	1	1	1581	tags=19%, list=13%, signal=22%
1378	BIOCARTA_CTCF_PATHWAY	21	-0.228509	-0.542789	0.976406	1	1	3022	tags=29%, list=25%, signal=38%
1379	KEGG_GLYCOSAMINOGLYCAN_DEGRADATION	16	-0.244073	-0.541476	0.970205	1	1	2394	tags=19%, list=20%, signal=23%
1380	BARRIER_CANCER_RELAPSE_NORMAL_SAMPLE_UP	21	-0.230646	-0.539774	0.981982	1	1	2586	tags=19%, list=22%, signal=24%
1381	ABRAHAM_ALPC_VS_MULTIPLE_MYELOMA_DN	19	-0.230659	-0.537903	0.983666	1	1	2250	tags=16%, list=19%, signal=19%
1382	FRASOR_RESPONSE_TO_SERM_OR_FULVESTRANT_UP	16	-0.240022	-0.537676	0.972426	1	1	478	tags=6%, list=4%, signal=7%
1383	KEGG_GLYCOLYSIS_GLUCONEOGENESIS	37	-0.204485	-0.537046	0.996497	1	1	1252	tags=8%, list=10%, signal=9%
1384	BILBAN_B_CLL_LPL_DN	30	-0.212183	-0.536265	0.98917	1	1	3874	tags=33%, list=32%, signal=49%
1385	BIOCARTA_HCMV_PATHWAY	17	-0.239585	-0.536126	0.984962	1	1	1839	tags=18%, list=15%, signal=21%
1386	GRADE_COLON_VS_RECTAL_CANCER_UP	32	-0.211387	-0.536034	0.994737	1	1	2169	tags=16%, list=18%, signal=19%
1387	RAMPON_ENRICHED_LEARNING_ENVIRONMENT_LATE_UP	18	-0.231956	-0.533603	0.985401	1	1	563	tags=6%, list=5%, signal=6%
1388	MOREAUX_MULTIPLE_MYELOMA_BY_TACI_DN	169	-0.161329	-0.532358	1	1	1	3682	tags=28%, list=31%, signal=40%
1389	REACTOME_DARPP_32_EVENTS	21	-0.227226	-0.532199	0.981949	1	1	641	tags=5%, list=5%, signal=5%
1390	IGLESIAS_E2F_TARGETS_UP	118	-0.168458	-0.531849	1	1	1	3240	tags=19%, list=27%, signal=26%
1391	JIANG_AGING_HYPOTHALAMUS_DN	33	-0.20637	-0.531442	0.991007	1	1	9552	tags=100%, list=79%, signal=485%
1392	BIOCARTA_CERAMIDE_PATHWAY	21	-0.228303	-0.530217	0.98227	1	1	2244	tags=19%, list=19%, signal=23%
1393	PID_RAC1_PATHWAY	43	-0.195199	-0.52837	0.996569	1	1	3016	tags=19%, list=25%, signal=25%
1394	SIG_PIP3_SIGNALING_IN_CARDIAC_MYOCTES	56	-0.188023	-0.527458	0.998165	1	1	2831	tags=20%, list=24%, signal=26%
1395	BIOCARTA_TPO_PATHWAY	21	-0.226919	-0.527021	0.985158	1	1	1839	tags=14%, list=15%, signal=17%
1396	REACTOME_DEADENYLATION_DEPENDENT_MRNA_DECAY	44	-0.194261	-0.522722	0.998217	1	1	3730	tags=32%, list=31%, signal=46%
1397	POMEROY_MEDULLOBLASTOMA_DESMOPLASIC_VS_CLASSIC_UP	42	-0.192971	-0.520567	0.998267	1	1	3670	tags=24%, list=31%, signal=34%
1398	BIOCARTA_ECM_PATHWAY	23	-0.21765	-0.520487	0.991087	1	1	3016	tags=26%, list=25%, signal=35%
1399	PID_FCER1_PATHWAY	46	-0.191202	-0.520075	0.99823	1	1	2850	tags=20%, list=24%, signal=26%
1400	KEGG_BASE_EXCISION_REPAIR	33	-0.20409	-0.518936	0.996497	1	1	2545	tags=24%, list=21%, signal=31%
1401	JAZAERI_BREAST_CANCER_BRCA1_VS_BRCA2_DN	25	-0.21032	-0.516595	0.991243	1	1	1759	tags=8%, list=15%, signal=9%
1402	BYSTROEM_CORRELATED_WITH_IL5_DN	53	-0.180002	-0.514805	1	1	1	677	tags=4%, list=6%, signal=4%
1403	VARELA_ZMPSTE24_TARGETS_DN	20	-0.221395	-0.514405	0.969805	1	1	1396	tags=15%, list=12%, signal=17%
1404	MOOTHA_VOXPHOS	82	-0.169948	-0.513369	1	1	1	5310	tags=49%, list=44%, signal=87%
1405	REACTOME_EGFR_DOWNREGULATION	22	-0.207484	-0.513187	0.987741	1	1	3285	tags=27%, list=27%, signal=37%
1406	JIANG_AGING_HYPOTHALAMUS_UP	41	-0.191632	-0.513183	1	1	1	3444	tags=22%, list=29%, signal=31%
1407	BIOCARTA_MCALPAIN_PATHWAY	19	-0.219354	-0.513128	0.986867	1	1	641	tags=5%, list=5%, signal=6%
1408	FLOTHO_PEDIATRIC_ALL_THERAPY_RESPONSE_UP	48	-0.188247	-0.511656	0.998333	1	1	5535	tags=60%, list=46%, signal=111%
1409	BOYAULT_LIVER_CANCER_SUBCLASS_G12_UP	34	-0.191085	-0.50653	0.996479	1	1	3465	tags=26%, list=29%, signal=37%
1410	PENG_LEUCINE_DEPRIVATION_DN	178	-0.152098	-0.50614	1	1	1	4309	tags=24%, list=36%, signal=36%
1411	BOYAULT_LIVER_CANCER_SUBCLASS_G3_DN	24	-0.207736	-0.504971	0.989381	1	1	2292	tags=17%, list=19%, signal=21%
1412	REACTOME_SCFSKP2_MEDIATED_DEGRADATION_OF_P27_P21	52	-0.178284	-0.50351	1	1	1	2762	tags=13%, list=23%, signal=17%
1413	REACTOME_ASSEMBLY_OF_THE_PRE_REPLICATIVE_COMPLEX	62	-0.173625	-0.502865	1	1	1	1034	tags=5%, list=9%, signal=5%
1414	LAIHO_COLORECTAL_CANCER_SERRATED_UP	100	-0.162988	-0.502807	1	1	1	103	tags=1%, list=1%, signal=1%
1415	REACTOME_MRNA_PROCESSING	150	-0.156465	-0.502613	1	1	1	19	tags=1%, list=0%, signal=1%
1416	PID_HNF3B_PATHWAY	16	-0.224145	-0.497628	0.983333	1	1	2846	tags=25%, list=24%, signal=33%
1417	BIOCARTA_BCELLSURVIVAL_PATHWAY	16	-0.224965	-0.496507	0.97786	1	1	3022	tags=25%, list=25%, signal=33%
1418	PID_ECADHERIN_NASCENT_AJ_PATHWAY	36	-0.190002	-0.489847	1	1	1	4389	tags=33%, list=36%, signal=52%
1419	SEIDEN_ONCOGENESIS_BY_MET	77	-0.163404	-0.485354	0.998317	1	1	4527	tags=35%, list=38%, signal=56%
1420	GUO_HEX_TARGETS_UP	66	-0.164228	-0.483466	1	1	1	3451	tags=23%, list=29%, signal=32%
1421	MAHAJAN_RESPONSE_TO_IL1A_DN	64	-0.167615	-0.481526	1	1	1	3000	tags=22%, list=25%, signal=29%
1422	REACTOME_ENDOSOMAL_SORTING_COMPLEX_REQUIRED_FOR_TRANSPORT_ESCRT	22	-0.203016	-0.481247	0.991103	1	1	9590	tags=100%, list=80%, signal=493%
1423	MACLACHLAN_BRCA1_TARGETS_UP	19	-0.207592	-0.480661	0.996485	1	1	4773	tags=53%, list=40%, signal=87%
1424	WELCSH_BRCA1_TARGETS_UP	178	-0.145846	-0.478687	1	1	1	3516	tags=20%, list=29%, signal=28%
1425	GENTILE_UV_RESPONSE_CLUSTER_D6	31	-0.187819	-0.476254	0.998201	1	1	1425	tags=6%, list=12%, signal=7%
1426	GINESTIER_BREAST_CANCER_ZNF217_AMPLIFIED_UP	72	-0.159416	-0.46978	1	1	1	3252	tags=19%, list=27%, signal=26%
1427	CAFFAREL_RESPONSE_TO_THC_UP	31	-0.181644	-0.469167	1	1	1	3836	tags=29%, list=32%, signal=43%
1428	IIZUKA_LIVER_CANCER_PROGRESSION_G1_G2_DN	24	-0.191156	-0.468505	0.998258	1	1	1634	tags=8%, list=14%, signal=10%
1429	BIOCARTA_INTEGRIN_PATHWAY	34	-0.181047	-0.466757	1	1	1	2371	tags=15%, list=20%, signal=18%
1430	WANG_TARGETS_OF_MLL_CBP_FUSION_DN	43	-0.168288	-0.461144	0.998224	1	1	3230	tags=19%, list=27%, signal=25%
1431	BRACHAT_RESPONSE_TO_METHOTREXATE_UP	21	-0.193374	-0.460557	0.998152	1	1	4117	tags=33%, list=34%, signal=51%
1432	REACTOME_PIP3_ACTIVATES_AKT_SIGNALING	26	-0.185167	-0.460074	0.996575	1	1	9805	tags=100%, list=82%, signal=540%
1433	REACTOME_PI3K_AKT_ACTIVATION	32	-0.180779	-0.459934	1	1	1	3043	tags=25%, list=25%, signal=33%
1434	REACTOME_AUTODEGRADATION_OF_CDH1_BY_CDH1_APC_C	55	-0.161056	-0.459248	1	1	1	10099	tags=100%, list=84%, signal=621%
1435	GAJATE_RESPONSE_TO_TRABECTEDIN_DN	18	-0.204944	-0.455273	0.991007	1	1	2459	tags=17%, list=20%, signal=21%
1436	DAIRKEE_CANCER_PRONE_RESPONSE_BPA	42	-0.171231	-0.454889	1	1	1	3279	tags=19%, list=27%, signal=26%
1437	SIG_BCR_SIGNALING_PATHWAY	35	-0.175242	-0.452584	1	1	1	2850	tags=17%, list=24%, signal=22%
1438	GOLDRATH_HOMEOSTATIC_PROLIFERATION	156	-0.137698	-0.450786	1	1	1	3140	tags=16%, list=26%, signal=21%
1439	BIOCARTA_IGF1MTOR_PATHWAY	19	-0.195827	-0.449277	0.992233	1	1	4902	tags=47%, list=41%, signal=80%
1440	URS_ADIPOCYTE_DIFFERENTIATION_DN	18	-0.196964	-0.448939	0.996546	1	1	2317	tags=17%, list=19%, signal=21%
1441	REACTOME_REGULATION_OF_ORNITHINE_DECARBOXYLASE_ODC	47	-0.160948	-0.440505	1	1	1	10099	tags=100%, list=84%, signal=622%
1442	REACTOME_REGULATION_OF_HYPOXIA_INDUCIBLE_FACTOR_HIF_BY_OXYGEN	20	-0.188196	-0.43907	0.989111	1	1	4269	tags=40%, list=35%, signal=62%
1443	OUELLET_OVARIAN_CANCER_INVASIVE_VS_LMP_UP	113	-0.138202	-0.432472	1	1	1	3533	tags=22%, list=29%, signal=31%
1444	RAMALHO_STEMNESS_UP	197	-0.126923	-0.430243	1	1	1	2491	tags=11%, list=21%, signal=13%
1445	REACTOME_REGULATORY_RNA_PATHWAYS	24	-0.171055	-0.41606	1	1	1	9974	tags=100%, list=83%, signal=585%
1446	KAAB_FAILED_HEART_ATRIUM_DN	126	-0.131687	-0.41604	1	1	1	3586	tags=22%, list=30%, signal=31%
1447	KEGG_ALZHEIMERS_DISEASE	127	-0.128642	-0.40997	1	1	1	4309	tags=29%, list=36%, signal=45%
1448	REACTOME_MICRORNA_MIRNA_BIOGENESIS	21	-0.171012	-0.403094	1	1	1	9974	tags=100%, list=83%, signal=585%
1449	BIOCARTA_EIF4_PATHWAY	21	-0.168755	-0.399872	1	1	1	4759	tags=43%, list=40%, signal=71%
1450	KEGG_CARDIAC_MUSCLE_CONTRACTION	36	-0.150336	-0.395687	1	1	1	4826	tags=44%, list=40%, signal=74%
1451	BERNARD_PPAPDC1B_TARGETS_UP	36	-0.151571	-0.394117	0.998347	1	1	2492	tags=11%, list=21%, signal=14%
1452	BIOCARTA_MTOR_PATHWAY	23	-0.163626	-0.391822	0.998198	1	1	10063	tags=100%, list=84%, signal=611%
1453	DORSAM_HOXA9_TARGETS_UP	30	-0.156614	-0.390364	1	1	1	3693	tags=23%, list=31%, signal=34%
1454	SCHLOSSER_MYC_AND_SERUM_RESPONSE_SYNERGY	30	-0.153217	-0.382601	1	1	1	602	tags=3%, list=5%, signal=4%
1455	STONER_ESOPHAGEAL_CARCINOGENESIS_UP	31	-0.147278	-0.381845	1	1	1	3689	tags=23%, list=31%, signal=32%
1456	SEMENZA_HIF1_TARGETS	28	-0.150776	-0.381695	1	1	1	3670	tags=25%, list=31%, signal=36%
1457	FAELT_B_CLL_WITH_VH3_21_DN	48	-0.135995	-0.378972	1	1	1	2779	tags=17%, list=23%, signal=22%
1458	VANHARANTA_UTERINE_FIBROID_WITH_7Q_DELETION_DN	32	-0.145323	-0.374908	1	1	1	10284	tags=100%, list=86%, signal=689%
1459	REACTOME_SIGNALING_BY_WNT	61	-0.131885	-0.374514	1	1	1	10449	tags=100%, list=87%, signal=759%
1460	WELCSH_BRCA1_TARGETS_DN	132	-0.115245	-0.370329	1	1	1	4270	tags=30%, list=36%, signal=45%
1461	PELLICCIOTTA_HDAC_IN_ANTIGEN_PRESENTATION_UP	60	-0.129207	-0.370136	1	1	1	3790	tags=20%, list=32%, signal=29%
1462	MIZUSHIMA_AUTOPHAGOSOME_FORMATION	18	-0.160893	-0.370095	1	1	1	10095	tags=100%, list=84%, signal=622%
1463	BIOCARTA_MEF2D_PATHWAY	16	-0.162663	-0.369271	1	1	1	4269	tags=31%, list=35%, signal=48%
1464	DEN_INTERACT_WITH_LCA5	25	-0.145806	-0.358969	0.998092	1	1	976	tags=4%, list=8%, signal=4%
1465	IKEDA_MIR1_TARGETS_UP	48	-0.126137	-0.34829	1	1	1	2003	tags=8%, list=17%, signal=10%
1466	REACTOME_TCA_CYCLE_AND_RESPIRATORY_ELECTRON_TRANSPORT	110	-0.108806	-0.347661	1	1	1	4309	tags=28%, list=36%, signal=44%
1467	TIMOFEEVA_GROWTH_STRESS_VIA_STAT1_DN	15	-0.153123	-0.328181	1	1	1	3209	tags=20%, list=27%, signal=27%

## Sheet: gsea_report_for_P_IBET_FDR
#	NAME	SIZE	ES	NES	NOM p-val	FDR q-val	FWER p-val	RANK AT MAX	LEADING EDGE
1	PID_HDAC_CLASSII_PATHWAY	31	-0.761614	-1.96477	0	0.0521793	0.046	191	tags=13%, list=2%, signal=13%
2	PID_BETA_CATENIN_NUC_PATHWAY	51	-0.654368	-1.89674	0	0.107846	0.167	742	tags=14%, list=6%, signal=15%
3	FOSTER_KDM1A_TARGETS_UP	101	-0.541188	-1.72543	0	0.284705	0.962	1633	tags=31%, list=14%, signal=35%
4	REACTOME_NCAM_SIGNALING_FOR_NEURITE_OUT_GROWTH	35	-0.655829	-1.74096	0	0.295919	0.921	1822	tags=26%, list=15%, signal=30%
5	ZHAN_MULTIPLE_MYELOMA_PR_UP	41	-0.654741	-1.81711	0	0.300658	0.532	1932	tags=46%, list=16%, signal=55%
6	REACTOME_DEPOSITION_OF_NEW_CENPA_CONTAINING_NUCLEOSOMES_AT_THE_CENTROMERE	35	-0.639781	-1.72657	0.0040404	0.3033	0.958	1817	tags=37%, list=15%, signal=44%
7	HOSHIDA_LIVER_CANCER_LATE_RECURRENCE_UP	39	-0.634089	-1.73152	0	0.309295	0.945	1863	tags=28%, list=16%, signal=33%
8	BIOCARTA_CHREBP2_PATHWAY	34	-0.642159	-1.70236	0.00197239	0.312987	0.987	214	tags=6%, list=2%, signal=6%
9	HUNSBERGER_EXERCISE_REGULATED_GENES	16	-0.744853	-1.74313	0.00373134	0.320218	0.918	146	tags=19%, list=1%, signal=19%
10	ZHAN_V1_LATE_DIFFERENTIATION_GENES_UP	26	-0.675327	-1.70299	0.00191939	0.330507	0.987	839	tags=23%, list=7%, signal=25%
11	KEGG_HYPERTROPHIC_CARDIOMYOPATHY_HCM	35	-0.675614	-1.79294	0	0.33962	0.678	781	tags=20%, list=7%, signal=21%
12	REACTOME_MUSCLE_CONTRACTION	22	-0.696377	-1.70588	0.00790514	0.340213	0.984	773	tags=18%, list=7%, signal=19%
13	NABA_BASEMENT_MEMBRANES	21	-0.726599	-1.7781	0.00414079	0.341176	0.768	546	tags=29%, list=5%, signal=30%
14	KEGG_ARRHYTHMOGENIC_RIGHT_VENTRICULAR_CARDIOMYOPATHY_ARVC	32	-0.649978	-1.6909	0.00420168	0.34417	0.994	483	tags=16%, list=4%, signal=16%
15	REACTOME_AMYLOIDS	27	-0.648802	-1.63907	0.012848	0.348181	1	1518	tags=33%, list=13%, signal=38%
16	HELLEBREKERS_SILENCED_DURING_TUMOR_ANGIOGENESIS	60	-0.594983	-1.74517	0.00205339	0.348707	0.912	1708	tags=35%, list=15%, signal=41%
17	ODONNELL_TARGETS_OF_MYC_AND_TFRC_DN	41	-0.590021	-1.63272	0.00809717	0.350293	1	2073	tags=32%, list=18%, signal=38%
18	KLEIN_TARGETS_OF_BCR_ABL1_FUSION	18	-0.695621	-1.64077	0.0132827	0.352995	1	652	tags=22%, list=6%, signal=23%
19	CROONQUIST_IL6_DEPRIVATION_DN	93	-0.526438	-1.67584	0	0.353591	0.996	1972	tags=37%, list=17%, signal=44%
20	JIANG_TIP30_TARGETS_UP	41	-0.592555	-1.63459	0.00213675	0.353904	1	2308	tags=39%, list=20%, signal=48%
21	PEDRIOLI_MIR31_TARGETS_DN	246	-0.465462	-1.65872	0	0.360389	0.999	982	tags=20%, list=8%, signal=21%
22	RICKMAN_TUMOR_DIFFERENTIATED_WELL_VS_MODERATELY_DN	61	-0.56814	-1.67826	0.00208768	0.360774	0.996	755	tags=13%, list=6%, signal=14%
23	REACTOME_RNA_POL_I_PROMOTER_OPENING	21	-0.68669	-1.68169	0	0.363471	0.996	1518	tags=33%, list=13%, signal=38%
24	REACTOME_EXTRACELLULAR_MATRIX_ORGANIZATION	35	-0.606491	-1.65384	0.00402414	0.364894	0.999	1877	tags=31%, list=16%, signal=37%
25	REACTOME_G1_PHASE	34	-0.608457	-1.64082	0.00614754	0.364932	1	2629	tags=35%, list=22%, signal=45%
26	LIANG_HEMATOPOIESIS_STEM_CELL_NUMBER_LARGE_VS_TINY_DN	34	-0.61721	-1.65016	0.0123203	0.365394	1	858	tags=18%, list=7%, signal=19%
27	YANG_BCL3_TARGETS_UP	230	-0.464748	-1.64604	0	0.368749	1	1723	tags=26%, list=15%, signal=30%
28	KEGG_P53_SIGNALING_PATHWAY	59	-0.560968	-1.66783	0.00584795	0.371118	0.999	152	tags=7%, list=1%, signal=7%
29	FARMER_BREAST_CANCER_CLUSTER_2	32	-0.618305	-1.62223	0.00813008	0.371272	1	2593	tags=56%, list=22%, signal=72%
30	DUTERTRE_ESTRADIOL_RESPONSE_24HR_UP	268	-0.462657	-1.65974	0	0.371947	0.999	2556	tags=44%, list=22%, signal=55%
31	KEGG_ECM_RECEPTOR_INTERACTION	39	-0.590047	-1.60345	0.0138614	0.375906	1	2162	tags=38%, list=18%, signal=47%
32	STEARMAN_TUMOR_FIELD_EFFECT_UP	17	-0.69195	-1.60116	0.0223577	0.375974	1	1634	tags=41%, list=14%, signal=48%
33	KONG_E2F3_TARGETS	84	-0.525714	-1.64126	0.00404858	0.37606	1	2593	tags=45%, list=22%, signal=58%
34	MIKKELSEN_MEF_HCP_WITH_H3K27ME3	61	-0.534786	-1.5988	0.0040568	0.376661	1	1590	tags=34%, list=14%, signal=40%
35	SCHRAETS_MLL_TARGETS_UP	24	-0.658405	-1.62282	0.012	0.379711	1	1836	tags=38%, list=16%, signal=44%
36	REACTOME_TRANSFERRIN_ENDOCYTOSIS_AND_RECYCLING	18	-0.68907	-1.60465	0.0139442	0.380622	1	931	tags=22%, list=8%, signal=24%
37	COATES_MACROPHAGE_M1_VS_M2_UP	57	-0.544147	-1.59336	0.0121704	0.381124	1	1600	tags=28%, list=14%, signal=32%
38	CROMER_TUMORIGENESIS_UP	37	-0.617872	-1.66138	0.00201613	0.381718	0.999	1665	tags=38%, list=14%, signal=44%
39	FINETTI_BREAST_CANCER_KINOME_RED	16	-0.760862	-1.74799	0.00627615	0.382112	0.904	1273	tags=56%, list=11%, signal=63%
40	MCCABE_HOXC6_TARGETS_CANCER_DN	18	-0.696114	-1.59383	0.0157171	0.388079	1	1734	tags=22%, list=15%, signal=26%
41	DUTTA_APOPTOSIS_VIA_NFKB	27	-0.631338	-1.61267	0.0165631	0.388946	1	1664	tags=30%, list=14%, signal=34%
42	APRELIKOVA_BRCA1_TARGETS	39	-0.571897	-1.60498	0.0108696	0.389082	1	425	tags=8%, list=4%, signal=8%
43	HUPER_BREAST_BASAL_VS_LUMINAL_UP	17	-0.706578	-1.6087	0.0160966	0.393851	1	1590	tags=53%, list=14%, signal=61%
44	HOOI_ST7_TARGETS_DN	77	-0.523667	-1.61368	0.00421941	0.395776	1	999	tags=22%, list=8%, signal=24%
45	DELASERNA_MYOD_TARGETS_UP	57	-0.553295	-1.60508	0.00649351	0.398587	1	1679	tags=19%, list=14%, signal=22%
46	OSADA_ASCL1_TARGETS_DN	15	-0.695502	-1.57058	0.027668	0.414608	1	1570	tags=47%, list=13%, signal=54%
47	BIOCARTA_SPRY_PATHWAY	16	-0.677651	-1.57619	0.0385396	0.415447	1	1822	tags=31%, list=15%, signal=37%
48	SOTIRIOU_BREAST_CANCER_GRADE_1_VS_3_UP	145	-0.462279	-1.57193	0	0.416684	1	1927	tags=29%, list=16%, signal=34%
49	LINDVALL_IMMORTALIZED_BY_TERT_DN	53	-0.538407	-1.57985	0.00623701	0.417954	1	1398	tags=25%, list=12%, signal=28%
50	MATZUK_SPERMATID_DIFFERENTIATION	20	-0.654065	-1.57352	0.025974	0.418556	1	1215	tags=30%, list=10%, signal=33%
51	AMUNDSON_GENOTOXIC_SIGNATURE	81	-0.503159	-1.57745	0.00826446	0.418929	1	1737	tags=26%, list=15%, signal=30%
52	MATTIOLI_MULTIPLE_MYELOMA_WITH_14Q32_TRANSLOCATIONS	25	-0.634682	-1.58108	0.026	0.421727	1	45	tags=12%, list=0%, signal=12%
53	KORKOLA_YOLK_SAC_TUMOR_UP	19	-0.751457	-1.75098	0.0021097	0.427	0.894	142	tags=16%, list=1%, signal=16%
54	KONDO_PROSTATE_CANCER_WITH_H3K27ME3	21	-0.648258	-1.56206	0.0207469	0.432817	1	1324	tags=38%, list=11%, signal=43%
55	ST_PHOSPHOINOSITIDE_3_KINASE_PATHWAY	34	-0.585268	-1.55415	0.015444	0.435283	1	257	tags=9%, list=2%, signal=9%
56	SENESE_HDAC1_AND_HDAC2_TARGETS_UP	173	-0.457389	-1.55512	0	0.438431	1	912	tags=14%, list=8%, signal=15%
57	FRIDMAN_SENESCENCE_UP	64	-0.518106	-1.56257	0	0.438905	1	650	tags=13%, list=6%, signal=13%
58	LE_EGR2_TARGETS_UP	98	-0.485748	-1.55834	0.00607287	0.440844	1	2639	tags=35%, list=22%, signal=44%
59	ODONNELL_TFRC_TARGETS_DN	102	-0.485167	-1.55532	0.00205339	0.445184	1	2650	tags=43%, list=23%, signal=55%
60	MILI_PSEUDOPODIA	40	-0.564943	-1.5432	0.0143737	0.458585	1	1953	tags=23%, list=17%, signal=27%
61	JEPSEN_SMRT_TARGETS	25	-0.619176	-1.54581	0.0367347	0.462992	1	1171	tags=24%, list=10%, signal=27%
62	STEARMAN_LUNG_CANCER_EARLY_VS_LATE_DN	39	-0.561448	-1.54392	0.00963391	0.46301	1	1634	tags=18%, list=14%, signal=21%
63	CHEN_NEUROBLASTOMA_COPY_NUMBER_GAINS	38	-0.563174	-1.53823	0.0163265	0.472135	1	742	tags=13%, list=6%, signal=14%
64	LIM_MAMMARY_LUMINAL_PROGENITOR_UP	21	-0.631937	-1.52895	0.040856	0.475784	1	1112	tags=38%, list=9%, signal=42%
65	KYNG_DNA_DAMAGE_BY_UV	48	-0.544446	-1.53505	0.0141414	0.478096	1	1407	tags=23%, list=12%, signal=26%
66	KOYAMA_SEMA3B_TARGETS_UP	195	-0.441714	-1.52926	0	0.481327	1	1670	tags=23%, list=14%, signal=26%
67	SHEPARD_BMYB_TARGETS	52	-0.524613	-1.53063	0.0101215	0.48297	1	2593	tags=46%, list=22%, signal=59%
68	MCBRYAN_PUBERTAL_BREAST_3_4WK_DN	26	-0.590728	-1.49272	0.0371094	0.483259	1	119	tags=12%, list=1%, signal=12%
69	REACTOME_INSULIN_RECEPTOR_RECYCLING	16	-0.65952	-1.49523	0.0438597	0.484295	1	931	tags=19%, list=8%, signal=20%
70	ZHU_CMV_8_HR_UP	35	-0.575787	-1.53192	0.0230126	0.484651	1	1681	tags=29%, list=14%, signal=33%
71	PEDERSEN_METASTASIS_BY_ERBB2_ISOFORM_1	30	-0.578341	-1.52503	0.0311891	0.485202	1	867	tags=23%, list=7%, signal=25%
72	ZHAN_MULTIPLE_MYELOMA_LB_UP	26	-0.604494	-1.49786	0.0264766	0.485264	1	1300	tags=23%, list=11%, signal=26%
73	REACTOME_PURINE_METABOLISM	27	-0.585716	-1.49887	0.0373444	0.486603	1	1696	tags=33%, list=14%, signal=39%
74	LEE_LIVER_CANCER_CIPROFIBRATE_DN	20	-0.627451	-1.49293	0.031068	0.487857	1	1427	tags=45%, list=12%, signal=51%
75	BOYLAN_MULTIPLE_MYELOMA_D_CLUSTER_DN	33	-0.577938	-1.50697	0.0345572	0.488247	1	1279	tags=18%, list=11%, signal=20%
76	SHAFFER_IRF4_MULTIPLE_MYELOMA_PROGRAM	28	-0.57982	-1.4955	0.035343	0.48879	1	1149	tags=21%, list=10%, signal=24%
77	CHIARETTI_T_ALL_REFRACTORY_TO_THERAPY	21	-0.622839	-1.51896	0.028169	0.488863	1	454	tags=24%, list=4%, signal=25%
78	REACTOME_MEIOTIC_RECOMBINATION	37	-0.552414	-1.50514	0.0195695	0.49006	1	1875	tags=32%, list=16%, signal=38%
79	JAEGER_METASTASIS_UP	31	-0.576024	-1.50204	0.0335968	0.490938	1	2046	tags=35%, list=17%, signal=43%
80	KANG_DOXORUBICIN_RESISTANCE_UP	52	-0.523462	-1.5033	0.0235546	0.491872	1	2639	tags=50%, list=22%, signal=64%
81	KIM_GERMINAL_CENTER_T_HELPER_UP	56	-0.517738	-1.51664	0.0210526	0.492194	1	245	tags=9%, list=2%, signal=9%
82	ULE_SPLICING_VIA_NOVA2	32	-0.561327	-1.49891	0.0372549	0.492194	1	1050	tags=22%, list=9%, signal=24%
83	HOFFMANN_PRE_BI_TO_LARGE_PRE_BII_LYMPHOCYTE_DN	49	-0.526805	-1.48746	0.0276596	0.493191	1	1373	tags=16%, list=12%, signal=18%
84	AMIT_EGF_RESPONSE_40_MCF10A	17	-0.643071	-1.48186	0.0533597	0.493852	1	1708	tags=35%, list=15%, signal=41%
85	TURASHVILI_BREAST_DUCTAL_CARCINOMA_VS_LOBULAR_NORMAL_UP	61	-0.516391	-1.51942	0.0133843	0.493886	1	3010	tags=43%, list=26%, signal=57%
86	PID_SYNDECAN_1_PATHWAY	24	-0.599693	-1.50708	0.0320641	0.494025	1	1665	tags=29%, list=14%, signal=34%
87	ABRAHAM_ALPC_VS_MULTIPLE_MYELOMA_UP	19	-0.648146	-1.52105	0.0387755	0.494257	1	152	tags=16%, list=1%, signal=16%
88	GARGALOVIC_RESPONSE_TO_OXIDIZED_PHOSPHOLIPIDS_GREY_UP	17	-0.656383	-1.50847	0.0416667	0.494288	1	1905	tags=47%, list=16%, signal=56%
89	FURUKAWA_DUSP6_TARGETS_PCI35_DN	62	-0.5054	-1.51272	0.010142	0.495231	1	2593	tags=44%, list=22%, signal=56%
90	LIM_MAMMARY_LUMINAL_MATURE_DN	65	-0.506877	-1.50974	0.0102459	0.495233	1	523	tags=12%, list=4%, signal=13%
91	KOBAYASHI_EGFR_SIGNALING_24HR_DN	236	-0.419977	-1.49929	0	0.496437	1	2010	tags=29%, list=17%, signal=34%
92	WEINMANN_ADAPTATION_TO_HYPOXIA_DN	27	-0.573975	-1.48789	0.0468432	0.496846	1	1863	tags=33%, list=16%, signal=40%
93	VANTVEER_BREAST_CANCER_POOR_PROGNOSIS	36	-0.550584	-1.48224	0.0305499	0.497343	1	2593	tags=44%, list=22%, signal=57%
94	SHIN_B_CELL_LYMPHOMA_CLUSTER_7	21	-0.621863	-1.48312	0.0473251	0.499318	1	742	tags=14%, list=6%, signal=15%
95	LIM_MAMMARY_STEM_CELL_UP	300	-0.407464	-1.48455	0	0.499361	1	1648	tags=25%, list=14%, signal=28%
96	LEIN_CEREBELLUM_MARKERS	43	-0.54528	-1.51019	0.0306748	0.499639	1	1047	tags=26%, list=9%, signal=28%
97	PID_INSULIN_GLUCOSE_PATHWAY	20	-0.640595	-1.51302	0.0329218	0.500552	1	2218	tags=30%, list=19%, signal=37%
98	REACTOME_NETRIN1_SIGNALING	22	-0.603965	-1.47369	0.0451613	0.501269	1	348	tags=9%, list=3%, signal=9%
99	DELPUECH_FOXO3_TARGETS_UP	53	-0.506011	-1.47545	0.0143443	0.504233	1	1416	tags=19%, list=12%, signal=21%
100	BEIER_GLIOMA_STEM_CELL_DN	52	-0.5163	-1.47394	0.0297619	0.505328	1	1933	tags=38%, list=16%, signal=46%
101	WANG_HCP_PROSTATE_CANCER	83	-0.47115	-1.47587	0.0116959	0.507419	1	2017	tags=22%, list=17%, signal=26%
102	ANASTASSIOU_MULTICANCER_INVASIVENESS_SIGNATURE	28	-0.575929	-1.47694	0.04158	0.508164	1	1665	tags=29%, list=14%, signal=33%
103	FERREIRA_EWINGS_SARCOMA_UNSTABLE_VS_STABLE_UP	144	-0.436155	-1.46847	0.00821355	0.518087	1	2546	tags=40%, list=22%, signal=50%
104	PID_FOXO_PATHWAY	44	-0.52622	-1.46686	0.0317125	0.51945	1	2560	tags=25%, list=22%, signal=32%
105	LI_PROSTATE_CANCER_EPIGENETIC	20	-0.608941	-1.46314	0.0509804	0.519931	1	958	tags=30%, list=8%, signal=33%
106	REACTOME_HEPARAN_SULFATE_HEPARIN_HS_GAG_METABOLISM	27	-0.56899	-1.46541	0.039501	0.520572	1	1085	tags=22%, list=9%, signal=24%
107	FUJII_YBX1_TARGETS_DN	189	-0.420857	-1.46409	0.00584795	0.520943	1	2551	tags=32%, list=22%, signal=40%
108	NIKOLSKY_BREAST_CANCER_6P24_P22_AMPLICON	19	-0.627748	-1.45857	0.05	0.53473	1	2491	tags=53%, list=21%, signal=67%
109	MARCINIAK_ER_STRESS_RESPONSE_VIA_CHOP	21	-0.612001	-1.45589	0.0556701	0.536191	1	1310	tags=24%, list=11%, signal=27%
110	DAVICIONI_TARGETS_OF_PAX_FOXO1_FUSIONS_DN	35	-0.54969	-1.45668	0.0420842	0.537859	1	815	tags=20%, list=7%, signal=21%
111	PRAMOONJAGO_SOX4_TARGETS_UP	50	-0.501937	-1.45395	0.0448718	0.539505	1	455	tags=10%, list=4%, signal=10%
112	PEREZ_TP53_AND_TP63_TARGETS	104	-0.45072	-1.4514	0.0138067	0.545654	1	1287	tags=18%, list=11%, signal=20%
113	SU_PANCREAS	23	-0.597143	-1.45013	0.0559006	0.546466	1	360	tags=17%, list=3%, signal=18%
114	HOSHIDA_LIVER_CANCER_SURVIVAL_UP	49	-0.511009	-1.44291	0.022541	0.553926	1	1638	tags=29%, list=14%, signal=33%
115	GREENBAUM_E2A_TARGETS_UP	30	-0.550378	-1.44688	0.0363636	0.556123	1	2549	tags=53%, list=22%, signal=68%
116	ACEVEDO_FGFR1_TARGETS_IN_PROSTATE_CANCER_MODEL_DN	138	-0.433998	-1.44339	0.00403226	0.556438	1	1339	tags=25%, list=11%, signal=28%
117	REACTOME_SMOOTH_MUSCLE_CONTRACTION	20	-0.607846	-1.44405	0.0652174	0.558436	1	773	tags=15%, list=7%, signal=16%
118	MIKKELSEN_ES_ICP_WITH_H3K4ME3_AND_H3K27ME3	31	-0.545239	-1.43436	0.0453608	0.558744	1	1016	tags=29%, list=9%, signal=32%
119	WANG_ESOPHAGUS_CANCER_VS_NORMAL_UP	79	-0.463651	-1.44515	0.0147992	0.558846	1	1565	tags=18%, list=13%, signal=20%
120	PID_INTEGRIN3_PATHWAY	28	-0.561196	-1.4331	0.0442308	0.559689	1	2697	tags=46%, list=23%, signal=60%
121	SENESE_HDAC2_TARGETS_UP	93	-0.46052	-1.43501	0.0247934	0.560615	1	453	tags=6%, list=4%, signal=7%
122	POOLA_INVASIVE_BREAST_CANCER_UP	128	-0.439673	-1.43508	0.0168776	0.564867	1	2041	tags=37%, list=17%, signal=44%
123	ZIRN_TRETINOIN_RESPONSE_WT1_UP	18	-0.610279	-1.43096	0.0529661	0.564887	1	2205	tags=56%, list=19%, signal=68%
124	LINDSTEDT_DENDRITIC_CELL_MATURATION_B	42	-0.52185	-1.43901	0.0319149	0.566462	1	1103	tags=21%, list=9%, signal=24%
125	WARTERS_RESPONSE_TO_IR_SKIN	63	-0.479973	-1.42911	0.0301811	0.567989	1	3349	tags=48%, list=28%, signal=66%
126	MISSIAGLIA_REGULATED_BY_METHYLATION_UP	98	-0.449263	-1.43535	0.0140281	0.5682	1	1779	tags=24%, list=15%, signal=29%
127	KEGG_CARDIAC_MUSCLE_CONTRACTION	35	-0.536132	-1.43546	0.048218	0.572397	1	1571	tags=14%, list=13%, signal=16%
128	NABA_ECM_GLYCOPROTEINS	62	-0.482377	-1.42685	0.027833	0.572904	1	877	tags=21%, list=7%, signal=23%
129	BOYAULT_LIVER_CANCER_SUBCLASS_G23_UP	47	-0.519214	-1.43552	0.0363636	0.576939	1	1723	tags=21%, list=15%, signal=25%
130	ONDER_CDH1_TARGETS_2_DN	222	-0.403308	-1.42067	0.00970874	0.577517	1	1058	tags=21%, list=9%, signal=22%
131	MATZUK_SPERMATOZOA	62	-0.480676	-1.42112	0.037594	0.579839	1	1501	tags=23%, list=13%, signal=26%
132	VERNELL_RETINOBLASTOMA_PATHWAY_UP	64	-0.477864	-1.42126	0.0231579	0.583671	1	2334	tags=36%, list=20%, signal=45%
133	REACTOME_COLLAGEN_FORMATION	24	-0.568065	-1.41811	0.07	0.584003	1	1877	tags=25%, list=16%, signal=30%
134	BIOCARTA_CELLCYCLE_PATHWAY	22	-0.587226	-1.41585	0.0767717	0.585379	1	2537	tags=36%, list=22%, signal=46%
135	NOJIMA_SFRP2_TARGETS_UP	23	-0.575696	-1.42195	0.0691824	0.585482	1	652	tags=13%, list=6%, signal=14%
136	PID_BETA_CATENIN_DEG_PATHWAY	16	-0.62675	-1.41455	0.0684647	0.5869	1	6	tags=6%, list=0%, signal=6%
137	TANG_SENESCENCE_TP53_TARGETS_DN	47	-0.506765	-1.4163	0.0455531	0.587696	1	2593	tags=40%, list=22%, signal=52%
138	NABA_CORE_MATRISOME	81	-0.455498	-1.42207	0.0239044	0.589469	1	877	tags=19%, list=7%, signal=20%
139	MIKKELSEN_MEF_ICP_WITH_H3K27ME3	31	-0.534572	-1.41088	0.0720165	0.599214	1	1471	tags=45%, list=13%, signal=51%
140	PID_A6B1_A6B4_INTEGRIN_PATHWAY	35	-0.523433	-1.40729	0.0584677	0.602178	1	1717	tags=23%, list=15%, signal=27%
141	NIKOLSKY_BREAST_CANCER_17Q21_Q25_AMPLICON	222	-0.394376	-1.40615	0.00204499	0.602382	1	843	tags=9%, list=7%, signal=10%
142	DORN_ADENOVIRUS_INFECTION_12HR_UP	21	-0.57393	-1.40797	0.0742972	0.603275	1	1103	tags=19%, list=9%, signal=21%
143	PID_PI3KCI_AKT_PATHWAY	34	-0.525506	-1.40834	0.0517928	0.605725	1	11	tags=3%, list=0%, signal=3%
144	GRAHAM_NORMAL_QUIESCENT_VS_NORMAL_DIVIDING_DN	78	-0.455849	-1.38751	0.0431373	0.60781	1	2880	tags=49%, list=24%, signal=64%
145	HAHTOLA_MYCOSIS_FUNGOIDES_SKIN_DN	21	-0.581647	-1.37963	0.0851927	0.608003	1	1664	tags=19%, list=14%, signal=22%
146	BENPORATH_ES_2	22	-0.574004	-1.39641	0.0742972	0.608304	1	2276	tags=41%, list=19%, signal=51%
147	KEGG_VASOPRESSIN_REGULATED_WATER_REABSORPTION	37	-0.505904	-1.39006	0.0613497	0.608529	1	1590	tags=19%, list=14%, signal=22%
148	PID_DELTA_NP63_PATHWAY	35	-0.526396	-1.39095	0.0658683	0.608729	1	440	tags=14%, list=4%, signal=15%
149	ONDER_CDH1_TARGETS_2_UP	186	-0.399268	-1.37768	0.0042735	0.609063	1	1799	tags=24%, list=15%, signal=28%
150	CERVERA_SDHB_TARGETS_2	50	-0.484488	-1.39715	0.0545455	0.609088	1	1710	tags=26%, list=15%, signal=30%
151	REACTOME_NEGATIVE_REGULATORS_OF_RIG_I_MDA5_SIGNALING	30	-0.531323	-1.3917	0.0636183	0.609183	1	2570	tags=27%, list=22%, signal=34%
152	CROONQUIST_NRAS_SIGNALING_DN	71	-0.464579	-1.40088	0.0295858	0.609242	1	2079	tags=31%, list=18%, signal=37%
153	PETRETTO_CARDIAC_HYPERTROPHY	28	-0.541072	-1.37846	0.0898438	0.609357	1	1170	tags=14%, list=10%, signal=16%
154	LANDIS_BREAST_CANCER_PROGRESSION_DN	56	-0.471735	-1.38089	0.0414201	0.610006	1	1717	tags=25%, list=15%, signal=29%
155	ST_WNT_BETA_CATENIN_PATHWAY	24	-0.563055	-1.39783	0.0976562	0.610135	1	1542	tags=17%, list=13%, signal=19%
156	BRACHAT_RESPONSE_TO_CAMPTOTHECIN_UP	23	-0.565382	-1.38172	0.10099	0.610281	1	1695	tags=26%, list=14%, signal=30%
157	BROWNE_HCMV_INFECTION_6HR_UP	39	-0.511485	-1.39234	0.0698603	0.610364	1	2344	tags=33%, list=20%, signal=41%
158	TRAYNOR_RETT_SYNDROM_DN	15	-0.627801	-1.39497	0.0905512	0.610669	1	636	tags=27%, list=5%, signal=28%
159	WANG_MLL_TARGETS	109	-0.43308	-1.40143	0.0179283	0.610842	1	1047	tags=22%, list=9%, signal=24%
160	XU_CREBBP_TARGETS_DN	34	-0.51655	-1.37973	0.0702479	0.611224	1	2701	tags=41%, list=23%, signal=53%
161	KYNG_DNA_DAMAGE_UP	153	-0.405961	-1.38759	0.0142857	0.611302	1	1422	tags=17%, list=12%, signal=19%
162	DUTERTRE_ESTRADIOL_RESPONSE_6HR_DN	69	-0.458365	-1.39846	0.0355731	0.611517	1	2227	tags=38%, list=19%, signal=46%
163	ROSTY_CERVICAL_CANCER_PROLIFERATION_CLUSTER	135	-0.412454	-1.382	0.0124481	0.612753	1	2639	tags=44%, list=22%, signal=57%
164	FRIDMAN_IMMORTALIZATION_DN	27	-0.546842	-1.39265	0.0536779	0.612974	1	118	tags=7%, list=1%, signal=7%
165	PID_P53_DOWNSTREAM_PATHWAY	110	-0.433374	-1.40253	0.022449	0.614118	1	1720	tags=17%, list=15%, signal=20%
166	GYORFFY_MITOXANTRONE_RESISTANCE	31	-0.533979	-1.39326	0.0762082	0.614119	1	679	tags=13%, list=6%, signal=14%
167	RUIZ_TNC_TARGETS_DN	132	-0.418381	-1.40159	0.0102669	0.614293	1	1704	tags=24%, list=14%, signal=28%
168	DAIRKEE_TERT_TARGETS_DN	79	-0.449755	-1.38775	0.0419287	0.614461	1	1332	tags=22%, list=11%, signal=24%
169	VANASSE_BCL2_TARGETS_UP	18	-0.594367	-1.39868	0.104854	0.614681	1	540	tags=17%, list=5%, signal=17%
170	RIGGINS_TAMOXIFEN_RESISTANCE_UP	38	-0.510995	-1.38309	0.0756303	0.615462	1	1050	tags=16%, list=9%, signal=17%
171	MA_MYELOID_DIFFERENTIATION_UP	32	-0.516921	-1.37372	0.0599572	0.615787	1	1544	tags=16%, list=13%, signal=18%
172	ZHOU_CELL_CYCLE_GENES_IN_IR_RESPONSE_24HR	117	-0.423129	-1.38381	0.0269231	0.615963	1	2593	tags=36%, list=22%, signal=46%
173	CLASPER_LYMPHATIC_VESSELS_DURING_METASTASIS_UP	17	-0.598675	-1.38204	0.0898204	0.616238	1	417	tags=18%, list=4%, signal=18%
174	YAO_TEMPORAL_RESPONSE_TO_PROGESTERONE_CLUSTER_1	47	-0.485567	-1.37518	0.0635838	0.616368	1	1350	tags=26%, list=11%, signal=29%
175	LANDIS_ERBB2_BREAST_TUMORS_324_DN	119	-0.422394	-1.37392	0.0162602	0.618466	1	1717	tags=20%, list=15%, signal=23%
176	RUAN_RESPONSE_TO_TROGLITAZONE_UP	19	-0.584561	-1.3841	0.0854167	0.61847	1	727	tags=16%, list=6%, signal=17%
177	IGARASHI_ATF4_TARGETS_DN	68	-0.446781	-1.35622	0.036961	0.622768	1	1787	tags=24%, list=15%, signal=28%
178	CHANG_CYCLING_GENES	135	-0.406085	-1.35534	0.0268041	0.623259	1	2905	tags=45%, list=25%, signal=59%
179	CEBALLOS_TARGETS_OF_TP53_AND_MYC_DN	28	-0.534502	-1.35639	0.103239	0.625212	1	294	tags=14%, list=2%, signal=15%
180	REACTOME_RNA_POL_I_TRANSCRIPTION	44	-0.487649	-1.35655	0.0794297	0.627713	1	2798	tags=34%, list=24%, signal=45%
181	PID_PRL_SIGNALING_EVENTS_PATHWAY	21	-0.554564	-1.35934	0.128514	0.62913	1	2631	tags=38%, list=22%, signal=49%
182	BOHN_PRIMARY_IMMUNODEFICIENCY_SYNDROM_UP	39	-0.5008	-1.35678	0.0725806	0.629893	1	3382	tags=41%, list=29%, signal=57%
183	DIRMEIER_LMP1_RESPONSE_EARLY	45	-0.482277	-1.3606	0.064833	0.630318	1	1103	tags=16%, list=9%, signal=17%
184	LINDGREN_BLADDER_CANCER_CLUSTER_3_UP	284	-0.374021	-1.35806	0.00204918	0.63125	1	2099	tags=22%, list=18%, signal=26%
185	GAUSSMANN_MLL_AF4_FUSION_TARGETS_D_UP	18	-0.593804	-1.35952	0.112288	0.631548	1	1412	tags=33%, list=12%, signal=38%
186	BIOCARTA_SPPA_PATHWAY	16	-0.592797	-1.36093	0.103792	0.632348	1	1822	tags=38%, list=15%, signal=44%
187	TIMOFEEVA_GROWTH_STRESS_VIA_STAT1_DN	15	-0.608981	-1.35245	0.113027	0.632374	1	45	tags=7%, list=0%, signal=7%
188	LABBE_TGFB1_TARGETS_DN	51	-0.466561	-1.35685	0.0676856	0.632888	1	1353	tags=24%, list=12%, signal=26%
189	MCBRYAN_PUBERTAL_BREAST_6_7WK_UP	155	-0.405114	-1.36372	0.0239044	0.633766	1	2507	tags=22%, list=21%, signal=28%
190	SHETH_LIVER_CANCER_VS_TXNIP_LOSS_PAM6	32	-0.511755	-1.36099	0.0873016	0.63544	1	850	tags=22%, list=7%, signal=24%
191	QI_PLASMACYTOMA_DN	71	-0.442474	-1.3501	0.0576541	0.635693	1	661	tags=10%, list=6%, signal=10%
192	MOHANKUMAR_TLX1_TARGETS_DN	84	-0.434172	-1.36399	0.0466926	0.636191	1	1390	tags=25%, list=12%, signal=28%
193	MCCLUNG_CREB1_TARGETS_DN	41	-0.497589	-1.36713	0.0673684	0.636737	1	1099	tags=17%, list=9%, signal=19%
194	KYNG_DNA_DAMAGE_BY_GAMMA_RADIATION	50	-0.47622	-1.3613	0.0454545	0.637604	1	787	tags=12%, list=7%, signal=13%
195	BILD_CTNNB1_ONCOGENIC_SIGNATURE	68	-0.444364	-1.35037	0.0633947	0.637702	1	823	tags=6%, list=7%, signal=6%
196	KIM_HYPOXIA	23	-0.559177	-1.36736	0.0806452	0.639245	1	27	tags=9%, list=0%, signal=9%
197	WHITEFORD_PEDIATRIC_CANCER_MARKERS	107	-0.424235	-1.3641	0.0339321	0.639316	1	2873	tags=40%, list=24%, signal=53%
198	MIKKELSEN_NPC_HCP_WITH_H3K27ME3	53	-0.466832	-1.36554	0.0519751	0.639973	1	934	tags=26%, list=8%, signal=29%
199	REACTOME_MITOTIC_PROMETAPHASE	85	-0.426378	-1.36149	0.0501044	0.640258	1	2196	tags=29%, list=19%, signal=36%
200	MEISSNER_BRAIN_HCP_WITH_H3K4ME3_AND_H3K27ME3	465	-0.361686	-1.36452	0	0.641071	1	1422	tags=21%, list=12%, signal=23%
201	REACTOME_GLYCOSPHINGOLIPID_METABOLISM	26	-0.53428	-1.34703	0.106996	0.64219	1	3875	tags=62%, list=33%, signal=92%
202	LIM_MAMMARY_LUMINAL_MATURE_UP	60	-0.453486	-1.34763	0.0513834	0.643005	1	1839	tags=30%, list=16%, signal=35%
203	MIKKELSEN_IPS_ICP_WITH_H3K4ME3_AND_H327ME3	29	-0.519267	-1.34587	0.102881	0.643958	1	1372	tags=31%, list=12%, signal=35%
204	SHIN_B_CELL_LYMPHOMA_CLUSTER_2	21	-0.546627	-1.34456	0.122917	0.646424	1	1854	tags=43%, list=16%, signal=51%
205	LEE_LIVER_CANCER_ACOX1_DN	26	-0.529796	-1.34081	0.0995475	0.650187	1	1427	tags=27%, list=12%, signal=31%
206	NAKAMURA_CANCER_MICROENVIRONMENT_DN	41	-0.487558	-1.34224	0.0809628	0.650221	1	2975	tags=46%, list=25%, signal=62%
207	RIGGI_EWING_SARCOMA_PROGENITOR_DN	100	-0.419406	-1.34151	0.0285714	0.650252	1	1782	tags=35%, list=15%, signal=41%
208	GROSS_HYPOXIA_VIA_ELK3_AND_HIF1A_UP	127	-0.403857	-1.33852	0.0248963	0.650345	1	1361	tags=16%, list=12%, signal=18%
209	TURASHVILI_BREAST_DUCTAL_CARCINOMA_VS_DUCTAL_NORMAL_UP	30	-0.514841	-1.33899	0.0956341	0.651533	1	1696	tags=23%, list=14%, signal=27%
210	ZHANG_RESPONSE_TO_IKK_INHIBITOR_AND_TNF_UP	154	-0.3929	-1.33595	0.0208768	0.651959	1	1745	tags=24%, list=15%, signal=28%
211	UZONYI_RESPONSE_TO_LEUKOTRIENE_AND_THROMBIN	30	-0.517987	-1.33956	0.118503	0.652276	1	1257	tags=33%, list=11%, signal=37%
212	FISCHER_G1_S_CELL_CYCLE	165	-0.391143	-1.34238	0.0135922	0.652732	1	2029	tags=28%, list=17%, signal=34%
213	PARK_APL_PATHOGENESIS_DN	33	-0.49565	-1.33505	0.101031	0.652775	1	2999	tags=45%, list=25%, signal=61%
214	REACTOME_CELL_JUNCTION_ORGANIZATION	45	-0.473538	-1.3315	0.079918	0.652948	1	753	tags=18%, list=6%, signal=19%
215	KEEN_RESPONSE_TO_ROSIGLITAZONE_UP	33	-0.50558	-1.3216	0.119048	0.653117	1	71	tags=6%, list=1%, signal=6%
216	STARK_PREFRONTAL_CORTEX_22Q11_DELETION_UP	143	-0.396464	-1.337	0.0242826	0.653904	1	2013	tags=20%, list=17%, signal=23%
217	MATTHEWS_AP1_TARGETS	15	-0.579368	-1.32194	0.147475	0.654541	1	1353	tags=40%, list=12%, signal=45%
218	CREIGHTON_ENDOCRINE_THERAPY_RESISTANCE_2	249	-0.370858	-1.33596	0.0189076	0.654956	1	1720	tags=25%, list=15%, signal=29%
219	ELVIDGE_HYPOXIA_BY_DMOG_UP	103	-0.412571	-1.32307	0.038	0.655292	1	2108	tags=27%, list=18%, signal=33%
220	SHAFFER_IRF4_TARGETS_IN_PLASMA_CELL_VS_MATURE_B_LYMPHOCYTE	53	-0.467891	-1.33159	0.0874752	0.655472	1	1839	tags=26%, list=16%, signal=31%
221	CHEN_LIVER_METABOLISM_QTL_CIS	61	-0.450563	-1.33298	0.0692308	0.655646	1	2403	tags=26%, list=20%, signal=33%
222	LIANG_SILENCED_BY_METHYLATION_2	31	-0.50812	-1.33365	0.0892116	0.655703	1	1664	tags=42%, list=14%, signal=49%
223	SHAFFER_IRF4_TARGETS_IN_MYELOMA_VS_MATURE_B_LYMPHOCYTE	87	-0.418964	-1.3243	0.0712831	0.656189	1	1215	tags=13%, list=10%, signal=14%
224	BIOCARTA_ETS_PATHWAY	16	-0.588776	-1.3321	0.122318	0.656249	1	1763	tags=31%, list=15%, signal=37%
225	STEIN_ESRRA_TARGETS_RESPONSIVE_TO_ESTROGEN_DN	37	-0.497591	-1.32216	0.107595	0.656406	1	2010	tags=32%, list=17%, signal=39%
226	LU_IL4_SIGNALING	55	-0.456882	-1.3298	0.0711382	0.657165	1	1647	tags=18%, list=14%, signal=21%
227	LEE_EARLY_T_LYMPHOCYTE_UP	85	-0.423211	-1.32473	0.055914	0.657304	1	2823	tags=49%, list=24%, signal=65%
228	ONDER_CDH1_TARGETS_3_UP	16	-0.587646	-1.32534	0.118257	0.657676	1	1799	tags=38%, list=15%, signal=44%
229	WANG_IMMORTALIZED_BY_HOXA9_AND_MEIS1_UP	16	-0.585059	-1.32313	0.136456	0.657934	1	45	tags=6%, list=0%, signal=6%
230	BIOCARTA_CARM_ER_PATHWAY	28	-0.523698	-1.31973	0.113821	0.658577	1	1644	tags=18%, list=14%, signal=21%
231	SIG_INSULIN_RECEPTOR_PATHWAY_IN_CARDIAC_MYOCYTES	46	-0.471161	-1.32853	0.0792079	0.659256	1	257	tags=7%, list=2%, signal=7%
232	VANTVEER_BREAST_CANCER_METASTASIS_DN	106	-0.409029	-1.32773	0.0346232	0.65971	1	2120	tags=32%, list=18%, signal=39%
233	SERVITJA_ISLET_HNF1A_TARGETS_DN	28	-0.520981	-1.32556	0.114	0.659812	1	1463	tags=25%, list=12%, signal=28%
234	HESS_TARGETS_OF_HOXA9_AND_MEIS1_DN	41	-0.487015	-1.32561	0.0738397	0.662532	1	1722	tags=27%, list=15%, signal=31%
235	BRACHAT_RESPONSE_TO_METHOTREXATE_UP	20	-0.552768	-1.31792	0.126294	0.663473	1	1695	tags=25%, list=14%, signal=29%
236	REACTOME_ABC_FAMILY_PROTEINS_MEDIATED_TRANSPORT	15	-0.583455	-1.32607	0.133621	0.663693	1	882	tags=40%, list=7%, signal=43%
237	MILI_PSEUDOPODIA_CHEMOTAXIS_UP	67	-0.434026	-1.31306	0.0748988	0.667228	1	2854	tags=22%, list=24%, signal=29%
238	BHATI_G2M_ARREST_BY_2METHOXYESTRADIOL_UP	88	-0.412537	-1.31408	0.0753968	0.668365	1	1782	tags=23%, list=15%, signal=27%
239	SHEN_SMARCA2_TARGETS_DN	85	-0.413567	-1.3122	0.0690335	0.668408	1	1433	tags=21%, list=12%, signal=24%
240	PID_IL2_STAT5_PATHWAY	18	-0.562736	-1.31341	0.146138	0.668575	1	828	tags=11%, list=7%, signal=12%
241	GHANDHI_DIRECT_IRRADIATION_UP	71	-0.435434	-1.31078	0.0803213	0.668752	1	1028	tags=21%, list=9%, signal=23%
242	ZHONG_SECRETOME_OF_LUNG_CANCER_AND_MACROPHAGE	64	-0.439249	-1.31491	0.0714286	0.670484	1	1085	tags=9%, list=9%, signal=10%
243	HASLINGER_B_CLL_WITH_13Q14_DELETION	19	-0.554274	-1.31424	0.152688	0.670528	1	1829	tags=32%, list=16%, signal=37%
244	NABA_MATRISOME	265	-0.358602	-1.30441	0.0124481	0.670648	1	1665	tags=23%, list=14%, signal=26%
245	REACTOME_NOTCH1_INTRACELLULAR_DOMAIN_REGULATES_TRANSCRIPTION	39	-0.474199	-1.31096	0.119284	0.670655	1	1331	tags=13%, list=11%, signal=14%
246	BREDEMEYER_RAG_SIGNALING_NOT_VIA_ATM_DN	35	-0.492997	-1.31502	0.0994036	0.672853	1	871	tags=11%, list=7%, signal=12%
247	REACTOME_REGULATION_OF_APOPTOSIS	54	-0.451962	-1.30452	0.0892495	0.672863	1	270	tags=4%, list=2%, signal=4%
248	SATO_SILENCED_BY_METHYLATION_IN_PANCREATIC_CANCER_1	221	-0.367806	-1.30325	0.0148936	0.672925	1	2084	tags=29%, list=18%, signal=35%
249	BROWN_MYELOID_CELL_DEVELOPMENT_UP	94	-0.411607	-1.30235	0.0640496	0.674027	1	1634	tags=23%, list=14%, signal=27%
250	LI_WILMS_TUMOR_VS_FETAL_KIDNEY_2_DN	29	-0.501122	-1.30535	0.143137	0.674734	1	390	tags=14%, list=3%, signal=14%
251	KEGG_DILATED_CARDIOMYOPATHY	38	-0.483329	-1.30847	0.10352	0.675149	1	1540	tags=24%, list=13%, signal=27%
252	MARTORIATI_MDM4_TARGETS_NEUROEPITHELIUM_UP	122	-0.398588	-1.30453	0.0546559	0.675479	1	2362	tags=24%, list=20%, signal=29%
253	BENNETT_SYSTEMIC_LUPUS_ERYTHEMATOSUS	20	-0.543896	-1.30636	0.142574	0.675927	1	1664	tags=35%, list=14%, signal=41%
254	SHEPARD_BMYB_MORPHOLINO_DN	127	-0.395365	-1.30687	0.0628931	0.676493	1	2593	tags=37%, list=22%, signal=47%
255	NAKAMURA_ADIPOGENESIS_LATE_DN	27	-0.517512	-1.30554	0.141717	0.676591	1	2162	tags=37%, list=18%, signal=45%
256	MCBRYAN_PUBERTAL_BREAST_5_6WK_DN	116	-0.4032	-1.30703	0.0339703	0.678541	1	1046	tags=9%, list=9%, signal=9%
257	BALDWIN_PRKCI_TARGETS_UP	28	-0.506564	-1.29946	0.126033	0.680703	1	153	tags=7%, list=1%, signal=7%
258	WEST_ADRENOCORTICAL_TUMOR_DN	342	-0.350773	-1.29953	0.0125	0.683161	1	1040	tags=13%, list=9%, signal=14%
259	PID_PI3K_PLC_TRK_PATHWAY	29	-0.506229	-1.29222	0.14053	0.685066	1	1706	tags=21%, list=15%, signal=24%
260	TERAMOTO_OPN_TARGETS_CLUSTER_6	19	-0.520638	-1.24809	0.172764	0.685119	1	1060	tags=26%, list=9%, signal=29%
261	SU_TESTIS	48	-0.453351	-1.29773	0.136082	0.68519	1	2076	tags=31%, list=18%, signal=38%
262	HOQUE_METHYLATED_IN_CANCER	31	-0.497827	-1.29463	0.133065	0.685197	1	972	tags=26%, list=8%, signal=28%
263	BILBAN_B_CLL_LPL_DN	30	-0.481318	-1.24957	0.186235	0.685229	1	2369	tags=20%, list=20%, signal=25%
264	REACTOME_CHROMOSOME_MAINTENANCE	83	-0.4228	-1.29096	0.0699153	0.685449	1	2041	tags=29%, list=17%, signal=35%
265	SENESE_HDAC3_TARGETS_UP	409	-0.331484	-1.2475	0.0265849	0.685487	1	1647	tags=15%, list=14%, signal=17%
266	REACTOME_SPHINGOLIPID_METABOLISM	47	-0.442479	-1.24845	0.139165	0.685624	1	1617	tags=19%, list=14%, signal=22%
267	SWEET_LUNG_CANCER_KRAS_DN	261	-0.347579	-1.24996	0.0452675	0.685761	1	1513	tags=18%, list=13%, signal=20%
268	ZHANG_GATA6_TARGETS_DN	38	-0.456392	-1.24591	0.182195	0.685894	1	925	tags=21%, list=8%, signal=23%
269	PID_P38_MK2_PATHWAY	18	-0.558318	-1.29314	0.151386	0.686387	1	11	tags=6%, list=0%, signal=6%
270	DACOSTA_UV_RESPONSE_VIA_ERCC3_TTD_UP	60	-0.437253	-1.29254	0.0975104	0.686404	1	1373	tags=13%, list=12%, signal=15%
271	BIOCARTA_MYOSIN_PATHWAY	24	-0.502735	-1.24628	0.156746	0.686461	1	2599	tags=46%, list=22%, signal=59%
272	INGRAM_SHH_TARGETS_DN	36	-0.483603	-1.29368	0.120079	0.686592	1	2568	tags=33%, list=22%, signal=43%
273	NAGASHIMA_EGF_SIGNALING_UP	43	-0.453252	-1.24872	0.149893	0.686613	1	835	tags=19%, list=7%, signal=20%
274	SANSOM_WNT_PATHWAY_REQUIRE_MYC	36	-0.479268	-1.2967	0.107066	0.686882	1	1692	tags=22%, list=14%, signal=26%
275	PID_NFKAPPAB_CANONICAL_PATHWAY	20	-0.523045	-1.24662	0.199616	0.686939	1	787	tags=10%, list=7%, signal=11%
276	LINDGREN_BLADDER_CANCER_CLUSTER_1_DN	291	-0.353972	-1.29116	0.0215983	0.68707	1	2254	tags=27%, list=19%, signal=32%
277	MOLENAAR_TARGETS_OF_CCND1_AND_CDK4_DN	53	-0.43043	-1.2501	0.13215	0.687206	1	2574	tags=45%, list=22%, signal=58%
278	REACTOME_GLYCOSAMINOGLYCAN_METABOLISM	62	-0.442619	-1.29466	0.0923695	0.687689	1	1085	tags=15%, list=9%, signal=16%
279	IWANAGA_E2F1_TARGETS_INDUCED_BY_SERUM	26	-0.490726	-1.25024	0.15102	0.688612	1	3506	tags=58%, list=30%, signal=82%
280	REACTOME_G_BETA_GAMMA_SIGNALLING_THROUGH_PI3KGAMMA	15	-0.575936	-1.29503	0.1643	0.688778	1	80	tags=7%, list=1%, signal=7%
281	MCBRYAN_PUBERTAL_BREAST_3_4WK_UP	119	-0.383824	-1.24361	0.0741483	0.689215	1	1742	tags=24%, list=15%, signal=27%
282	ZHENG_GLIOBLASTOMA_PLASTICITY_UP	177	-0.375181	-1.29548	0.0490196	0.689515	1	1972	tags=25%, list=17%, signal=29%
283	WATTEL_AUTONOMOUS_THYROID_ADENOMA_UP	35	-0.482572	-1.28879	0.136273	0.689694	1	2079	tags=37%, list=18%, signal=45%
284	ZHOU_CELL_CYCLE_GENES_IN_IR_RESPONSE_6HR	81	-0.398776	-1.25304	0.0886076	0.689792	1	1875	tags=27%, list=16%, signal=32%
285	REACTOME_PRE_NOTCH_TRANSCRIPTION_AND_TRANSLATION	26	-0.492225	-1.25045	0.168085	0.689812	1	2436	tags=35%, list=21%, signal=44%
286	TARTE_PLASMA_CELL_VS_PLASMABLAST_UP	201	-0.35778	-1.24389	0.0349794	0.690117	1	1798	tags=21%, list=15%, signal=25%
287	SMIRNOV_RESPONSE_TO_IR_6HR_DN	75	-0.403961	-1.25088	0.102	0.690188	1	2169	tags=31%, list=18%, signal=37%
288	REACTOME_REGULATION_OF_INSULIN_SECRETION	50	-0.436191	-1.24431	0.152083	0.690335	1	1461	tags=16%, list=12%, signal=18%
289	NEWMAN_ERCC6_TARGETS_DN	19	-0.538305	-1.24073	0.185771	0.690876	1	818	tags=37%, list=7%, signal=40%
290	CAIRO_HEPATOBLASTOMA_CLASSES_DN	123	-0.377723	-1.24256	0.0802469	0.69147	1	1233	tags=16%, list=10%, signal=18%
291	STAMBOLSKY_RESPONSE_TO_VITAMIN_D3_UP	51	-0.435923	-1.25105	0.130769	0.691548	1	1980	tags=27%, list=17%, signal=33%
292	YU_BAP1_TARGETS	23	-0.519354	-1.25308	0.186094	0.691698	1	3355	tags=48%, list=29%, signal=67%
293	KYNG_ENVIRONMENTAL_STRESS_RESPONSE_NOT_BY_UV_IN_OLD	18	-0.555978	-1.28888	0.15213	0.691886	1	2975	tags=39%, list=25%, signal=52%
294	SARRIO_EPITHELIAL_MESENCHYMAL_TRANSITION_UP	158	-0.364053	-1.24093	0.0597015	0.691989	1	2079	tags=30%, list=18%, signal=36%
295	SHEDDEN_LUNG_CANCER_POOR_SURVIVAL_A6	403	-0.345936	-1.28696	0.011976	0.692091	1	2549	tags=28%, list=22%, signal=34%
296	LIU_VAV3_PROSTATE_CARCINOGENESIS_UP	43	-0.444462	-1.2399	0.132937	0.692137	1	1664	tags=26%, list=14%, signal=30%
297	NING_CHRONIC_OBSTRUCTIVE_PULMONARY_DISEASE_DN	98	-0.392913	-1.25346	0.0739958	0.692363	1	885	tags=8%, list=8%, signal=9%
298	BHAT_ESR1_TARGETS_VIA_AKT1_DN	61	-0.42227	-1.26028	0.125245	0.692467	1	1805	tags=30%, list=15%, signal=35%
299	KEGG_BASAL_TRANSCRIPTION_FACTORS	29	-0.484842	-1.26079	0.139442	0.692527	1	899	tags=14%, list=8%, signal=15%
300	PID_CXCR4_PATHWAY	71	-0.419305	-1.25389	0.115385	0.692642	1	1788	tags=15%, list=15%, signal=18%
301	CHICAS_RB1_TARGETS_GROWING	187	-0.358536	-1.24124	0.0529532	0.692788	1	1817	tags=22%, list=15%, signal=26%
302	KANNAN_TP53_TARGETS_UP	45	-0.444385	-1.25803	0.123203	0.692896	1	2290	tags=31%, list=19%, signal=38%
303	LUND_SILENCED_BY_METHYLATION	16	-0.57304	-1.26118	0.172131	0.693054	1	998	tags=13%, list=8%, signal=14%
304	KENNY_CTNNB1_TARGETS_UP	40	-0.457979	-1.25114	0.150943	0.6932	1	266	tags=8%, list=2%, signal=8%
305	ODONNELL_TFRC_TARGETS_UP	214	-0.366636	-1.28721	0.0342052	0.693568	1	982	tags=14%, list=8%, signal=15%
306	TSENG_ADIPOGENIC_POTENTIAL_DN	28	-0.491586	-1.26368	0.159919	0.693711	1	2177	tags=39%, list=19%, signal=48%
307	CHUANG_OXIDATIVE_STRESS_RESPONSE_UP	23	-0.506954	-1.26472	0.163424	0.693848	1	1056	tags=17%, list=9%, signal=19%
308	ODONNELL_METASTASIS_UP	35	-0.465853	-1.25458	0.148472	0.694072	1	1129	tags=29%, list=10%, signal=32%
309	SHEPARD_CRUSH_AND_BURN_MUTANT_DN	123	-0.378581	-1.25402	0.0813008	0.694192	1	1886	tags=23%, list=16%, signal=27%
310	ZHANG_TLX_TARGETS_DN	85	-0.412303	-1.26139	0.0900383	0.694227	1	1932	tags=27%, list=16%, signal=32%
311	WANG_METASTASIS_OF_BREAST_CANCER_ESR1_DN	21	-0.518918	-1.2389	0.204453	0.694257	1	862	tags=10%, list=7%, signal=10%
312	HELLER_HDAC_TARGETS_SILENCED_BY_METHYLATION_DN	198	-0.354226	-1.24127	0.0424628	0.694604	1	1402	tags=16%, list=12%, signal=17%
313	FERRANDO_HOX11_NEIGHBORS	16	-0.543698	-1.25814	0.206628	0.69463	1	1394	tags=19%, list=12%, signal=21%
314	KAAB_FAILED_HEART_ATRIUM_UP	23	-0.51752	-1.25919	0.16	0.69473	1	2354	tags=30%, list=20%, signal=38%
315	SWEET_KRAS_TARGETS_UP	64	-0.419117	-1.25123	0.112474	0.69485	1	1648	tags=23%, list=14%, signal=27%
316	REACTOME_AXON_GUIDANCE	149	-0.383484	-1.28565	0.0454545	0.69502	1	1717	tags=15%, list=15%, signal=17%
317	DURCHDEWALD_SKIN_CARCINOGENESIS_DN	204	-0.35571	-1.23812	0.0629921	0.695367	1	1098	tags=11%, list=9%, signal=12%
318	PEDRIOLI_MIR31_TARGETS_UP	104	-0.38874	-1.25477	0.0875764	0.695375	1	1637	tags=25%, list=14%, signal=29%
319	REACTOME_LIPID_DIGESTION_MOBILIZATION_AND_TRANSPORT	21	-0.516532	-1.26165	0.16875	0.695387	1	1147	tags=29%, list=10%, signal=32%
320	PEREZ_TP63_TARGETS	178	-0.366695	-1.25581	0.0633663	0.695468	1	1660	tags=18%, list=14%, signal=21%
321	HUANG_FOXA2_TARGETS_UP	34	-0.47515	-1.26378	0.12753	0.695474	1	2046	tags=41%, list=17%, signal=50%
322	YORDY_RECIPROCAL_REGULATION_BY_ETS1_AND_SP100_UP	24	-0.520719	-1.2648	0.133603	0.695735	1	545	tags=17%, list=5%, signal=17%
323	BOSCO_ALLERGEN_INDUCED_TH2_ASSOCIATED_MODULE	78	-0.402876	-1.23748	0.133197	0.695983	1	1579	tags=21%, list=13%, signal=24%
324	PID_INTEGRIN1_PATHWAY	38	-0.46932	-1.28481	0.130064	0.696093	1	1717	tags=26%, list=15%, signal=31%
325	NAKAYAMA_SOFT_TISSUE_TUMORS_PCA2_UP	53	-0.440947	-1.25611	0.136821	0.696356	1	2639	tags=42%, list=22%, signal=53%
326	TING_SILENCED_BY_DICER	18	-0.54	-1.25824	0.181053	0.6964	1	653	tags=22%, list=6%, signal=23%
327	SHETH_LIVER_CANCER_VS_TXNIP_LOSS_PAM5	40	-0.461564	-1.25658	0.129032	0.696465	1	1894	tags=38%, list=16%, signal=45%
328	ZHANG_TLX_TARGETS_UP	78	-0.405031	-1.26189	0.0888889	0.696559	1	1279	tags=18%, list=11%, signal=20%
329	ZHENG_IL22_SIGNALING_DN	23	-0.502565	-1.2358	0.1875	0.696766	1	1928	tags=39%, list=16%, signal=47%
330	BAE_BRCA1_TARGETS_DN	24	-0.515102	-1.26507	0.164729	0.696918	1	18	tags=4%, list=0%, signal=4%
331	LIANG_SILENCED_BY_METHYLATION_UP	15	-0.575989	-1.26232	0.176471	0.697046	1	841	tags=13%, list=7%, signal=14%
332	KEGG_SMALL_CELL_LUNG_CANCER	71	-0.42104	-1.28333	0.0824742	0.697058	1	2176	tags=32%, list=19%, signal=40%
333	LI_INDUCED_T_TO_NATURAL_KILLER_DN	71	-0.403585	-1.23668	0.12743	0.697165	1	1108	tags=21%, list=9%, signal=23%
334	DELYS_THYROID_CANCER_UP	261	-0.352577	-1.25478	0.0455446	0.697464	1	1708	tags=17%, list=15%, signal=20%
335	REACTOME_EGFR_DOWNREGULATION	22	-0.514921	-1.23609	0.184647	0.697616	1	3629	tags=41%, list=31%, signal=59%
336	ZHANG_TLX_TARGETS_36HR_UP	176	-0.355734	-1.23463	0.0545455	0.697667	1	1894	tags=19%, list=16%, signal=22%
337	HOFMANN_MYELODYSPLASTIC_SYNDROM_LOW_RISK_DN	24	-0.506554	-1.23504	0.183299	0.697898	1	1370	tags=13%, list=12%, signal=14%
338	GAJATE_RESPONSE_TO_TRABECTEDIN_UP	47	-0.443348	-1.27725	0.110204	0.6981	1	1350	tags=21%, list=11%, signal=24%
339	DEURIG_T_CELL_PROLYMPHOCYTIC_LEUKEMIA_UP	255	-0.353758	-1.26753	0.0283401	0.698205	1	1733	tags=18%, list=15%, signal=20%
340	KOKKINAKIS_METHIONINE_DEPRIVATION_48HR_UP	100	-0.394031	-1.26638	0.067086	0.698382	1	1745	tags=20%, list=15%, signal=23%
341	LANDIS_ERBB2_BREAST_PRENEOPLASTIC_DN	46	-0.445881	-1.26513	0.12253	0.698931	1	1695	tags=22%, list=14%, signal=25%
342	KEGG_SPHINGOLIPID_METABOLISM	29	-0.496034	-1.28344	0.132653	0.699105	1	1617	tags=28%, list=14%, signal=32%
343	REACTOME_SIGNALING_BY_NOTCH1	56	-0.438766	-1.28225	0.101533	0.699179	1	2662	tags=29%, list=23%, signal=37%
344	KYNG_WERNER_SYNDROM_UP	18	-0.562847	-1.2666	0.173278	0.699773	1	1911	tags=33%, list=16%, signal=40%
345	ZHOU_TNF_SIGNALING_30MIN	48	-0.446563	-1.26768	0.136546	0.699861	1	146	tags=4%, list=1%, signal=4%
346	BOYLAN_MULTIPLE_MYELOMA_C_UP	33	-0.482645	-1.26543	0.164032	0.700057	1	1650	tags=18%, list=14%, signal=21%
347	BURTON_ADIPOGENESIS_2	61	-0.432968	-1.27735	0.110417	0.700131	1	896	tags=13%, list=8%, signal=14%
348	FEVR_CTNNB1_TARGETS_UP	444	-0.329	-1.23303	0.0264151	0.700251	1	1488	tags=14%, list=13%, signal=16%
349	XU_RESPONSE_TO_TRETINOIN_AND_NSC682994_UP	15	-0.551571	-1.23342	0.215909	0.700518	1	1664	tags=33%, list=14%, signal=39%
350	FIGUEROA_AML_METHYLATION_CLUSTER_5_DN	20	-0.523467	-1.28049	0.148148	0.701609	1	1059	tags=15%, list=9%, signal=16%
351	REACTOME_DIABETES_PATHWAYS	107	-0.398186	-1.28107	0.0780591	0.701753	1	1366	tags=14%, list=12%, signal=16%
352	HAN_JNK_SINGALING_UP	28	-0.489427	-1.26772	0.146535	0.701956	1	1513	tags=29%, list=13%, signal=33%
353	SENESE_HDAC2_TARGETS_DN	61	-0.414459	-1.23161	0.136456	0.702104	1	1391	tags=25%, list=12%, signal=28%
354	SABATES_COLORECTAL_ADENOMA_DN	58	-0.430478	-1.2756	0.101031	0.702144	1	1542	tags=31%, list=13%, signal=36%
355	KIM_WT1_TARGETS_12HR_UP	128	-0.383398	-1.27738	0.0783505	0.702496	1	2043	tags=27%, list=17%, signal=33%
356	SATO_SILENCED_BY_DEACETYLATION_IN_PANCREATIC_CANCER	25	-0.487894	-1.23178	0.183158	0.703289	1	958	tags=24%, list=8%, signal=26%
357	HERNANDEZ_MITOTIC_ARREST_BY_DOCETAXEL_1_DN	30	-0.482817	-1.27765	0.153386	0.703766	1	2334	tags=43%, list=20%, signal=54%
358	GEISS_RESPONSE_TO_DSRNA_UP	31	-0.481538	-1.26779	0.139485	0.704047	1	593	tags=10%, list=5%, signal=10%
359	JOHNSTONE_PARVB_TARGETS_2_UP	115	-0.386453	-1.26988	0.0734694	0.704884	1	1783	tags=17%, list=15%, signal=20%
360	WANG_BARRETTS_ESOPHAGUS_AND_ESOPHAGUS_CANCER_DN	16	-0.543179	-1.23039	0.207243	0.704943	1	184	tags=13%, list=2%, signal=13%
361	SEMENZA_HIF1_TARGETS	27	-0.49799	-1.26919	0.159184	0.705317	1	257	tags=7%, list=2%, signal=8%
362	HUANG_DASATINIB_RESISTANCE_UP	70	-0.414296	-1.27781	0.0797546	0.705586	1	1886	tags=20%, list=16%, signal=24%
363	JAATINEN_HEMATOPOIETIC_STEM_CELL_DN	73	-0.406082	-1.22917	0.137421	0.705829	1	1696	tags=25%, list=14%, signal=29%
364	NABA_ECM_AFFILIATED	40	-0.461279	-1.26792	0.1341	0.705854	1	1250	tags=23%, list=11%, signal=25%
365	GOZGIT_ESR1_TARGETS_DN	453	-0.338983	-1.274	0.0116732	0.706775	1	1688	tags=22%, list=14%, signal=25%
366	CHEBOTAEV_GR_TARGETS_DN	61	-0.429087	-1.2781	0.0972516	0.7068	1	997	tags=28%, list=8%, signal=30%
367	IIZUKA_LIVER_CANCER_PROGRESSION_G2_G3_UP	16	-0.556492	-1.27866	0.169772	0.706867	1	537	tags=13%, list=5%, signal=13%
368	GERHOLD_ADIPOGENESIS_DN	50	-0.441483	-1.26994	0.117878	0.706988	1	1030	tags=12%, list=9%, signal=13%
369	REACTOME_PLATELET_HOMEOSTASIS	31	-0.485269	-1.26819	0.135458	0.707194	1	271	tags=10%, list=2%, signal=10%
370	CHANG_IMMORTALIZED_BY_HPV31_DN	34	-0.453543	-1.22919	0.18591	0.70762	1	1170	tags=26%, list=10%, signal=29%
371	PLASARI_TGFB1_TARGETS_10HR_DN	155	-0.376711	-1.27288	0.0510204	0.709123	1	1501	tags=22%, list=13%, signal=25%
372	LIANG_HEMATOPOIESIS_STEM_CELL_NUMBER_LARGE_VS_TINY_UP	35	-0.476028	-1.26999	0.123203	0.709265	1	1273	tags=20%, list=11%, signal=22%
373	SESTO_RESPONSE_TO_UV_C7	57	-0.434548	-1.27015	0.104508	0.711075	1	1641	tags=18%, list=14%, signal=20%
374	MIKKELSEN_NPC_ICP_WITH_H3K4ME3	301	-0.351725	-1.27165	0.0277778	0.711989	1	2038	tags=25%, list=17%, signal=29%
375	DAVICIONI_RHABDOMYOSARCOMA_PAX_FOXO1_FUSION_UP	43	-0.455361	-1.27045	0.111332	0.712025	1	2031	tags=28%, list=17%, signal=34%
376	SIMBULAN_PARP1_TARGETS_UP	25	-0.504582	-1.27104	0.166038	0.712046	1	629	tags=16%, list=5%, signal=17%
377	REACTOME_CELL_CYCLE	353	-0.332097	-1.22634	0.0323887	0.715486	1	1972	tags=20%, list=17%, signal=23%
378	GRUETZMANN_PANCREATIC_CANCER_UP	288	-0.338362	-1.22334	0.0445344	0.725374	1	997	tags=9%, list=8%, signal=9%
379	AFFAR_YY1_TARGETS_DN	148	-0.364735	-1.22257	0.0969582	0.726573	1	2539	tags=35%, list=22%, signal=44%
380	REICHERT_MITOSIS_LIN9_TARGETS	27	-0.48769	-1.21972	0.183128	0.730494	1	2766	tags=59%, list=24%, signal=77%
381	GRAHAM_CML_QUIESCENT_VS_NORMAL_QUIESCENT_UP	64	-0.407847	-1.22019	0.134694	0.730612	1	1917	tags=22%, list=16%, signal=26%
382	LEE_BMP2_TARGETS_UP	450	-0.324172	-1.22055	0.019685	0.73102	1	1061	tags=15%, list=9%, signal=16%
383	PID_KIT_PATHWAY	41	-0.437627	-1.21865	0.158562	0.731086	1	1310	tags=15%, list=11%, signal=16%
384	HARRIS_HYPOXIA	59	-0.414342	-1.22084	0.134694	0.731823	1	1353	tags=14%, list=12%, signal=15%
385	MANALO_HYPOXIA_UP	169	-0.356313	-1.21878	0.0735294	0.73247	1	1717	tags=22%, list=15%, signal=25%
386	REACTOME_NEUROTRANSMITTER_RECEPTOR_BINDING_AND_DOWNSTREAM_TRANSMISSION_IN_THE_POSTSYNAPTIC_CELL	52	-0.422411	-1.21014	0.186275	0.734009	1	925	tags=12%, list=8%, signal=12%
387	JECHLINGER_EPITHELIAL_TO_MESENCHYMAL_TRANSITION_UP	41	-0.428693	-1.21305	0.163022	0.734969	1	811	tags=12%, list=7%, signal=13%
388	WILCOX_RESPONSE_TO_PROGESTERONE_DN	37	-0.455037	-1.21016	0.179959	0.735735	1	1665	tags=22%, list=14%, signal=25%
389	STEIN_ESRRA_TARGETS_RESPONSIVE_TO_ESTROGEN_UP	22	-0.505258	-1.21055	0.231225	0.735984	1	2086	tags=32%, list=18%, signal=39%
390	KANG_FLUOROURACIL_RESISTANCE_UP	19	-0.511658	-1.21323	0.228571	0.736126	1	305	tags=11%, list=3%, signal=11%
391	FIGUEROA_AML_METHYLATION_CLUSTER_6_UP	97	-0.381496	-1.21676	0.122137	0.736886	1	1823	tags=31%, list=16%, signal=36%
392	NAKAYAMA_SOFT_TISSUE_TUMORS_PCA2_DN	29	-0.467376	-1.21345	0.196154	0.737136	1	972	tags=24%, list=8%, signal=26%
393	WINNEPENNINCKX_MELANOMA_METASTASIS_UP	154	-0.358124	-1.20887	0.083503	0.737213	1	2276	tags=25%, list=19%, signal=30%
394	MODY_HIPPOCAMPUS_POSTNATAL	43	-0.442572	-1.2157	0.176101	0.737402	1	3821	tags=40%, list=32%, signal=58%
395	LEE_LIVER_CANCER_MYC_E2F1_DN	27	-0.471175	-1.21201	0.214751	0.737413	1	1896	tags=33%, list=16%, signal=40%
396	HECKER_IFNB1_TARGETS	45	-0.432198	-1.21065	0.172917	0.737435	1	1192	tags=24%, list=10%, signal=27%
397	TAVOR_CEBPA_TARGETS_UP	27	-0.479597	-1.21357	0.21124	0.738525	1	2826	tags=59%, list=24%, signal=78%
398	LEE_AGING_NEOCORTEX_UP	66	-0.407593	-1.2159	0.139293	0.738607	1	1056	tags=14%, list=9%, signal=15%
399	TURASHVILI_BREAST_LOBULAR_CARCINOMA_VS_DUCTAL_NORMAL_UP	37	-0.446485	-1.21124	0.189135	0.738691	1	2777	tags=32%, list=24%, signal=42%
400	GRAHAM_CML_DIVIDING_VS_NORMAL_QUIESCENT_UP	154	-0.359248	-1.21397	0.106557	0.73873	1	1927	tags=28%, list=16%, signal=33%
401	ROVERSI_GLIOMA_COPY_NUMBER_DN	32	-0.456617	-1.2107	0.180915	0.739082	1	1129	tags=16%, list=10%, signal=17%
402	WIERENGA_STAT5A_TARGETS_GROUP2	32	-0.470172	-1.214	0.213415	0.740528	1	316	tags=9%, list=3%, signal=10%
403	HORIUCHI_WTAP_TARGETS_DN	294	-0.333957	-1.20747	0.0662651	0.741059	1	2825	tags=28%, list=24%, signal=35%
404	PID_CD40_PATHWAY	24	-0.486406	-1.20695	0.208333	0.741272	1	1854	tags=33%, list=16%, signal=39%
405	MITSIADES_RESPONSE_TO_APLIDIN_DN	235	-0.342124	-1.21414	0.0688172	0.741859	1	2563	tags=22%, list=22%, signal=28%
406	SCHUETZ_BREAST_CANCER_DUCTAL_INVASIVE_UP	213	-0.340359	-1.20558	0.0819672	0.744931	1	1863	tags=23%, list=16%, signal=26%
407	STEIN_ESR1_TARGETS	63	-0.403296	-1.20376	0.158664	0.745202	1	2010	tags=32%, list=17%, signal=38%
408	LI_AMPLIFIED_IN_LUNG_CANCER	136	-0.357553	-1.20196	0.0901804	0.745249	1	14	tags=2%, list=0%, signal=2%
409	WOTTON_RUNX_TARGETS_DN	16	-0.512495	-1.19103	0.244898	0.745384	1	2701	tags=69%, list=23%, signal=89%
410	AMIT_EGF_RESPONSE_480_HELA	150	-0.35774	-1.20309	0.0994036	0.74612	1	1689	tags=17%, list=14%, signal=20%
411	CHYLA_CBFA2T3_TARGETS_DN	120	-0.360914	-1.1917	0.116034	0.746121	1	1720	tags=23%, list=15%, signal=27%
412	ONDER_CDH1_SIGNALING_VIA_CTNNB1	61	-0.40653	-1.19127	0.185185	0.746155	1	1170	tags=20%, list=10%, signal=22%
413	MARKS_HDAC_TARGETS_UP	19	-0.511757	-1.20398	0.229645	0.746191	1	2795	tags=42%, list=24%, signal=55%
414	KEGG_JAK_STAT_SIGNALING_PATHWAY	71	-0.392635	-1.20215	0.140562	0.746265	1	857	tags=11%, list=7%, signal=12%
415	RIZ_ERYTHROID_DIFFERENTIATION_12HR	23	-0.477925	-1.1919	0.208333	0.746986	1	923	tags=17%, list=8%, signal=19%
416	ZWANG_CLASS_2_TRANSIENTLY_INDUCED_BY_EGF	29	-0.455563	-1.20235	0.19877	0.747318	1	1402	tags=31%, list=12%, signal=35%
417	BONCI_TARGETS_OF_MIR15A_AND_MIR16_1	62	-0.397881	-1.19221	0.167033	0.747435	1	1537	tags=18%, list=13%, signal=20%
418	FISCHER_G2_M_CELL_CYCLE	217	-0.341975	-1.2041	0.0831643	0.747525	1	2079	tags=25%, list=18%, signal=30%
419	ST_GA13_PATHWAY	32	-0.460362	-1.20436	0.181443	0.748143	1	2747	tags=28%, list=23%, signal=37%
420	REACTOME_SIGNAL_AMPLIFICATION	19	-0.496651	-1.19245	0.234818	0.748182	1	359	tags=11%, list=3%, signal=11%
421	HOWLIN_CITED1_TARGETS_1_DN	27	-0.467515	-1.18903	0.206186	0.748199	1	3172	tags=44%, list=27%, signal=61%
422	CHIARADONNA_NEOPLASTIC_TRANSFORMATION_KRAS_UP	99	-0.373859	-1.18935	0.158215	0.748553	1	1622	tags=21%, list=14%, signal=24%
423	LIU_PROSTATE_CANCER_UP	66	-0.391783	-1.19277	0.141649	0.748623	1	1628	tags=20%, list=14%, signal=23%
424	MEISSNER_NPC_HCP_WITH_H3K27ME3	15	-0.538231	-1.18838	0.253493	0.749117	1	1392	tags=27%, list=12%, signal=30%
425	BIOCARTA_PAR1_PATHWAY	29	-0.455525	-1.19351	0.195519	0.749205	1	2599	tags=34%, list=22%, signal=44%
426	KEGG_ABC_TRANSPORTERS	22	-0.501911	-1.20054	0.226263	0.74922	1	882	tags=32%, list=7%, signal=34%
427	CHARAFE_BREAST_CANCER_LUMINAL_VS_BASAL_DN	361	-0.324805	-1.20008	0.0501044	0.749297	1	1889	tags=20%, list=16%, signal=24%
428	LI_WILMS_TUMOR_ANAPLASTIC_UP	18	-0.521198	-1.18938	0.247505	0.750094	1	2425	tags=39%, list=21%, signal=49%
429	HU_GENOTOXIN_ACTION_DIRECT_VS_INDIRECT_24HR	48	-0.415325	-1.19278	0.180698	0.75034	1	835	tags=6%, list=7%, signal=7%
430	AMIT_SERUM_RESPONSE_240_MCF10A	43	-0.428749	-1.19353	0.207364	0.750843	1	863	tags=12%, list=7%, signal=13%
431	EGUCHI_CELL_CYCLE_RB1_TARGETS	23	-0.480886	-1.1875	0.21875	0.750895	1	1800	tags=39%, list=15%, signal=46%
432	REACTOME_LATENT_INFECTION_OF_HOMO_SAPIENS_WITH_MYCOBACTERIUM_TUBERCULOSIS	17	-0.517727	-1.19881	0.248509	0.750963	1	931	tags=18%, list=8%, signal=19%
433	KEGG_MISMATCH_REPAIR	22	-0.498533	-1.19787	0.234951	0.751072	1	2575	tags=41%, list=22%, signal=52%
434	GAZIN_EPIGENETIC_SILENCING_BY_KRAS	19	-0.518018	-1.19742	0.215953	0.751098	1	2458	tags=32%, list=21%, signal=40%
435	PID_TAP63_PATHWAY	42	-0.430632	-1.19823	0.206967	0.751405	1	153	tags=7%, list=1%, signal=7%
436	LEE_AGING_CEREBELLUM_DN	44	-0.420749	-1.19381	0.209677	0.751487	1	1722	tags=20%, list=15%, signal=24%
437	YANG_BREAST_CANCER_ESR1_BULK_DN	17	-0.512581	-1.19906	0.231939	0.75176	1	2313	tags=53%, list=20%, signal=66%
438	BRACHAT_RESPONSE_TO_CISPLATIN	18	-0.508231	-1.19412	0.23444	0.751864	1	3273	tags=50%, list=28%, signal=69%
439	BAE_BRCA1_TARGETS_UP	62	-0.4027	-1.19435	0.156313	0.752773	1	544	tags=5%, list=5%, signal=5%
440	WIERENGA_STAT5A_TARGETS_UP	129	-0.356384	-1.18573	0.129897	0.752894	1	1183	tags=14%, list=10%, signal=15%
441	IVANOVA_HEMATOPOIESIS_MATURE_CELL	225	-0.334303	-1.18281	0.0996169	0.753078	1	1691	tags=16%, list=14%, signal=19%
442	KYNG_NORMAL_AGING_DN	24	-0.461736	-1.19513	0.199187	0.753159	1	2662	tags=38%, list=23%, signal=48%
443	AMIT_EGF_RESPONSE_480_MCF10A	32	-0.453935	-1.18646	0.226824	0.75335	1	2367	tags=38%, list=20%, signal=47%
444	PHONG_TNF_TARGETS_UP	53	-0.416482	-1.18352	0.175542	0.753448	1	1103	tags=21%, list=9%, signal=23%
445	SMIRNOV_RESPONSE_TO_IR_2HR_DN	43	-0.422085	-1.18594	0.209073	0.75375	1	2065	tags=28%, list=18%, signal=34%
446	VECCHI_GASTRIC_CANCER_ADVANCED_VS_EARLY_UP	94	-0.370754	-1.18508	0.154489	0.753841	1	1665	tags=23%, list=14%, signal=27%
447	REACTOME_PACKAGING_OF_TELOMERE_ENDS	20	-0.498511	-1.1822	0.263265	0.75385	1	1130	tags=25%, list=10%, signal=28%
448	REACTOME_DNA_REPLICATION	184	-0.339611	-1.18301	0.10352	0.753874	1	1972	tags=21%, list=17%, signal=25%
449	MCCLUNG_DELTA_FOSB_TARGETS_8WK	30	-0.454081	-1.19534	0.223361	0.754109	1	36	tags=3%, list=0%, signal=3%
450	PETROVA_PROX1_TARGETS_UP	25	-0.476203	-1.19438	0.216867	0.754404	1	2232	tags=40%, list=19%, signal=49%
451	ABBUD_LIF_SIGNALING_1_DN	15	-0.528816	-1.18356	0.236948	0.754936	1	2063	tags=40%, list=18%, signal=48%
452	TSAI_RESPONSE_TO_IONIZING_RADIATION	113	-0.363878	-1.1795	0.154851	0.754957	1	2060	tags=21%, list=18%, signal=26%
453	ZHANG_TLX_TARGETS_36HR_DN	177	-0.344397	-1.1791	0.128964	0.755074	1	1932	tags=18%, list=16%, signal=21%
454	ZHOU_INFLAMMATORY_RESPONSE_FIMA_UP	261	-0.330533	-1.18433	0.0985626	0.755223	1	1734	tags=21%, list=15%, signal=25%
455	ISSAEVA_MLL2_TARGETS	33	-0.448919	-1.17859	0.21063	0.755513	1	1612	tags=27%, list=14%, signal=32%
456	KATSANOU_ELAVL1_TARGETS_DN	84	-0.383872	-1.19536	0.152918	0.755785	1	1598	tags=29%, list=14%, signal=33%
457	ST_TUMOR_NECROSIS_FACTOR_PATHWAY	28	-0.467578	-1.18119	0.221095	0.756214	1	1552	tags=21%, list=13%, signal=25%
458	GAUSSMANN_MLL_AF4_FUSION_TARGETS_F_DN	21	-0.495773	-1.17961	0.242553	0.756258	1	743	tags=19%, list=6%, signal=20%
459	BRUINS_UVC_RESPONSE_VIA_TP53_GROUP_D	152	-0.351995	-1.18358	0.149225	0.756538	1	1307	tags=16%, list=11%, signal=18%
460	REACTOME_MEIOSIS	58	-0.404222	-1.1956	0.169388	0.756632	1	1644	tags=21%, list=14%, signal=24%
461	RICKMAN_TUMOR_DIFFERENTIATED_WELL_VS_POORLY_DN	278	-0.32892	-1.17985	0.0806452	0.756848	1	1922	tags=17%, list=16%, signal=20%
462	REACTOME_CELL_CYCLE_MITOTIC	297	-0.32179	-1.18012	0.0907217	0.757459	1	1972	tags=19%, list=17%, signal=22%
463	KIM_WT1_TARGETS_UP	170	-0.344631	-1.18052	0.107368	0.757464	1	1571	tags=20%, list=13%, signal=23%
464	LIAO_HAVE_SOX4_BINDING_SITES	29	-0.453486	-1.1758	0.209544	0.760213	1	2150	tags=34%, list=18%, signal=42%
465	BIOCARTA_AGR_PATHWAY	25	-0.467328	-1.17615	0.242798	0.760415	1	1706	tags=28%, list=15%, signal=33%
466	MIKKELSEN_MEF_LCP_WITH_H3K4ME3	64	-0.392948	-1.17634	0.196393	0.76131	1	892	tags=19%, list=8%, signal=20%
467	MOSERLE_IFNA_RESPONSE	22	-0.474466	-1.17449	0.251029	0.762299	1	2533	tags=45%, list=22%, signal=58%
468	MIYAGAWA_TARGETS_OF_EWSR1_ETS_FUSIONS_DN	139	-0.350367	-1.17647	0.156904	0.762398	1	1296	tags=18%, list=11%, signal=20%
469	ROZANOV_MMP14_TARGETS_DN	20	-0.507102	-1.17479	0.266129	0.762655	1	46	tags=10%, list=0%, signal=10%
470	PID_FOXM1_PATHWAY	34	-0.442157	-1.173	0.244306	0.763396	1	2539	tags=35%, list=22%, signal=45%
471	YAO_TEMPORAL_RESPONSE_TO_PROGESTERONE_CLUSTER_0	55	-0.398661	-1.1681	0.192385	0.763625	1	1922	tags=31%, list=16%, signal=37%
472	KUNINGER_IGF1_VS_PDGFB_TARGETS_UP	24	-0.470194	-1.16841	0.251073	0.763984	1	986	tags=17%, list=8%, signal=18%
473	MASSARWEH_TAMOXIFEN_RESISTANCE_DN	147	-0.348081	-1.16716	0.15275	0.764332	1	1647	tags=21%, list=14%, signal=24%
474	MEISSNER_NPC_HCP_WITH_H3K4ME2	191	-0.336088	-1.16751	0.131991	0.764476	1	1255	tags=17%, list=11%, signal=19%
475	CHESLER_BRAIN_QTL_CIS	57	-0.404401	-1.17145	0.191235	0.764721	1	134	tags=5%, list=1%, signal=5%
476	WEST_ADRENOCORTICAL_TUMOR_MARKERS_UP	19	-0.501993	-1.17105	0.253579	0.764748	1	3307	tags=68%, list=28%, signal=95%
477	PODAR_RESPONSE_TO_ADAPHOSTIN_UP	126	-0.352717	-1.16861	0.153242	0.764844	1	1745	tags=18%, list=15%, signal=21%
478	PETRETTO_HEART_MASS_QTL_CIS_UP	18	-0.512808	-1.17301	0.252016	0.764971	1	58	tags=6%, list=0%, signal=6%
479	REACTOME_G_PROTEIN_BETA_GAMMA_SIGNALLING	17	-0.497902	-1.17338	0.249489	0.765113	1	80	tags=6%, list=1%, signal=6%
480	CHO_NR4A1_TARGETS	17	-0.513918	-1.17211	0.280464	0.76546	1	1339	tags=35%, list=11%, signal=40%
481	REACTOME_G_ALPHA_Q_SIGNALLING_EVENTS	58	-0.389298	-1.16647	0.190184	0.765521	1	1461	tags=24%, list=12%, signal=27%
482	BREDEMEYER_RAG_SIGNALING_VIA_ATM_NOT_VIA_NFKB_DN	30	-0.450925	-1.17166	0.230924	0.765659	1	653	tags=13%, list=6%, signal=14%
483	IGLESIAS_E2F_TARGETS_UP	118	-0.354171	-1.16526	0.165984	0.765742	1	1665	tags=14%, list=14%, signal=16%
484	GRADE_COLON_VS_RECTAL_CANCER_UP	32	-0.440536	-1.1621	0.241379	0.765894	1	2258	tags=31%, list=19%, signal=39%
485	CHICAS_RB1_TARGETS_CONFLUENT	407	-0.313617	-1.16238	0.0743802	0.766291	1	1992	tags=22%, list=17%, signal=25%
486	KAYO_CALORIE_RESTRICTION_MUSCLE_UP	60	-0.39466	-1.16863	0.191753	0.766332	1	535	tags=8%, list=5%, signal=9%
487	LEE_DIFFERENTIATING_T_LYMPHOCYTE	122	-0.35351	-1.16469	0.177645	0.76636	1	2111	tags=22%, list=18%, signal=27%
488	SERVITJA_LIVER_HNF1A_TARGETS_DN	58	-0.395904	-1.16427	0.1875	0.766502	1	1909	tags=40%, list=16%, signal=47%
489	KYNG_ENVIRONMENTAL_STRESS_RESPONSE_DN	15	-0.518678	-1.16308	0.288306	0.766572	1	1556	tags=27%, list=13%, signal=31%
490	REACTOME_ACTIVATION_OF_KAINATE_RECEPTORS_UPON_GLUTAMATE_BINDING	15	-0.516588	-1.16344	0.308351	0.76668	1	3180	tags=47%, list=27%, signal=64%
491	HOEGERKORP_CD44_TARGETS_TEMPORAL_DN	17	-0.513155	-1.16264	0.279412	0.766759	1	797	tags=18%, list=7%, signal=19%
492	GARGALOVIC_RESPONSE_TO_OXIDIZED_PHOSPHOLIPIDS_BLACK_UP	31	-0.452726	-1.16893	0.240704	0.76681	1	1706	tags=16%, list=15%, signal=19%
493	DAVICIONI_PAX_FOXO1_SIGNATURE_IN_ARMS_UP	41	-0.418647	-1.16537	0.229508	0.766821	1	1445	tags=17%, list=12%, signal=19%
494	KEGG_ALDOSTERONE_REGULATED_SODIUM_REABSORPTION	24	-0.465144	-1.16142	0.24	0.766937	1	1571	tags=21%, list=13%, signal=24%
495	BILD_E2F3_ONCOGENIC_SIGNATURE	171	-0.33713	-1.16375	0.150794	0.766984	1	2107	tags=29%, list=18%, signal=34%
496	KEGG_VIBRIO_CHOLERAE_INFECTION	43	-0.410354	-1.16557	0.235169	0.767601	1	1991	tags=19%, list=17%, signal=22%
497	XU_HGF_SIGNALING_NOT_VIA_AKT1_48HR_UP	33	-0.43666	-1.16895	0.243697	0.768306	1	2783	tags=42%, list=24%, signal=55%
498	KOYAMA_SEMA3B_TARGETS_DN	284	-0.319155	-1.16971	0.0815109	0.768457	1	1511	tags=14%, list=13%, signal=15%
499	DELACROIX_RAR_TARGETS_UP	30	-0.451932	-1.16033	0.254777	0.769538	1	727	tags=17%, list=6%, signal=18%
500	CHEN_LUNG_CANCER_SURVIVAL	19	-0.488669	-1.16903	0.252546	0.769556	1	3232	tags=32%, list=27%, signal=43%
501	SCHOEN_NFKB_SIGNALING	26	-0.455547	-1.15978	0.251029	0.770219	1	158	tags=12%, list=1%, signal=12%
502	ST_INTEGRIN_SIGNALING_PATHWAY	65	-0.386525	-1.15698	0.231373	0.775272	1	1706	tags=15%, list=15%, signal=18%
503	REACTOME_CELL_CELL_COMMUNICATION	70	-0.38648	-1.15812	0.203252	0.775329	1	753	tags=13%, list=6%, signal=14%
504	TURASHVILI_BREAST_DUCTAL_CARCINOMA_VS_DUCTAL_NORMAL_DN	97	-0.361257	-1.15748	0.17562	0.776316	1	1542	tags=25%, list=13%, signal=28%
505	PID_NETRIN_PATHWAY	28	-0.456443	-1.15633	0.243513	0.776419	1	348	tags=7%, list=3%, signal=7%
506	QI_HYPOXIA	105	-0.358664	-1.15704	0.177291	0.776613	1	1978	tags=22%, list=17%, signal=26%
507	BURTON_ADIPOGENESIS_3	92	-0.368754	-1.15547	0.192164	0.778353	1	2855	tags=38%, list=24%, signal=50%
508	NABA_ECM_REGULATORS	73	-0.378276	-1.15133	0.208577	0.779857	1	3132	tags=45%, list=27%, signal=61%
509	SWEET_LUNG_CANCER_KRAS_UP	350	-0.309977	-1.14122	0.111801	0.780533	1	1634	tags=14%, list=14%, signal=15%
510	VANDESLUIS_COMMD1_TARGETS_GROUP_3_UP	45	-0.408922	-1.15151	0.251923	0.780661	1	1421	tags=13%, list=12%, signal=15%
511	CERIBELLI_GENES_INACTIVE_AND_BOUND_BY_NFY	16	-0.493222	-1.1396	0.302658	0.781087	1	1633	tags=25%, list=14%, signal=29%
512	DELACROIX_RARG_BOUND_MEF	270	-0.316163	-1.1385	0.140816	0.781108	1	2366	tags=24%, list=20%, signal=29%
513	XU_HGF_SIGNALING_NOT_VIA_AKT1_48HR_DN	16	-0.501206	-1.13919	0.290514	0.781219	1	1723	tags=31%, list=15%, signal=37%
514	SANA_RESPONSE_TO_IFNG_UP	54	-0.394583	-1.13882	0.263713	0.781301	1	1664	tags=26%, list=14%, signal=30%
515	MCBRYAN_PUBERTAL_BREAST_4_5WK_DN	144	-0.344702	-1.15395	0.162376	0.781337	1	2691	tags=22%, list=23%, signal=28%
516	KUNINGER_IGF1_VS_PDGFB_TARGETS_DN	32	-0.436971	-1.15171	0.237805	0.781406	1	1817	tags=38%, list=15%, signal=44%
517	SCHAEFFER_PROSTATE_DEVELOPMENT_48HR_UP	248	-0.320674	-1.13981	0.157371	0.781754	1	1321	tags=17%, list=11%, signal=19%
518	ZHU_CMV_ALL_UP	102	-0.356604	-1.15045	0.175869	0.781879	1	1696	tags=15%, list=14%, signal=17%
519	SASAKI_ADULT_T_CELL_LEUKEMIA	143	-0.339468	-1.14122	0.141717	0.781971	1	1853	tags=17%, list=16%, signal=20%
520	CROONQUIST_NRAS_VS_STROMAL_STIMULATION_UP	21	-0.478935	-1.15417	0.251029	0.782036	1	576	tags=14%, list=5%, signal=15%
521	WINTER_HYPOXIA_METAGENE	185	-0.335214	-1.1519	0.161355	0.782111	1	1708	tags=16%, list=15%, signal=18%
522	LEE_METASTASIS_AND_ALTERNATIVE_SPLICING_UP	49	-0.392391	-1.13749	0.221294	0.782203	1	1275	tags=16%, list=11%, signal=18%
523	SMIRNOV_CIRCULATING_ENDOTHELIOCYTES_IN_CANCER_UP	104	-0.348666	-1.14148	0.202041	0.782409	1	1030	tags=13%, list=9%, signal=15%
524	TONKS_TARGETS_OF_RUNX1_RUNX1T1_FUSION_SUSTAINED_IN_MONOCYTE_UP	15	-0.515593	-1.1418	0.294589	0.782487	1	1120	tags=20%, list=10%, signal=22%
525	GENTILE_UV_LOW_DOSE_UP	24	-0.458058	-1.13771	0.298625	0.7827	1	2474	tags=38%, list=21%, signal=47%
526	RIGGI_EWING_SARCOMA_PROGENITOR_UP	218	-0.328711	-1.15325	0.143777	0.782719	1	2086	tags=27%, list=18%, signal=32%
527	SHETH_LIVER_CANCER_VS_TXNIP_LOSS_PAM1	165	-0.33503	-1.14532	0.151093	0.782896	1	2195	tags=24%, list=19%, signal=29%
528	REACTOME_RIG_I_MDA5_MEDIATED_INDUCTION_OF_IFN_ALPHA_BETA_PATHWAYS	56	-0.388971	-1.14277	0.251968	0.782976	1	1217	tags=13%, list=10%, signal=14%
529	BERENJENO_TRANSFORMED_BY_RHOA_REVERSIBLY_DN	22	-0.461351	-1.149	0.262729	0.783001	1	1170	tags=18%, list=10%, signal=20%
530	SAKAI_TUMOR_INFILTRATING_MONOCYTES_DN	73	-0.37504	-1.14565	0.202429	0.783043	1	1588	tags=10%, list=14%, signal=11%
531	VERNELL_RETINOBLASTOMA_PATHWAY_DN	17	-0.491496	-1.13984	0.303093	0.783052	1	3587	tags=59%, list=30%, signal=85%
532	ELVIDGE_HIF1A_AND_HIF2A_TARGETS_DN	80	-0.368818	-1.14018	0.233954	0.783253	1	1422	tags=18%, list=12%, signal=20%
533	REACTOME_TELOMERE_MAINTENANCE	47	-0.409722	-1.15195	0.227642	0.783426	1	1504	tags=26%, list=13%, signal=29%
534	DARWICHE_PAPILLOMA_RISK_HIGH_VS_LOW_DN	18	-0.507784	-1.1523	0.289583	0.783605	1	1072	tags=33%, list=9%, signal=37%
535	KEGG_SELENOAMINO_ACID_METABOLISM	20	-0.480838	-1.14297	0.298701	0.783641	1	1046	tags=20%, list=9%, signal=22%
536	GAUSSMANN_MLL_AF4_FUSION_TARGETS_A_UP	143	-0.341862	-1.14961	0.159184	0.783656	1	2017	tags=24%, list=17%, signal=29%
537	CROONQUIST_NRAS_VS_STROMAL_STIMULATION_DN	74	-0.375443	-1.14404	0.204691	0.783706	1	2539	tags=35%, list=22%, signal=45%
538	KOKKINAKIS_METHIONINE_DEPRIVATION_96HR_UP	92	-0.362786	-1.14186	0.193294	0.783719	1	1745	tags=16%, list=15%, signal=19%
539	WAMUNYOKOLI_OVARIAN_CANCER_GRADES_1_2_UP	100	-0.354641	-1.14329	0.206612	0.783783	1	1950	tags=18%, list=17%, signal=21%
540	EPPERT_PROGENITOR	119	-0.351028	-1.13632	0.190283	0.783834	1	1627	tags=13%, list=14%, signal=15%
541	ALFANO_MYC_TARGETS	196	-0.329424	-1.14471	0.138889	0.783873	1	1708	tags=16%, list=15%, signal=19%
542	SHEPARD_CRUSH_AND_BURN_MUTANT_UP	156	-0.339726	-1.14573	0.174274	0.784188	1	1495	tags=13%, list=13%, signal=14%
543	BORCZUK_MALIGNANT_MESOTHELIOMA_DN	45	-0.404229	-1.14349	0.248927	0.784396	1	972	tags=11%, list=8%, signal=12%
544	TONKS_TARGETS_OF_RUNX1_RUNX1T1_FUSION_MONOCYTE_DN	29	-0.443111	-1.1483	0.269155	0.784399	1	3875	tags=55%, list=33%, signal=82%
545	ACEVEDO_LIVER_CANCER_WITH_H3K27ME3_DN	85	-0.366384	-1.14901	0.189189	0.784471	1	1958	tags=25%, list=17%, signal=29%
546	TCGA_GLIOBLASTOMA_COPY_NUMBER_UP	56	-0.387197	-1.14203	0.256148	0.784488	1	89	tags=5%, list=1%, signal=5%
547	NAKAMURA_TUMOR_ZONE_PERIPHERAL_VS_CENTRAL_UP	237	-0.321377	-1.14603	0.137177	0.78449	1	2302	tags=21%, list=20%, signal=26%
548	BARIS_THYROID_CANCER_UP	21	-0.470418	-1.13649	0.291837	0.784523	1	1464	tags=10%, list=12%, signal=11%
549	OHGUCHI_LIVER_HNF4A_TARGETS_DN	39	-0.428045	-1.15238	0.245509	0.784796	1	1842	tags=38%, list=16%, signal=45%
550	REACTOME_CELL_CELL_JUNCTION_ORGANIZATION	25	-0.463167	-1.14415	0.258449	0.784805	1	636	tags=16%, list=5%, signal=17%
551	NAKAYAMA_FGF2_TARGETS	18	-0.496806	-1.14709	0.282979	0.784842	1	3369	tags=39%, list=29%, signal=54%
552	CHIANG_LIVER_CANCER_SUBCLASS_PROLIFERATION_UP	149	-0.335217	-1.14613	0.179381	0.785568	1	2549	tags=36%, list=22%, signal=46%
553	GESERICK_TERT_TARGETS_DN	15	-0.513312	-1.14764	0.304854	0.785588	1	923	tags=20%, list=8%, signal=22%
554	REACTOME_RNA_POL_I_RNA_POL_III_AND_MITOCHONDRIAL_TRANSCRIPTION	76	-0.372978	-1.14721	0.224066	0.785829	1	2962	tags=34%, list=25%, signal=45%
555	YIH_RESPONSE_TO_ARSENITE_C1	21	-0.479433	-1.14633	0.272177	0.786298	1	1745	tags=24%, list=15%, signal=28%
556	SENESE_HDAC1_TARGETS_UP	379	-0.302958	-1.13164	0.111776	0.786853	1	1540	tags=13%, list=13%, signal=15%
557	DAVICIONI_TARGETS_OF_PAX_FOXO1_FUSIONS_UP	191	-0.329873	-1.13272	0.187008	0.786869	1	1017	tags=13%, list=9%, signal=14%
558	KRIEG_HYPOXIA_VIA_KDM3A	42	-0.415076	-1.13223	0.272904	0.787433	1	2000	tags=29%, list=17%, signal=34%
559	BERTUCCI_MEDULLARY_VS_DUCTAL_BREAST_CANCER_DN	116	-0.344806	-1.1328	0.195072	0.787912	1	1545	tags=17%, list=13%, signal=20%
560	BARIS_THYROID_CANCER_DN	49	-0.398214	-1.13349	0.250518	0.787964	1	1370	tags=14%, list=12%, signal=16%
561	CHIARETTI_T_ALL_RELAPSE_PROGNOSIS	16	-0.498574	-1.13168	0.308855	0.788099	1	1379	tags=31%, list=12%, signal=35%
562	EBAUER_TARGETS_OF_PAX3_FOXO1_FUSION_DN	25	-0.452687	-1.13301	0.27833	0.788446	1	2572	tags=36%, list=22%, signal=46%
563	BILD_HRAS_ONCOGENIC_SIGNATURE	197	-0.323884	-1.13361	0.157791	0.788853	1	1462	tags=18%, list=12%, signal=21%
564	KONDO_EZH2_TARGETS	156	-0.332951	-1.13381	0.177062	0.789464	1	2137	tags=26%, list=18%, signal=31%
565	CAMPS_COLON_CANCER_COPY_NUMBER_DN	21	-0.463541	-1.13405	0.284519	0.789911	1	2753	tags=43%, list=23%, signal=56%
566	SENESE_HDAC1_AND_HDAC2_TARGETS_DN	126	-0.342437	-1.13424	0.204771	0.790495	1	1252	tags=16%, list=11%, signal=18%
567	YAO_HOXA10_TARGETS_VIA_PROGESTERONE_UP	40	-0.411798	-1.12926	0.271347	0.791843	1	1812	tags=23%, list=15%, signal=27%
568	RODRIGUES_DCC_TARGETS_DN	100	-0.352682	-1.12815	0.207392	0.791957	1	1812	tags=15%, list=15%, signal=18%
569	PETROVA_ENDOTHELIUM_LYMPHATIC_VS_BLOOD_UP	102	-0.357934	-1.12881	0.237817	0.792266	1	1410	tags=25%, list=12%, signal=29%
570	HOWLIN_PUBERTAL_MAMMARY_GLAND	26	-0.447429	-1.12838	0.279762	0.792482	1	972	tags=19%, list=8%, signal=21%
571	XU_HGF_SIGNALING_NOT_VIA_AKT1_6HR	24	-0.454745	-1.12944	0.316206	0.792508	1	1353	tags=21%, list=12%, signal=23%
572	BIOCARTA_P53HYPOXIA_PATHWAY	22	-0.467674	-1.12961	0.313112	0.793309	1	7	tags=5%, list=0%, signal=5%
573	VANTVEER_BREAST_CANCER_ESR1_DN	176	-0.328181	-1.1155	0.206452	0.800247	1	2489	tags=26%, list=21%, signal=32%
574	WHITFIELD_CELL_CYCLE_S	135	-0.338143	-1.12527	0.20339	0.800571	1	2061	tags=26%, list=18%, signal=31%
575	DARWICHE_PAPILLOMA_PROGRESSION_RISK	39	-0.412191	-1.1116	0.303571	0.80109	1	1217	tags=21%, list=10%, signal=23%
576	ZHENG_FOXP3_TARGETS_IN_THYMUS_UP	159	-0.328232	-1.11627	0.186879	0.801181	1	2180	tags=21%, list=19%, signal=26%
577	REN_ALVEOLAR_RHABDOMYOSARCOMA_UP	40	-0.404078	-1.11552	0.286837	0.801518	1	1172	tags=18%, list=10%, signal=19%
578	DORSEY_GAB2_TARGETS	18	-0.478733	-1.1158	0.326	0.801736	1	2481	tags=39%, list=21%, signal=49%
579	DUTERTRE_ESTRADIOL_RESPONSE_24HR_DN	397	-0.299281	-1.11476	0.118126	0.801767	1	1759	tags=20%, list=15%, signal=23%
580	MATZUK_SPERMATOCYTE	45	-0.406264	-1.1168	0.288344	0.801774	1	1215	tags=16%, list=10%, signal=17%
581	BIDUS_METASTASIS_UP	202	-0.320931	-1.12529	0.153551	0.801903	1	1538	tags=13%, list=13%, signal=15%
582	MIKKELSEN_MCV6_HCP_WITH_H3K27ME3	69	-0.36345	-1.11642	0.233792	0.801952	1	1350	tags=22%, list=11%, signal=24%
583	REACTOME_GAB1_SIGNALOSOME	34	-0.415032	-1.11168	0.295455	0.802104	1	3788	tags=50%, list=32%, signal=74%
584	RUAN_RESPONSE_TO_TNF_DN	56	-0.38556	-1.11802	0.251852	0.802285	1	2078	tags=21%, list=18%, signal=26%
585	GHANDHI_BYSTANDER_IRRADIATION_UP	46	-0.385017	-1.10992	0.311475	0.802431	1	859	tags=22%, list=7%, signal=23%
586	DURAND_STROMA_NS_UP	109	-0.34511	-1.11047	0.244211	0.802831	1	1461	tags=21%, list=12%, signal=24%
587	WANG_SMARCE1_TARGETS_UP	177	-0.322369	-1.11386	0.200393	0.802855	1	1350	tags=18%, list=11%, signal=20%
588	HUTTMANN_B_CLL_POOR_SURVIVAL_DN	44	-0.399092	-1.11684	0.299048	0.802966	1	2887	tags=43%, list=25%, signal=57%
589	PANGAS_TUMOR_SUPPRESSION_BY_SMAD1_AND_SMAD5_DN	113	-0.342868	-1.10941	0.263374	0.803102	1	1836	tags=18%, list=16%, signal=21%
590	BROWNE_HCMV_INFECTION_14HR_DN	226	-0.313917	-1.11171	0.184739	0.803268	1	2139	tags=22%, list=18%, signal=27%
591	WANG_RESPONSE_TO_GSK3_INHIBITOR_SB216763_DN	305	-0.303115	-1.11003	0.178357	0.803306	1	2066	tags=21%, list=18%, signal=25%
592	MARSON_FOXP3_TARGETS_UP	48	-0.388553	-1.11406	0.283613	0.803345	1	1696	tags=17%, list=14%, signal=19%
593	IWANAGA_CARCINOGENESIS_BY_KRAS_UP	109	-0.338988	-1.11807	0.216599	0.803455	1	389	tags=7%, list=3%, signal=8%
594	CLASPER_LYMPHATIC_VESSELS_DURING_METASTASIS_DN	20	-0.456934	-1.11703	0.303675	0.80358	1	1665	tags=30%, list=14%, signal=35%
595	LEIN_NEURON_MARKERS	37	-0.410126	-1.11194	0.304688	0.803698	1	369	tags=11%, list=3%, signal=11%
596	WARTERS_IR_RESPONSE_5GY	34	-0.424248	-1.11832	0.278431	0.80381	1	2136	tags=29%, list=18%, signal=36%
597	EBAUER_TARGETS_OF_PAX3_FOXO1_FUSION_UP	107	-0.348554	-1.1173	0.245614	0.803912	1	2530	tags=32%, list=22%, signal=40%
598	ZHOU_INFLAMMATORY_RESPONSE_LPS_UP	200	-0.316217	-1.11048	0.205078	0.804107	1	1734	tags=23%, list=15%, signal=27%
599	PARK_TRETINOIN_RESPONSE_AND_PML_RARA_FUSION	19	-0.457918	-1.10817	0.331976	0.804114	1	118	tags=11%, list=1%, signal=11%
600	KEGG_FOCAL_ADHESION	131	-0.336334	-1.11854	0.192229	0.804253	1	1822	tags=15%, list=15%, signal=18%
601	LU_TUMOR_ANGIOGENESIS_UP	19	-0.462589	-1.11272	0.336694	0.804592	1	455	tags=16%, list=4%, signal=16%
602	FRASOR_TAMOXIFEN_RESPONSE_UP	38	-0.409158	-1.11201	0.298	0.804704	1	2638	tags=32%, list=22%, signal=41%
603	CHIANG_LIVER_CANCER_SUBCLASS_CTNNB1_DN	75	-0.362169	-1.10863	0.266537	0.804769	1	1394	tags=25%, list=12%, signal=29%
604	SANSOM_APC_TARGETS_UP	89	-0.358124	-1.11905	0.242105	0.804825	1	917	tags=13%, list=8%, signal=15%
605	SPIRA_SMOKERS_LUNG_CANCER_DN	17	-0.486182	-1.11299	0.308977	0.804847	1	2966	tags=41%, list=25%, signal=55%
606	KEGG_CELL_CYCLE	113	-0.3431	-1.11872	0.230303	0.804852	1	2043	tags=20%, list=17%, signal=24%
607	REACTOME_L1CAM_INTERACTIONS	55	-0.378768	-1.10823	0.276553	0.805214	1	2162	tags=24%, list=18%, signal=29%
608	PID_LKB1_PATHWAY	38	-0.40624	-1.11218	0.300578	0.805361	1	11	tags=3%, list=0%, signal=3%
609	REACTOME_SIGNALING_BY_RHO_GTPASES	81	-0.362132	-1.11918	0.234927	0.805651	1	2492	tags=30%, list=21%, signal=37%
610	SARTIPY_NORMAL_AT_INSULIN_RESISTANCE_UP	28	-0.435149	-1.10609	0.302658	0.805675	1	146	tags=7%, list=1%, signal=7%
611	REACTOME_NEURONAL_SYSTEM	87	-0.355888	-1.10574	0.259414	0.805773	1	1785	tags=20%, list=15%, signal=23%
612	REACTOME_GASTRIN_CREB_SIGNALLING_PATHWAY_VIA_PKC_AND_MAPK	79	-0.355233	-1.10704	0.265849	0.805842	1	1461	tags=20%, list=12%, signal=23%
613	REACTOME_MEIOTIC_SYNAPSIS	36	-0.40961	-1.10631	0.298039	0.806078	1	1644	tags=19%, list=14%, signal=23%
614	VECCHI_GASTRIC_CANCER_EARLY_DN	117	-0.337733	-1.10725	0.235043	0.80637	1	1098	tags=16%, list=9%, signal=18%
615	MANTOVANI_VIRAL_GPCR_SIGNALING_DN	31	-0.424129	-1.11933	0.262582	0.806442	1	1521	tags=19%, list=13%, signal=22%
616	MARKEY_RB1_ACUTE_LOF_DN	142	-0.333049	-1.12099	0.211297	0.80665	1	1101	tags=11%, list=9%, signal=12%
617	RICKMAN_METASTASIS_DN	193	-0.315195	-1.10645	0.208577	0.806847	1	1122	tags=10%, list=10%, signal=11%
618	BROWNE_HCMV_INFECTION_24HR_DN	113	-0.346158	-1.11958	0.214844	0.806857	1	2987	tags=31%, list=25%, signal=41%
619	NIELSEN_GIST	77	-0.364105	-1.12333	0.25	0.806982	1	2690	tags=31%, list=23%, signal=40%
620	NIKOLSKY_BREAST_CANCER_16Q24_AMPLICON	35	-0.425087	-1.12289	0.284569	0.80738	1	2522	tags=31%, list=21%, signal=40%
621	DASU_IL6_SIGNALING_SCAR_UP	22	-0.45841	-1.11977	0.306418	0.807512	1	2521	tags=36%, list=21%, signal=46%
622	MIKKELSEN_NPC_LCP_WITH_H3K4ME3	25	-0.448504	-1.12004	0.303462	0.80787	1	1438	tags=24%, list=12%, signal=27%
623	ST_G_ALPHA_I_PATHWAY	26	-0.450005	-1.121	0.28876	0.808011	1	1706	tags=23%, list=15%, signal=27%
624	FARDIN_HYPOXIA_11	28	-0.450798	-1.12019	0.295359	0.808629	1	764	tags=11%, list=6%, signal=11%
625	SANA_TNF_SIGNALING_UP	65	-0.377595	-1.12116	0.258	0.80879	1	850	tags=15%, list=7%, signal=16%
626	WEST_ADRENOCORTICAL_TUMOR_UP	276	-0.309159	-1.12147	0.155419	0.808913	1	2067	tags=16%, list=18%, signal=19%
627	SMITH_TERT_TARGETS_DN	70	-0.376381	-1.12176	0.229437	0.809109	1	1896	tags=21%, list=16%, signal=25%
628	LEE_LIVER_CANCER_ACOX1_UP	43	-0.398758	-1.12205	0.267207	0.809362	1	1412	tags=19%, list=12%, signal=21%
629	NABA_MATRISOME_ASSOCIATED	184	-0.319189	-1.10243	0.208333	0.809619	1	1542	tags=21%, list=13%, signal=24%
630	ZHONG_RESPONSE_TO_AZACITIDINE_AND_TSA_UP	135	-0.328385	-1.10194	0.224409	0.810189	1	2120	tags=21%, list=18%, signal=26%
631	WANG_TARGETS_OF_MLL_CBP_FUSION_UP	31	-0.418453	-1.10252	0.308017	0.810575	1	2198	tags=35%, list=19%, signal=44%
632	LIU_SMARCA4_TARGETS	37	-0.403903	-1.10284	0.291405	0.810655	1	893	tags=19%, list=8%, signal=20%
633	PID_REG_GR_PATHWAY	55	-0.374272	-1.10311	0.288802	0.81095	1	1186	tags=13%, list=10%, signal=14%
634	RASHI_RESPONSE_TO_IONIZING_RADIATION_2	107	-0.343061	-1.10333	0.241935	0.811388	1	1374	tags=18%, list=12%, signal=20%
635	FONTAINE_PAPILLARY_THYROID_CARCINOMA_UP	40	-0.400412	-1.10341	0.290514	0.8124	1	908	tags=10%, list=8%, signal=11%
636	PID_ER_NONGENOMIC_PATHWAY	32	-0.423468	-1.10101	0.307531	0.812742	1	294	tags=9%, list=2%, signal=10%
637	KYNG_ENVIRONMENTAL_STRESS_RESPONSE_NOT_BY_GAMMA_IN_OLD	24	-0.436456	-1.09597	0.33758	0.812998	1	2490	tags=29%, list=21%, signal=37%
638	GENTILE_RESPONSE_CLUSTER_D3	60	-0.372331	-1.10356	0.271255	0.813038	1	1844	tags=20%, list=16%, signal=24%
639	RHODES_UNDIFFERENTIATED_CANCER	67	-0.370169	-1.09628	0.26556	0.813128	1	2539	tags=28%, list=22%, signal=36%
640	GOZGIT_ESR1_TARGETS_UP	88	-0.352192	-1.09555	0.293204	0.813411	1	675	tags=13%, list=6%, signal=13%
641	PID_EPHRINB_REV_PATHWAY	17	-0.483951	-1.09642	0.35041	0.813848	1	1706	tags=29%, list=15%, signal=34%
642	LEE_NEURAL_CREST_STEM_CELL_DN	64	-0.361406	-1.09781	0.264646	0.814847	1	745	tags=8%, list=6%, signal=8%
643	VERRECCHIA_RESPONSE_TO_TGFB1_C1	17	-0.487271	-1.09452	0.31677	0.814859	1	7	tags=6%, list=0%, signal=6%
644	INGRAM_SHH_TARGETS_UP	82	-0.351303	-1.09813	0.271984	0.814867	1	1618	tags=23%, list=14%, signal=27%
645	MARKEY_RB1_CHRONIC_LOF_DN	67	-0.361548	-1.09645	0.29901	0.815008	1	1781	tags=18%, list=15%, signal=21%
646	WATANABE_COLON_CANCER_MSI_VS_MSS_DN	32	-0.414793	-1.09471	0.328261	0.815388	1	1325	tags=16%, list=11%, signal=18%
647	BRUINS_UVC_RESPONSE_VIA_TP53_GROUP_B	362	-0.296552	-1.09828	0.171371	0.815603	1	1809	tags=18%, list=15%, signal=20%
648	PID_ERA_GENOMIC_PATHWAY	49	-0.382633	-1.09651	0.313112	0.816056	1	1644	tags=12%, list=14%, signal=14%
649	LINDSTEDT_DENDRITIC_CELL_MATURATION_A	38	-0.402078	-1.09682	0.294949	0.816123	1	1488	tags=26%, list=13%, signal=30%
650	REACTOME_PROLONGED_ERK_ACTIVATION_EVENTS	17	-0.482898	-1.09848	0.335984	0.816129	1	4318	tags=65%, list=37%, signal=102%
651	DAZARD_RESPONSE_TO_UV_NHEK_UP	175	-0.32024	-1.097	0.230108	0.81668	1	1210	tags=13%, list=10%, signal=14%
652	RUAN_RESPONSE_TO_TNF_TROGLITAZONE_DN	24	-0.438286	-1.09852	0.344468	0.817224	1	144	tags=8%, list=1%, signal=8%
653	REACTOME_TRANSMISSION_ACROSS_CHEMICAL_SYNAPSES	68	-0.369629	-1.09871	0.283298	0.817703	1	1461	tags=16%, list=12%, signal=18%
654	LABBE_TARGETS_OF_TGFB1_AND_WNT3A_UP	65	-0.368656	-1.09898	0.279022	0.817951	1	1944	tags=18%, list=17%, signal=22%
655	REACTOME_G1_S_SPECIFIC_TRANSCRIPTION	16	-0.488152	-1.09919	0.35084	0.818472	1	3051	tags=56%, list=26%, signal=76%
656	HOEBEKE_LYMPHOID_STEM_CELL_UP	66	-0.363255	-1.09231	0.286307	0.819498	1	1307	tags=12%, list=11%, signal=14%
657	ELVIDGE_HYPOXIA_UP	134	-0.325008	-1.09191	0.24846	0.81967	1	764	tags=10%, list=6%, signal=10%
658	FERNANDEZ_BOUND_BY_MYC	142	-0.326229	-1.09231	0.252964	0.820744	1	1648	tags=14%, list=14%, signal=16%
659	KYNG_ENVIRONMENTAL_STRESS_RESPONSE_NOT_BY_4NQO_IN_WS	32	-0.412488	-1.09262	0.315151	0.820825	1	2975	tags=38%, list=25%, signal=50%
660	SABATES_COLORECTAL_ADENOMA_UP	47	-0.380045	-1.09062	0.324056	0.820927	1	1531	tags=28%, list=13%, signal=32%
661	GAUSSMANN_MLL_AF4_FUSION_TARGETS_E_UP	43	-0.39076	-1.09108	0.29845	0.821633	1	2046	tags=28%, list=17%, signal=34%
662	HEIDENBLAD_AMPLIFIED_IN_PANCREATIC_CANCER	30	-0.414978	-1.09067	0.312757	0.821978	1	1266	tags=17%, list=11%, signal=19%
663	LINDGREN_BLADDER_CANCER_CLUSTER_2B	226	-0.309566	-1.08859	0.229084	0.822662	1	1680	tags=20%, list=14%, signal=23%
664	HADDAD_B_LYMPHOCYTE_PROGENITOR	190	-0.315084	-1.08806	0.260956	0.823421	1	1774	tags=18%, list=15%, signal=21%
665	FONTAINE_FOLLICULAR_THYROID_ADENOMA_UP	52	-0.38013	-1.08865	0.295316	0.823638	1	1577	tags=17%, list=13%, signal=20%
666	CHIANG_LIVER_CANCER_SUBCLASS_PROLIFERATION_DN	63	-0.367172	-1.08869	0.294118	0.824699	1	1954	tags=25%, list=17%, signal=30%
667	PICCALUGA_ANGIOIMMUNOBLASTIC_LYMPHOMA_UP	129	-0.330787	-1.08889	0.280392	0.825156	1	2149	tags=26%, list=18%, signal=31%
668	WATTEL_AUTONOMOUS_THYROID_ADENOMA_DN	27	-0.426262	-1.08896	0.331276	0.826077	1	1077	tags=19%, list=9%, signal=20%
669	ROY_WOUND_BLOOD_VESSEL_UP	40	-0.394434	-1.08629	0.319829	0.82655	1	1638	tags=25%, list=14%, signal=29%
670	SHAFFER_IRF4_TARGETS_IN_ACTIVATED_DENDRITIC_CELL	52	-0.375363	-1.08684	0.320408	0.826843	1	2629	tags=29%, list=22%, signal=37%
671	HOFFMANN_LARGE_TO_SMALL_PRE_BII_LYMPHOCYTE_UP	150	-0.323264	-1.08584	0.255624	0.827043	1	2678	tags=25%, list=23%, signal=32%
672	LI_CISPLATIN_RESISTANCE_DN	17	-0.466559	-1.08637	0.325203	0.827475	1	2078	tags=41%, list=18%, signal=50%
673	THUM_SYSTOLIC_HEART_FAILURE_UP	298	-0.296664	-1.08398	0.210744	0.829287	1	1809	tags=16%, list=15%, signal=19%
674	MARCHINI_TRABECTEDIN_RESISTANCE_DN	43	-0.390202	-1.08366	0.312373	0.829288	1	1708	tags=21%, list=15%, signal=24%
675	REACTOME_G0_AND_EARLY_G1	21	-0.447592	-1.08441	0.328976	0.830148	1	3051	tags=52%, list=26%, signal=71%
676	BURTON_ADIPOGENESIS_7	43	-0.391288	-1.08217	0.337423	0.830177	1	1370	tags=21%, list=12%, signal=24%
677	ZHONG_SECRETOME_OF_LUNG_CANCER_AND_ENDOTHELIUM	51	-0.374537	-1.08401	0.323353	0.830423	1	1085	tags=6%, list=9%, signal=6%
678	PEDERSEN_METASTASIS_BY_ERBB2_ISOFORM_7	304	-0.295023	-1.07572	0.234496	0.830596	1	1954	tags=21%, list=17%, signal=25%
679	UDAYAKUMAR_MED1_TARGETS_UP	126	-0.323601	-1.08234	0.280488	0.830663	1	2308	tags=22%, list=20%, signal=27%
680	HOELZEL_NF1_TARGETS_UP	80	-0.349315	-1.07536	0.300613	0.830775	1	2588	tags=34%, list=22%, signal=43%
681	COWLING_MYCN_TARGETS	23	-0.438849	-1.08455	0.349794	0.830865	1	1170	tags=26%, list=10%, signal=29%
682	LIU_COMMON_CANCER_GENES	62	-0.368635	-1.08287	0.30819	0.831028	1	3383	tags=34%, list=29%, signal=47%
683	DUTERTRE_ESTRADIOL_RESPONSE_6HR_UP	175	-0.311161	-1.07579	0.251559	0.831498	1	2319	tags=25%, list=20%, signal=30%
684	NAKAMURA_ADIPOGENESIS_EARLY_UP	48	-0.380411	-1.07889	0.3375	0.831787	1	729	tags=8%, list=6%, signal=9%
685	VALK_AML_WITH_FLT3_ITD	25	-0.43128	-1.08235	0.361656	0.831835	1	1980	tags=32%, list=17%, signal=38%
686	ZHOU_INFLAMMATORY_RESPONSE_LIVE_DN	267	-0.298381	-1.07594	0.238189	0.832132	1	2102	tags=22%, list=18%, signal=27%
687	WHITFIELD_CELL_CYCLE_G2_M	192	-0.312298	-1.07905	0.286585	0.832345	1	2559	tags=28%, list=22%, signal=35%
688	DACOSTA_UV_RESPONSE_VIA_ERCC3_TTD_DN	74	-0.352453	-1.07673	0.31643	0.832713	1	1772	tags=18%, list=15%, signal=21%
689	HOEGERKORP_CD44_TARGETS_DIRECT_UP	17	-0.467212	-1.07601	0.387629	0.833103	1	2011	tags=41%, list=17%, signal=50%
690	KEGG_DORSO_VENTRAL_AXIS_FORMATION	15	-0.473727	-1.07943	0.365801	0.833306	1	2359	tags=47%, list=20%, signal=58%
691	PID_P73PATHWAY	67	-0.366069	-1.0791	0.302083	0.83341	1	1296	tags=12%, list=11%, signal=13%
692	HELLER_HDAC_TARGETS_DN	194	-0.309573	-1.07679	0.279318	0.833702	1	1697	tags=15%, list=14%, signal=18%
693	PID_AURORA_B_PATHWAY	36	-0.401908	-1.07772	0.341513	0.833796	1	2455	tags=31%, list=21%, signal=38%
694	ENGELMANN_CANCER_PROGENITORS_UP	35	-0.397984	-1.08025	0.35102	0.833848	1	487	tags=11%, list=4%, signal=12%
695	HORIUCHI_WTAP_TARGETS_UP	239	-0.301511	-1.0796	0.221505	0.833892	1	1229	tags=17%, list=10%, signal=18%
696	SLEBOS_HEAD_AND_NECK_CANCER_WITH_HPV_UP	56	-0.365141	-1.07388	0.325253	0.833897	1	2998	tags=36%, list=25%, signal=48%
697	GUO_TARGETS_OF_IRS1_AND_IRS2	73	-0.349114	-1.07607	0.324211	0.834058	1	1432	tags=12%, list=12%, signal=14%
698	FLECHNER_BIOPSY_KIDNEY_TRANSPLANT_REJECTED_VS_OK_UP	42	-0.393616	-1.07982	0.326172	0.834287	1	708	tags=12%, list=6%, signal=13%
699	BOSCO_INTERFERON_INDUCED_ANTIVIRAL_MODULE	51	-0.370283	-1.07692	0.338491	0.834349	1	2543	tags=39%, list=22%, signal=50%
700	MASSARWEH_TAMOXIFEN_RESISTANCE_UP	421	-0.284571	-1.07785	0.202429	0.834492	1	1754	tags=19%, list=15%, signal=22%
701	BOYLAN_MULTIPLE_MYELOMA_C_CLUSTER_DN	22	-0.445745	-1.0733	0.382766	0.834854	1	45	tags=5%, list=0%, signal=5%
702	CHEMNITZ_RESPONSE_TO_PROSTAGLANDIN_E2_DN	223	-0.306358	-1.08029	0.262097	0.834911	1	2226	tags=20%, list=19%, signal=24%
703	KEGG_HOMOLOGOUS_RECOMBINATION	25	-0.434396	-1.07392	0.35	0.834962	1	1182	tags=20%, list=10%, signal=22%
704	CAIRO_PML_TARGETS_BOUND_BY_MYC_UP	23	-0.443798	-1.08055	0.347737	0.835189	1	45	tags=4%, list=0%, signal=4%
705	REACTOME_METABOLISM_OF_CARBOHYDRATES	153	-0.316033	-1.07697	0.27	0.835382	1	2380	tags=21%, list=20%, signal=26%
706	GARGALOVIC_RESPONSE_TO_OXIDIZED_PHOSPHOLIPIDS_GREEN_UP	20	-0.448117	-1.07235	0.355932	0.836199	1	1538	tags=15%, list=13%, signal=17%
707	LIAO_METASTASIS	423	-0.287514	-1.07236	0.232465	0.837356	1	2178	tags=19%, list=19%, signal=23%
708	REACTOME_CHONDROITIN_SULFATE_DERMATAN_SULFATE_METABOLISM	28	-0.413239	-1.0682	0.365306	0.837867	1	1085	tags=18%, list=9%, signal=20%
709	PID_PTP1B_PATHWAY	33	-0.404109	-1.06845	0.344622	0.838075	1	1706	tags=15%, list=15%, signal=18%
710	LIM_MAMMARY_STEM_CELL_DN	282	-0.296898	-1.07086	0.235887	0.838232	1	1836	tags=19%, list=16%, signal=22%
711	NATSUME_RESPONSE_TO_INTERFERON_BETA_UP	54	-0.363503	-1.0711	0.33871	0.838527	1	1657	tags=20%, list=14%, signal=24%
712	DAUER_STAT3_TARGETS_UP	39	-0.398704	-1.06985	0.345528	0.838569	1	780	tags=15%, list=7%, signal=16%
713	GAUSSMANN_MLL_AF4_FUSION_TARGETS_G_UP	115	-0.329273	-1.07002	0.305389	0.839026	1	1440	tags=16%, list=12%, signal=18%
714	IVANOVA_HEMATOPOIESIS_STEM_CELL	157	-0.31578	-1.07126	0.297468	0.839127	1	2127	tags=20%, list=18%, signal=25%
715	BASSO_CD40_SIGNALING_UP	63	-0.355966	-1.06848	0.339703	0.839168	1	1539	tags=24%, list=13%, signal=27%
716	GEORGANTAS_HSC_MARKERS	49	-0.376704	-1.06869	0.334711	0.839474	1	1120	tags=18%, list=10%, signal=20%
717	BIOCARTA_TNFR2_PATHWAY	16	-0.463362	-1.07009	0.37475	0.83999	1	18	tags=6%, list=0%, signal=6%
718	VERRECCHIA_EARLY_RESPONSE_TO_TGFB1	52	-0.369503	-1.06875	0.328482	0.840409	1	2767	tags=27%, list=24%, signal=35%
719	ASTIER_INTEGRIN_SIGNALING	42	-0.375362	-1.06879	0.342159	0.841439	1	417	tags=5%, list=4%, signal=5%
720	SEITZ_NEOPLASTIC_TRANSFORMATION_BY_8P_DELETION_DN	20	-0.439822	-1.06653	0.372709	0.841841	1	1237	tags=25%, list=11%, signal=28%
721	BAKKER_FOXO3_TARGETS_UP	50	-0.375163	-1.06667	0.323643	0.842473	1	2180	tags=24%, list=19%, signal=29%
722	FAELT_B_CLL_WITH_VH_REARRANGEMENTS_UP	37	-0.390773	-1.06553	0.344622	0.844532	1	2915	tags=38%, list=25%, signal=50%
723	AZARE_STAT3_TARGETS	18	-0.463165	-1.06521	0.415289	0.844584	1	45	tags=6%, list=0%, signal=6%
724	BIOCARTA_ECM_PATHWAY	23	-0.425235	-1.06342	0.376812	0.846722	1	4531	tags=65%, list=39%, signal=106%
725	GROSS_HYPOXIA_VIA_ELK3_ONLY_DN	43	-0.382166	-1.06398	0.362376	0.846934	1	1128	tags=16%, list=10%, signal=18%
726	GAZDA_DIAMOND_BLACKFAN_ANEMIA_MYELOID_UP	26	-0.413619	-1.06349	0.363029	0.847608	1	2236	tags=31%, list=19%, signal=38%
727	KEGG_PRION_DISEASES	20	-0.443853	-1.06289	0.366197	0.847684	1	1881	tags=20%, list=16%, signal=24%
728	OSADA_ASCL1_TARGETS_UP	21	-0.437078	-1.06407	0.375246	0.847732	1	1174	tags=43%, list=10%, signal=48%
729	KHETCHOUMIAN_TRIM24_TARGETS_UP	33	-0.393615	-1.06136	0.362348	0.852188	1	1665	tags=27%, list=14%, signal=32%
730	PID_AR_NONGENOMIC_PATHWAY	23	-0.433711	-1.06027	0.377083	0.854081	1	1822	tags=17%, list=15%, signal=21%
731	MCDOWELL_ACUTE_LUNG_INJURY_DN	28	-0.406244	-1.056	0.387795	0.854146	1	2235	tags=36%, list=19%, signal=44%
732	SPIRA_SMOKERS_LUNG_CANCER_UP	25	-0.434071	-1.06056	0.406746	0.854147	1	1210	tags=16%, list=10%, signal=18%
733	PID_NECTIN_PATHWAY	27	-0.417835	-1.05988	0.367647	0.854388	1	3146	tags=37%, list=27%, signal=50%
734	WANG_CISPLATIN_RESPONSE_AND_XPC_UP	134	-0.316447	-1.05612	0.316973	0.854846	1	2271	tags=25%, list=19%, signal=31%
735	MIKKELSEN_IPS_LCP_WITH_H3K4ME3	65	-0.354534	-1.05622	0.384462	0.855661	1	1539	tags=26%, list=13%, signal=30%
736	REACTOME_SIGNALING_BY_FGFR_MUTANTS	27	-0.419383	-1.05469	0.372849	0.855762	1	1177	tags=19%, list=10%, signal=21%
737	RODWELL_AGING_KIDNEY_DN	98	-0.326507	-1.05016	0.336557	0.855906	1	2015	tags=23%, list=17%, signal=28%
738	SAKAI_CHRONIC_HEPATITIS_VS_LIVER_CANCER_DN	16	-0.453951	-1.04973	0.389011	0.856505	1	1403	tags=31%, list=12%, signal=35%
739	SASSON_RESPONSE_TO_GONADOTROPHINS_UP	71	-0.347023	-1.05839	0.311475	0.856547	1	3788	tags=37%, list=32%, signal=54%
740	TSAI_RESPONSE_TO_RADIATION_THERAPY	23	-0.43303	-1.05628	0.386588	0.856601	1	1638	tags=26%, list=14%, signal=30%
741	AZARE_NEOPLASTIC_TRANSFORMATION_BY_STAT3_UP	86	-0.337386	-1.05476	0.340611	0.856671	1	1633	tags=19%, list=14%, signal=21%
742	BIOCARTA_TEL_PATHWAY	16	-0.471969	-1.05505	0.391489	0.8567	1	1607	tags=31%, list=14%, signal=36%
743	KEGG_PURINE_METABOLISM	113	-0.320383	-1.05021	0.32582	0.856841	1	2071	tags=26%, list=18%, signal=31%
744	BASAKI_YBX1_TARGETS_UP	258	-0.291089	-1.04934	0.301587	0.856892	1	2623	tags=26%, list=22%, signal=33%
745	FALVELLA_SMOKERS_WITH_LUNG_CANCER	59	-0.359387	-1.05162	0.36	0.857013	1	1208	tags=8%, list=10%, signal=9%
746	PID_ARF6_TRAFFICKING_PATHWAY	35	-0.399943	-1.05646	0.372984	0.857053	1	2445	tags=29%, list=21%, signal=36%
747	KIM_WT1_TARGETS_8HR_UP	137	-0.31879	-1.05792	0.336798	0.857214	1	1966	tags=17%, list=17%, signal=20%
748	BIOCARTA_NO1_PATHWAY	18	-0.453526	-1.05216	0.377246	0.857268	1	40	tags=6%, list=0%, signal=6%
749	BROWNE_HCMV_INFECTION_4HR_UP	33	-0.397413	-1.05851	0.352083	0.857286	1	2554	tags=30%, list=22%, signal=39%
750	OKUMURA_INFLAMMATORY_RESPONSE_LPS	134	-0.313383	-1.05092	0.321495	0.857517	1	1641	tags=17%, list=14%, signal=20%
751	PID_ATF2_PATHWAY	41	-0.375005	-1.04889	0.372233	0.857529	1	1829	tags=20%, list=16%, signal=23%
752	CHYLA_CBFA2T3_TARGETS_UP	210	-0.298574	-1.05872	0.280318	0.857628	1	1820	tags=21%, list=15%, signal=24%
753	GROSS_HYPOXIA_VIA_ELK3_UP	196	-0.304555	-1.05172	0.294845	0.857767	1	1379	tags=11%, list=12%, signal=12%
754	DEBIASI_APOPTOSIS_BY_REOVIRUS_INFECTION_DN	245	-0.29404	-1.05054	0.306483	0.85785	1	2151	tags=20%, list=18%, signal=24%
755	SMID_BREAST_CANCER_LUMINAL_B_DN	227	-0.298164	-1.05021	0.342	0.857936	1	1113	tags=15%, list=9%, signal=16%
756	KEGG_PATHWAYS_IN_CANCER	225	-0.299267	-1.05383	0.28827	0.857944	1	2176	tags=21%, list=19%, signal=26%
757	KAAB_HEART_ATRIUM_VS_VENTRICLE_DN	197	-0.304316	-1.05652	0.317365	0.857987	1	1869	tags=14%, list=16%, signal=17%
758	REACTOME_REGULATION_OF_INSULIN_SECRETION_BY_GLUCAGON_LIKE_PEPTIDE1	24	-0.425712	-1.05282	0.386179	0.858137	1	925	tags=8%, list=8%, signal=9%
759	HOELZEL_NF1_TARGETS_DN	47	-0.369385	-1.05222	0.358452	0.858183	1	1099	tags=17%, list=9%, signal=19%
760	ONDER_CDH1_TARGETS_1_DN	125	-0.316365	-1.05249	0.350105	0.858289	1	2340	tags=26%, list=20%, signal=32%
761	TRACEY_RESISTANCE_TO_IFNA2_DN	24	-0.416158	-1.04808	0.379576	0.858349	1	1288	tags=29%, list=11%, signal=33%
762	PEART_HDAC_PROLIFERATION_CLUSTER_UP	54	-0.370449	-1.05098	0.355422	0.858459	1	2867	tags=35%, list=24%, signal=46%
763	TSENG_IRS1_TARGETS_DN	95	-0.329655	-1.05299	0.330661	0.85872	1	2177	tags=26%, list=19%, signal=32%
764	BONOME_OVARIAN_CANCER_POOR_SURVIVAL_UP	28	-0.410682	-1.05662	0.374207	0.858771	1	1231	tags=14%, list=10%, signal=16%
765	SEKI_INFLAMMATORY_RESPONSE_LPS_UP	58	-0.360413	-1.05321	0.353556	0.858968	1	1103	tags=22%, list=9%, signal=25%
766	SANSOM_APC_TARGETS	149	-0.310479	-1.04812	0.328897	0.859351	1	2117	tags=24%, list=18%, signal=29%
767	KEGG_LYSOSOME	109	-0.324402	-1.05675	0.3286	0.859444	1	2949	tags=28%, list=25%, signal=38%
768	TAKEDA_TARGETS_OF_NUP98_HOXA9_FUSION_6HR_UP	41	-0.379098	-1.05681	0.345833	0.860363	1	1241	tags=24%, list=11%, signal=27%
769	NGUYEN_NOTCH1_TARGETS_DN	73	-0.341428	-1.04674	0.347648	0.862314	1	1168	tags=14%, list=10%, signal=15%
770	HOOI_ST7_TARGETS_UP	63	-0.350352	-1.04571	0.363636	0.86518	1	1522	tags=24%, list=13%, signal=27%
771	SCHLOSSER_SERUM_RESPONSE_UP	98	-0.329299	-1.04397	0.369168	0.870705	1	1177	tags=10%, list=10%, signal=11%
772	XU_GH1_EXOGENOUS_TARGETS_DN	67	-0.345775	-1.04336	0.363265	0.871896	1	1186	tags=15%, list=10%, signal=17%
773	SESTO_RESPONSE_TO_UV_C3	18	-0.455946	-1.04209	0.411523	0.872304	1	841	tags=17%, list=7%, signal=18%
774	FOURNIER_ACINAR_DEVELOPMENT_EARLY_UP	19	-0.448409	-1.04291	0.41498	0.872611	1	1279	tags=21%, list=11%, signal=24%
775	WINZEN_DEGRADED_VIA_KHSRP	60	-0.346018	-1.04226	0.382643	0.872796	1	1647	tags=28%, list=14%, signal=33%
776	ST_FAS_SIGNALING_PATHWAY	56	-0.355715	-1.04002	0.38856	0.873447	1	1677	tags=14%, list=14%, signal=17%
777	WANG_METASTASIS_OF_BREAST_CANCER_ESR1_UP	18	-0.448524	-1.04236	0.423892	0.873528	1	3178	tags=50%, list=27%, signal=68%
778	ZHANG_TLX_TARGETS_60HR_UP	218	-0.294544	-1.04026	0.322981	0.873592	1	1484	tags=15%, list=13%, signal=16%
779	MCBRYAN_PUBERTAL_BREAST_6_7WK_DN	49	-0.372035	-1.04042	0.403361	0.874088	1	1170	tags=14%, list=10%, signal=16%
780	PID_CDC42_REG_PATHWAY	25	-0.417443	-1.04115	0.398785	0.874734	1	1660	tags=28%, list=14%, signal=33%
781	ZHU_SKIL_TARGETS_UP	17	-0.444885	-1.04046	0.416185	0.874995	1	1668	tags=24%, list=14%, signal=27%
782	KATSANOU_ELAVL1_TARGETS_UP	98	-0.325944	-1.04077	0.362173	0.875086	1	2000	tags=27%, list=17%, signal=32%
783	MCBRYAN_PUBERTAL_TGFB1_TARGETS_UP	135	-0.313955	-1.03921	0.378	0.875524	1	1279	tags=12%, list=11%, signal=13%
784	ZHANG_TLX_TARGETS_60HR_DN	256	-0.291657	-1.03851	0.342912	0.877051	1	1972	tags=20%, list=17%, signal=23%
785	CAIRO_HEPATOBLASTOMA_DN	122	-0.318834	-1.03546	0.37451	0.878688	1	1304	tags=16%, list=11%, signal=18%
786	BILD_SRC_ONCOGENIC_SIGNATURE	53	-0.357319	-1.03779	0.397149	0.878722	1	2639	tags=25%, list=22%, signal=31%
787	KEGG_CELL_ADHESION_MOLECULES_CAMS	56	-0.352296	-1.03557	0.36811	0.879396	1	998	tags=21%, list=8%, signal=23%
788	GRAESSMANN_RESPONSE_TO_MC_AND_SERUM_DEPRIVATION_DN	61	-0.346583	-1.03234	0.377778	0.879545	1	2373	tags=21%, list=20%, signal=27%
789	YIH_RESPONSE_TO_ARSENITE_C3	30	-0.394025	-1.03257	0.405295	0.879797	1	726	tags=10%, list=6%, signal=11%
790	KINSEY_TARGETS_OF_EWSR1_FLII_FUSION_DN	254	-0.287357	-1.03716	0.339431	0.879977	1	1950	tags=18%, list=17%, signal=21%
791	CREIGHTON_ENDOCRINE_THERAPY_RESISTANCE_5	366	-0.278608	-1.03281	0.350775	0.879994	1	2367	tags=23%, list=20%, signal=29%
792	KEGG_BASE_EXCISION_REPAIR	33	-0.388265	-1.03623	0.403194	0.880216	1	2562	tags=33%, list=22%, signal=42%
793	PID_RAC1_REG_PATHWAY	28	-0.404156	-1.03591	0.386037	0.880353	1	1660	tags=25%, list=14%, signal=29%
794	LEIN_CHOROID_PLEXUS_MARKERS	49	-0.36521	-1.03558	0.383234	0.880487	1	1674	tags=31%, list=14%, signal=36%
795	FIRESTEIN_PROLIFERATION	114	-0.317351	-1.03469	0.370742	0.880528	1	1570	tags=15%, list=13%, signal=17%
796	CONCANNON_APOPTOSIS_BY_EPOXOMICIN_UP	191	-0.296378	-1.03433	0.343373	0.880731	1	2761	tags=25%, list=23%, signal=32%
797	REACTOME_GABA_RECEPTOR_ACTIVATION	15	-0.468602	-1.03637	0.422449	0.880796	1	767	tags=20%, list=7%, signal=21%
798	CHARAFE_BREAST_CANCER_LUMINAL_VS_MESENCHYMAL_DN	396	-0.275746	-1.03281	0.319231	0.881055	1	2214	tags=21%, list=19%, signal=26%
799	FOURNIER_ACINAR_DEVELOPMENT_LATE_2	270	-0.287253	-1.03654	0.32948	0.881262	1	1927	tags=17%, list=16%, signal=20%
800	KEGG_AXON_GUIDANCE	82	-0.332986	-1.03332	0.411647	0.88129	1	1689	tags=20%, list=14%, signal=23%
801	LAU_APOPTOSIS_CDKN2A_UP	54	-0.354914	-1.03384	0.385686	0.881477	1	622	tags=6%, list=5%, signal=6%
802	HOFFMANN_IMMATURE_TO_MATURE_B_LYMPHOCYTE_DN	29	-0.403512	-1.03353	0.404762	0.881514	1	781	tags=7%, list=7%, signal=7%
803	ZWANG_EGF_INTERVAL_UP	46	-0.359629	-1.0329	0.392079	0.881794	1	884	tags=13%, list=8%, signal=14%
804	RAY_TUMORIGENESIS_BY_ERBB2_CDC25A_UP	58	-0.351709	-1.03075	0.402235	0.882245	1	1611	tags=21%, list=14%, signal=24%
805	MCDOWELL_ACUTE_LUNG_INJURY_UP	29	-0.397886	-1.03089	0.412	0.882831	1	1350	tags=10%, list=11%, signal=12%
806	BIOCARTA_G1_PATHWAY	26	-0.408026	-1.03102	0.407249	0.883432	1	3273	tags=42%, list=28%, signal=58%
807	KYNG_NORMAL_AGING_UP	16	-0.451503	-1.0297	0.439604	0.885117	1	1911	tags=31%, list=16%, signal=37%
808	LIN_NPAS4_TARGETS_DN	36	-0.382731	-1.02874	0.390946	0.88781	1	1049	tags=19%, list=9%, signal=21%
809	OUILLETTE_CLL_13Q14_DELETION_DN	42	-0.359749	-1.02125	0.421268	0.888924	1	1695	tags=26%, list=14%, signal=30%
810	REN_ALVEOLAR_RHABDOMYOSARCOMA_DN	370	-0.275222	-1.02018	0.371134	0.889718	1	2701	tags=20%, list=23%, signal=25%
811	REACTOME_MITOTIC_M_M_G1_PHASES	165	-0.300079	-1.02127	0.398374	0.889899	1	1951	tags=19%, list=17%, signal=22%
812	YAUCH_HEDGEHOG_SIGNALING_PARACRINE_DN	83	-0.33017	-1.0203	0.408478	0.890367	1	683	tags=10%, list=6%, signal=10%
813	OSWALD_HEMATOPOIETIC_STEM_CELL_IN_COLLAGEN_GEL_UP	163	-0.299896	-1.02204	0.401942	0.890369	1	1383	tags=12%, list=12%, signal=14%
814	MARTORIATI_MDM4_TARGETS_FETAL_LIVER_UP	170	-0.298238	-1.02693	0.369697	0.890447	1	2306	tags=21%, list=20%, signal=26%
815	YAO_TEMPORAL_RESPONSE_TO_PROGESTERONE_CLUSTER_2	48	-0.356078	-1.02055	0.407484	0.890523	1	1402	tags=19%, list=12%, signal=21%
816	WU_APOPTOSIS_BY_CDKN1A_VIA_TP53	52	-0.349464	-1.02227	0.418033	0.890617	1	2593	tags=37%, list=22%, signal=47%
817	REACTOME_SIGNALING_BY_NOTCH	85	-0.327466	-1.02743	0.383399	0.890706	1	1886	tags=19%, list=16%, signal=22%
818	FULCHER_INFLAMMATORY_RESPONSE_LECTIN_VS_LPS_DN	317	-0.278522	-1.02133	0.376494	0.890771	1	1993	tags=19%, list=17%, signal=23%
819	NAKAYAMA_FRA2_TARGETS	34	-0.37723	-1.02396	0.376238	0.890822	1	1186	tags=12%, list=10%, signal=13%
820	ST_T_CELL_SIGNAL_TRANSDUCTION	27	-0.398711	-1.0225	0.438878	0.890844	1	1552	tags=22%, list=13%, signal=26%
821	NUTT_GBM_VS_AO_GLIOMA_UP	41	-0.370437	-1.02652	0.415638	0.890845	1	2968	tags=24%, list=25%, signal=33%
822	ELVIDGE_HIF1A_TARGETS_DN	67	-0.339134	-1.0216	0.399614	0.890867	1	764	tags=12%, list=6%, signal=13%
823	JAEGER_METASTASIS_DN	90	-0.328954	-1.0271	0.403543	0.890881	1	1030	tags=19%, list=9%, signal=21%
824	GENTILE_UV_RESPONSE_CLUSTER_D5	37	-0.376211	-1.0229	0.407708	0.891468	1	1331	tags=11%, list=11%, signal=12%
825	BOWIE_RESPONSE_TO_EXTRACELLULAR_MATRIX	15	-0.451924	-1.02579	0.441057	0.891502	1	1745	tags=27%, list=15%, signal=31%
826	REACTOME_ACTIVATED_NOTCH1_TRANSMITS_SIGNAL_TO_THE_NUCLEUS	19	-0.434808	-1.02259	0.409465	0.891555	1	2662	tags=42%, list=23%, signal=54%
827	HADDAD_T_LYMPHOCYTE_AND_NK_PROGENITOR_UP	57	-0.342819	-1.02747	0.393346	0.891646	1	1288	tags=18%, list=11%, signal=20%
828	REACTOME_ARMS_MEDIATED_ACTIVATION	15	-0.458741	-1.02432	0.440574	0.891677	1	4318	tags=60%, list=37%, signal=95%
829	PID_RETINOIC_ACID_PATHWAY	24	-0.402385	-1.02401	0.390873	0.891722	1	1026	tags=8%, list=9%, signal=9%
830	FRASOR_RESPONSE_TO_SERM_OR_FULVESTRANT_DN	48	-0.359279	-1.02301	0.413502	0.892162	1	2067	tags=25%, list=18%, signal=30%
831	HUANG_GATA2_TARGETS_DN	58	-0.345975	-1.02588	0.416016	0.892194	1	1927	tags=22%, list=16%, signal=27%
832	PLASARI_TGFB1_SIGNALING_VIA_NFIC_1HR_UP	20	-0.4388	-1.02439	0.440994	0.892525	1	265	tags=10%, list=2%, signal=10%
833	CHIBA_RESPONSE_TO_TSA_DN	20	-0.434536	-1.02466	0.427165	0.892552	1	3090	tags=45%, list=26%, signal=61%
834	LI_WILMS_TUMOR_VS_FETAL_KIDNEY_1_DN	146	-0.306145	-1.02318	0.408805	0.892631	1	2127	tags=20%, list=18%, signal=24%
835	LEE_TARGETS_OF_PTCH1_AND_SUFU_DN	31	-0.393294	-1.01912	0.432489	0.892765	1	1571	tags=26%, list=13%, signal=30%
836	JIANG_TIP30_TARGETS_DN	18	-0.440996	-1.02488	0.419958	0.892812	1	1607	tags=17%, list=14%, signal=19%
837	SASSON_RESPONSE_TO_FORSKOLIN_UP	72	-0.337346	-1.0188	0.438775	0.892937	1	3788	tags=35%, list=32%, signal=51%
838	BROWNE_HCMV_INFECTION_48HR_UP	124	-0.30966	-1.02511	0.391398	0.89304	1	1644	tags=18%, list=14%, signal=20%
839	DOUGLAS_BMI1_TARGETS_UP	414	-0.269517	-1.01665	0.387424	0.8957	1	2236	tags=20%, list=19%, signal=24%
840	GAVIN_FOXP3_TARGETS_CLUSTER_P6	71	-0.336295	-1.01687	0.425051	0.895921	1	2050	tags=31%, list=17%, signal=37%
841	TAKEDA_TARGETS_OF_NUP98_HOXA9_FUSION_3D_UP	110	-0.313863	-1.01695	0.41358	0.896666	1	1789	tags=24%, list=15%, signal=28%
842	MEISSNER_NPC_HCP_WITH_H3K4ME2_AND_H3K27ME3	61	-0.34847	-1.01737	0.429423	0.897263	1	1111	tags=18%, list=9%, signal=20%
843	KEGG_ENDOMETRIAL_CANCER	44	-0.36425	-1.01702	0.427165	0.897492	1	2542	tags=23%, list=22%, signal=29%
844	IWANAGA_CARCINOGENESIS_BY_KRAS_PTEN_DN	236	-0.285316	-1.00893	0.394531	0.898006	1	2544	tags=25%, list=22%, signal=31%
845	LIU_PROSTATE_CANCER_DN	280	-0.280706	-1.01456	0.426229	0.898099	1	1775	tags=18%, list=15%, signal=21%
846	RASHI_NFKB1_TARGETS	18	-0.445059	-1.01396	0.444444	0.898167	1	1374	tags=33%, list=12%, signal=38%
847	SWEET_KRAS_TARGETS_DN	44	-0.36137	-1.00903	0.415984	0.898701	1	2017	tags=18%, list=17%, signal=22%
848	RIZKI_TUMOR_INVASIVENESS_2D_DN	47	-0.357459	-1.01468	0.422179	0.89876	1	2216	tags=21%, list=19%, signal=26%
849	CHANG_CORE_SERUM_RESPONSE_DN	172	-0.293587	-1.01526	0.385927	0.89877	1	972	tags=10%, list=8%, signal=11%
850	LINDGREN_BLADDER_CANCER_CLUSTER_2A_DN	117	-0.304559	-1.01172	0.406122	0.899017	1	1399	tags=11%, list=12%, signal=12%
851	BANDRES_RESPONSE_TO_CARMUSTIN_MGMT_48HR_DN	81	-0.328287	-1.01487	0.417795	0.89907	1	1574	tags=15%, list=13%, signal=17%
852	SMID_BREAST_CANCER_BASAL_UP	354	-0.273085	-1.00836	0.408081	0.89908	1	2539	tags=27%, list=22%, signal=34%
853	CHEN_PDGF_TARGETS	17	-0.436999	-1.01397	0.439842	0.899191	1	1479	tags=29%, list=13%, signal=34%
854	ICHIBA_GRAFT_VERSUS_HOST_DISEASE_D7_UP	69	-0.330747	-1.01544	0.404427	0.899223	1	1638	tags=16%, list=14%, signal=18%
855	RASHI_RESPONSE_TO_IONIZING_RADIATION_6	50	-0.350857	-1.00905	0.436441	0.899686	1	1781	tags=22%, list=15%, signal=26%
856	BOYAULT_LIVER_CANCER_SUBCLASS_G2	22	-0.412777	-1.0093	0.447084	0.899787	1	607	tags=18%, list=5%, signal=19%
857	ONGUSAHA_TP53_TARGETS	28	-0.393479	-1.01179	0.430233	0.899799	1	1695	tags=29%, list=14%, signal=33%
858	CHEN_HOXA5_TARGETS_9HR_DN	37	-0.373125	-1.00975	0.426104	0.900186	1	1159	tags=11%, list=10%, signal=12%
859	HASLINGER_B_CLL_WITH_17P13_DELETION	20	-0.425274	-1.01021	0.442857	0.900522	1	2387	tags=30%, list=20%, signal=38%
860	ROESSLER_LIVER_CANCER_METASTASIS_UP	71	-0.337234	-1.01187	0.410042	0.900576	1	2348	tags=24%, list=20%, signal=30%
861	WANG_CISPLATIN_RESPONSE_AND_XPC_DN	189	-0.291997	-1.00991	0.422	0.900634	1	1866	tags=17%, list=16%, signal=20%
862	REACTOME_ACTIVATION_OF_BH3_ONLY_PROTEINS	15	-0.449739	-1.01073	0.442424	0.900696	1	1647	tags=27%, list=14%, signal=31%
863	AMIT_EGF_RESPONSE_240_HELA	56	-0.344896	-1.0093	0.405858	0.900815	1	2052	tags=25%, list=17%, signal=30%
864	SMID_BREAST_CANCER_BASAL_DN	358	-0.273142	-1.01031	0.412791	0.901184	1	1902	tags=24%, list=16%, signal=28%
865	WINTER_HYPOXIA_DN	26	-0.405513	-1.01084	0.4375	0.901346	1	1406	tags=19%, list=12%, signal=22%
866	RAMASWAMY_METASTASIS_UP	60	-0.342175	-1.01187	0.421907	0.901601	1	2236	tags=17%, list=19%, signal=20%
867	BASAKI_YBX1_TARGETS_DN	290	-0.28074	-1.00739	0.451292	0.901754	1	1794	tags=18%, list=15%, signal=21%
868	KUROKAWA_LIVER_CANCER_CHEMOTHERAPY_DN	30	-0.389266	-1.0071	0.4375	0.901826	1	17	tags=3%, list=0%, signal=3%
869	FERREIRA_EWINGS_SARCOMA_UNSTABLE_VS_STABLE_DN	69	-0.332777	-1.00679	0.44511	0.901927	1	94	tags=4%, list=1%, signal=4%
870	REACTOME_THROMBIN_SIGNALLING_THROUGH_PROTEINASE_ACTIVATED_RECEPTORS_PARS	21	-0.422596	-1.01205	0.439072	0.901991	1	1706	tags=19%, list=15%, signal=22%
871	KORKOLA_YOLK_SAC_TUMOR	26	-0.406083	-1.0126	0.467213	0.902096	1	745	tags=19%, list=6%, signal=20%
872	REACTOME_APOPTOSIS	126	-0.303784	-1.01206	0.406615	0.903015	1	1664	tags=11%, list=14%, signal=13%
873	BERENJENO_TRANSFORMED_BY_RHOA_UP	491	-0.265692	-1.00588	0.436441	0.90323	1	2549	tags=21%, list=22%, signal=26%
874	MIKKELSEN_MCV6_LCP_WITH_H3K4ME3	81	-0.325735	-1.00504	0.438819	0.903265	1	1539	tags=25%, list=13%, signal=28%
875	TAVAZOIE_METASTASIS	44	-0.359269	-1.0061	0.421053	0.903426	1	2078	tags=30%, list=18%, signal=36%
876	KEGG_COLORECTAL_CANCER	53	-0.352384	-1.00517	0.4375	0.903845	1	2542	tags=23%, list=22%, signal=29%
877	LINDVALL_IMMORTALIZED_BY_TERT_UP	57	-0.345706	-1.0045	0.469758	0.904258	1	1651	tags=25%, list=14%, signal=28%
878	DAZARD_UV_RESPONSE_CLUSTER_G1	55	-0.345896	-1.00527	0.448771	0.904479	1	136	tags=4%, list=1%, signal=4%
879	CHUNG_BLISTER_CYTOTOXICITY_UP	106	-0.310135	-1.0036	0.42268	0.904526	1	241	tags=4%, list=2%, signal=4%
880	VANTVEER_BREAST_CANCER_BRCA1_DN	27	-0.395708	-1.00395	0.451807	0.905289	1	654	tags=11%, list=6%, signal=12%
881	WONG_ENDMETRIUM_CANCER_DN	24	-0.400014	-1.00361	0.454728	0.905539	1	686	tags=17%, list=6%, signal=18%
882	BIOCARTA_NFKB_PATHWAY	21	-0.421351	-1.00301	0.465957	0.905708	1	787	tags=14%, list=7%, signal=15%
883	HOFFMANN_SMALL_PRE_BII_TO_IMMATURE_B_LYMPHOCYTE_DN	31	-0.390529	-1.0014	0.461694	0.908637	1	1277	tags=19%, list=11%, signal=22%
884	TAKEDA_TARGETS_OF_NUP98_HOXA9_FUSION_10D_UP	87	-0.318338	-1.00168	0.442	0.908692	1	1725	tags=21%, list=15%, signal=24%
885	MARIADASON_RESPONSE_TO_BUTYRATE_SULINDAC_4	16	-0.446168	-1.00188	0.481696	0.908918	1	91	tags=6%, list=1%, signal=6%
886	MIKKELSEN_IPS_HCP_WITH_H3_UNMETHYLATED	15	-0.439765	-1.00085	0.461874	0.909771	1	3709	tags=47%, list=32%, signal=68%
887	MARTENS_BOUND_BY_PML_RARA_FUSION	337	-0.272229	-0.999876	0.444444	0.912345	1	1185	tags=11%, list=10%, signal=12%
888	REACTOME_KINESINS	18	-0.419992	-0.999499	0.467742	0.912724	1	2549	tags=44%, list=22%, signal=57%
889	ZWANG_DOWN_BY_2ND_EGF_PULSE	169	-0.290781	-0.997448	0.448485	0.916174	1	1719	tags=22%, list=15%, signal=26%
890	BYSTRYKH_HEMATOPOIESIS_STEM_CELL_AND_BRAIN_QTL_TRANS	140	-0.295427	-0.998168	0.463178	0.916622	1	2095	tags=15%, list=18%, signal=18%
891	TAKAO_RESPONSE_TO_UVB_RADIATION_DN	89	-0.314795	-0.995985	0.45666	0.916624	1	299	tags=3%, list=3%, signal=3%
892	WANG_ESOPHAGUS_CANCER_VS_NORMAL_DN	83	-0.321703	-0.997581	0.454183	0.916688	1	1332	tags=7%, list=11%, signal=8%
893	PID_IL8_CXCR1_PATHWAY	19	-0.414325	-0.9978	0.456175	0.916892	1	1461	tags=16%, list=12%, signal=18%
894	ZHU_CMV_24_HR_DN	61	-0.336544	-0.995264	0.453465	0.917287	1	2137	tags=23%, list=18%, signal=28%
895	GRAESSMANN_RESPONSE_TO_MC_AND_DOXORUBICIN_UP	477	-0.264584	-0.995996	0.447917	0.917604	1	1721	tags=16%, list=15%, signal=18%
896	KAUFFMANN_MELANOMA_RELAPSE_UP	59	-0.338633	-0.995325	0.445833	0.91809	1	1760	tags=20%, list=15%, signal=24%
897	BASSO_CD40_SIGNALING_DN	39	-0.363421	-0.996108	0.463312	0.918166	1	287	tags=10%, list=2%, signal=10%
898	CHIANG_LIVER_CANCER_SUBCLASS_CTNNB1_UP	77	-0.3259	-0.994602	0.457317	0.918732	1	1867	tags=30%, list=16%, signal=35%
899	HIRSCH_CELLULAR_TRANSFORMATION_SIGNATURE_DN	97	-0.313309	-0.996171	0.444676	0.918927	1	1800	tags=20%, list=15%, signal=23%
900	TAYLOR_METHYLATED_IN_ACUTE_LYMPHOBLASTIC_LEUKEMIA	57	-0.343088	-0.996436	0.458252	0.91899	1	1151	tags=14%, list=10%, signal=15%
901	BROWNE_HCMV_INFECTION_10HR_UP	73	-0.329807	-0.993714	0.454352	0.91908	1	2721	tags=33%, list=23%, signal=43%
902	BIOCARTA_IL2RB_PATHWAY	27	-0.385329	-0.993757	0.45674	0.919923	1	828	tags=7%, list=7%, signal=8%
903	MCBRYAN_PUBERTAL_BREAST_5_6WK_UP	77	-0.324289	-0.993878	0.449367	0.920467	1	1626	tags=14%, list=14%, signal=16%
904	NATSUME_RESPONSE_TO_INTERFERON_BETA_DN	43	-0.359586	-0.992588	0.475992	0.922272	1	266	tags=5%, list=2%, signal=5%
905	BIOCARTA_PGC1A_PATHWAY	16	-0.434246	-0.992037	0.486762	0.923247	1	2577	tags=31%, list=22%, signal=40%
906	KOBAYASHI_EGFR_SIGNALING_24HR_UP	77	-0.322746	-0.991396	0.465665	0.923652	1	1787	tags=26%, list=15%, signal=30%
907	REACTOME_SPHINGOLIPID_DE_NOVO_BIOSYNTHESIS	21	-0.422998	-0.991414	0.5	0.924586	1	939	tags=19%, list=8%, signal=21%
908	QI_PLASMACYTOMA_UP	142	-0.294751	-0.990035	0.452191	0.925647	1	1570	tags=16%, list=13%, signal=18%
909	WONG_ADULT_TISSUE_STEM_MODULE	466	-0.261591	-0.989186	0.501969	0.925748	1	1717	tags=17%, list=15%, signal=19%
910	BOSCO_TH1_CYTOTOXIC_MODULE	39	-0.35911	-0.990057	0.472727	0.926582	1	2196	tags=41%, list=19%, signal=50%
911	HENDRICKS_SMARCA4_TARGETS_DN	28	-0.391137	-0.989197	0.46473	0.92673	1	1412	tags=21%, list=12%, signal=24%
912	COLLER_MYC_TARGETS_UP	24	-0.39152	-0.99023	0.470588	0.926974	1	45	tags=4%, list=0%, signal=4%
913	RUTELLA_RESPONSE_TO_HGF_VS_CSF2RB_AND_IL4_DN	178	-0.288286	-0.986105	0.476768	0.927099	1	1147	tags=12%, list=10%, signal=13%
914	PLASARI_TGFB1_TARGETS_10HR_UP	119	-0.297623	-0.985808	0.493852	0.927282	1	1660	tags=20%, list=14%, signal=23%
915	REACTOME_NOD1_2_SIGNALING_PATHWAY	26	-0.387754	-0.989313	0.453988	0.927326	1	839	tags=15%, list=7%, signal=17%
916	PID_BCR_5PATHWAY	48	-0.351544	-0.986228	0.458015	0.927616	1	1822	tags=19%, list=15%, signal=22%
917	CORRE_MULTIPLE_MYELOMA_DN	28	-0.383312	-0.986366	0.466	0.928112	1	1539	tags=32%, list=13%, signal=37%
918	KYNG_ENVIRONMENTAL_STRESS_RESPONSE_UP	49	-0.347076	-0.988191	0.482422	0.928299	1	2490	tags=18%, list=21%, signal=23%
919	REACTOME_BASIGIN_INTERACTIONS	17	-0.426944	-0.984636	0.505331	0.928585	1	573	tags=12%, list=5%, signal=12%
920	ONDER_CDH1_TARGETS_3_DN	21	-0.414224	-0.98489	0.482474	0.928657	1	1040	tags=29%, list=9%, signal=31%
921	KOBAYASHI_RESPONSE_TO_ROMIDEPSIN	15	-0.438424	-0.984334	0.485714	0.928697	1	2113	tags=53%, list=18%, signal=65%
922	GAL_LEUKEMIC_STEM_CELL_UP	93	-0.307745	-0.986388	0.473251	0.929052	1	1586	tags=15%, list=13%, signal=17%
923	MIKKELSEN_NPC_HCP_WITH_H3K4ME3_AND_H3K27ME3	67	-0.328801	-0.98491	0.466411	0.929578	1	1707	tags=28%, list=15%, signal=33%
924	PID_RB_1PATHWAY	54	-0.334175	-0.986449	0.479452	0.929811	1	899	tags=9%, list=8%, signal=10%
925	MMS_MOUSE_LYMPH_HIGH_4HRS_UP	33	-0.369609	-0.983679	0.465696	0.930204	1	1503	tags=15%, list=13%, signal=17%
926	SAKAI_CHRONIC_HEPATITIS_VS_LIVER_CANCER_UP	75	-0.321903	-0.986549	0.44898	0.930474	1	1675	tags=11%, list=14%, signal=12%
927	REACTOME_GLYCEROPHOSPHOLIPID_BIOSYNTHESIS	56	-0.339508	-0.982461	0.48847	0.930829	1	1381	tags=18%, list=12%, signal=20%
928	MULLIGHAN_NPM1_MUTATED_SIGNATURE_2_DN	56	-0.338929	-0.981889	0.465447	0.930989	1	1486	tags=13%, list=13%, signal=14%
929	VANHARANTA_UTERINE_FIBROID_DN	46	-0.349009	-0.986657	0.488048	0.931082	1	877	tags=20%, list=7%, signal=21%
930	SMID_BREAST_CANCER_LUMINAL_A_DN	16	-0.42742	-0.982107	0.496746	0.931182	1	2474	tags=31%, list=21%, signal=40%
931	LANDIS_ERBB2_BREAST_TUMORS_65_UP	18	-0.420863	-0.982582	0.483122	0.931347	1	1094	tags=11%, list=9%, signal=12%
932	ACEVEDO_METHYLATED_IN_LIVER_CANCER_DN	326	-0.267515	-0.981513	0.512195	0.931454	1	1069	tags=10%, list=9%, signal=11%
933	MULLIGHAN_MLL_SIGNATURE_2_DN	204	-0.278164	-0.982828	0.487448	0.931456	1	1069	tags=10%, list=9%, signal=11%
934	REACTOME_SIGNALING_BY_FGFR1_MUTANTS	20	-0.416908	-0.986981	0.47412	0.931872	1	828	tags=15%, list=7%, signal=16%
935	ABE_INNER_EAR	27	-0.395929	-0.986692	0.484536	0.931968	1	118	tags=7%, list=1%, signal=7%
936	WESTON_VEGFA_TARGETS_6HR	30	-0.379635	-0.982884	0.480932	0.932254	1	1206	tags=23%, list=10%, signal=26%
937	BENPORATH_MYC_TARGETS_WITH_EBOX	183	-0.280135	-0.980523	0.516569	0.934264	1	1403	tags=11%, list=12%, signal=12%
938	CHAUHAN_RESPONSE_TO_METHOXYESTRADIOL_DN	91	-0.310545	-0.978271	0.479042	0.934735	1	2079	tags=12%, list=18%, signal=15%
939	REACTOME_POST_TRANSLATIONAL_MODIFICATION_SYNTHESIS_OF_GPI_ANCHORED_PROTEINS	25	-0.390108	-0.97833	0.482255	0.935528	1	1353	tags=16%, list=12%, signal=18%
940	ZHAN_MULTIPLE_MYELOMA_MF_DN	26	-0.375563	-0.979918	0.464	0.935593	1	2180	tags=31%, list=19%, signal=38%
941	STEARMAN_LUNG_CANCER_EARLY_VS_LATE_UP	110	-0.305592	-0.978458	0.497053	0.93604	1	1402	tags=9%, list=12%, signal=10%
942	LANDIS_BREAST_CANCER_PROGRESSION_UP	28	-0.373458	-0.977509	0.486434	0.936465	1	1098	tags=18%, list=9%, signal=20%
943	WHITFIELD_CELL_CYCLE_G1_S	126	-0.294177	-0.978526	0.496868	0.93676	1	2499	tags=33%, list=21%, signal=42%
944	ZHENG_BOUND_BY_FOXP3	346	-0.265358	-0.978734	0.519531	0.93698	1	2050	tags=19%, list=17%, signal=22%
945	SARRIO_EPITHELIAL_MESENCHYMAL_TRANSITION_DN	108	-0.297518	-0.976522	0.507937	0.937145	1	1043	tags=13%, list=9%, signal=14%
946	PEDERSEN_TARGETS_OF_611CTF_ISOFORM_OF_ERBB2	56	-0.338363	-0.978846	0.495984	0.93758	1	1422	tags=21%, list=12%, signal=24%
947	BILANGES_SERUM_SENSITIVE_VIA_TSC2	35	-0.362829	-0.976531	0.494888	0.93809	1	2862	tags=20%, list=24%, signal=26%
948	KEGG_TIGHT_JUNCTION	82	-0.316438	-0.978914	0.495049	0.93831	1	818	tags=6%, list=7%, signal=7%
949	BOQUEST_STEM_CELL_UP	103	-0.299909	-0.975815	0.463918	0.938797	1	1674	tags=24%, list=14%, signal=28%
950	ZHAN_MULTIPLE_MYELOMA_CD1_VS_CD2_UP	40	-0.364866	-0.976541	0.504237	0.93905	1	1651	tags=20%, list=14%, signal=23%
951	SESTO_RESPONSE_TO_UV_C8	63	-0.329142	-0.974663	0.49899	0.942089	1	1717	tags=13%, list=15%, signal=15%
952	GEORGES_CELL_CYCLE_MIR192_TARGETS	60	-0.32581	-0.973582	0.512448	0.942128	1	1644	tags=17%, list=14%, signal=19%
953	REACTOME_INTEGRIN_CELL_SURFACE_INTERACTIONS	46	-0.34773	-0.973816	0.490722	0.942244	1	1765	tags=20%, list=15%, signal=23%
954	AUNG_GASTRIC_CANCER	36	-0.361893	-0.973957	0.466	0.942717	1	2179	tags=19%, list=19%, signal=24%
955	PID_RXR_VDR_PATHWAY	17	-0.417152	-0.974098	0.5	0.943167	1	1026	tags=18%, list=9%, signal=19%
956	ZWANG_CLASS_1_TRANSIENTLY_INDUCED_BY_EGF	356	-0.26233	-0.971461	0.565392	0.948969	1	1688	tags=17%, list=14%, signal=19%
957	DOUGLAS_BMI1_TARGETS_DN	271	-0.269171	-0.969504	0.537255	0.94926	1	2937	tags=28%, list=25%, signal=37%
958	FISCHER_DIRECT_P53_TARGETS_META_ANALYSIS	247	-0.270208	-0.966646	0.552	0.949745	1	2176	tags=20%, list=19%, signal=24%
959	YOSHIOKA_LIVER_CANCER_EARLY_RECURRENCE_DN	37	-0.359604	-0.969565	0.501039	0.95003	1	659	tags=8%, list=6%, signal=9%
960	HOLLEMAN_VINCRISTINE_RESISTANCE_ALL_UP	22	-0.397116	-0.966271	0.514	0.950096	1	3580	tags=45%, list=30%, signal=65%
961	VETTER_TARGETS_OF_PRKCA_AND_ETS1_UP	15	-0.434245	-0.967851	0.508333	0.950384	1	2044	tags=20%, list=17%, signal=24%
962	LI_INDUCED_T_TO_NATURAL_KILLER_UP	201	-0.278705	-0.969702	0.528571	0.950497	1	1368	tags=14%, list=12%, signal=15%
963	BROWNE_HCMV_INFECTION_30MIN_UP	21	-0.399483	-0.966657	0.488518	0.950676	1	1332	tags=14%, list=11%, signal=16%
964	MCBRYAN_PUBERTAL_BREAST_4_5WK_UP	131	-0.288314	-0.96582	0.528376	0.950748	1	1300	tags=15%, list=11%, signal=17%
965	SMITH_LIVER_CANCER	36	-0.36064	-0.968508	0.509842	0.950942	1	2015	tags=25%, list=17%, signal=30%
966	KEGG_GLYCEROPHOSPHOLIPID_METABOLISM	51	-0.333842	-0.96877	0.504873	0.950949	1	1454	tags=18%, list=12%, signal=20%
967	LANDIS_ERBB2_BREAST_TUMORS_65_DN	29	-0.374473	-0.966843	0.517454	0.950977	1	3085	tags=45%, list=26%, signal=61%
968	HALMOS_CEBPA_TARGETS_DN	25	-0.38476	-0.969835	0.482759	0.950982	1	1651	tags=24%, list=14%, signal=28%
969	AMIT_EGF_RESPONSE_120_MCF10A	36	-0.35853	-0.967927	0.470476	0.951096	1	1373	tags=17%, list=12%, signal=19%
970	AFFAR_YY1_TARGETS_UP	114	-0.293076	-0.96705	0.520161	0.951165	1	1088	tags=11%, list=9%, signal=11%
971	LY_AGING_MIDDLE_DN	16	-0.419498	-0.968061	0.505197	0.951591	1	2539	tags=44%, list=22%, signal=56%
972	REN_BOUND_BY_E2F	60	-0.33011	-0.967145	0.527204	0.951798	1	2539	tags=32%, list=22%, signal=40%
973	PEDERSEN_METASTASIS_BY_ERBB2_ISOFORM_6	16	-0.432698	-0.969877	0.503198	0.951805	1	353	tags=25%, list=3%, signal=26%
974	NAGY_TFTC_COMPONENTS_HUMAN	19	-0.403156	-0.969926	0.506173	0.952601	1	719	tags=16%, list=6%, signal=17%
975	IKEDA_MIR30_TARGETS_DN	17	-0.420878	-0.969976	0.513458	0.953408	1	1869	tags=35%, list=16%, signal=42%
976	HALMOS_CEBPA_TARGETS_UP	39	-0.35091	-0.964228	0.498016	0.955713	1	1002	tags=21%, list=9%, signal=22%
977	SAKAI_TUMOR_INFILTRATING_MONOCYTES_UP	19	-0.409953	-0.961924	0.50813	0.959307	1	1445	tags=21%, list=12%, signal=24%
978	TAKEDA_TARGETS_OF_NUP98_HOXA9_FUSION_8D_UP	85	-0.306566	-0.962144	0.527985	0.959489	1	1633	tags=21%, list=14%, signal=24%
979	REACTOME_SIGNALING_BY_FGFR1_FUSION_MUTANTS	17	-0.42142	-0.962361	0.527831	0.959664	1	828	tags=12%, list=7%, signal=13%
980	GENTILE_UV_RESPONSE_CLUSTER_D2	34	-0.359535	-0.961513	0.509881	0.959814	1	780	tags=9%, list=7%, signal=9%
981	PILON_KLF1_TARGETS_UP	331	-0.261832	-0.962728	0.558577	0.960298	1	1260	tags=11%, list=11%, signal=12%
982	BROWNE_HCMV_INFECTION_12HR_UP	83	-0.31123	-0.9611	0.515504	0.960316	1	1575	tags=20%, list=13%, signal=23%
983	SCHAEFFER_PROSTATE_DEVELOPMENT_12HR_UP	68	-0.317471	-0.962389	0.535865	0.960537	1	963	tags=15%, list=8%, signal=16%
984	EBAUER_MYOGENIC_TARGETS_OF_PAX3_FOXO1_FUSION	22	-0.398697	-0.960446	0.522358	0.961573	1	1683	tags=23%, list=14%, signal=26%
985	CHIANG_LIVER_CANCER_SUBCLASS_INTERFERON_DN	25	-0.385864	-0.95988	0.515337	0.961666	1	1232	tags=24%, list=10%, signal=27%
986	GOLUB_ALL_VS_AML_UP	20	-0.406432	-0.960113	0.517671	0.961806	1	153	tags=5%, list=1%, signal=5%
987	BLALOCK_ALZHEIMERS_DISEASE_INCIPIENT_UP	307	-0.263885	-0.959446	0.609562	0.962252	1	2136	tags=19%, list=18%, signal=23%
988	RAO_BOUND_BY_SALL4_ISOFORM_A	99	-0.303492	-0.957838	0.543307	0.965045	1	1101	tags=14%, list=9%, signal=15%
989	MAGRANGEAS_MULTIPLE_MYELOMA_IGLL_VS_IGLK_UP	29	-0.37606	-0.958106	0.503093	0.965078	1	703	tags=10%, list=6%, signal=11%
990	REACTOME_AQUAPORIN_MEDIATED_TRANSPORT	24	-0.387892	-0.954573	0.530303	0.965178	1	80	tags=8%, list=1%, signal=8%
991	VERHAAK_GLIOBLASTOMA_MESENCHYMAL	155	-0.283332	-0.957443	0.551363	0.965467	1	1717	tags=17%, list=15%, signal=20%
992	PYEON_CANCER_HEAD_AND_NECK_VS_CERVICAL_UP	164	-0.28026	-0.95422	0.566462	0.96558	1	2382	tags=26%, list=20%, signal=32%
993	BOYLAN_MULTIPLE_MYELOMA_PCA3_DN	41	-0.348593	-0.958227	0.531697	0.965642	1	2351	tags=24%, list=20%, signal=30%
994	ZHAN_MULTIPLE_MYELOMA_MS_UP	31	-0.367389	-0.954634	0.52017	0.965914	1	1062	tags=16%, list=9%, signal=18%
995	PYEON_HPV_POSITIVE_TUMORS_UP	66	-0.321719	-0.955331	0.54433	0.966304	1	2041	tags=24%, list=17%, signal=29%
996	CASORELLI_APL_SECONDARY_VS_DE_NOVO_UP	26	-0.378864	-0.954999	0.498911	0.966578	1	229	tags=8%, list=2%, signal=8%
997	NAGASHIMA_NRG1_SIGNALING_UP	139	-0.287057	-0.954713	0.586466	0.966619	1	1416	tags=14%, list=12%, signal=16%
998	LAMB_CCND1_TARGETS	17	-0.422168	-0.956509	0.522199	0.966904	1	1339	tags=18%, list=11%, signal=20%
999	PID_ECADHERIN_KERATINOCYTE_PATHWAY	19	-0.390648	-0.955393	0.522541	0.967075	1	1706	tags=16%, list=15%, signal=18%
1000	BILANGES_SERUM_SENSITIVE_GENES	59	-0.32559	-0.956724	0.51751	0.967096	1	2389	tags=24%, list=20%, signal=30%
1001	TORCHIA_TARGETS_OF_EWSR1_FLI1_FUSION_DN	222	-0.268385	-0.952643	0.62	0.967322	1	2048	tags=22%, list=17%, signal=26%
1002	HUANG_FOXA2_TARGETS_DN	26	-0.37695	-0.95287	0.527451	0.967419	1	1353	tags=27%, list=12%, signal=30%
1003	PID_FANCONI_PATHWAY	46	-0.336616	-0.955812	0.504016	0.967449	1	1165	tags=17%, list=10%, signal=19%
1004	VECCHI_GASTRIC_CANCER_EARLY_UP	341	-0.256571	-0.953132	0.619802	0.967498	1	2557	tags=27%, list=22%, signal=34%
1005	RICKMAN_TUMOR_DIFFERENTIATED_WELL_VS_MODERATELY_UP	79	-0.310645	-0.955981	0.563941	0.967777	1	1461	tags=16%, list=12%, signal=19%
1006	TORCHIA_TARGETS_OF_EWSR1_FLI1_FUSION_UP	174	-0.275706	-0.955432	0.57115	0.967904	1	1152	tags=12%, list=10%, signal=13%
1007	SCHAEFFER_PROSTATE_DEVELOPMENT_48HR_DN	229	-0.266395	-0.953236	0.61245	0.968068	1	1473	tags=16%, list=13%, signal=18%
1008	REACTOME_DNA_STRAND_ELONGATION	30	-0.369396	-0.952077	0.509091	0.968436	1	1504	tags=27%, list=13%, signal=30%
1009	GROSS_ELK3_TARGETS_UP	24	-0.384791	-0.949667	0.525105	0.971382	1	544	tags=17%, list=5%, signal=17%
1010	WESTON_VEGFA_TARGETS_12HR	24	-0.380228	-0.950921	0.522777	0.971652	1	1206	tags=25%, list=10%, signal=28%
1011	REACTOME_RESOLUTION_OF_AP_SITES_VIA_THE_MULTIPLE_NUCLEOTIDE_PATCH_REPLACEMENT_PATHWAY	16	-0.418228	-0.949823	0.513513	0.971759	1	2562	tags=38%, list=22%, signal=48%
1012	TAKEDA_TARGETS_OF_NUP98_HOXA9_FUSION_10D_DN	52	-0.32794	-0.948263	0.55754	0.972477	1	1350	tags=27%, list=11%, signal=30%
1013	REACTOME_REGULATION_OF_WATER_BALANCE_BY_RENAL_AQUAPORINS	24	-0.387892	-0.949045	0.545833	0.972557	1	80	tags=8%, list=1%, signal=8%
1014	CHARAFE_BREAST_CANCER_LUMINAL_VS_BASAL_UP	261	-0.262923	-0.948499	0.617587	0.972604	1	1501	tags=11%, list=13%, signal=12%
1015	KANG_IMMORTALIZED_BY_TERT_DN	45	-0.341223	-0.950115	0.511364	0.972608	1	1147	tags=18%, list=10%, signal=20%
1016	ST_GA12_PATHWAY	16	-0.428975	-0.949853	0.535354	0.97261	1	2747	tags=44%, list=23%, signal=57%
1017	SENGUPTA_NASOPHARYNGEAL_CARCINOMA_UP	242	-0.264401	-0.948738	0.647525	0.972693	1	1820	tags=21%, list=15%, signal=25%
1018	KEGG_PHOSPHATIDYLINOSITOL_SIGNALING_SYSTEM	57	-0.322534	-0.947511	0.557447	0.973205	1	1461	tags=16%, list=12%, signal=18%
1019	PASQUALUCCI_LYMPHOMA_BY_GC_STAGE_UP	218	-0.268901	-0.95017	0.598739	0.973396	1	1712	tags=16%, list=15%, signal=18%
1020	LI_LUNG_CANCER	32	-0.363515	-0.947577	0.544534	0.973962	1	1003	tags=9%, list=9%, signal=10%
1021	WOO_LIVER_CANCER_RECURRENCE_DN	39	-0.346734	-0.945443	0.534021	0.977685	1	1152	tags=15%, list=10%, signal=17%
1022	BERTUCCI_INVASIVE_CARCINOMA_DUCTAL_VS_LOBULAR_DN	26	-0.381069	-0.945935	0.526423	0.977857	1	735	tags=15%, list=6%, signal=16%
1023	GARGALOVIC_RESPONSE_TO_OXIDIZED_PHOSPHOLIPIDS_MAGENTA_UP	26	-0.379187	-0.945474	0.528713	0.978522	1	3046	tags=38%, list=26%, signal=52%
1024	ABBUD_LIF_SIGNALING_1_UP	31	-0.357841	-0.944465	0.536489	0.980154	1	1332	tags=23%, list=11%, signal=25%
1025	REACTOME_MITOTIC_G1_G1_S_PHASES	127	-0.28728	-0.942545	0.605096	0.982084	1	2639	tags=23%, list=22%, signal=29%
1026	GOLDRATH_IMMUNE_MEMORY	51	-0.32516	-0.942903	0.563525	0.982721	1	1695	tags=27%, list=14%, signal=32%
1027	REACTOME_PHOSPHOLIPID_METABOLISM	142	-0.280189	-0.941546	0.573122	0.982734	1	1381	tags=13%, list=12%, signal=15%
1028	MIKKELSEN_ES_ICP_WITH_H3K4ME3	376	-0.254638	-0.942588	0.644841	0.982889	1	2038	tags=22%, list=17%, signal=26%
1029	SCHAEFFER_SOX9_TARGETS_IN_PROSTATE_DEVELOPMENT_DN	32	-0.358166	-0.943348	0.552846	0.983023	1	2289	tags=19%, list=19%, signal=23%
1030	SESTO_RESPONSE_TO_UV_C1	58	-0.319332	-0.941676	0.544732	0.983243	1	780	tags=5%, list=7%, signal=6%
1031	TERAO_AOX4_TARGETS_SKIN_UP	31	-0.355733	-0.942992	0.56051	0.983347	1	11	tags=3%, list=0%, signal=3%
1032	KORKOLA_EMBRYONAL_CARCINOMA_UP	33	-0.352788	-0.941054	0.556723	0.98349	1	1904	tags=18%, list=16%, signal=22%
1033	TURASHVILI_BREAST_DUCTAL_CARCINOMA_VS_LOBULAR_NORMAL_DN	27	-0.37004	-0.941793	0.572854	0.983821	1	1542	tags=33%, list=13%, signal=38%
1034	HINATA_NFKB_TARGETS_KERATINOCYTE_UP	57	-0.320805	-0.937614	0.578529	0.98427	1	1422	tags=18%, list=12%, signal=20%
1035	BEGUM_TARGETS_OF_PAX3_FOXO1_FUSION_UP	33	-0.347418	-0.936218	0.540117	0.984505	1	1612	tags=15%, list=14%, signal=18%
1036	RICKMAN_TUMOR_DIFFERENTIATED_MODERATELY_VS_POORLY_UP	96	-0.296761	-0.935375	0.60161	0.984601	1	2757	tags=28%, list=23%, signal=36%
1037	REACTOME_METABOLISM_OF_NUCLEOTIDES	59	-0.314436	-0.937246	0.546413	0.984632	1	1696	tags=17%, list=14%, signal=20%
1038	RASHI_RESPONSE_TO_IONIZING_RADIATION_1	33	-0.353571	-0.936438	0.572687	0.984667	1	1243	tags=18%, list=11%, signal=20%
1039	SCIAN_INVERSED_TARGETS_OF_TP53_AND_TP73_DN	28	-0.374656	-0.940442	0.548857	0.984707	1	1103	tags=14%, list=9%, signal=16%
1040	WILLIAMS_ESR2_TARGETS_UP	22	-0.373387	-0.937926	0.552809	0.985081	1	972	tags=18%, list=8%, signal=20%
1041	YANG_BREAST_CANCER_ESR1_LASER_DN	42	-0.336587	-0.93686	0.566735	0.985097	1	872	tags=10%, list=7%, signal=10%
1042	MAHADEVAN_RESPONSE_TO_MP470_DN	16	-0.42038	-0.937623	0.550403	0.98518	1	2497	tags=44%, list=21%, signal=55%
1043	BARRIER_CANCER_RELAPSE_NORMAL_SAMPLE_DN	29	-0.363237	-0.940047	0.506667	0.985184	1	2973	tags=28%, list=25%, signal=37%
1044	JOHANSSON_GLIOMAGENESIS_BY_PDGFB_UP	50	-0.326683	-0.934652	0.557087	0.985252	1	1370	tags=10%, list=12%, signal=11%
1045	REACTOME_DOUBLE_STRAND_BREAK_REPAIR	22	-0.374539	-0.935424	0.553535	0.985386	1	2699	tags=32%, list=23%, signal=41%
1046	PUJANA_XPRSS_INT_NETWORK	163	-0.277486	-0.938098	0.620278	0.985401	1	1927	tags=13%, list=16%, signal=15%
1047	GRABARCZYK_BCL11B_TARGETS_DN	36	-0.342066	-0.935675	0.571429	0.985452	1	656	tags=11%, list=6%, signal=12%
1048	SATO_SILENCED_BY_METHYLATION_IN_PANCREATIC_CANCER_2	25	-0.377901	-0.936457	0.565657	0.985545	1	2059	tags=36%, list=18%, signal=44%
1049	KEGG_PROSTATE_CANCER	73	-0.305157	-0.934759	0.587649	0.985801	1	2018	tags=15%, list=17%, signal=18%
1050	RAO_BOUND_BY_SALL4	155	-0.276918	-0.93814	0.612159	0.986203	1	2448	tags=26%, list=21%, signal=32%
1051	BURTON_ADIPOGENESIS_12	34	-0.352803	-0.93854	0.562241	0.986719	1	3455	tags=35%, list=29%, signal=50%
1052	DANG_REGULATED_BY_MYC_DN	199	-0.271269	-0.939344	0.634656	0.986757	1	1708	tags=14%, list=15%, signal=16%
1053	IWANAGA_CARCINOGENESIS_BY_KRAS_PTEN_UP	103	-0.291014	-0.938184	0.597166	0.986991	1	1794	tags=13%, list=15%, signal=15%
1054	NADERI_BREAST_CANCER_PROGNOSIS_UP	34	-0.350401	-0.938566	0.543651	0.987564	1	2230	tags=32%, list=19%, signal=40%
1055	BENPORATH_ES_1	262	-0.260992	-0.938792	0.665245	0.987753	1	2850	tags=29%, list=24%, signal=38%
1056	PHONG_TNF_RESPONSE_VIA_P38_PARTIAL	126	-0.285433	-0.93319	0.596708	0.989384	1	2162	tags=28%, list=18%, signal=34%
1057	ZHOU_INFLAMMATORY_RESPONSE_LIVE_UP	256	-0.260495	-0.932845	0.672764	0.989679	1	1734	tags=19%, list=15%, signal=22%
1058	CHEN_HOXA5_TARGETS_9HR_UP	199	-0.268702	-0.932267	0.630252	0.99078	1	1922	tags=21%, list=16%, signal=24%
1059	RAGHAVACHARI_PLATELET_SPECIFIC_GENES	57	-0.317677	-0.931305	0.580777	0.993201	1	3196	tags=30%, list=27%, signal=41%
1060	BROWNE_HCMV_INFECTION_48HR_DN	309	-0.253377	-0.92985	0.687885	0.993546	1	1830	tags=15%, list=16%, signal=17%
1061	BARRIER_CANCER_RELAPSE_NORMAL_SAMPLE_UP	21	-0.376939	-0.930072	0.56875	0.9937	1	1261	tags=14%, list=11%, signal=16%
1062	KORKOLA_TERATOMA	25	-0.374538	-0.930108	0.561508	0.994537	1	1247	tags=24%, list=11%, signal=27%
1063	KANG_GIST_WITH_PDGFRA_UP	25	-0.368424	-0.92892	0.537678	0.994787	1	2104	tags=44%, list=18%, signal=53%
1064	MARTINEZ_RB1_AND_TP53_TARGETS_UP	417	-0.249438	-0.930299	0.740443	0.994792	1	1863	tags=13%, list=16%, signal=15%
1065	MARTINEZ_TP53_TARGETS_DN	397	-0.248987	-0.929157	0.734021	0.994911	1	1922	tags=14%, list=16%, signal=16%
1066	ST_GAQ_PATHWAY	24	-0.381341	-0.930366	0.564797	0.995506	1	2747	tags=29%, list=23%, signal=38%
1067	GROSS_HYPOXIA_VIA_HIF1A_DN	88	-0.296627	-0.928386	0.601167	0.995727	1	1793	tags=17%, list=15%, signal=20%
1068	MIYAGAWA_TARGETS_OF_EWSR1_ETS_FUSIONS_UP	187	-0.265618	-0.926268	0.638889	0.996589	1	1660	tags=18%, list=14%, signal=21%
1069	MATZUK_MALE_REPRODUCTION_SERTOLI	15	-0.401737	-0.926447	0.563126	0.996915	1	2119	tags=40%, list=18%, signal=49%
1070	AMIT_EGF_RESPONSE_120_HELA	55	-0.316916	-0.926516	0.576375	0.997595	1	2000	tags=20%, list=17%, signal=24%
1071	WANG_METHYLATED_IN_BREAST_CANCER	30	-0.350229	-0.926633	0.569444	0.998141	1	3051	tags=37%, list=26%, signal=49%
1072	FIGUEROA_AML_METHYLATION_CLUSTER_1_UP	76	-0.290787	-0.926837	0.629857	0.998337	1	1199	tags=16%, list=10%, signal=17%
1073	XU_HGF_TARGETS_REPRESSED_BY_AKT1_DN	40	-0.3404	-0.926843	0.611969	0.999237	1	2024	tags=25%, list=17%, signal=30%
1074	GRYDER_PAX3FOXO1_TOP_ENHANCERS	366	-0.249407	-0.925185	0.724576	0.999457	1	2332	tags=17%, list=20%, signal=21%
1075	PID_IL2_PI3K_PATHWAY	25	-0.142393	-0.353654	1	0.999943	1	742	tags=4%, list=6%, signal=4%
1076	ONO_AML1_TARGETS_DN	18	-0.397618	-0.926883	0.570499	1	1	915	tags=22%, list=8%, signal=24%
1077	REACTOME_CLASS_B_2_SECRETIN_FAMILY_RECEPTORS	24	-0.375266	-0.924366	0.590535	1	1	459	tags=13%, list=4%, signal=13%
1078	MARZEC_IL2_SIGNALING_UP	79	-0.300567	-0.924203	0.617954	1	1	1696	tags=19%, list=14%, signal=22%
1079	KYNG_DNA_DAMAGE_DN	156	-0.271625	-0.924049	0.649378	1	1	1110	tags=6%, list=9%, signal=7%
1080	SERVITJA_LIVER_HNF1A_TARGETS_UP	89	-0.295165	-0.923166	0.612371	1	1	1470	tags=22%, list=12%, signal=25%
1081	TONKS_TARGETS_OF_RUNX1_RUNX1T1_FUSION_HSC_DN	97	-0.291601	-0.922525	0.614561	1	1	1799	tags=23%, list=15%, signal=27%
1082	SA_CASPASE_CASCADE	16	-0.406838	-0.922045	0.578313	1	1	2795	tags=38%, list=24%, signal=49%
1083	JIANG_AGING_HYPOTHALAMUS_UP	42	-0.332853	-0.921679	0.592742	1	1	1822	tags=14%, list=15%, signal=17%
1084	LU_EZH2_TARGETS_DN	326	-0.249319	-0.921172	0.729084	1	1	1717	tags=13%, list=15%, signal=15%
1085	MARSHALL_VIRAL_INFECTION_RESPONSE_DN	18	-0.397488	-0.921141	0.559499	1	1	2455	tags=39%, list=21%, signal=49%
1086	TRAYNOR_RETT_SYNDROM_UP	27	-0.364206	-0.921057	0.567729	1	1	2259	tags=44%, list=19%, signal=55%
1087	REACTOME_DEVELOPMENTAL_BIOLOGY	235	-0.26053	-0.920977	0.697769	1	1	1822	tags=12%, list=15%, signal=14%
1088	SCIBETTA_KDM5B_TARGETS_DN	72	-0.300595	-0.920306	0.615385	1	1	1927	tags=21%, list=16%, signal=25%
1089	MARKEY_RB1_ACUTE_LOF_UP	213	-0.262302	-0.920197	0.667355	1	1	2593	tags=21%, list=22%, signal=26%
1090	RUTELLA_RESPONSE_TO_CSF2RB_AND_IL4_UP	244	-0.254975	-0.919611	0.704062	1	1	1385	tags=11%, list=12%, signal=12%
1091	SONG_TARGETS_OF_IE86_CMV_PROTEIN	59	-0.310433	-0.919499	0.622824	1	1	2601	tags=27%, list=22%, signal=35%
1092	GARCIA_TARGETS_OF_FLI1_AND_DAX1_UP	48	-0.322015	-0.919386	0.6139	1	1	398	tags=8%, list=3%, signal=9%
1093	ZHENG_GLIOBLASTOMA_PLASTICITY_DN	30	-0.360357	-0.918888	0.56701	1	1	1796	tags=23%, list=15%, signal=27%
1094	BOYLAN_MULTIPLE_MYELOMA_C_D_UP	107	-0.285433	-0.918691	0.651992	1	1	1271	tags=13%, list=11%, signal=15%
1095	KOHOUTEK_CCNT1_TARGETS	36	-0.338947	-0.91869	0.562992	1	1	1172	tags=17%, list=10%, signal=18%
1096	DACOSTA_ERCC3_ALLELE_XPCS_VS_TTD_DN	21	-0.375371	-0.918596	0.568317	1	1	576	tags=19%, list=5%, signal=20%
1097	MUELLER_COMMON_TARGETS_OF_AML_FUSIONS_DN	19	-0.39433	-0.918436	0.563147	1	1	1069	tags=21%, list=9%, signal=23%
1098	KORKOLA_SEMINOMA_UP	36	-0.34066	-0.918006	0.602794	1	1	1977	tags=14%, list=17%, signal=17%
1099	PID_PDGFRB_PATHWAY	113	-0.282784	-0.917971	0.668067	1	1	1822	tags=12%, list=15%, signal=13%
1100	CARD_MIR302A_TARGETS	54	-0.319701	-0.917384	0.602083	1	1	2140	tags=19%, list=18%, signal=23%
1101	PID_TNF_PATHWAY	42	-0.331485	-0.916642	0.580392	1	1	1747	tags=17%, list=15%, signal=20%
1102	RODRIGUES_THYROID_CARCINOMA_DN	66	-0.303895	-0.916532	0.624242	1	1	1461	tags=15%, list=12%, signal=17%
1103	PID_HDAC_CLASSI_PATHWAY	60	-0.312365	-0.915994	0.614504	1	1	191	tags=3%, list=2%, signal=3%
1104	DAWSON_METHYLATED_IN_LYMPHOMA_TCL1	22	-0.371183	-0.915097	0.581673	1	1	65	tags=9%, list=1%, signal=9%
1105	MEISSNER_NPC_HCP_WITH_H3K4ME3_AND_H3K27ME3	52	-0.314316	-0.913112	0.614907	1	1	1166	tags=21%, list=10%, signal=23%
1106	PHONG_TNF_RESPONSE_NOT_VIA_P38	289	-0.251162	-0.912917	0.753684	1	1	1854	tags=17%, list=16%, signal=20%
1107	KEGG_MAPK_SIGNALING_PATHWAY	162	-0.2659	-0.912733	0.711253	1	1	1883	tags=20%, list=16%, signal=23%
1108	KLEIN_PRIMARY_EFFUSION_LYMPHOMA_DN	33	-0.347648	-0.912353	0.60334	1	1	1511	tags=18%, list=13%, signal=21%
1109	NIKOLSKY_BREAST_CANCER_1Q21_AMPLICON	24	-0.36964	-0.912178	0.589069	1	1	548	tags=8%, list=5%, signal=9%
1110	WATANABE_RECTAL_CANCER_RADIOTHERAPY_RESPONSIVE_DN	78	-0.291501	-0.910525	0.63039	1	1	2162	tags=15%, list=18%, signal=19%
1111	KEGG_GLYCEROLIPID_METABOLISM	33	-0.340845	-0.910478	0.598739	1	1	1283	tags=21%, list=11%, signal=24%
1112	MARTIN_INTERACT_WITH_HDAC	38	-0.335693	-0.910417	0.563601	1	1	594	tags=5%, list=5%, signal=6%
1113	ROYLANCE_BREAST_CANCER_16Q_COPY_NUMBER_UP	40	-0.333665	-0.910406	0.604888	1	1	2362	tags=30%, list=20%, signal=37%
1114	PID_IL8_CXCR2_PATHWAY	23	-0.372111	-0.909884	0.61086	1	1	1461	tags=13%, list=12%, signal=15%
1115	PID_RHOA_REG_PATHWAY	31	-0.342928	-0.909854	0.618557	1	1	2599	tags=29%, list=22%, signal=37%
1116	SIG_PIP3_SIGNALING_IN_CARDIAC_MYOCTES	58	-0.310401	-0.909806	0.625255	1	1	622	tags=5%, list=5%, signal=5%
1117	BOYAULT_LIVER_CANCER_SUBCLASS_G123_DN	30	-0.355861	-0.908879	0.609504	1	1	872	tags=13%, list=7%, signal=14%
1118	BASSO_B_LYMPHOCYTE_NETWORK	132	-0.269657	-0.908784	0.694332	1	1	1539	tags=11%, list=13%, signal=13%
1119	GAVIN_FOXP3_TARGETS_CLUSTER_P3	94	-0.287625	-0.908564	0.647059	1	1	998	tags=14%, list=8%, signal=15%
1120	CASTELLANO_NRAS_TARGETS_UP	47	-0.3226	-0.908459	0.616803	1	1	930	tags=13%, list=8%, signal=14%
1121	PASINI_SUZ12_TARGETS_DN	252	-0.253296	-0.908105	0.734252	1	1	703	tags=4%, list=6%, signal=5%
1122	MAHAJAN_RESPONSE_TO_IL1A_UP	47	-0.318425	-0.907936	0.605932	1	1	982	tags=15%, list=8%, signal=16%
1123	MACAEVA_PBMC_RESPONSE_TO_IR	80	-0.294041	-0.907932	0.630802	1	1	2943	tags=34%, list=25%, signal=45%
1124	MARTINEZ_RB1_TARGETS_UP	480	-0.240008	-0.907565	0.828343	1	1	1641	tags=11%, list=14%, signal=13%
1125	LINDGREN_BLADDER_CANCER_WITH_LOH_IN_CHR9Q	102	-0.279875	-0.906418	0.660784	1	1	1403	tags=11%, list=12%, signal=12%
1126	GRADE_COLON_AND_RECTAL_CANCER_DN	57	-0.311581	-0.906334	0.647295	1	1	2390	tags=26%, list=20%, signal=33%
1127	COLIN_PILOCYTIC_ASTROCYTOMA_VS_GLIOBLASTOMA_DN	19	-0.376665	-0.905746	0.588	1	1	1422	tags=16%, list=12%, signal=18%
1128	PID_TOLL_ENDOGENOUS_PATHWAY	16	-0.406042	-0.905247	0.599598	1	1	1747	tags=25%, list=15%, signal=29%
1129	YANAGIHARA_ESX1_TARGETS	26	-0.358377	-0.90449	0.605042	1	1	860	tags=12%, list=7%, signal=12%
1130	BERNARD_PPAPDC1B_TARGETS_DN	38	-0.330032	-0.903804	0.633065	1	1	823	tags=11%, list=7%, signal=11%
1131	LINDGREN_BLADDER_CANCER_HIGH_RECURRENCE	39	-0.32556	-0.903316	0.613588	1	1	2633	tags=44%, list=22%, signal=56%
1132	HELLER_HDAC_TARGETS_SILENCED_BY_METHYLATION_UP	291	-0.249564	-0.902342	0.776908	1	1	1729	tags=17%, list=15%, signal=19%
1133	WESTON_VEGFA_TARGETS	71	-0.298146	-0.902309	0.650826	1	1	1696	tags=20%, list=14%, signal=23%
1134	ZHANG_PROLIFERATING_VS_QUIESCENT	49	-0.315257	-0.902181	0.637275	1	1	1570	tags=12%, list=13%, signal=14%
1135	CONCANNON_APOPTOSIS_BY_EPOXOMICIN_DN	114	-0.27955	-0.901944	0.690283	1	1	2079	tags=20%, list=18%, signal=24%
1136	YAMASHITA_LIVER_CANCER_STEM_CELL_UP	29	-0.3486	-0.901786	0.625767	1	1	2537	tags=28%, list=22%, signal=35%
1137	REACTOME_EXTENSION_OF_TELOMERES	27	-0.35999	-0.900621	0.612576	1	1	1504	tags=26%, list=13%, signal=30%
1138	NIKOLSKY_BREAST_CANCER_8P12_P11_AMPLICON	34	-0.339827	-0.90032	0.650759	1	1	2142	tags=24%, list=18%, signal=29%
1139	SHEDDEN_LUNG_CANCER_GOOD_SURVIVAL_A12	150	-0.264833	-0.90007	0.710317	1	1	1668	tags=17%, list=14%, signal=19%
1140	VERRECCHIA_RESPONSE_TO_TGFB1_C2	22	-0.370589	-0.899689	0.602537	1	1	102	tags=5%, list=1%, signal=5%
1141	MCCABE_BOUND_BY_HOXC6	235	-0.254805	-0.899474	0.775862	1	1	1234	tags=12%, list=10%, signal=13%
1142	MAYBURD_RESPONSE_TO_L663536_UP	24	-0.35943	-0.898945	0.598425	1	1	2160	tags=25%, list=18%, signal=31%
1143	REACTOME_NUCLEAR_RECEPTOR_TRANSCRIPTION_PATHWAY	23	-0.364375	-0.898761	0.581489	1	1	127	tags=9%, list=1%, signal=9%
1144	MARTINEZ_RB1_TARGETS_DN	354	-0.241785	-0.898247	0.832981	1	1	1880	tags=14%, list=16%, signal=16%
1145	SCHEIDEREIT_IKK_INTERACTING_PROTEINS	48	-0.319838	-0.897939	0.633333	1	1	2275	tags=23%, list=19%, signal=28%
1146	BONOME_OVARIAN_CANCER_SURVIVAL_SUBOPTIMAL_DEBULKING	372	-0.242332	-0.897887	0.841889	1	1	2044	tags=18%, list=17%, signal=21%
1147	NEMETH_INFLAMMATORY_RESPONSE_LPS_DN	26	-0.362832	-0.896968	0.60355	1	1	544	tags=15%, list=5%, signal=16%
1148	BROWNE_HCMV_INFECTION_8HR_UP	74	-0.297549	-0.896142	0.683992	1	1	2577	tags=27%, list=22%, signal=34%
1149	GRYDER_PAX3FOXO1_ENHANCERS_KO_DOWN	334	-0.243902	-0.896089	0.856851	1	1	1059	tags=9%, list=9%, signal=10%
1150	RUIZ_TNC_TARGETS_UP	107	-0.281503	-0.895556	0.690196	1	1	362	tags=7%, list=3%, signal=8%
1151	SCHUETZ_BREAST_CANCER_DUCTAL_INVASIVE_DN	50	-0.313137	-0.895516	0.639175	1	1	2000	tags=26%, list=17%, signal=31%
1152	STREICHER_LSM1_TARGETS_UP	36	-0.332748	-0.895187	0.587525	1	1	1664	tags=25%, list=14%, signal=29%
1153	MUNSHI_MULTIPLE_MYELOMA_UP	65	-0.300464	-0.895143	0.645361	1	1	1700	tags=17%, list=14%, signal=20%
1154	WANG_PROSTATE_CANCER_ANDROGEN_INDEPENDENT	48	-0.310962	-0.895137	0.609603	1	1	980	tags=13%, list=8%, signal=14%
1155	PRAMOONJAGO_SOX4_TARGETS_DN	48	-0.313997	-0.895118	0.641631	1	1	2175	tags=19%, list=18%, signal=23%
1156	REACTOME_ION_CHANNEL_TRANSPORT	17	-0.387536	-0.894789	0.610672	1	1	1571	tags=29%, list=13%, signal=34%
1157	TERAO_AOX4_TARGETS_SKIN_DN	18	-0.384139	-0.89463	0.629845	1	1	64	tags=6%, list=1%, signal=6%
1158	KAN_RESPONSE_TO_ARSENIC_TRIOXIDE	86	-0.288699	-0.894312	0.653192	1	1	1723	tags=23%, list=15%, signal=27%
1159	KIM_RESPONSE_TO_TSA_AND_DECITABINE_UP	66	-0.297014	-0.894034	0.690763	1	1	1265	tags=17%, list=11%, signal=19%
1160	DELASERNA_MYOD_TARGETS_DN	44	-0.322929	-0.893588	0.619342	1	1	1350	tags=18%, list=11%, signal=20%
1161	REACTOME_G_ALPHA1213_SIGNALLING_EVENTS	49	-0.312946	-0.893309	0.659751	1	1	767	tags=8%, list=7%, signal=9%
1162	ALONSO_METASTASIS_EMT_UP	27	-0.353347	-0.890619	0.630901	1	1	2540	tags=33%, list=22%, signal=42%
1163	KEGG_REGULATION_OF_ACTIN_CYTOSKELETON	133	-0.270505	-0.890345	0.727835	1	1	2189	tags=18%, list=19%, signal=22%
1164	SUBTIL_PROGESTIN_TARGETS	30	-0.337547	-0.890307	0.596806	1	1	593	tags=7%, list=5%, signal=7%
1165	GRAESSMANN_APOPTOSIS_BY_SERUM_DEPRIVATION_DN	172	-0.260856	-0.890109	0.732943	1	1	2011	tags=21%, list=17%, signal=25%
1166	MARTINEZ_RB1_AND_TP53_TARGETS_DN	397	-0.238964	-0.889709	0.852207	1	1	1567	tags=11%, list=13%, signal=12%
1167	WHITEHURST_PACLITAXEL_SENSITIVITY	19	-0.377953	-0.888957	0.625	1	1	429	tags=11%, list=4%, signal=11%
1168	REACTOME_TRIGLYCERIDE_BIOSYNTHESIS	31	-0.333233	-0.888604	0.641176	1	1	2380	tags=32%, list=20%, signal=40%
1169	GROSS_HYPOXIA_VIA_ELK3_DN	128	-0.269315	-0.888478	0.727447	1	1	1540	tags=13%, list=13%, signal=15%
1170	GU_PDEF_TARGETS_UP	53	-0.305057	-0.887392	0.664683	1	1	3293	tags=40%, list=28%, signal=55%
1171	BIOCARTA_EPO_PATHWAY	16	-0.394398	-0.887136	0.565126	1	1	1822	tags=25%, list=15%, signal=30%
1172	LEIN_MEDULLA_MARKERS	46	-0.311674	-0.886772	0.657447	1	1	560	tags=7%, list=5%, signal=7%
1173	BRUINS_UVC_RESPONSE_EARLY_LATE	261	-0.245726	-0.886314	0.820248	1	1	1977	tags=18%, list=17%, signal=21%
1174	APPEL_IMATINIB_RESPONSE	26	-0.345975	-0.886157	0.622917	1	1	1307	tags=19%, list=11%, signal=22%
1175	MELLMAN_TUT1_TARGETS_DN	40	-0.322837	-0.886071	0.631683	1	1	1692	tags=18%, list=14%, signal=20%
1176	GRADE_COLON_CANCER_DN	24	-0.354906	-0.885554	0.638604	1	1	2172	tags=29%, list=18%, signal=36%
1177	ALCALAY_AML_BY_NPM1_LOCALIZATION_DN	132	-0.264258	-0.88526	0.750988	1	1	2549	tags=31%, list=22%, signal=39%
1178	MCCLUNG_CREB1_TARGETS_UP	62	-0.29978	-0.884545	0.677419	1	1	636	tags=6%, list=5%, signal=7%
1179	MATSUDA_NATURAL_KILLER_DIFFERENTIATION	322	-0.242458	-0.884375	0.854701	1	1	1928	tags=16%, list=16%, signal=18%
1180	BRUECKNER_TARGETS_OF_MIRLET7A3_UP	80	-0.283044	-0.883717	0.704142	1	1	1168	tags=10%, list=10%, signal=11%
1181	REACTOME_TRANSPORT_TO_THE_GOLGI_AND_SUBSEQUENT_MODIFICATION	27	-0.342663	-0.883186	0.628931	1	1	58	tags=4%, list=0%, signal=4%
1182	TANG_SENESCENCE_TP53_TARGETS_UP	21	-0.369244	-0.882852	0.639764	1	1	907	tags=19%, list=8%, signal=21%
1183	BEIER_GLIOMA_STEM_CELL_UP	19	-0.375213	-0.882393	0.619141	1	1	1351	tags=26%, list=11%, signal=30%
1184	XU_HGF_TARGETS_INDUCED_BY_AKT1_6HR	17	-0.382608	-0.882199	0.599147	1	1	3316	tags=59%, list=28%, signal=82%
1185	NAKAMURA_TUMOR_ZONE_PERIPHERAL_VS_CENTRAL_DN	469	-0.232259	-0.881739	0.911243	1	1	1237	tags=9%, list=11%, signal=10%
1186	HERNANDEZ_MITOTIC_ARREST_BY_DOCETAXEL_1_UP	19	-0.372787	-0.880787	0.605634	1	1	2084	tags=47%, list=18%, signal=57%
1187	SENESE_HDAC3_TARGETS_DN	401	-0.23487	-0.880773	0.895277	1	1	1339	tags=11%, list=11%, signal=12%
1188	REACTOME_SIGNALING_BY_BMP	15	-0.398267	-0.880439	0.62173	1	1	703	tags=13%, list=6%, signal=14%
1189	MORI_IMMATURE_B_LYMPHOCYTE_DN	86	-0.279642	-0.879707	0.726378	1	1	2639	tags=23%, list=22%, signal=30%
1190	REACTOME_TRAFFICKING_OF_AMPA_RECEPTORS	15	-0.392567	-0.879609	0.622129	1	1	1713	tags=20%, list=15%, signal=23%
1191	KEGG_SYSTEMIC_LUPUS_ERYTHEMATOSUS	39	-0.315752	-0.878414	0.663327	1	1	1518	tags=23%, list=13%, signal=26%
1192	COLINA_TARGETS_OF_4EBP1_AND_4EBP2	278	-0.244223	-0.878188	0.854772	1	1	1909	tags=19%, list=16%, signal=22%
1193	RASHI_RESPONSE_TO_IONIZING_RADIATION_4	48	-0.311489	-0.878163	0.678363	1	1	1194	tags=15%, list=10%, signal=16%
1194	WIERENGA_STAT5A_TARGETS_DN	116	-0.269639	-0.87666	0.747454	1	1	1511	tags=20%, list=13%, signal=23%
1195	GOLDRATH_ANTIGEN_RESPONSE	273	-0.242132	-0.876488	0.863813	1	1	1953	tags=17%, list=17%, signal=20%
1196	CHOW_RASSF1_TARGETS_UP	26	-0.336136	-0.876183	0.639692	1	1	3560	tags=54%, list=30%, signal=77%
1197	RAY_TUMORIGENESIS_BY_ERBB2_CDC25A_DN	100	-0.277748	-0.876115	0.724576	1	1	1790	tags=17%, list=15%, signal=20%
1198	LI_CISPLATIN_RESISTANCE_UP	16	-0.389597	-0.875676	0.64898	1	1	2321	tags=31%, list=20%, signal=39%
1199	REACTOME_NUCLEOTIDE_BINDING_DOMAIN_LEUCINE_RICH_REPEAT_CONTAINING_RECEPTOR_NLR_SIGNALING_PATHWAYS	35	-0.324056	-0.875642	0.643606	1	1	839	tags=11%, list=7%, signal=12%
1200	ACOSTA_PROLIFERATION_INDEPENDENT_MYC_TARGETS_DN	80	-0.283818	-0.875306	0.750965	1	1	2599	tags=23%, list=22%, signal=29%
1201	REACTOME_GLOBAL_GENOMIC_NER_GG_NER	31	-0.337933	-0.873144	0.685149	1	1	2629	tags=29%, list=22%, signal=37%
1202	RHEIN_ALL_GLUCOCORTICOID_THERAPY_UP	46	-0.308429	-0.872642	0.661972	1	1	1069	tags=15%, list=9%, signal=17%
1203	REACTOME_APC_CDC20_MEDIATED_DEGRADATION_OF_NEK2A	20	-0.367943	-0.871414	0.619342	1	1	509	tags=10%, list=4%, signal=10%
1204	DARWICHE_SQUAMOUS_CELL_CARCINOMA_DN	112	-0.267537	-0.871365	0.753623	1	1	1386	tags=12%, list=12%, signal=13%
1205	BIOCARTA_BCELLSURVIVAL_PATHWAY	15	-0.388597	-0.869543	0.657676	1	1	4531	tags=60%, list=39%, signal=97%
1206	MCBRYAN_PUBERTAL_TGFB1_TARGETS_DN	40	-0.316802	-0.86938	0.668016	1	1	2084	tags=30%, list=18%, signal=36%
1207	XU_GH1_AUTOCRINE_TARGETS_DN	100	-0.270547	-0.869097	0.745562	1	1	1668	tags=17%, list=14%, signal=20%
1208	BENPORATH_PROLIFERATION	139	-0.263457	-0.868297	0.788119	1	1	3080	tags=31%, list=26%, signal=41%
1209	SENESE_HDAC1_TARGETS_DN	153	-0.25807	-0.867919	0.805221	1	1	1591	tags=14%, list=14%, signal=16%
1210	LEE_AGING_CEREBELLUM_UP	50	-0.302441	-0.866744	0.696565	1	1	1834	tags=14%, list=16%, signal=17%
1211	RICKMAN_HEAD_AND_NECK_CANCER_A	19	-0.364746	-0.866417	0.654167	1	1	982	tags=21%, list=8%, signal=23%
1212	PID_INSULIN_PATHWAY	39	-0.320687	-0.866315	0.695652	1	1	1668	tags=10%, list=14%, signal=12%
1213	MARTINEZ_TP53_TARGETS_UP	420	-0.231443	-0.86487	0.936382	1	1	1641	tags=11%, list=14%, signal=12%
1214	REACTOME_GLYCOLYSIS	20	-0.372625	-0.864742	0.676829	1	1	107	tags=5%, list=1%, signal=5%
1215	PROVENZANI_METASTASIS_DN	112	-0.263428	-0.864604	0.772541	1	1	45	tags=2%, list=0%, signal=2%
1216	CUI_GLUCOSE_DEPRIVATION	46	-0.305328	-0.863593	0.705637	1	1	2639	tags=26%, list=22%, signal=34%
1217	QUINTENS_EMBRYONIC_BRAIN_RESPONSE_TO_IR	59	-0.294093	-0.863125	0.743738	1	1	1752	tags=15%, list=15%, signal=18%
1218	BAELDE_DIABETIC_NEPHROPATHY_UP	54	-0.294257	-0.861756	0.734531	1	1	413	tags=6%, list=4%, signal=6%
1219	VALK_AML_CLUSTER_8	17	-0.371075	-0.859677	0.651303	1	1	310	tags=12%, list=3%, signal=12%
1220	KEGG_ALANINE_ASPARTATE_AND_GLUTAMATE_METABOLISM	20	-0.362736	-0.859375	0.641548	1	1	1564	tags=20%, list=13%, signal=23%
1221	LEE_LIVER_CANCER_MYC_DN	31	-0.329244	-0.858464	0.695985	1	1	1422	tags=19%, list=12%, signal=22%
1222	KEGG_PANCREATIC_CANCER	61	-0.286759	-0.857856	0.748454	1	1	2110	tags=20%, list=18%, signal=24%
1223	PHONG_TNF_RESPONSE_VIA_P38_COMPLETE	196	-0.247505	-0.85779	0.876858	1	1	1056	tags=9%, list=9%, signal=10%
1224	BHAT_ESR1_TARGETS_NOT_VIA_AKT1_UP	128	-0.258145	-0.856686	0.816116	1	1	1503	tags=16%, list=13%, signal=19%
1225	BOYLAN_MULTIPLE_MYELOMA_C_D_DN	125	-0.263794	-0.856242	0.795407	1	1	2063	tags=25%, list=18%, signal=30%
1226	TONKS_TARGETS_OF_RUNX1_RUNX1T1_FUSION_SUSTAINDED_IN_ERYTHROCYTE_UP	32	-0.324384	-0.856096	0.687375	1	1	997	tags=16%, list=8%, signal=17%
1227	SMID_BREAST_CANCER_RELAPSE_IN_BONE_DN	143	-0.257061	-0.855903	0.805941	1	1	2537	tags=25%, list=22%, signal=32%
1228	HUANG_GATA2_TARGETS_UP	106	-0.264087	-0.855743	0.795591	1	1	265	tags=5%, list=2%, signal=5%
1229	SHIPP_DLBCL_CURED_VS_FATAL_DN	33	-0.323017	-0.855228	0.72167	1	1	1547	tags=18%, list=13%, signal=21%
1230	WENG_POR_TARGETS_GLOBAL_DN	16	-0.37488	-0.85522	0.66603	1	1	1809	tags=19%, list=15%, signal=22%
1231	REACTOME_INTEGRATION_OF_ENERGY_METABOLISM	69	-0.284252	-0.854742	0.75	1	1	1461	tags=13%, list=12%, signal=15%
1232	REACTOME_LOSS_OF_NLP_FROM_MITOTIC_CENTROSOMES	51	-0.292137	-0.854421	0.730689	1	1	797	tags=6%, list=7%, signal=6%
1233	CROONQUIST_NRAS_SIGNALING_UP	15	-0.378187	-0.852861	0.660079	1	1	844	tags=13%, list=7%, signal=14%
1234	REACTOME_IRON_UPTAKE_AND_TRANSPORT	27	-0.333764	-0.852638	0.697531	1	1	931	tags=15%, list=8%, signal=16%
1235	FOURNIER_ACINAR_DEVELOPMENT_LATE_DN	20	-0.357416	-0.852526	0.686235	1	1	1932	tags=35%, list=16%, signal=42%
1236	BRUINS_UVC_RESPONSE_VIA_TP53_GROUP_C	49	-0.296665	-0.852371	0.72449	1	1	998	tags=14%, list=8%, signal=16%
1237	REACTOME_SMAD2_SMAD3_SMAD4_HETEROTRIMER_REGULATES_TRANSCRIPTION	23	-0.343813	-0.852196	0.683897	1	1	1076	tags=17%, list=9%, signal=19%
1238	LIU_TARGETS_OF_VMYB_VS_CMYB_DN	30	-0.323383	-0.852015	0.696787	1	1	926	tags=17%, list=8%, signal=18%
1239	REACTOME_SIGNALING_BY_INSULIN_RECEPTOR	72	-0.28119	-0.851381	0.760417	1	1	1177	tags=8%, list=10%, signal=9%
1240	IKEDA_MIR30_TARGETS_UP	100	-0.265913	-0.850715	0.804598	1	1	1569	tags=10%, list=13%, signal=11%
1241	GAVIN_FOXP3_TARGETS_CLUSTER_P7	60	-0.290856	-0.850685	0.745491	1	1	1640	tags=25%, list=14%, signal=29%
1242	KONDO_PROSTATE_CANCER_HCP_WITH_H3K27ME3	40	-0.309751	-0.85062	0.727273	1	1	2584	tags=35%, list=22%, signal=45%
1243	FOSTER_TOLERANT_MACROPHAGE_UP	97	-0.268674	-0.850447	0.798371	1	1	1985	tags=20%, list=17%, signal=23%
1244	HAMAI_APOPTOSIS_VIA_TRAIL_UP	495	-0.224317	-0.850338	0.976842	1	1	2634	tags=18%, list=22%, signal=22%
1245	WOOD_EBV_EBNA1_TARGETS_UP	83	-0.277052	-0.84803	0.802935	1	1	1508	tags=11%, list=13%, signal=12%
1246	HUPER_BREAST_BASAL_VS_LUMINAL_DN	39	-0.311813	-0.848017	0.72837	1	1	1467	tags=13%, list=12%, signal=15%
1247	MODY_HIPPOCAMPUS_PRENATAL	38	-0.309467	-0.847573	0.716024	1	1	45	tags=3%, list=0%, signal=3%
1248	LEE_LIVER_CANCER_MYC_TGFA_DN	29	-0.326371	-0.847308	0.717021	1	1	1422	tags=24%, list=12%, signal=27%
1249	FEVR_CTNNB1_TARGETS_DN	471	-0.224429	-0.847029	0.971487	1	1	2541	tags=18%, list=22%, signal=22%
1250	KYNG_DNA_DAMAGE_BY_GAMMA_AND_UV_RADIATION	60	-0.281274	-0.846632	0.754902	1	1	1976	tags=18%, list=17%, signal=22%
1251	KIM_MYCN_AMPLIFICATION_TARGETS_UP	54	-0.296365	-0.846129	0.74498	1	1	1513	tags=15%, list=13%, signal=17%
1252	SOTIRIOU_BREAST_CANCER_GRADE_1_VS_3_DN	42	-0.303594	-0.845883	0.744235	1	1	1099	tags=14%, list=9%, signal=16%
1253	COLIN_PILOCYTIC_ASTROCYTOMA_VS_GLIOBLASTOMA_UP	22	-0.343214	-0.845328	0.688337	1	1	972	tags=14%, list=8%, signal=15%
1254	PUJANA_BRCA2_PCC_NETWORK	382	-0.227186	-0.845113	0.965863	1	1	1890	tags=14%, list=16%, signal=16%
1255	XU_RESPONSE_TO_TRETINOIN_AND_NSC682994_DN	15	-0.378538	-0.844831	0.683897	1	1	425	tags=7%, list=4%, signal=7%
1256	ZWANG_CLASS_3_TRANSIENTLY_INDUCED_BY_EGF	174	-0.243307	-0.84483	0.885437	1	1	2040	tags=24%, list=17%, signal=28%
1257	ZHAN_MULTIPLE_MYELOMA_CD1_AND_CD2_DN	39	-0.305803	-0.844764	0.704684	1	1	3158	tags=38%, list=27%, signal=52%
1258	RADAEVA_RESPONSE_TO_IFNA1_UP	40	-0.304935	-0.844746	0.747082	1	1	1664	tags=18%, list=14%, signal=20%
1259	ALONSO_METASTASIS_UP	174	-0.24747	-0.843511	0.877339	1	1	1003	tags=7%, list=9%, signal=7%
1260	PENG_RAPAMYCIN_RESPONSE_UP	144	-0.250342	-0.843234	0.859127	1	1	1688	tags=14%, list=14%, signal=16%
1261	DOANE_BREAST_CANCER_CLASSES_UP	36	-0.319309	-0.842824	0.716356	1	1	1487	tags=19%, list=13%, signal=22%
1262	KEGG_CHRONIC_MYELOID_LEUKEMIA	67	-0.278896	-0.842258	0.773547	1	1	2043	tags=16%, list=17%, signal=20%
1263	JISON_SICKLE_CELL_DISEASE_DN	154	-0.246706	-0.84195	0.869388	1	1	1811	tags=12%, list=15%, signal=14%
1264	LEE_NEURAL_CREST_STEM_CELL_UP	61	-0.282714	-0.841691	0.788703	1	1	1717	tags=20%, list=15%, signal=23%
1265	ROME_INSULIN_TARGETS_IN_MUSCLE_DN	110	-0.258307	-0.841304	0.825243	1	1	99	tags=4%, list=1%, signal=4%
1266	BRUNO_HEMATOPOIESIS	47	-0.297882	-0.840977	0.744	1	1	1351	tags=13%, list=11%, signal=14%
1267	YAMAZAKI_TCEB3_TARGETS_UP	144	-0.250023	-0.840846	0.863366	1	1	1280	tags=9%, list=11%, signal=10%
1268	GUO_HEX_TARGETS_DN	47	-0.295471	-0.840714	0.718426	1	1	377	tags=6%, list=3%, signal=7%
1269	DELACROIX_RAR_BOUND_ES	299	-0.231014	-0.840591	0.940711	1	1	1778	tags=16%, list=15%, signal=18%
1270	YAO_TEMPORAL_RESPONSE_TO_PROGESTERONE_CLUSTER_15	22	-0.349043	-0.839444	0.69958	1	1	2896	tags=45%, list=25%, signal=60%
1271	ZHONG_SECRETOME_OF_LUNG_CANCER_AND_FIBROBLAST	106	-0.261062	-0.839209	0.822266	1	1	390	tags=3%, list=3%, signal=3%
1272	MEINHOLD_OVARIAN_CANCER_LOW_GRADE_DN	20	-0.347575	-0.838203	0.710472	1	1	283	tags=5%, list=2%, signal=5%
1273	CAVARD_LIVER_CANCER_MALIGNANT_VS_BENIGN	16	-0.375398	-0.838095	0.720884	1	1	1506	tags=19%, list=13%, signal=21%
1274	HASLINGER_B_CLL_WITH_CHROMOSOME_12_TRISOMY	20	-0.347469	-0.837809	0.706967	1	1	3300	tags=50%, list=28%, signal=69%
1275	REACTOME_ION_TRANSPORT_BY_P_TYPE_ATPASES	15	-0.376106	-0.837791	0.657426	1	1	1571	tags=27%, list=13%, signal=31%
1276	PID_AP1_PATHWAY	50	-0.290274	-0.837562	0.758	1	1	1665	tags=18%, list=14%, signal=21%
1277	WANG_TARGETS_OF_MLL_CBP_FUSION_DN	43	-0.303377	-0.837191	0.742739	1	1	1260	tags=7%, list=11%, signal=8%
1278	PURBEY_TARGETS_OF_CTBP1_AND_SATB1_DN	135	-0.253704	-0.836867	0.865854	1	1	1151	tags=8%, list=10%, signal=9%
1279	KAAB_HEART_ATRIUM_VS_VENTRICLE_UP	157	-0.245335	-0.836184	0.90099	1	1	1708	tags=14%, list=15%, signal=16%
1280	SCIBETTA_KDM5B_TARGETS_UP	18	-0.363717	-0.836131	0.702247	1	1	1677	tags=22%, list=14%, signal=26%
1281	CORRE_MULTIPLE_MYELOMA_UP	41	-0.308047	-0.836109	0.721443	1	1	1585	tags=20%, list=13%, signal=22%
1282	PENG_LEUCINE_DEPRIVATION_UP	108	-0.260465	-0.835836	0.834	1	1	2534	tags=21%, list=22%, signal=27%
1283	KEGG_VASCULAR_SMOOTH_MUSCLE_CONTRACTION	56	-0.286873	-0.835479	0.755061	1	1	1461	tags=14%, list=12%, signal=16%
1284	BIOCARTA_IL1R_PATHWAY	26	-0.33021	-0.83526	0.721649	1	1	1304	tags=23%, list=11%, signal=26%
1285	PID_S1P_META_PATHWAY	15	-0.369193	-0.835213	0.707889	1	1	939	tags=20%, list=8%, signal=22%
1286	XU_GH1_EXOGENOUS_TARGETS_UP	39	-0.308868	-0.835193	0.741036	1	1	1842	tags=21%, list=16%, signal=24%
1287	PID_LYSOPHOSPHOLIPID_PATHWAY	48	-0.293351	-0.834525	0.773109	1	1	1422	tags=17%, list=12%, signal=19%
1288	KANNAN_TP53_TARGETS_DN	16	-0.367104	-0.833735	0.705021	1	1	2474	tags=44%, list=21%, signal=55%
1289	BURTON_ADIPOGENESIS_10	26	-0.32656	-0.833623	0.728395	1	1	3722	tags=46%, list=32%, signal=67%
1290	SARTIPY_BLUNTED_BY_INSULIN_RESISTANCE_DN	16	-0.368448	-0.83274	0.687755	1	1	960	tags=13%, list=8%, signal=14%
1291	GARGALOVIC_RESPONSE_TO_OXIDIZED_PHOSPHOLIPIDS_RED_DN	25	-0.336983	-0.832131	0.708696	1	1	1937	tags=36%, list=16%, signal=43%
1292	TONKS_TARGETS_OF_RUNX1_RUNX1T1_FUSION_HSC_UP	136	-0.248775	-0.831573	0.892857	1	1	2648	tags=29%, list=23%, signal=38%
1293	DACOSTA_UV_RESPONSE_VIA_ERCC3_UP	281	-0.22993	-0.831493	0.948608	1	1	2853	tags=25%, list=24%, signal=33%
1294	AMUNDSON_GAMMA_RADIATION_RESPONSE	39	-0.297573	-0.83129	0.753564	1	1	2593	tags=41%, list=22%, signal=52%
1295	SHETH_LIVER_CANCER_VS_TXNIP_LOSS_PAM2	112	-0.255938	-0.830765	0.863378	1	1	1370	tags=12%, list=12%, signal=13%
1296	KEGG_BLADDER_CANCER	35	-0.313723	-0.830136	0.743191	1	1	1822	tags=23%, list=15%, signal=27%
1297	STAMBOLSKY_TARGETS_OF_MUTATED_TP53_UP	34	-0.304374	-0.829843	0.744856	1	1	1745	tags=18%, list=15%, signal=21%
1298	JUBAN_TARGETS_OF_SPI1_AND_FLI1_DN	78	-0.268657	-0.829659	0.816406	1	1	781	tags=6%, list=7%, signal=7%
1299	GARY_CD5_TARGETS_UP	392	-0.221399	-0.829575	0.989605	1	1	2542	tags=20%, list=22%, signal=25%
1300	MANN_RESPONSE_TO_AMIFOSTINE_UP	20	-0.343466	-0.829381	0.7119	1	1	2317	tags=30%, list=20%, signal=37%
1301	PENG_GLUTAMINE_DEPRIVATION_UP	31	-0.315153	-0.82745	0.738776	1	1	1979	tags=19%, list=17%, signal=23%
1302	ST_DIFFERENTIATION_PATHWAY_IN_PC12_CELLS	33	-0.316495	-0.827396	0.736634	1	1	1706	tags=15%, list=15%, signal=18%
1303	REACTOME_KERATAN_SULFATE_KERATIN_METABOLISM	18	-0.359873	-0.82724	0.712621	1	1	872	tags=11%, list=7%, signal=12%
1304	KERLEY_RESPONSE_TO_CISPLATIN_UP	37	-0.308902	-0.82679	0.753653	1	1	1359	tags=16%, list=12%, signal=18%
1305	PID_ERBB1_DOWNSTREAM_PATHWAY	98	-0.259384	-0.82581	0.859155	1	1	2218	tags=14%, list=19%, signal=17%
1306	CHARAFE_BREAST_CANCER_BASAL_VS_MESENCHYMAL_DN	37	-0.301791	-0.82553	0.742616	1	1	1047	tags=11%, list=9%, signal=12%
1307	LIEN_BREAST_CARCINOMA_METAPLASTIC	19	-0.35374	-0.825033	0.692008	1	1	3711	tags=37%, list=32%, signal=54%
1308	PID_HDAC_CLASSIII_PATHWAY	23	-0.332746	-0.824383	0.711656	1	1	83	tags=4%, list=1%, signal=4%
1309	BYSTROEM_CORRELATED_WITH_IL5_DN	53	-0.286129	-0.824371	0.76834	1	1	2410	tags=19%, list=20%, signal=24%
1310	RODRIGUES_NTN1_AND_DCC_TARGETS	26	-0.329073	-0.823766	0.740175	1	1	1820	tags=19%, list=15%, signal=23%
1311	HOFMANN_CELL_LYMPHOMA_DN	30	-0.316675	-0.823554	0.723849	1	1	2228	tags=30%, list=19%, signal=37%
1312	PID_E2F_PATHWAY	65	-0.276026	-0.823402	0.812992	1	1	3106	tags=32%, list=26%, signal=44%
1313	YAGI_AML_WITH_INV_16_TRANSLOCATION	299	-0.226996	-0.823127	0.973684	1	1	1387	tags=10%, list=12%, signal=11%
1314	SUNG_METASTASIS_STROMA_DN	44	-0.289956	-0.823091	0.772727	1	1	1696	tags=18%, list=14%, signal=21%
1315	TONKS_TARGETS_OF_RUNX1_RUNX1T1_FUSION_MONOCYTE_UP	170	-0.242162	-0.823058	0.89834	1	1	2000	tags=16%, list=17%, signal=19%
1316	PAL_PRMT5_TARGETS_DN	16	-0.363337	-0.822736	0.716	1	1	1613	tags=31%, list=14%, signal=36%
1317	BURTON_ADIPOGENESIS_6	148	-0.242663	-0.822416	0.89336	1	1	2623	tags=20%, list=22%, signal=25%
1318	ROVERSI_GLIOMA_COPY_NUMBER_UP	66	-0.273448	-0.820801	0.781893	1	1	859	tags=9%, list=7%, signal=10%
1319	JAZAERI_BREAST_CANCER_BRCA1_VS_BRCA2_UP	45	-0.290265	-0.82008	0.77707	1	1	1723	tags=16%, list=15%, signal=18%
1320	FIRESTEIN_CTNNB1_PATHWAY	25	-0.328294	-0.818813	0.729941	1	1	2242	tags=32%, list=19%, signal=39%
1321	SMIRNOV_RESPONSE_TO_IR_6HR_UP	140	-0.243272	-0.818263	0.89697	1	1	1746	tags=16%, list=15%, signal=18%
1322	RORIE_TARGETS_OF_EWSR1_FLI1_FUSION_UP	21	-0.34271	-0.818015	0.732535	1	1	45	tags=5%, list=0%, signal=5%
1323	VILIMAS_NOTCH1_TARGETS_UP	20	-0.341936	-0.81801	0.752101	1	1	1412	tags=30%, list=12%, signal=34%
1324	ENK_UV_RESPONSE_KERATINOCYTE_UP	395	-0.219816	-0.817898	0.99031	1	1	1834	tags=13%, list=16%, signal=15%
1325	YAO_TEMPORAL_RESPONSE_TO_PROGESTERONE_CLUSTER_6	52	-0.283489	-0.817582	0.802469	1	1	1408	tags=15%, list=12%, signal=17%
1326	REACTOME_RECRUITMENT_OF_MITOTIC_CENTROSOME_PROTEINS_AND_COMPLEXES	58	-0.279674	-0.816677	0.823647	1	1	1322	tags=9%, list=11%, signal=10%
1327	BIOCARTA_MET_PATHWAY	32	-0.311592	-0.816527	0.774379	1	1	1822	tags=19%, list=15%, signal=22%
1328	WANG_LSD1_TARGETS_DN	17	-0.354953	-0.816295	0.724138	1	1	1432	tags=24%, list=12%, signal=27%
1329	WANG_RESPONSE_TO_FORSKOLIN_UP	18	-0.344221	-0.816206	0.712851	1	1	1232	tags=11%, list=10%, signal=12%
1330	KEGG_CYSTEINE_AND_METHIONINE_METABOLISM	23	-0.328778	-0.815611	0.752599	1	1	991	tags=17%, list=8%, signal=19%
1331	MAHAJAN_RESPONSE_TO_IL1A_DN	63	-0.275391	-0.815135	0.837895	1	1	3063	tags=32%, list=26%, signal=43%
1332	BAUS_TFF2_TARGETS_UP	18	-0.347988	-0.814717	0.727451	1	1	816	tags=11%, list=7%, signal=12%
1333	FOSTER_TOLERANT_MACROPHAGE_DN	322	-0.222355	-0.814638	0.979716	1	1	1179	tags=10%, list=10%, signal=11%
1334	TARTE_PLASMA_CELL_VS_B_LYMPHOCYTE_UP	66	-0.268604	-0.814565	0.841683	1	1	1642	tags=11%, list=14%, signal=12%
1335	REACTOME_BASE_EXCISION_REPAIR	18	-0.339663	-0.814353	0.721627	1	1	2562	tags=33%, list=22%, signal=43%
1336	CHENG_IMPRINTED_BY_ESTRADIOL	69	-0.268526	-0.814028	0.844231	1	1	2735	tags=33%, list=23%, signal=43%
1337	TENEDINI_MEGAKARYOCYTE_MARKERS	47	-0.284557	-0.81374	0.785141	1	1	2647	tags=28%, list=23%, signal=36%
1338	MORI_EMU_MYC_LYMPHOMA_BY_ONSET_TIME_DN	15	-0.364642	-0.813375	0.724138	1	1	3745	tags=27%, list=32%, signal=39%
1339	PENG_GLUCOSE_DEPRIVATION_DN	135	-0.245385	-0.813297	0.918977	1	1	2195	tags=13%, list=19%, signal=16%
1340	WILLIAMS_ESR1_TARGETS_UP	16	-0.360266	-0.811732	0.746562	1	1	3130	tags=44%, list=27%, signal=60%
1341	PAPASPYRIDONOS_UNSTABLE_ATEROSCLEROTIC_PLAQUE_DN	28	-0.318829	-0.811322	0.742004	1	1	46	tags=4%, list=0%, signal=4%
1342	GALINDO_IMMUNE_RESPONSE_TO_ENTEROTOXIN	63	-0.270822	-0.811188	0.811839	1	1	1353	tags=11%, list=12%, signal=12%
1343	OSWALD_HEMATOPOIETIC_STEM_CELL_IN_COLLAGEN_GEL_DN	208	-0.232702	-0.810605	0.958498	1	1	439	tags=3%, list=4%, signal=3%
1344	JIANG_VHL_TARGETS	128	-0.243593	-0.809798	0.93865	1	1	2397	tags=17%, list=20%, signal=21%
1345	IVANOVSKA_MIR106B_TARGETS	80	-0.260878	-0.809669	0.845214	1	1	3273	tags=33%, list=28%, signal=45%
1346	CHIARADONNA_NEOPLASTIC_TRANSFORMATION_CDC25_DN	129	-0.241826	-0.808305	0.905242	1	1	2438	tags=21%, list=21%, signal=26%
1347	TOYOTA_TARGETS_OF_MIR34B_AND_MIR34C	387	-0.218039	-0.80772	0.995798	1	1	2566	tags=21%, list=22%, signal=27%
1348	KEGG_LEUKOCYTE_TRANSENDOTHELIAL_MIGRATION	67	-0.268117	-0.807339	0.884692	1	1	773	tags=9%, list=7%, signal=10%
1349	KANG_CISPLATIN_RESISTANCE_UP	17	-0.349145	-0.806767	0.739837	1	1	1077	tags=12%, list=9%, signal=13%
1350	KRIGE_AMINO_ACID_DEPRIVATION	25	-0.327211	-0.805821	0.749503	1	1	1651	tags=24%, list=14%, signal=28%
1351	LIN_MELANOMA_COPY_NUMBER_UP	54	-0.277831	-0.805028	0.837255	1	1	1750	tags=17%, list=15%, signal=19%
1352	DITTMER_PTHLH_TARGETS_UP	105	-0.249769	-0.803791	0.880325	1	1	939	tags=10%, list=8%, signal=10%
1353	BOGNI_TREATMENT_RELATED_MYELOID_LEUKEMIA_UP	21	-0.337581	-0.80334	0.765531	1	1	1822	tags=24%, list=15%, signal=28%
1354	BLUM_RESPONSE_TO_SALIRASIB_UP	233	-0.226156	-0.802797	0.973523	1	1	3012	tags=25%, list=26%, signal=33%
1355	MORI_MATURE_B_LYMPHOCYTE_DN	64	-0.272802	-0.802693	0.828452	1	1	2292	tags=23%, list=19%, signal=29%
1356	REACTOME_BRANCHED_CHAIN_AMINO_ACID_CATABOLISM	16	-0.346404	-0.802583	0.753112	1	1	2773	tags=38%, list=24%, signal=49%
1357	YAGI_AML_FAB_MARKERS	135	-0.240616	-0.800829	0.928421	1	1	2489	tags=24%, list=21%, signal=31%
1358	SCHLOSSER_SERUM_RESPONSE_AUGMENTED_BY_MYC	91	-0.255283	-0.800537	0.872727	1	1	3065	tags=23%, list=26%, signal=31%
1359	PURBEY_TARGETS_OF_CTBP1_NOT_SATB1_DN	287	-0.220137	-0.800369	0.976	1	1	2125	tags=17%, list=18%, signal=20%
1360	DIRMEIER_LMP1_RESPONSE_LATE_UP	48	-0.28386	-0.800236	0.806773	1	1	2214	tags=19%, list=19%, signal=23%
1361	THEILGAARD_NEUTROPHIL_AT_SKIN_WOUND_DN	192	-0.227242	-0.799542	0.966797	1	1	1210	tags=7%, list=10%, signal=8%
1362	GOTZMANN_EPITHELIAL_TO_MESENCHYMAL_TRANSITION_UP	56	-0.274517	-0.799486	0.834308	1	1	3296	tags=32%, list=28%, signal=44%
1363	REACTOME_GLUCOSE_METABOLISM	49	-0.278124	-0.799436	0.849794	1	1	162	tags=4%, list=1%, signal=4%
1364	SHI_SPARC_TARGETS_UP	16	-0.349045	-0.79841	0.759674	1	1	1056	tags=19%, list=9%, signal=21%
1365	HOLLEMAN_VINCRISTINE_RESISTANCE_B_ALL_UP	31	-0.303283	-0.798291	0.792757	1	1	3892	tags=45%, list=33%, signal=67%
1366	MCCLUNG_COCAIN_REWARD_4WK	49	-0.277834	-0.798145	0.809524	1	1	1402	tags=12%, list=12%, signal=14%
1367	YEGNASUBRAMANIAN_PROSTATE_CANCER	61	-0.268845	-0.798017	0.836224	1	1	2455	tags=30%, list=21%, signal=37%
1368	ZHAN_MULTIPLE_MYELOMA_CD1_VS_CD2_DN	37	-0.292284	-0.798013	0.804829	1	1	2242	tags=32%, list=19%, signal=40%
1369	PID_CDC42_PATHWAY	62	-0.269801	-0.797926	0.84879	1	1	2195	tags=18%, list=19%, signal=22%
1370	PUJANA_BRCA_CENTERED_NETWORK	117	-0.24363	-0.797405	0.934694	1	1	1760	tags=11%, list=15%, signal=13%
1371	VALK_AML_CLUSTER_1	17	-0.348186	-0.796579	0.771717	1	1	1623	tags=24%, list=14%, signal=27%
1372	ZHAN_MULTIPLE_MYELOMA_PR_DN	34	-0.296441	-0.795964	0.805845	1	1	2626	tags=35%, list=22%, signal=45%
1373	MYLLYKANGAS_AMPLIFICATION_HOT_SPOT_23	18	-0.34605	-0.795946	0.74477	1	1	1838	tags=22%, list=16%, signal=26%
1374	LIN_SILENCED_BY_TUMOR_MICROENVIRONMENT	47	-0.285259	-0.795449	0.8357	1	1	1148	tags=17%, list=10%, signal=19%
1375	KEGG_WNT_SIGNALING_PATHWAY	101	-0.247592	-0.795439	0.90982	1	1	2104	tags=17%, list=18%, signal=20%
1376	REACTOME_NEGATIVE_REGULATION_OF_FGFR_SIGNALING	18	-0.337063	-0.795398	0.72973	1	1	1706	tags=17%, list=15%, signal=19%
1377	BERENJENO_ROCK_SIGNALING_NOT_VIA_RHOA_DN	46	-0.28362	-0.794835	0.819277	1	1	299	tags=4%, list=3%, signal=4%
1378	RIGGINS_TAMOXIFEN_RESISTANCE_DN	175	-0.229777	-0.794667	0.946281	1	1	2063	tags=19%, list=18%, signal=23%
1379	BOYLAN_MULTIPLE_MYELOMA_PCA3_UP	49	-0.280015	-0.794156	0.813417	1	1	1370	tags=16%, list=12%, signal=18%
1380	ADDYA_ERYTHROID_DIFFERENTIATION_BY_HEMIN	56	-0.273853	-0.793732	0.829457	1	1	874	tags=9%, list=7%, signal=10%
1381	PID_IL12_2PATHWAY	28	-0.307146	-0.792781	0.780083	1	1	1304	tags=21%, list=11%, signal=24%
1382	MITSIADES_RESPONSE_TO_APLIDIN_UP	345	-0.214262	-0.79252	0.996124	1	1	2064	tags=17%, list=18%, signal=20%
1383	STEIN_ESRRA_TARGETS_DN	91	-0.25086	-0.791964	0.909091	1	1	1860	tags=13%, list=16%, signal=16%
1384	GINESTIER_BREAST_CANCER_20Q13_AMPLIFICATION_DN	154	-0.233483	-0.791488	0.945122	1	1	1686	tags=13%, list=14%, signal=15%
1385	NUNODA_RESPONSE_TO_DASATINIB_IMATINIB_UP	27	-0.308723	-0.791484	0.768463	1	1	1076	tags=11%, list=9%, signal=12%
1386	VANHARANTA_UTERINE_FIBROID_WITH_7Q_DELETION_DN	33	-0.297855	-0.791382	0.8	1	1	1231	tags=9%, list=10%, signal=10%
1387	BIOCARTA_MCALPAIN_PATHWAY	19	-0.344964	-0.791382	0.758197	1	1	3638	tags=42%, list=31%, signal=61%
1388	IVANOVA_HEMATOPOIESIS_STEM_CELL_SHORT_TERM	22	-0.325098	-0.791117	0.7875	1	1	3796	tags=36%, list=32%, signal=54%
1389	WIERENGA_STAT5A_TARGETS_GROUP1	81	-0.253373	-0.791004	0.879276	1	1	2506	tags=27%, list=21%, signal=34%
1390	PID_SYNDECAN_2_PATHWAY	28	-0.302446	-0.790916	0.819672	1	1	781	tags=11%, list=7%, signal=11%
1391	PIONTEK_PKD1_TARGETS_UP	19	-0.334253	-0.790813	0.742394	1	1	2034	tags=37%, list=17%, signal=44%
1392	RIZKI_TUMOR_INVASIVENESS_3D_UP	141	-0.233206	-0.790776	0.947368	1	1	2589	tags=23%, list=22%, signal=30%
1393	WHITFIELD_CELL_CYCLE_LITERATURE	43	-0.287306	-0.790608	0.836364	1	1	2825	tags=35%, list=24%, signal=46%
1394	CHIANG_LIVER_CANCER_SUBCLASS_UNANNOTATED_UP	51	-0.278758	-0.790095	0.850103	1	1	1258	tags=16%, list=11%, signal=17%
1395	GU_PDEF_TARGETS_DN	19	-0.333803	-0.789987	0.762605	1	1	425	tags=11%, list=4%, signal=11%
1396	REACTOME_TRANSCRIPTION	160	-0.23167	-0.78961	0.952286	1	1	2830	tags=21%, list=24%, signal=28%
1397	GENTILE_UV_RESPONSE_CLUSTER_D9	24	-0.318461	-0.789232	0.793033	1	1	1708	tags=17%, list=15%, signal=19%
1398	NAKAMURA_ADIPOGENESIS_LATE_UP	83	-0.251475	-0.789091	0.913136	1	1	727	tags=8%, list=6%, signal=9%
1399	ACEVEDO_LIVER_CANCER_DN	363	-0.212728	-0.788951	1	1	1	1783	tags=13%, list=15%, signal=15%
1400	AMUNDSON_RESPONSE_TO_ARSENITE	191	-0.229514	-0.788949	0.961924	1	1	1704	tags=16%, list=14%, signal=19%
1401	LANDIS_ERBB2_BREAST_TUMORS_324_UP	111	-0.242937	-0.788597	0.910788	1	1	1168	tags=11%, list=10%, signal=12%
1402	TAKEDA_TARGETS_OF_NUP98_HOXA9_FUSION_6HR_DN	27	-0.310664	-0.788073	0.804348	1	1	3104	tags=41%, list=26%, signal=55%
1403	NGUYEN_NOTCH1_TARGETS_UP	20	-0.326553	-0.786958	0.771372	1	1	2490	tags=25%, list=21%, signal=32%
1404	CHIARADONNA_NEOPLASTIC_TRANSFORMATION_KRAS_CDC25_UP	43	-0.284013	-0.786627	0.849687	1	1	1540	tags=19%, list=13%, signal=21%
1405	BIOCARTA_EDG1_PATHWAY	21	-0.328537	-0.786149	0.777542	1	1	2836	tags=33%, list=24%, signal=44%
1406	LEE_EARLY_T_LYMPHOCYTE_DN	39	-0.288294	-0.785867	0.842975	1	1	2570	tags=28%, list=22%, signal=36%
1407	LEE_LIVER_CANCER_MYC_TGFA_UP	41	-0.285755	-0.785833	0.795322	1	1	1612	tags=20%, list=14%, signal=23%
1408	SIG_CD40PATHWAYMAP	31	-0.299526	-0.785094	0.826347	1	1	1854	tags=29%, list=16%, signal=34%
1409	TIEN_INTESTINE_PROBIOTICS_2HR_UP	24	-0.310182	-0.784495	0.799595	1	1	299	tags=4%, list=3%, signal=4%
1410	GAZDA_DIAMOND_BLACKFAN_ANEMIA_MYELOID_DN	33	-0.294028	-0.784353	0.834615	1	1	449	tags=6%, list=4%, signal=6%
1411	WAMUNYOKOLI_OVARIAN_CANCER_LMP_UP	205	-0.223221	-0.783675	0.981595	1	1	2297	tags=17%, list=20%, signal=20%
1412	WU_HBX_TARGETS_2_UP	21	-0.320271	-0.783458	0.757339	1	1	152	tags=5%, list=1%, signal=5%
1413	ST_JNK_MAPK_PATHWAY	35	-0.297714	-0.782942	0.802966	1	1	2473	tags=29%, list=21%, signal=36%
1414	YAO_TEMPORAL_RESPONSE_TO_PROGESTERONE_CLUSTER_12	67	-0.259284	-0.782764	0.890688	1	1	14	tags=1%, list=0%, signal=1%
1415	KAMMINGA_EZH2_TARGETS	40	-0.284021	-0.782749	0.827586	1	1	2593	tags=25%, list=22%, signal=32%
1416	PICCALUGA_ANGIOIMMUNOBLASTIC_LYMPHOMA_DN	122	-0.238353	-0.782685	0.945098	1	1	2060	tags=13%, list=18%, signal=16%
1417	DAVICIONI_MOLECULAR_ARMS_VS_ERMS_UP	241	-0.218482	-0.782154	0.990196	1	1	1055	tags=9%, list=9%, signal=9%
1418	CROMER_METASTASIS_DN	60	-0.26234	-0.781392	0.89117	1	1	998	tags=7%, list=8%, signal=7%
1419	BYSTRYKH_HEMATOPOIESIS_STEM_CELL_AND_BRAIN_QTL_CIS	57	-0.263091	-0.781079	0.877016	1	1	45	tags=2%, list=0%, signal=2%
1420	TCGA_GLIOBLASTOMA_COPY_NUMBER_DN	23	-0.318188	-0.780715	0.830339	1	1	2559	tags=26%, list=22%, signal=33%
1421	RAMASWAMY_METASTASIS_DN	34	-0.295746	-0.779942	0.815514	1	1	1547	tags=24%, list=13%, signal=27%
1422	CHIARETTI_ACUTE_LYMPHOBLASTIC_LEUKEMIA_ZAP70	48	-0.274862	-0.779237	0.84121	1	1	1497	tags=13%, list=13%, signal=14%
1423	KAYO_CALORIE_RESTRICTION_MUSCLE_DN	62	-0.260181	-0.779167	0.876953	1	1	806	tags=8%, list=7%, signal=9%
1424	BREDEMEYER_RAG_SIGNALING_NOT_VIA_ATM_UP	39	-0.288027	-0.778781	0.82549	1	1	1674	tags=18%, list=14%, signal=21%
1425	UEDA_CENTRAL_CLOCK	66	-0.258836	-0.778504	0.895372	1	1	1680	tags=12%, list=14%, signal=14%
1426	YANG_BREAST_CANCER_ESR1_LASER_UP	25	-0.309149	-0.778461	0.781893	1	1	616	tags=8%, list=5%, signal=8%
1427	GARGALOVIC_RESPONSE_TO_OXIDIZED_PHOSPHOLIPIDS_YELLOW_UP	31	-0.297213	-0.77798	0.826742	1	1	1538	tags=16%, list=13%, signal=19%
1428	REACTOME_SIGNALING_BY_CONSTITUTIVELY_ACTIVE_EGFR	16	-0.337201	-0.777251	0.781186	1	1	1422	tags=13%, list=12%, signal=14%
1429	AMIT_EGF_RESPONSE_240_MCF10A	16	-0.346303	-0.777124	0.784519	1	1	2638	tags=25%, list=22%, signal=32%
1430	ZHAN_MULTIPLE_MYELOMA_HP_DN	36	-0.285255	-0.776896	0.817227	1	1	1622	tags=17%, list=14%, signal=19%
1431	PETRETTO_HEART_MASS_QTL_CIS_DN	19	-0.332087	-0.776736	0.798	1	1	238	tags=5%, list=2%, signal=5%
1432	PID_MTOR_4PATHWAY	63	-0.261971	-0.776633	0.877712	1	1	11	tags=2%, list=0%, signal=2%
1433	BOWIE_RESPONSE_TO_TAMOXIFEN	15	-0.340314	-0.772887	0.764471	1	1	1745	tags=33%, list=15%, signal=39%
1434	PID_ILK_PATHWAY	41	-0.282916	-0.772369	0.831041	1	1	2209	tags=17%, list=19%, signal=21%
1435	LABBE_TARGETS_OF_TGFB1_AND_WNT3A_DN	57	-0.263425	-0.772211	0.882704	1	1	1504	tags=16%, list=13%, signal=18%
1436	GROSS_ELK3_TARGETS_DN	23	-0.313324	-0.771798	0.786667	1	1	764	tags=13%, list=6%, signal=14%
1437	PID_MYC_REPRESS_PATHWAY	48	-0.269546	-0.77095	0.869231	1	1	2043	tags=27%, list=17%, signal=33%
1438	GROSS_HYPOXIA_VIA_ELK3_AND_HIF1A_DN	94	-0.244242	-0.770854	0.922925	1	1	1648	tags=12%, list=14%, signal=14%
1439	REACTOME_G_ALPHA_S_SIGNALLING_EVENTS	32	-0.287782	-0.770635	0.830303	1	1	2167	tags=31%, list=18%, signal=38%
1440	LI_DCP2_BOUND_MRNA	84	-0.244615	-0.769896	0.899384	1	1	2367	tags=13%, list=20%, signal=16%
1441	BIOCARTA_P53_PATHWAY	15	-0.34827	-0.768498	0.793103	1	1	3273	tags=47%, list=28%, signal=65%
1442	REACTOME_UNFOLDED_PROTEIN_RESPONSE	75	-0.250687	-0.768424	0.923809	1	1	1339	tags=11%, list=11%, signal=12%
1443	REACTOME_INSULIN_SYNTHESIS_AND_PROCESSING	17	-0.33301	-0.768237	0.804622	1	1	555	tags=12%, list=5%, signal=12%
1444	YANG_BREAST_CANCER_ESR1_BULK_UP	20	-0.32311	-0.768127	0.816068	1	1	1362	tags=20%, list=12%, signal=23%
1445	GENTILE_UV_HIGH_DOSE_UP	17	-0.337612	-0.767931	0.799154	1	1	593	tags=12%, list=5%, signal=12%
1446	KEGG_REGULATION_OF_AUTOPHAGY	17	-0.339041	-0.767171	0.799578	1	1	476	tags=6%, list=4%, signal=6%
1447	GARGALOVIC_RESPONSE_TO_OXIDIZED_PHOSPHOLIPIDS_RED_UP	17	-0.323666	-0.767028	0.828512	1	1	1974	tags=35%, list=17%, signal=42%
1448	ASTON_MAJOR_DEPRESSIVE_DISORDER_DN	103	-0.238164	-0.766952	0.943249	1	1	2911	tags=27%, list=25%, signal=36%
1449	VANTVEER_BREAST_CANCER_BRCA1_UP	28	-0.301167	-0.766355	0.803571	1	1	2452	tags=29%, list=21%, signal=36%
1450	MASSARWEH_RESPONSE_TO_ESTRADIOL	35	-0.285526	-0.76603	0.8413	1	1	2015	tags=26%, list=17%, signal=31%
1451	HOUSTIS_ROS	28	-0.300271	-0.765706	0.840404	1	1	2707	tags=25%, list=23%, signal=32%
1452	SETLUR_PROSTATE_CANCER_TMPRSS2_ERG_FUSION_UP	52	-0.264721	-0.764887	0.900826	1	1	1000	tags=6%, list=9%, signal=6%
1453	HERNANDEZ_ABERRANT_MITOSIS_BY_DOCETACEL_2NM_UP	53	-0.266455	-0.764606	0.892857	1	1	1454	tags=21%, list=12%, signal=24%
1454	REACTOME_GRB2_EVENTS_IN_ERBB2_SIGNALING	15	-0.337149	-0.76441	0.791411	1	1	1822	tags=20%, list=15%, signal=24%
1455	WEINMANN_ADAPTATION_TO_HYPOXIA_UP	19	-0.321369	-0.763867	0.805019	1	1	53	tags=5%, list=0%, signal=5%
1456	FIGUEROA_AML_METHYLATION_CLUSTER_3_UP	109	-0.238662	-0.763604	0.950413	1	1	1823	tags=21%, list=16%, signal=25%
1457	GENTILE_UV_HIGH_DOSE_DN	281	-0.212305	-0.762737	0.99384	1	1	2124	tags=14%, list=18%, signal=16%
1458	PID_MET_PATHWAY	72	-0.248228	-0.761914	0.912525	1	1	3788	tags=36%, list=32%, signal=53%
1459	PID_TCPTP_PATHWAY	36	-0.286368	-0.761682	0.833333	1	1	1706	tags=14%, list=15%, signal=16%
1460	REACTOME_DNA_REPAIR	100	-0.237227	-0.761547	0.952096	1	1	2699	tags=26%, list=23%, signal=33%
1461	LEI_MYB_TARGETS	251	-0.211165	-0.761117	0.998054	1	1	2524	tags=17%, list=21%, signal=21%
1462	KEGG_APOPTOSIS	74	-0.250337	-0.761027	0.89759	1	1	1747	tags=15%, list=15%, signal=17%
1463	ABRAHAM_ALPC_VS_MULTIPLE_MYELOMA_DN	19	-0.318752	-0.76097	0.794922	1	1	1837	tags=21%, list=16%, signal=25%
1464	YAMAZAKI_TCEB3_TARGETS_DN	160	-0.223235	-0.759704	0.970238	1	1	1041	tags=6%, list=9%, signal=7%
1465	CUI_TCF21_TARGETS_DN	18	-0.321248	-0.759659	0.833684	1	1	1722	tags=28%, list=15%, signal=32%
1466	KEGG_MELANOMA	45	-0.269966	-0.758699	0.87551	1	1	1822	tags=16%, list=15%, signal=18%
1467	GRESHOCK_CANCER_COPY_NUMBER_UP	235	-0.212964	-0.758196	1	1	1	1838	tags=11%, list=16%, signal=13%
1468	LINSLEY_MIR16_TARGETS	194	-0.218048	-0.75768	0.987474	1	1	3375	tags=28%, list=29%, signal=38%
1469	VALK_AML_CLUSTER_15	26	-0.302787	-0.757612	0.861344	1	1	923	tags=12%, list=8%, signal=12%
1470	KASLER_HDAC7_TARGETS_1_UP	146	-0.225256	-0.756497	0.971862	1	1	2227	tags=22%, list=19%, signal=27%
1471	TOMLINS_METASTASIS_DN	17	-0.326387	-0.756178	0.805616	1	1	701	tags=12%, list=6%, signal=12%
1472	BIOCARTA_CTCF_PATHWAY	20	-0.320624	-0.75541	0.822835	1	1	1607	tags=15%, list=14%, signal=17%
1473	FARMER_BREAST_CANCER_BASAL_VS_LULMINAL	237	-0.21138	-0.755094	1	1	1	1836	tags=15%, list=16%, signal=18%
1474	JIANG_AGING_CEREBRAL_CORTEX_DN	45	-0.268996	-0.75417	0.883227	1	1	3910	tags=31%, list=33%, signal=46%
1475	BASSO_HAIRY_CELL_LEUKEMIA_UP	60	-0.258279	-0.753467	0.921941	1	1	1545	tags=13%, list=13%, signal=15%
1476	SWEET_KRAS_ONCOGENIC_SIGNATURE	71	-0.250364	-0.753199	0.925101	1	1	1634	tags=13%, list=14%, signal=15%
1477	REACTOME_POST_TRANSLATIONAL_PROTEIN_MODIFICATION	128	-0.225052	-0.750652	0.979839	1	1	1544	tags=12%, list=13%, signal=13%
1478	KEGG_HUNTINGTONS_DISEASE	147	-0.223777	-0.750232	0.970833	1	1	2489	tags=14%, list=21%, signal=17%
1479	PEART_HDAC_PROLIFERATION_CLUSTER_DN	64	-0.250029	-0.749216	0.908316	1	1	2398	tags=23%, list=20%, signal=29%
1480	FRASOR_RESPONSE_TO_SERM_OR_FULVESTRANT_UP	15	-0.328785	-0.749194	0.804574	1	1	4205	tags=60%, list=36%, signal=93%
1481	KEGG_GLYCOSYLPHOSPHATIDYLINOSITOL_GPI_ANCHOR_BIOSYNTHESIS	24	-0.3012	-0.747712	0.854123	1	1	889	tags=13%, list=8%, signal=13%
1482	OLSSON_E2F3_TARGETS_DN	33	-0.281751	-0.747655	0.88	1	1	1470	tags=15%, list=12%, signal=17%
1483	KAYO_AGING_MUSCLE_DN	105	-0.230102	-0.74718	0.958743	1	1	1793	tags=14%, list=15%, signal=17%
1484	SEIDEN_ONCOGENESIS_BY_MET	76	-0.241533	-0.746238	0.941545	1	1	2991	tags=21%, list=25%, signal=28%
1485	KEGG_ADIPOCYTOKINE_SIGNALING_PATHWAY	45	-0.25971	-0.745416	0.894737	1	1	1747	tags=18%, list=15%, signal=21%
1486	FULCHER_INFLAMMATORY_RESPONSE_LECTIN_VS_LPS_UP	425	-0.198092	-0.744581	1	1	1	1759	tags=13%, list=15%, signal=15%
1487	YU_MYC_TARGETS_UP	42	-0.272271	-0.744321	0.896414	1	1	2540	tags=24%, list=22%, signal=30%
1488	PID_ERBB2_ERBB3_PATHWAY	38	-0.278247	-0.744167	0.881323	1	1	40	tags=3%, list=0%, signal=3%
1489	REACTOME_TAK1_ACTIVATES_NFKB_BY_PHOSPHORYLATION_AND_ACTIVATION_OF_IKKS_COMPLEX	19	-0.316411	-0.744154	0.818	1	1	1103	tags=16%, list=9%, signal=17%
1490	KEGG_GLYCOLYSIS_GLUCONEOGENESIS	35	-0.280482	-0.743814	0.864372	1	1	1361	tags=9%, list=12%, signal=10%
1491	HSIAO_LIVER_SPECIFIC_GENES	80	-0.240564	-0.743011	0.95082	1	1	2303	tags=21%, list=20%, signal=26%
1492	MADAN_DPPA4_TARGETS	15	-0.322905	-0.742102	0.804435	1	1	415	tags=13%, list=4%, signal=14%
1493	ISHIDA_E2F_TARGETS	51	-0.256327	-0.741776	0.925636	1	1	2639	tags=31%, list=22%, signal=40%
1494	LIU_SOX4_TARGETS_UP	118	-0.225889	-0.741547	0.978814	1	1	2361	tags=19%, list=20%, signal=24%
1495	REACTOME_FRS2_MEDIATED_CASCADE	17	-0.325089	-0.740943	0.795309	1	1	1004	tags=12%, list=9%, signal=13%
1496	MARIADASON_REGULATED_BY_HISTONE_ACETYLATION_UP	62	-0.247124	-0.740823	0.932673	1	1	920	tags=8%, list=8%, signal=9%
1497	PID_ECADHERIN_NASCENT_AJ_PATHWAY	36	-0.274159	-0.740647	0.860656	1	1	2189	tags=14%, list=19%, signal=17%
1498	PASQUALUCCI_LYMPHOMA_BY_GC_STAGE_DN	115	-0.224249	-0.73815	0.976096	1	1	2419	tags=17%, list=21%, signal=21%
1499	REACTOME_TRANSPORT_OF_INORGANIC_CATIONS_ANIONS_AND_AMINO_ACIDS_OLIGOPEPTIDES	38	-0.271062	-0.737525	0.910537	1	1	3161	tags=39%, list=27%, signal=54%
1500	MIKKELSEN_MEF_HCP_WITH_H3_UNMETHYLATED	31	-0.277004	-0.737081	0.85625	1	1	1368	tags=19%, list=12%, signal=22%
1501	PUJANA_BREAST_CANCER_LIT_INT_NETWORK	99	-0.232448	-0.736918	0.959381	1	1	2539	tags=23%, list=22%, signal=29%
1502	LE_EGR2_TARGETS_DN	72	-0.241828	-0.73686	0.958763	1	1	2498	tags=25%, list=21%, signal=32%
1503	CHEN_ETV5_TARGETS_TESTIS	15	-0.335812	-0.736478	0.808383	1	1	2079	tags=47%, list=18%, signal=57%
1504	MORI_LARGE_PRE_BII_LYMPHOCYTE_UP	81	-0.236867	-0.734752	0.962264	1	1	2639	tags=20%, list=22%, signal=25%
1505	LIAN_LIPA_TARGETS_6M	21	-0.307895	-0.734725	0.85214	1	1	1062	tags=24%, list=9%, signal=26%
1506	JOHNSTONE_PARVB_TARGETS_1_DN	52	-0.255769	-0.734527	0.932927	1	1	1168	tags=12%, list=10%, signal=13%
1507	JI_RESPONSE_TO_FSH_DN	55	-0.250446	-0.73413	0.933884	1	1	2639	tags=20%, list=22%, signal=26%
1508	REACTOME_METABOLISM_OF_AMINO_ACIDS_AND_DERIVATIVES	125	-0.221728	-0.733794	0.985859	1	1	1583	tags=10%, list=13%, signal=12%
1509	YU_MYC_TARGETS_DN	30	-0.282701	-0.73356	0.860041	1	1	2339	tags=33%, list=20%, signal=42%
1510	VANTVEER_BREAST_CANCER_ESR1_UP	111	-0.224929	-0.733497	0.979087	1	1	1969	tags=16%, list=17%, signal=19%
1511	BROWNE_HCMV_INFECTION_10HR_DN	44	-0.265756	-0.733473	0.894309	1	1	1688	tags=18%, list=14%, signal=21%
1512	KEGG_HEMATOPOIETIC_CELL_LINEAGE	25	-0.293863	-0.733451	0.868201	1	1	1540	tags=24%, list=13%, signal=28%
1513	KEGG_INSULIN_SIGNALING_PATHWAY	99	-0.231078	-0.732714	0.969512	1	1	2577	tags=16%, list=22%, signal=21%
1514	SAGIV_CD24_TARGETS_DN	33	-0.275603	-0.732526	0.878601	1	1	1084	tags=15%, list=9%, signal=17%
1515	SIMBULAN_UV_RESPONSE_IMMORTALIZED_DN	28	-0.290391	-0.73248	0.854077	1	1	1540	tags=21%, list=13%, signal=25%
1516	PID_EPO_PATHWAY	29	-0.292688	-0.732384	0.871166	1	1	1396	tags=17%, list=12%, signal=20%
1517	GREGORY_SYNTHETIC_LETHAL_WITH_IMATINIB	100	-0.230506	-0.731739	0.963636	1	1	1434	tags=11%, list=12%, signal=12%
1518	STARK_HYPPOCAMPUS_22Q11_DELETION_UP	38	-0.266003	-0.730558	0.897751	1	1	2953	tags=37%, list=25%, signal=49%
1519	REACTOME_HEMOSTASIS	261	-0.203371	-0.730487	0.997859	1	1	1030	tags=8%, list=9%, signal=9%
1520	MCCLUNG_COCAINE_REWARD_5D	50	-0.252931	-0.728679	0.929019	1	1	2685	tags=24%, list=23%, signal=31%
1521	MEISSNER_BRAIN_ICP_WITH_H3K4ME3	16	-0.316954	-0.728491	0.833656	1	1	197	tags=6%, list=2%, signal=6%
1522	MISSIAGLIA_REGULATED_BY_METHYLATION_DN	113	-0.225357	-0.728268	0.961461	1	1	2593	tags=21%, list=22%, signal=27%
1523	OKAMOTO_LIVER_CANCER_MULTICENTRIC_OCCURRENCE_UP	18	-0.310092	-0.727691	0.832976	1	1	757	tags=11%, list=6%, signal=12%
1524	ACEVEDO_NORMAL_TISSUE_ADJACENT_TO_LIVER_TUMOR_DN	278	-0.200792	-0.725911	1	1	1	1783	tags=11%, list=15%, signal=13%
1525	ZHAN_LATE_DIFFERENTIATION_GENES_UP	25	-0.292275	-0.724913	0.860887	1	1	3141	tags=36%, list=27%, signal=49%
1526	KEGG_FATTY_ACID_METABOLISM	29	-0.282564	-0.724479	0.883629	1	1	3238	tags=31%, list=28%, signal=43%
1527	VARELA_ZMPSTE24_TARGETS_UP	34	-0.276363	-0.724293	0.908184	1	1	1199	tags=12%, list=10%, signal=13%
1528	GRADE_COLON_VS_RECTAL_CANCER_DN	40	-0.268063	-0.723613	0.896208	1	1	1061	tags=10%, list=9%, signal=11%
1529	HOSHIDA_LIVER_CANCER_SURVIVAL_DN	75	-0.235632	-0.722733	0.968689	1	1	2175	tags=13%, list=18%, signal=16%
1530	LEE_LIVER_CANCER_MYC_UP	38	-0.269087	-0.722642	0.928571	1	1	997	tags=11%, list=8%, signal=11%
1531	GAUSSMANN_MLL_AF4_FUSION_TARGETS_C_UP	129	-0.218425	-0.722341	0.991667	1	1	1695	tags=14%, list=14%, signal=16%
1532	WILCOX_RESPONSE_TO_PROGESTERONE_UP	114	-0.222546	-0.722214	0.982107	1	1	1814	tags=19%, list=15%, signal=23%
1533	NING_CHRONIC_OBSTRUCTIVE_PULMONARY_DISEASE_UP	122	-0.219365	-0.721461	0.982979	1	1	781	tags=4%, list=7%, signal=4%
1534	KEGG_EPITHELIAL_CELL_SIGNALING_IN_HELICOBACTER_PYLORI_INFECTION	55	-0.25036	-0.721402	0.926878	1	1	1765	tags=16%, list=15%, signal=19%
1535	GUILLAUMOND_KLF10_TARGETS_UP	28	-0.282305	-0.721227	0.86653	1	1	2127	tags=29%, list=18%, signal=35%
1536	MOOTHA_FFA_OXYDATION	20	-0.299391	-0.720728	0.9	1	1	2802	tags=30%, list=24%, signal=39%
1537	MAGRANGEAS_MULTIPLE_MYELOMA_IGLL_VS_IGLK_DN	18	-0.315793	-0.719975	0.859756	1	1	2151	tags=17%, list=18%, signal=20%
1538	TARTE_PLASMA_CELL_VS_PLASMABLAST_DN	284	-0.199066	-0.719826	1	1	1	1976	tags=11%, list=17%, signal=13%
1539	MORI_SMALL_PRE_BII_LYMPHOCYTE_DN	64	-0.238815	-0.718551	0.96421	1	1	915	tags=6%, list=8%, signal=7%
1540	CREIGHTON_AKT1_SIGNALING_VIA_MTOR_UP	30	-0.276259	-0.718309	0.885417	1	1	916	tags=10%, list=8%, signal=11%
1541	BLUM_RESPONSE_TO_SALIRASIB_DN	299	-0.197469	-0.718291	1	1	1	2549	tags=22%, list=22%, signal=27%
1542	HONMA_DOCETAXEL_RESISTANCE	34	-0.274907	-0.718211	0.910615	1	1	1633	tags=12%, list=14%, signal=14%
1543	VARELA_ZMPSTE24_TARGETS_DN	20	-0.303527	-0.71796	0.870259	1	1	112	tags=5%, list=1%, signal=5%
1544	STOSSI_RESPONSE_TO_ESTRADIOL	20	-0.29481	-0.716882	0.869388	1	1	2015	tags=25%, list=17%, signal=30%
1545	REACTOME_CELL_DEATH_SIGNALLING_VIA_NRAGE_NRIF_AND_NADE	45	-0.259973	-0.71677	0.920893	1	1	1837	tags=20%, list=16%, signal=24%
1546	KIM_MYC_AMPLIFICATION_TARGETS_UP	157	-0.211642	-0.715921	0.995935	1	1	1724	tags=13%, list=15%, signal=15%
1547	KYNG_DNA_DAMAGE_BY_4NQO	29	-0.278997	-0.714839	0.880716	1	1	62	tags=3%, list=1%, signal=3%
1548	JOHNSTONE_PARVB_TARGETS_2_DN	306	-0.196132	-0.714832	1	1	1	2137	tags=13%, list=18%, signal=16%
1549	RASHI_RESPONSE_TO_IONIZING_RADIATION_5	105	-0.221646	-0.714697	0.977956	1	1	3259	tags=31%, list=28%, signal=43%
1550	SMIRNOV_RESPONSE_TO_IR_2HR_UP	44	-0.251764	-0.714379	0.925049	1	1	2029	tags=20%, list=17%, signal=25%
1551	MEISSNER_ES_ICP_WITH_H3K4ME3	16	-0.316954	-0.714274	0.848	1	1	197	tags=6%, list=2%, signal=6%
1552	GAVIN_FOXP3_TARGETS_CLUSTER_T7	86	-0.227704	-0.713448	0.986084	1	1	2032	tags=10%, list=17%, signal=13%
1553	KEGG_STARCH_AND_SUCROSE_METABOLISM	17	-0.30561	-0.713004	0.866397	1	1	3763	tags=53%, list=32%, signal=78%
1554	MCGARVEY_SILENCED_BY_METHYLATION_IN_COLON_CANCER	20	-0.299243	-0.712	0.871032	1	1	2020	tags=35%, list=17%, signal=42%
1555	REACTOME_PI_3K_CASCADE	35	-0.261297	-0.711586	0.910569	1	1	3788	tags=46%, list=32%, signal=67%
1556	CAMPS_COLON_CANCER_COPY_NUMBER_UP	43	-0.2537	-0.709776	0.926471	1	1	909	tags=7%, list=8%, signal=8%
1557	BOYLAN_MULTIPLE_MYELOMA_D_DN	53	-0.246214	-0.709513	0.949896	1	1	244	tags=6%, list=2%, signal=6%
1558	TIEN_INTESTINE_PROBIOTICS_24HR_DN	193	-0.204014	-0.709439	1	1	1	299	tags=2%, list=3%, signal=2%
1559	MORI_PRE_BI_LYMPHOCYTE_UP	64	-0.239286	-0.709437	0.947589	1	1	965	tags=9%, list=8%, signal=10%
1560	GRADE_COLON_AND_RECTAL_CANCER_UP	268	-0.195539	-0.709164	1	1	1	2494	tags=17%, list=21%, signal=21%
1561	PID_TELOMERASE_PATHWAY	62	-0.233524	-0.708864	0.965649	1	1	1763	tags=15%, list=15%, signal=17%
1562	JAZAG_TGFB1_SIGNALING_VIA_SMAD4_DN	32	-0.270902	-0.708616	0.905123	1	1	703	tags=9%, list=6%, signal=10%
1563	RIZKI_TUMOR_INVASIVENESS_2D_UP	47	-0.251514	-0.708474	0.952191	1	1	1486	tags=13%, list=13%, signal=15%
1564	REACTOME_P75_NTR_RECEPTOR_MEDIATED_SIGNALLING	62	-0.235672	-0.708133	0.948025	1	1	1837	tags=18%, list=16%, signal=21%
1565	ELVIDGE_HYPOXIA_BY_DMOG_DN	45	-0.250857	-0.708029	0.945892	1	1	3397	tags=27%, list=29%, signal=37%
1566	ELVIDGE_HIF1A_AND_HIF2A_TARGETS_UP	36	-0.266888	-0.707153	0.922917	1	1	3441	tags=31%, list=29%, signal=43%
1567	DELPUECH_FOXO3_TARGETS_DN	36	-0.263219	-0.706658	0.929167	1	1	2593	tags=28%, list=22%, signal=36%
1568	QI_HYPOXIA_TARGETS_OF_HIF1A_AND_FOXA2	30	-0.274219	-0.706233	0.893145	1	1	916	tags=7%, list=8%, signal=7%
1569	REACTOME_PI3K_EVENTS_IN_ERBB2_SIGNALING	33	-0.26738	-0.705632	0.909091	1	1	3788	tags=45%, list=32%, signal=67%
1570	BACOLOD_RESISTANCE_TO_ALKYLATING_AGENTS_DN	49	-0.248682	-0.705474	0.952569	1	1	580	tags=6%, list=5%, signal=6%
1571	KEGG_DNA_REPLICATION	35	-0.258689	-0.704152	0.919913	1	1	1504	tags=17%, list=13%, signal=20%
1572	KYNG_WERNER_SYNDROM_DN	22	-0.293427	-0.701166	0.887064	1	1	2528	tags=32%, list=21%, signal=40%
1573	VANOEVELEN_MYOGENESIS_SIN3A_TARGETS	190	-0.203823	-0.700842	0.997942	1	1	2838	tags=22%, list=24%, signal=28%
1574	ACEVEDO_LIVER_CANCER_WITH_H3K9ME3_DN	64	-0.234359	-0.700212	0.962151	1	1	1323	tags=14%, list=11%, signal=16%
1575	MORI_SMALL_PRE_BII_LYMPHOCYTE_UP	62	-0.235745	-0.700007	0.966942	1	1	1199	tags=8%, list=10%, signal=9%
1576	ZHAN_V2_LATE_DIFFERENTIATION_GENES	38	-0.255922	-0.698766	0.926531	1	1	100	tags=3%, list=1%, signal=3%
1577	PID_CD8_TCR_DOWNSTREAM_PATHWAY	28	-0.274575	-0.698518	0.921649	1	1	146	tags=4%, list=1%, signal=4%
1578	UDAYAKUMAR_MED1_TARGETS_DN	200	-0.20113	-0.697442	1	1	1	2735	tags=25%, list=23%, signal=31%
1579	GALLUZZI_PREVENT_MITOCHONDIAL_PERMEABILIZATION	17	-0.296198	-0.693684	0.886022	1	1	1215	tags=12%, list=10%, signal=13%
1580	LASTOWSKA_NEUROBLASTOMA_COPY_NUMBER_UP	152	-0.206514	-0.691573	0.989384	1	1	1985	tags=11%, list=17%, signal=13%
1581	ASGHARZADEH_NEUROBLASTOMA_POOR_SURVIVAL_DN	27	-0.269402	-0.691271	0.924	1	1	2142	tags=19%, list=18%, signal=23%
1582	REACTOME_DOWNREGULATION_OF_TGF_BETA_RECEPTOR_SIGNALING	20	-0.288677	-0.691194	0.902153	1	1	2497	tags=25%, list=21%, signal=32%
1583	PID_NOTCH_PATHWAY	46	-0.242801	-0.691027	0.957537	1	1	2662	tags=26%, list=23%, signal=34%
1584	ZHAN_MULTIPLE_MYELOMA_CD1_UP	23	-0.280456	-0.690456	0.909091	1	1	2367	tags=22%, list=20%, signal=27%
1585	YAGI_AML_WITH_11Q23_REARRANGED	263	-0.191395	-0.689613	1	1	1	1657	tags=10%, list=14%, signal=11%
1586	WNT_SIGNALING	56	-0.231912	-0.689062	0.972167	1	1	1542	tags=13%, list=13%, signal=14%
1587	REACTOME_NEF_MEDIATES_DOWN_MODULATION_OF_CELL_SURFACE_RECEPTORS_BY_RECRUITING_THEM_TO_CLATHRIN_ADAPTERS	15	-0.307935	-0.688676	0.902585	1	1	8145	tags=100%, list=69%, signal=325%
1588	PID_AVB3_INTEGRIN_PATHWAY	48	-0.241242	-0.688332	0.948077	1	1	29	tags=2%, list=0%, signal=2%
1589	SCHLOSSER_MYC_TARGETS_AND_SERUM_RESPONSE_DN	47	-0.238822	-0.688202	0.947368	1	1	328	tags=4%, list=3%, signal=4%
1590	TIEN_INTESTINE_PROBIOTICS_6HR_DN	151	-0.205711	-0.688148	1	1	1	1280	tags=6%, list=11%, signal=7%
1591	SAFFORD_T_LYMPHOCYTE_ANERGY	53	-0.239232	-0.687584	0.977733	1	1	1513	tags=13%, list=13%, signal=15%
1592	AMUNDSON_POOR_SURVIVAL_AFTER_GAMMA_RADIATION_2G	143	-0.20465	-0.686586	0.993776	1	1	2410	tags=18%, list=20%, signal=23%
1593	DITTMER_PTHLH_TARGETS_DN	66	-0.225786	-0.686334	0.966	1	1	319	tags=3%, list=3%, signal=3%
1594	AMIT_EGF_RESPONSE_40_HELA	36	-0.257485	-0.686334	0.929412	1	1	1186	tags=11%, list=10%, signal=12%
1595	FARMER_BREAST_CANCER_CLUSTER_1	15	-0.300503	-0.685905	0.868571	1	1	2395	tags=40%, list=20%, signal=50%
1596	KEGG_ADHERENS_JUNCTION	60	-0.233855	-0.685803	0.960084	1	1	705	tags=5%, list=6%, signal=5%
1597	WONG_EMBRYONIC_STEM_CELL_CORE	321	-0.18666	-0.685563	1	1	1	1607	tags=9%, list=14%, signal=10%
1598	KEGG_N_GLYCAN_BIOSYNTHESIS	41	-0.251043	-0.684627	0.954183	1	1	1417	tags=10%, list=12%, signal=11%
1599	REACTOME_SYNTHESIS_OF_DNA	88	-0.220837	-0.684474	0.987903	1	1	1972	tags=15%, list=17%, signal=18%
1600	GARGALOVIC_RESPONSE_TO_OXIDIZED_PHOSPHOLIPIDS_YELLOW_DN	23	-0.281979	-0.683702	0.899803	1	1	1565	tags=13%, list=13%, signal=15%
1601	MORI_EMU_MYC_LYMPHOMA_BY_ONSET_TIME_UP	101	-0.212003	-0.682503	0.99006	1	1	1218	tags=10%, list=10%, signal=11%
1602	REACTOME_SHC1_EVENTS_IN_ERBB4_SIGNALING	15	-0.310648	-0.680899	0.882474	1	1	294	tags=7%, list=2%, signal=7%
1603	REACTOME_HIV_LIFE_CYCLE	107	-0.209279	-0.680369	0.997988	1	1	1852	tags=14%, list=16%, signal=16%
1604	TOOKER_GEMCITABINE_RESISTANCE_DN	115	-0.208378	-0.677165	0.989316	1	1	3460	tags=24%, list=29%, signal=34%
1605	REACTOME_TRANSCRIPTIONAL_ACTIVITY_OF_SMAD2_SMAD3_SMAD4_HETEROTRIMER	34	-0.256659	-0.677118	0.941788	1	1	1076	tags=12%, list=9%, signal=13%
1606	UROSEVIC_RESPONSE_TO_IMIQUIMOD	15	-0.303554	-0.676554	0.886831	1	1	1644	tags=33%, list=14%, signal=39%
1607	SIG_CHEMOTAXIS	36	-0.247849	-0.673974	0.942553	1	1	622	tags=6%, list=5%, signal=6%
1608	GINESTIER_BREAST_CANCER_20Q13_AMPLIFICATION_UP	100	-0.211653	-0.673817	0.994186	1	1	2052	tags=15%, list=17%, signal=18%
1609	DAIRKEE_CANCER_PRONE_RESPONSE_BPA_E2	88	-0.214181	-0.673374	0.990079	1	1	535	tags=3%, list=5%, signal=4%
1610	GRATIAS_RETINOBLASTOMA_16Q24	17	-0.290398	-0.672874	0.891353	1	1	792	tags=6%, list=7%, signal=6%
1611	REACTOME_INTRINSIC_PATHWAY_FOR_APOPTOSIS	27	-0.270433	-0.672862	0.926316	1	1	2795	tags=26%, list=24%, signal=34%
1612	KYNG_ENVIRONMENTAL_STRESS_RESPONSE_NOT_BY_GAMMA_IN_WS	26	-0.26164	-0.671693	0.938034	1	1	4235	tags=42%, list=36%, signal=66%
1613	RICKMAN_HEAD_AND_NECK_CANCER_C	20	-0.28096	-0.671326	0.901437	1	1	1914	tags=30%, list=16%, signal=36%
1614	REACTOME_ACTIVATION_OF_GENES_BY_ATF4	24	-0.270356	-0.670143	0.944785	1	1	1339	tags=17%, list=11%, signal=19%
1615	OHM_METHYLATED_IN_ADULT_CANCERS	16	-0.297218	-0.668519	0.883674	1	1	2537	tags=50%, list=22%, signal=64%
1616	BROWNE_HCMV_INFECTION_18HR_UP	130	-0.20202	-0.668363	1	1	1	2215	tags=17%, list=19%, signal=21%
1617	REACTOME_TGF_BETA_RECEPTOR_SIGNALING_ACTIVATES_SMADS	23	-0.271763	-0.666828	0.927039	1	1	2497	tags=22%, list=21%, signal=28%
1618	CHOI_ATL_CHRONIC_VS_ACUTE_DN	18	-0.287515	-0.666535	0.908911	1	1	381	tags=6%, list=3%, signal=6%
1619	PURBEY_TARGETS_OF_CTBP1_AND_SATB1_UP	68	-0.222593	-0.666365	0.983707	1	1	1760	tags=15%, list=15%, signal=17%
1620	TERAO_AOX4_TARGETS_HG_UP	25	-0.267231	-0.665681	0.944554	1	1	2191	tags=20%, list=19%, signal=25%
1621	KEGG_COMPLEMENT_AND_COAGULATION_CASCADES	16	-0.300151	-0.664097	0.913223	1	1	1881	tags=31%, list=16%, signal=37%
1622	REACTOME_TRAF6_MEDIATED_IRF7_ACTIVATION	17	-0.288128	-0.663149	0.921606	1	1	2533	tags=24%, list=22%, signal=30%
1623	IZADPANAH_STEM_CELL_ADIPOSE_VS_BONE_UP	99	-0.204218	-0.662002	0.992	1	1	1974	tags=15%, list=17%, signal=18%
1624	DAVIES_MULTIPLE_MYELOMA_VS_MGUS_DN	17	-0.289319	-0.661798	0.906374	1	1	262	tags=6%, list=2%, signal=6%
1625	REACTOME_FORMATION_OF_TUBULIN_FOLDING_INTERMEDIATES_BY_CCT_TRIC	15	-0.297548	-0.661062	0.906832	1	1	8267	tags=100%, list=70%, signal=336%
1626	PID_HEDGEHOG_GLI_PATHWAY	39	-0.238557	-0.660204	0.966068	1	1	2296	tags=21%, list=20%, signal=25%
1627	PID_P75_NTR_PATHWAY	53	-0.2311	-0.658201	0.97546	1	1	2018	tags=19%, list=17%, signal=23%
1628	BIOCARTA_TGFB_PATHWAY	16	-0.289632	-0.656564	0.90927	1	1	2043	tags=25%, list=17%, signal=30%
1629	BIOCARTA_NDKDYNAMIN_PATHWAY	16	-0.286848	-0.656361	0.909091	1	1	3205	tags=31%, list=27%, signal=43%
1630	LU_AGING_BRAIN_UP	188	-0.190142	-0.655503	1	1	1	1695	tags=11%, list=14%, signal=12%
1631	PID_HNF3B_PATHWAY	17	-0.280441	-0.654145	0.903808	1	1	257	tags=6%, list=2%, signal=6%
1632	ST_B_CELL_ANTIGEN_RECEPTOR	32	-0.248606	-0.654008	0.951883	1	1	1822	tags=16%, list=15%, signal=18%
1633	PID_ARF_3PATHWAY	18	-0.28187	-0.653682	0.938166	1	1	8452	tags=100%, list=72%, signal=355%
1634	CHNG_MULTIPLE_MYELOMA_HYPERPLOID_DN	27	-0.258252	-0.652037	0.944215	1	1	411	tags=4%, list=3%, signal=4%
1635	MARTORIATI_MDM4_TARGETS_FETAL_LIVER_DN	418	-0.173969	-0.651663	1	1	1	2909	tags=18%, list=25%, signal=23%
1636	REACTOME_NRAGE_SIGNALS_DEATH_THROUGH_JNK	30	-0.249028	-0.650335	0.938104	1	1	1789	tags=20%, list=15%, signal=24%
1637	REACTOME_S_PHASE	104	-0.201273	-0.648911	1	1	1	1972	tags=15%, list=17%, signal=18%
1638	REACTOME_PERK_REGULATED_GENE_EXPRESSION	27	-0.252551	-0.647355	0.938144	1	1	1743	tags=19%, list=15%, signal=22%
1639	GAVIN_FOXP3_TARGETS_CLUSTER_T4	68	-0.218369	-0.647308	0.989712	1	1	2162	tags=15%, list=18%, signal=18%
1640	FERRANDO_T_ALL_WITH_MLL_ENL_FUSION_UP	65	-0.214099	-0.647016	0.983573	1	1	454	tags=3%, list=4%, signal=3%
1641	BENPORATH_NOS_TARGETS	131	-0.194961	-0.645877	1	1	1	2140	tags=17%, list=18%, signal=20%
1642	KEGG_ALZHEIMERS_DISEASE	126	-0.19352	-0.645131	1	1	1	2614	tags=15%, list=22%, signal=19%
1643	BIOCARTA_RAS_PATHWAY	23	-0.254593	-0.644866	0.948276	1	1	2560	tags=22%, list=22%, signal=28%
1644	REACTOME_TRANSCRIPTION_COUPLED_NER_TC_NER	41	-0.233944	-0.644687	0.97593	1	1	2655	tags=27%, list=23%, signal=35%
1645	VANHARANTA_UTERINE_FIBROID_UP	23	-0.260785	-0.644628	0.927875	1	1	3843	tags=43%, list=33%, signal=64%
1646	PID_UPA_UPAR_PATHWAY	21	-0.268274	-0.644533	0.928854	1	1	2162	tags=24%, list=18%, signal=29%
1647	SESTO_RESPONSE_TO_UV_C6	32	-0.244672	-0.644272	0.962525	1	1	2017	tags=13%, list=17%, signal=15%
1648	BILBAN_B_CLL_LPL_UP	47	-0.22301	-0.643967	0.987952	1	1	1108	tags=13%, list=9%, signal=14%
1649	BOGNI_TREATMENT_RELATED_MYELOID_LEUKEMIA_DN	29	-0.25244	-0.643437	0.931535	1	1	1521	tags=17%, list=13%, signal=20%
1650	SIG_PIP3_SIGNALING_IN_B_LYMPHOCYTES	26	-0.259067	-0.643049	0.951318	1	1	1604	tags=12%, list=14%, signal=13%
1651	BIOCARTA_CCR3_PATHWAY	16	-0.283734	-0.642122	0.939959	1	1	4348	tags=44%, list=37%, signal=69%
1652	BANDRES_RESPONSE_TO_CARMUSTIN_WITHOUT_MGMT_48HR_DN	19	-0.268526	-0.637718	0.931774	1	1	2218	tags=21%, list=19%, signal=26%
1653	REACTOME_SIGNALING_BY_TGF_BETA_RECEPTOR_COMPLEX	56	-0.221519	-0.636654	0.977642	1	1	1076	tags=11%, list=9%, signal=12%
1654	REACTOME_RNA_POL_I_TRANSCRIPTION_TERMINATION	19	-0.266043	-0.63566	0.938124	1	1	2762	tags=32%, list=23%, signal=41%
1655	BOYAULT_LIVER_CANCER_SUBCLASS_G3_UP	184	-0.182006	-0.634316	1	1	1	1971	tags=12%, list=17%, signal=14%
1656	REACTOME_RNA_POL_III_TRANSCRIPTION_INITIATION_FROM_TYPE_3_PROMOTER	25	-0.250226	-0.634079	0.966068	1	1	2962	tags=28%, list=25%, signal=37%
1657	BIOCARTA_RHO_PATHWAY	29	-0.249021	-0.632907	0.958506	1	1	2137	tags=14%, list=18%, signal=17%
1658	WANG_RESPONSE_TO_ANDROGEN_UP	23	-0.25252	-0.631972	0.959144	1	1	1232	tags=9%, list=10%, signal=10%
1659	PUJANA_BREAST_CANCER_WITH_BRCA1_MUTATED_UP	55	-0.217501	-0.631507	0.986221	1	1	2439	tags=18%, list=21%, signal=23%
1660	BIOCARTA_EGF_PATHWAY	27	-0.248121	-0.631087	0.963671	1	1	1822	tags=15%, list=15%, signal=17%
1661	HAHTOLA_MYCOSIS_FUNGOIDES_CD4_DN	106	-0.19289	-0.628049	1	1	1	2142	tags=11%, list=18%, signal=14%
1662	BOUDOUKHA_BOUND_BY_IGF2BP2	98	-0.195842	-0.627562	0.997951	1	1	923	tags=6%, list=8%, signal=7%
1663	MARIADASON_RESPONSE_TO_CURCUMIN_SULINDAC_5	20	-0.267333	-0.6274	0.952282	1	1	3506	tags=35%, list=30%, signal=50%
1664	DAZARD_UV_RESPONSE_CLUSTER_G6	134	-0.188566	-0.627329	1	1	1	1285	tags=9%, list=11%, signal=10%
1665	DORN_ADENOVIRUS_INFECTION_24HR_DN	38	-0.228604	-0.625782	0.981744	1	1	1370	tags=16%, list=12%, signal=18%
1666	REACTOME_PIP3_ACTIVATES_AKT_SIGNALING	26	-0.247955	-0.625719	0.955882	1	1	4086	tags=54%, list=35%, signal=82%
1667	MARIADASON_RESPONSE_TO_CURCUMIN_SULINDAC_7	16	-0.26882	-0.624693	0.934363	1	1	2873	tags=38%, list=24%, signal=50%
1668	REACTOME_PTM_GAMMA_CARBOXYLATION_HYPUSINE_FORMATION_AND_ARYLSULFATASE_ACTIVATION	16	-0.271227	-0.623065	0.940695	1	1	3147	tags=38%, list=27%, signal=51%
1669	KEGG_NON_SMALL_CELL_LUNG_CANCER	44	-0.225288	-0.617936	0.986084	1	1	3015	tags=27%, list=26%, signal=37%
1670	KYNG_WERNER_SYNDROM_AND_NORMAL_AGING_DN	175	-0.179396	-0.617342	1	1	1	2254	tags=14%, list=19%, signal=17%
1671	PID_ATM_PATHWAY	34	-0.229718	-0.617306	0.963928	1	1	985	tags=9%, list=8%, signal=10%
1672	LANG_MYB_FAMILY_TARGETS	28	-0.24415	-0.617294	0.975807	1	1	1394	tags=11%, list=12%, signal=12%
1673	HEIDENBLAD_AMPLICON_12P11_12_DN	19	-0.264164	-0.617285	0.945344	1	1	2413	tags=26%, list=21%, signal=33%
1674	KYNG_RESPONSE_TO_H2O2_VIA_ERCC6_UP	36	-0.230019	-0.617134	0.965657	1	1	3449	tags=39%, list=29%, signal=55%
1675	KEGG_NUCLEOTIDE_EXCISION_REPAIR	42	-0.221331	-0.614069	0.977226	1	1	2334	tags=21%, list=20%, signal=27%
1676	REACTOME_REGULATION_OF_MITOTIC_CELL_CYCLE	74	-0.199835	-0.61318	0.995859	1	1	2590	tags=15%, list=22%, signal=19%
1677	MOREIRA_RESPONSE_TO_TSA_UP	25	-0.242387	-0.610144	0.96063	1	1	2218	tags=16%, list=19%, signal=20%
1678	REACTOME_HOMOLOGOUS_RECOMBINATION_REPAIR_OF_REPLICATION_INDEPENDENT_DOUBLE_STRAND_BREAKS	16	-0.271679	-0.609788	0.9375	1	1	2316	tags=25%, list=20%, signal=31%
1679	REACTOME_NUCLEOTIDE_EXCISION_REPAIR	46	-0.217442	-0.609513	0.98167	1	1	2655	tags=24%, list=23%, signal=31%
1680	REACTOME_LAGGING_STRAND_SYNTHESIS	19	-0.259862	-0.609379	0.942387	1	1	2334	tags=32%, list=20%, signal=39%
1681	LABBE_TGFB1_TARGETS_UP	59	-0.203615	-0.609327	0.997996	1	1	1425	tags=10%, list=12%, signal=12%
1682	REACTOME_ENDOSOMAL_SORTING_COMPLEX_REQUIRED_FOR_TRANSPORT_ESCRT	22	-0.245506	-0.608242	0.947808	1	1	8880	tags=100%, list=76%, signal=407%
1683	GARGALOVIC_RESPONSE_TO_OXIDIZED_PHOSPHOLIPIDS_TURQUOISE_UP	76	-0.197401	-0.606485	1	1	1	2052	tags=14%, list=17%, signal=17%
1684	KIM_ALL_DISORDERS_CALB1_CORR_UP	438	-0.161105	-0.605621	1	1	1	2189	tags=11%, list=19%, signal=13%
1685	REACTOME_PI3K_AKT_ACTIVATION	32	-0.22836	-0.604222	0.966732	1	1	4086	tags=47%, list=35%, signal=72%
1686	LEE_LIVER_CANCER_SURVIVAL_DN	160	-0.176827	-0.603805	1	1	1	1218	tags=6%, list=10%, signal=6%
1687	REACTOME_PREFOLDIN_MEDIATED_TRANSFER_OF_SUBSTRATE_TO_CCT_TRIC	21	-0.252981	-0.603402	0.962525	1	1	8792	tags=100%, list=75%, signal=395%
1688	BIOCARTA_TFF_PATHWAY	19	-0.250786	-0.60313	0.964912	1	1	4531	tags=53%, list=39%, signal=85%
1689	HOLLEMAN_VINCRISTINE_RESISTANCE_ALL_DN	18	-0.256925	-0.601916	0.964072	1	1	1840	tags=17%, list=16%, signal=20%
1690	CHANDRAN_METASTASIS_UP	177	-0.17557	-0.601065	1	1	1	2306	tags=14%, list=20%, signal=17%
1691	ZHU_CMV_24_HR_UP	83	-0.192335	-0.599253	1	1	1	1696	tags=11%, list=14%, signal=13%
1692	FLECHNER_PBL_KIDNEY_TRANSPLANT_REJECTED_VS_OK_DN	46	-0.214138	-0.598433	0.993802	1	1	8268	tags=98%, list=70%, signal=328%
1693	OUYANG_PROSTATE_CANCER_MARKERS	15	-0.263147	-0.59664	0.929032	1	1	2503	tags=40%, list=21%, signal=51%
1694	KEGG_ERBB_SIGNALING_PATHWAY	63	-0.196488	-0.594854	1	1	1	1822	tags=14%, list=15%, signal=17%
1695	DACOSTA_UV_RESPONSE_VIA_ERCC3_COMMON_DN	445	-0.156715	-0.593442	1	1	1	1303	tags=7%, list=11%, signal=7%
1696	BARRIER_COLON_CANCER_RECURRENCE_UP	36	-0.219955	-0.593078	0.984221	1	1	2733	tags=22%, list=23%, signal=29%
1697	SARTIPY_NORMAL_AT_INSULIN_RESISTANCE_DN	17	-0.2545	-0.589966	0.961373	1	1	2361	tags=24%, list=20%, signal=29%
1698	FLECHNER_BIOPSY_KIDNEY_TRANSPLANT_REJECTED_VS_OK_DN	405	-0.157912	-0.588352	1	1	1	1772	tags=9%, list=15%, signal=11%
1699	JACKSON_DNMT1_TARGETS_UP	63	-0.198118	-0.5877	0.995726	1	1	1854	tags=13%, list=16%, signal=15%
1700	BERNARD_PPAPDC1B_TARGETS_UP	36	-0.218464	-0.58655	0.989474	1	1	4350	tags=44%, list=37%, signal=70%
1701	PID_FAK_PATHWAY	54	-0.198592	-0.585708	1	1	1	3141	tags=30%, list=27%, signal=40%
1702	WONG_IFNA2_RESISTANCE_DN	24	-0.234315	-0.585481	0.970954	1	1	2616	tags=25%, list=22%, signal=32%
1703	BIOCARTA_CXCR4_PATHWAY	19	-0.251207	-0.584929	0.975881	1	1	445	tags=5%, list=4%, signal=5%
1704	ZHAN_EARLY_DIFFERENTIATION_GENES_DN	31	-0.220288	-0.584546	0.971545	1	1	3721	tags=39%, list=32%, signal=56%
1705	CHANGOLKAR_H2AFY_TARGETS_UP	36	-0.215345	-0.583602	0.990158	1	1	2732	tags=25%, list=23%, signal=32%
1706	KEGG_LONG_TERM_DEPRESSION	33	-0.221638	-0.583329	0.983437	1	1	3638	tags=30%, list=31%, signal=44%
1707	REACTOME_DOWNSTREAM_SIGNALING_EVENTS_OF_B_CELL_RECEPTOR_BCR	87	-0.183742	-0.579463	1	1	1	3788	tags=31%, list=32%, signal=45%
1708	PID_ERBB1_INTERNALIZATION_PATHWAY	35	-0.212935	-0.577969	0.99002	1	1	3638	tags=31%, list=31%, signal=45%
1709	LOPEZ_TRANSLATION_VIA_FN1_SIGNALING	33	-0.21716	-0.575178	0.988615	1	1	3933	tags=33%, list=33%, signal=50%
1710	REACTOME_RNA_POL_III_CHAIN_ELONGATION	16	-0.254066	-0.572273	0.955645	1	1	8778	tags=100%, list=75%, signal=394%
1711	HOLLMANN_APOPTOSIS_VIA_CD40_UP	163	-0.167161	-0.570548	1	1	1	3158	tags=23%, list=27%, signal=31%
1712	FONTAINE_THYROID_TUMOR_UNCERTAIN_MALIGNANCY_UP	20	-0.237302	-0.569984	0.961123	1	1	1194	tags=10%, list=10%, signal=11%
1713	ST_GRANULE_CELL_SURVIVAL_PATHWAY	21	-0.234817	-0.569148	0.963489	1	1	1677	tags=14%, list=14%, signal=17%
1714	RHEIN_ALL_GLUCOCORTICOID_THERAPY_DN	337	-0.153075	-0.567815	1	1	1	2478	tags=13%, list=21%, signal=16%
1715	YAO_TEMPORAL_RESPONSE_TO_PROGESTERONE_CLUSTER_14	131	-0.1717	-0.566164	1	1	1	672	tags=4%, list=6%, signal=4%
1716	PID_HIF1_TFPATHWAY	53	-0.196359	-0.565922	0.997968	1	1	2043	tags=15%, list=17%, signal=18%
1717	LAIHO_COLORECTAL_CANCER_SERRATED_UP	103	-0.177315	-0.565776	1	1	1	36	tags=1%, list=0%, signal=1%
1718	REACTOME_ACTIVATION_OF_CHAPERONE_GENES_BY_XBP1S	43	-0.200061	-0.565559	0.989899	1	1	142	tags=2%, list=1%, signal=2%
1719	REACTOME_RNA_POL_II_TRANSCRIPTION_PRE_INITIATION_AND_PROMOTER_OPENING	36	-0.205877	-0.564761	0.995968	1	1	1852	tags=14%, list=16%, signal=16%
1720	PID_PDGFRA_PATHWAY	17	-0.249338	-0.564114	0.971888	1	1	2162	tags=18%, list=18%, signal=22%
1721	BIOCARTA_INTEGRIN_PATHWAY	33	-0.213325	-0.561296	0.995935	1	1	1822	tags=12%, list=15%, signal=14%
1722	BIOCARTA_TPO_PATHWAY	20	-0.238349	-0.557039	0.978495	1	1	1822	tags=10%, list=15%, signal=12%
1723	SESTO_RESPONSE_TO_UV_C0	95	-0.177145	-0.552161	0.998043	1	1	2218	tags=16%, list=19%, signal=19%
1724	BYSTRYKH_HEMATOPOIESIS_STEM_CELL_QTL_CIS	103	-0.170507	-0.550722	1	1	1	2154	tags=12%, list=18%, signal=14%
1725	BURTON_ADIPOGENESIS_11	47	-0.193841	-0.550044	0.994141	1	1	2063	tags=13%, list=18%, signal=15%
1726	REACTOME_G1_S_TRANSITION	104	-0.169701	-0.545425	0.997872	1	1	2639	tags=19%, list=22%, signal=25%
1727	VANTVEER_BREAST_CANCER_METASTASIS_UP	33	-0.205147	-0.543343	0.994129	1	1	3085	tags=30%, list=26%, signal=41%
1728	REACTOME_RNA_POL_II_PRE_TRANSCRIPTION_EVENTS	55	-0.184138	-0.543327	1	1	1	1852	tags=11%, list=16%, signal=13%
1729	CHAUHAN_RESPONSE_TO_METHOXYESTRADIOL_UP	42	-0.191141	-0.541636	0.997868	1	1	2623	tags=14%, list=22%, signal=18%
1730	REACTOME_PROTEIN_FOLDING	44	-0.192453	-0.536609	0.997968	1	1	4306	tags=36%, list=37%, signal=57%
1731	DEN_INTERACT_WITH_LCA5	25	-0.213957	-0.536143	0.983707	1	1	9251	tags=100%, list=79%, signal=468%
1732	MILI_PSEUDOPODIA_CHEMOTAXIS_DN	400	-0.143445	-0.534777	1	1	1	3232	tags=23%, list=27%, signal=31%
1733	STARK_HYPPOCAMPUS_22Q11_DELETION_DN	17	-0.233648	-0.534622	0.976331	1	1	2380	tags=24%, list=20%, signal=29%
1734	FARMER_BREAST_CANCER_CLUSTER_5	16	-0.235692	-0.534116	0.984615	1	1	585	tags=6%, list=5%, signal=7%
1735	ALCALA_APOPTOSIS	73	-0.175567	-0.531681	1	1	1	2642	tags=15%, list=22%, signal=19%
1736	REACTOME_RNA_POL_I_TRANSCRIPTION_INITIATION	22	-0.216134	-0.529406	0.986328	1	1	2762	tags=27%, list=23%, signal=36%
1737	BURTON_ADIPOGENESIS_PEAK_AT_8HR	32	-0.206704	-0.52908	0.997904	1	1	858	tags=6%, list=7%, signal=7%
1738	MARCHINI_TRABECTEDIN_RESISTANCE_UP	16	-0.235239	-0.528019	0.975258	1	1	2244	tags=19%, list=19%, signal=23%
1739	KEGG_ACUTE_MYELOID_LEUKEMIA	51	-0.182308	-0.526712	0.99793	1	1	2542	tags=18%, list=22%, signal=22%
1740	SYED_ESTRADIOL_RESPONSE	16	-0.23857	-0.525756	0.982072	1	1	8960	tags=100%, list=76%, signal=419%
1741	BILANGES_RAPAMYCIN_SENSITIVE_GENES	35	-0.193538	-0.524432	0.995833	1	1	1641	tags=14%, list=14%, signal=17%
1742	REACTOME_HIV_INFECTION	177	-0.152043	-0.52408	1	1	1	1852	tags=10%, list=16%, signal=11%
1743	LIANG_HEMATOPOIESIS_STEM_CELL_NUMBER_SMALL_VS_HUGE_DN	21	-0.218377	-0.523521	0.988506	1	1	535	tags=5%, list=5%, signal=5%
1744	REACTOME_PI3K_EVENTS_IN_ERBB4_SIGNALING	30	-0.206884	-0.522947	0.991952	1	1	4086	tags=50%, list=35%, signal=76%
1745	MURAKAMI_UV_RESPONSE_6HR_UP	31	-0.201019	-0.522235	0.995893	1	1	2393	tags=19%, list=20%, signal=24%
1746	BIOCARTA_CHEMICAL_PATHWAY	20	-0.21707	-0.519872	0.979123	1	1	4411	tags=55%, list=38%, signal=88%
1747	BIOCARTA_MAL_PATHWAY	16	-0.229483	-0.519307	0.993724	1	1	1822	tags=13%, list=15%, signal=15%
1748	PID_AR_TF_PATHWAY	40	-0.189425	-0.513762	0.995885	1	1	2198	tags=15%, list=19%, signal=18%
1749	REACTOME_GROWTH_HORMONE_RECEPTOR_SIGNALING	15	-0.224432	-0.512455	0.982979	1	1	828	tags=7%, list=7%, signal=7%
1750	ELVIDGE_HIF1A_TARGETS_UP	60	-0.174376	-0.511835	1	1	1	3458	tags=27%, list=29%, signal=38%
1751	ROME_INSULIN_TARGETS_IN_MUSCLE_UP	384	-0.137339	-0.508916	1	1	1	860	tags=3%, list=7%, signal=3%
1752	PENG_LEUCINE_DEPRIVATION_DN	176	-0.148648	-0.508179	1	1	1	781	tags=2%, list=7%, signal=2%
1753	HESS_TARGETS_OF_HOXA9_AND_MEIS1_UP	58	-0.173025	-0.50774	1	1	1	2892	tags=22%, list=25%, signal=30%
1754	PID_REELIN_PATHWAY	23	-0.207044	-0.50727	0.990215	1	1	3060	tags=26%, list=26%, signal=35%
1755	KEGG_RENAL_CELL_CARCINOMA	59	-0.170135	-0.506863	0.998051	1	1	1978	tags=12%, list=17%, signal=14%
1756	DANG_REGULATED_BY_MYC_UP	65	-0.166254	-0.50514	1	1	1	3104	tags=22%, list=26%, signal=29%
1757	ST_ADRENERGIC	22	-0.208367	-0.500003	0.993927	1	1	1706	tags=14%, list=15%, signal=16%
1758	PELLICCIOTTA_HDAC_IN_ANTIGEN_PRESENTATION_DN	49	-0.174757	-0.498946	1	1	1	341	tags=2%, list=3%, signal=2%
1759	GROSS_HIF1A_TARGETS_DN	19	-0.211508	-0.497136	0.986985	1	1	2569	tags=21%, list=22%, signal=27%
1760	WEIGEL_OXIDATIVE_STRESS_BY_HNE_AND_H2O2	32	-0.182277	-0.48852	1	1	1	1681	tags=9%, list=14%, signal=11%
1761	REACTOME_RNA_POL_III_TRANSCRIPTION_TERMINATION	18	-0.209997	-0.487445	0.989899	1	1	9296	tags=100%, list=79%, signal=476%
1762	REACTOME_METABOLISM_OF_VITAMINS_AND_COFACTORS	40	-0.175025	-0.48698	0.997992	1	1	3807	tags=40%, list=32%, signal=59%
1763	BOYAULT_LIVER_CANCER_SUBCLASS_G123_UP	43	-0.17424	-0.486442	0.998062	1	1	726	tags=5%, list=6%, signal=5%
1764	REACTOME_CTLA4_INHIBITORY_SIGNALING	17	-0.205729	-0.48062	0.993684	1	1	2104	tags=18%, list=18%, signal=21%
1765	HOLLEMAN_VINCRISTINE_RESISTANCE_B_ALL_DN	15	-0.212445	-0.478333	0.992467	1	1	1840	tags=13%, list=16%, signal=16%
1766	KEGG_OXIDATIVE_PHOSPHORYLATION	101	-0.14683	-0.47252	1	1	1	2384	tags=10%, list=20%, signal=12%
1767	REACTOME_IL_3_5_AND_GM_CSF_SIGNALING	28	-0.182676	-0.471665	1	1	1	1059	tags=7%, list=9%, signal=8%
1768	BOYAULT_LIVER_CANCER_SUBCLASS_G12_UP	35	-0.173471	-0.469881	1	1	1	3769	tags=37%, list=32%, signal=54%
1769	GUTIERREZ_MULTIPLE_MYELOMA_UP	33	-0.175648	-0.464783	0.997976	1	1	9702	tags=100%, list=82%, signal=570%
1770	KYNG_RESPONSE_TO_H2O2	60	-0.157886	-0.462653	1	1	1	2859	tags=22%, list=24%, signal=28%
1771	BIOCARTA_PDGF_PATHWAY	28	-0.176443	-0.462209	0.998066	1	1	1822	tags=11%, list=15%, signal=13%
1772	IKEDA_MIR133_TARGETS_UP	39	-0.168265	-0.461891	1	1	1	2589	tags=13%, list=22%, signal=16%
1773	REACTOME_ASSOCIATION_OF_TRIC_CCT_WITH_TARGET_PROTEINS_DURING_BIOSYNTHESIS	25	-0.184646	-0.459101	1	1	1	9595	tags=100%, list=82%, signal=542%
1774	CHANDRAN_METASTASIS_TOP50_DN	36	-0.169834	-0.455577	1	1	1	2224	tags=17%, list=19%, signal=20%
1775	WINTER_HYPOXIA_UP	74	-0.144127	-0.446754	1	1	1	864	tags=4%, list=7%, signal=4%
1776	BIOCARTA_NGF_PATHWAY	15	-0.198187	-0.444388	0.993562	1	1	1822	tags=13%, list=15%, signal=16%
1777	BIOCARTA_INSULIN_PATHWAY	17	-0.192593	-0.443512	0.995968	1	1	1822	tags=12%, list=15%, signal=14%
1778	PID_TRKR_PATHWAY	44	-0.162028	-0.442625	1	1	1	1822	tags=11%, list=15%, signal=13%
1779	ELVIDGE_HYPOXIA_DN	129	-0.133008	-0.438856	1	1	1	3458	tags=22%, list=29%, signal=30%
1780	BIOCARTA_PTDINS_PATHWAY	21	-0.181278	-0.436892	0.995935	1	1	3015	tags=24%, list=26%, signal=32%
1781	NICK_RESPONSE_TO_PROC_TREATMENT_DN	24	-0.176415	-0.436002	1	1	1	3995	tags=42%, list=34%, signal=63%
1782	REACTOME_CITRIC_ACID_CYCLE_TCA_CYCLE	19	-0.182054	-0.433352	1	1	1	1467	tags=11%, list=12%, signal=12%
1783	ZAMORA_NOS2_TARGETS_UP	64	-0.144012	-0.428329	1	1	1	2867	tags=19%, list=24%, signal=25%
1784	SCHRAMM_INHBA_TARGETS_DN	19	-0.176631	-0.421093	0.998051	1	1	9688	tags=100%, list=82%, signal=566%
1785	PID_ECADHERIN_STABILIZATION_PATHWAY	34	-0.155757	-0.420855	1	1	1	3146	tags=26%, list=27%, signal=36%
1786	KEGG_GLIOMA	50	-0.145285	-0.414333	1	1	1	3724	tags=32%, list=32%, signal=47%
1787	CHIBA_RESPONSE_TO_TSA	45	-0.147491	-0.408713	1	1	1	10034	tags=100%, list=85%, signal=678%
1788	SESTO_RESPONSE_TO_UV_C4	17	-0.176255	-0.406801	0.998051	1	1	3961	tags=41%, list=34%, signal=62%
1789	PID_RET_PATHWAY	31	-0.15439	-0.405549	1	1	1	9951	tags=100%, list=85%, signal=648%
1790	KEGG_GLYCOSAMINOGLYCAN_DEGRADATION	16	-0.173946	-0.395767	1	1	1	9719	tags=100%, list=83%, signal=575%

## Sheet: gsea_report_for_P_JQ1_FDR
#	NAME	SIZE	ES	NES	NOM p-val	FDR q-val	FWER p-val	RANK AT MAX	LEADING EDGE
1	KANG_DOXORUBICIN_RESISTANCE_UP	52	-0.686358	-2.13273	0	0.00272172	0.002	1795	tags=48%, list=15%, signal=56%
2	LEE_EARLY_T_LYMPHOCYTE_UP	85	-0.619641	-2.04773	0	0.0195813	0.028	1605	tags=45%, list=14%, signal=51%
3	ROSTY_CERVICAL_CANCER_PROLIFERATION_CLUSTER	134	-0.570002	-2.01159	0	0.0240501	0.05	1823	tags=40%, list=15%, signal=47%
4	SOTIRIOU_BREAST_CANCER_GRADE_1_VS_3_UP	145	-0.537538	-1.93908	0	0.0342555	0.16	2424	tags=43%, list=20%, signal=53%
5	ZHAN_MULTIPLE_MYELOMA_PR_UP	41	-0.663	-1.9441	0.00253165	0.0379541	0.152	1713	tags=51%, list=14%, signal=60%
6	HOQUE_METHYLATED_IN_CANCER	31	-0.710694	-1.94885	0	0.041725	0.14	1273	tags=42%, list=11%, signal=47%
7	CROONQUIST_IL6_DEPRIVATION_DN	92	-0.588768	-1.95678	0	0.0453521	0.125	2428	tags=50%, list=20%, signal=62%
8	WHITEFORD_PEDIATRIC_CANCER_MARKERS	106	-0.552963	-1.90488	0	0.0550484	0.269	2428	tags=45%, list=20%, signal=56%
9	LE_EGR2_TARGETS_UP	98	-0.541995	-1.88567	0	0.0649559	0.335	1605	tags=32%, list=14%, signal=36%
10	PEDERSEN_METASTASIS_BY_ERBB2_ISOFORM_1	30	-0.660173	-1.86091	0.00249377	0.0774254	0.456	675	tags=30%, list=6%, signal=32%
11	KOBAYASHI_EGFR_SIGNALING_24HR_DN	235	-0.494077	-1.86444	0	0.0790441	0.433	1823	tags=35%, list=15%, signal=40%
12	CROONQUIST_NRAS_SIGNALING_DN	71	-0.563729	-1.82769	0	0.0975492	0.621	1795	tags=41%, list=15%, signal=48%
13	DUTERTRE_ESTRADIOL_RESPONSE_24HR_UP	270	-0.467873	-1.83421	0	0.104333	0.589	2439	tags=44%, list=21%, signal=54%
14	ISHIDA_E2F_TARGETS	51	-0.600192	-1.82811	0	0.104419	0.617	1504	tags=31%, list=13%, signal=36%
15	PARK_TRETINOIN_RESPONSE_AND_PML_RARA_FUSION	19	-0.723314	-1.81422	0.00230947	0.110757	0.694	729	tags=37%, list=6%, signal=39%
16	PID_HDAC_CLASSII_PATHWAY	31	-0.663272	-1.80144	0	0.121589	0.749	212	tags=10%, list=2%, signal=10%
17	REACTOME_DEPOSITION_OF_NEW_CENPA_CONTAINING_NUCLEOSOMES_AT_THE_CENTROMERE	38	-0.601681	-1.76595	0	0.15879	0.906	1730	tags=42%, list=15%, signal=49%
18	LINDSTEDT_DENDRITIC_CELL_MATURATION_B	40	-0.615761	-1.76612	0.00276243	0.16664	0.906	1574	tags=35%, list=13%, signal=40%
19	PETRETTO_CARDIAC_HYPERTROPHY	28	-0.641302	-1.76818	0	0.170756	0.904	160	tags=14%, list=1%, signal=14%
20	REACTOME_G1_S_SPECIFIC_TRANSCRIPTION	16	-0.741276	-1.75285	0.00226757	0.175329	0.936	2875	tags=81%, list=24%, signal=107%
21	YU_BAP1_TARGETS	24	-0.66693	-1.76857	0.00514139	0.179761	0.903	2580	tags=63%, list=22%, signal=80%
22	JOHANSSON_GLIOMAGENESIS_BY_PDGFB_UP	51	-0.570228	-1.73402	0	0.208733	0.969	1093	tags=20%, list=9%, signal=22%
23	REACTOME_AMYLOIDS	30	-0.614891	-1.72985	0.00251256	0.20991	0.975	1730	tags=33%, list=15%, signal=39%
24	REACTOME_MEIOTIC_RECOMBINATION	40	-0.594902	-1.72438	0.00526316	0.21386	0.979	1730	tags=40%, list=15%, signal=47%
25	REACTOME_MITOTIC_PROMETAPHASE	85	-0.508394	-1.69697	0	0.214283	0.995	2059	tags=29%, list=17%, signal=35%
26	PETROVA_ENDOTHELIUM_LYMPHATIC_VS_BLOOD_UP	103	-0.487318	-1.69784	0	0.219341	0.995	1855	tags=39%, list=16%, signal=46%
27	ZHANG_TLX_TARGETS_60HR_DN	256	-0.441598	-1.699	0	0.224054	0.995	2439	tags=30%, list=21%, signal=38%
28	GRAHAM_NORMAL_QUIESCENT_VS_NORMAL_DIVIDING_DN	77	-0.52708	-1.71426	0.00304878	0.228306	0.989	2428	tags=51%, list=20%, signal=63%
29	SWEET_KRAS_TARGETS_DN	44	-0.565388	-1.68751	0	0.228822	0.996	1819	tags=27%, list=15%, signal=32%
30	BENPORATH_ES_2	23	-0.642317	-1.71017	0.00231481	0.229601	0.99	995	tags=35%, list=8%, signal=38%
31	REN_BOUND_BY_E2F	61	-0.536248	-1.69964	0	0.229749	0.995	2655	tags=39%, list=22%, signal=50%
32	CHANG_CYCLING_GENES	135	-0.472514	-1.70177	0	0.232932	0.995	2199	tags=39%, list=19%, signal=48%
33	ODONNELL_TFRC_TARGETS_DN	101	-0.496617	-1.70433	0	0.235274	0.995	2424	tags=43%, list=20%, signal=53%
34	MATTHEWS_AP1_TARGETS	15	-0.705939	-1.6799	0.0112613	0.241959	0.998	584	tags=33%, list=5%, signal=35%
35	HOFFMANN_PRE_BI_TO_LARGE_PRE_BII_LYMPHOCYTE_DN	49	-0.55421	-1.67384	0.00511509	0.242475	0.998	638	tags=16%, list=5%, signal=17%
36	REACTOME_TELOMERE_MAINTENANCE	49	-0.539624	-1.67035	0	0.244654	0.999	1730	tags=33%, list=15%, signal=38%
37	ZHANG_TLX_TARGETS_DN	85	-0.506094	-1.67488	0.00309598	0.246563	0.998	1439	tags=24%, list=12%, signal=27%
38	BIOCARTA_NFKB_PATHWAY	21	-0.658023	-1.66351	0.00511509	0.248238	0.999	980	tags=24%, list=8%, signal=26%
39	REACTOME_PACKAGING_OF_TELOMERE_ENDS	23	-0.6508	-1.66617	0.00522193	0.248546	0.999	1730	tags=39%, list=15%, signal=46%
40	REACTOME_E2F_MEDIATED_REGULATION_OF_DNA_REPLICATION	32	-0.601998	-1.66064	0.0125313	0.249728	0.999	2376	tags=50%, list=20%, signal=62%
41	REACTOME_DNA_REPLICATION	183	-0.437456	-1.64577	0.00389105	0.274894	1	2390	tags=29%, list=20%, signal=36%
42	GAVIN_FOXP3_TARGETS_CLUSTER_P6	71	-0.507404	-1.6463	0.00591716	0.280023	1	2428	tags=49%, list=20%, signal=62%
43	REACTOME_G1_PHASE	34	-0.573151	-1.61178	0.0124378	0.286509	1	1042	tags=18%, list=9%, signal=19%
44	WEST_ADRENOCORTICAL_TUMOR_MARKERS_UP	18	-0.670009	-1.63607	0.00680272	0.286822	1	2354	tags=56%, list=20%, signal=69%
45	BIOCARTA_CARM_ER_PATHWAY	28	-0.598669	-1.61334	0.0132275	0.287816	1	1486	tags=21%, list=13%, signal=24%
46	WHITFIELD_CELL_CYCLE_LITERATURE	43	-0.551844	-1.60932	0.00869565	0.287916	1	2376	tags=53%, list=20%, signal=67%
47	SARRIO_EPITHELIAL_MESENCHYMAL_TRANSITION_UP	158	-0.449004	-1.6242	0	0.2881	1	2439	tags=42%, list=21%, signal=52%
48	ZHOU_CELL_CYCLE_GENES_IN_IR_RESPONSE_6HR	82	-0.48952	-1.63266	0.00318471	0.289249	1	1288	tags=26%, list=11%, signal=29%
49	KEGG_ARRHYTHMOGENIC_RIGHT_VENTRICULAR_CARDIOMYOPATHY_ARVC	31	-0.584507	-1.63746	0.00248139	0.289643	1	1253	tags=23%, list=11%, signal=25%
50	REACTOME_AMINO_ACID_AND_OLIGOPEPTIDE_SLC_TRANSPORTERS	19	-0.650568	-1.63017	0.0204082	0.289739	1	798	tags=26%, list=7%, signal=28%
51	AMIT_EGF_RESPONSE_120_HELA	56	-0.518858	-1.62513	0.00287356	0.291495	1	706	tags=16%, list=6%, signal=17%
52	JAEGER_METASTASIS_UP	31	-0.582369	-1.62716	0.00527705	0.291858	1	2907	tags=48%, list=24%, signal=64%
53	REACTOME_RNA_POL_I_PROMOTER_OPENING	24	-0.624421	-1.60557	0.0134048	0.29198	1	1730	tags=38%, list=15%, signal=44%
54	LIM_MAMMARY_LUMINAL_PROGENITOR_UP	21	-0.642678	-1.61357	0.0122249	0.292809	1	923	tags=38%, list=8%, signal=41%
55	FOURNIER_ACINAR_DEVELOPMENT_LATE_DN	20	-0.627093	-1.61445	0.0149254	0.29624	1	947	tags=30%, list=8%, signal=33%
56	WANG_RESPONSE_TO_GSK3_INHIBITOR_SB216763_DN	302	-0.415153	-1.6165	0	0.296764	1	1808	tags=27%, list=15%, signal=31%
57	HUPER_BREAST_BASAL_VS_LUMINAL_UP	15	-0.682116	-1.60041	0.0247191	0.300012	1	1272	tags=53%, list=11%, signal=60%
58	KONG_E2F3_TARGETS	85	-0.477459	-1.61712	0.003125	0.301187	1	1823	tags=35%, list=15%, signal=41%
59	ZHENG_GLIOBLASTOMA_PLASTICITY_UP	177	-0.429859	-1.59138	0	0.318293	1	1933	tags=34%, list=16%, signal=40%
60	BIOCARTA_MCM_PATHWAY	18	-0.621498	-1.55544	0.0485437	0.323164	1	2149	tags=61%, list=18%, signal=75%
61	HOSHIDA_LIVER_CANCER_SURVIVAL_UP	49	-0.512371	-1.55624	0.00544959	0.325308	1	1669	tags=31%, list=14%, signal=35%
62	ZHAN_V1_LATE_DIFFERENTIATION_GENES_UP	26	-0.597826	-1.58364	0.0218978	0.325532	1	1574	tags=27%, list=13%, signal=31%
63	GRAHAM_CML_DIVIDING_VS_NORMAL_QUIESCENT_UP	153	-0.435034	-1.55877	0	0.326525	1	2797	tags=46%, list=24%, signal=59%
64	FISCHER_G1_S_CELL_CYCLE	164	-0.425995	-1.55709	0	0.327063	1	1447	tags=30%, list=12%, signal=34%
65	KAUFFMANN_MELANOMA_RELAPSE_UP	60	-0.499406	-1.57422	0.00536193	0.327152	1	2078	tags=40%, list=17%, signal=48%
66	REACTOME_DOUBLE_STRAND_BREAK_REPAIR	22	-0.620451	-1.57579	0.0194175	0.327752	1	2389	tags=45%, list=20%, signal=57%
67	MCCABE_HOXC6_TARGETS_CANCER_DN	18	-0.633911	-1.56094	0.0296296	0.32911	1	335	tags=11%, list=3%, signal=11%
68	NAKAMURA_CANCER_MICROENVIRONMENT_DN	41	-0.534298	-1.57888	0.00757576	0.329146	1	1186	tags=27%, list=10%, signal=30%
69	REACTOME_CELL_CYCLE	355	-0.394519	-1.56245	0	0.3292	1	2079	tags=25%, list=18%, signal=29%
70	CHIARADONNA_NEOPLASTIC_TRANSFORMATION_KRAS_UP	98	-0.449825	-1.55915	0	0.329778	1	1386	tags=22%, list=12%, signal=25%
71	LI_PROSTATE_CANCER_EPIGENETIC	19	-0.611785	-1.55135	0.0465686	0.329826	1	1273	tags=37%, list=11%, signal=41%
72	HOFFMANN_LARGE_TO_SMALL_PRE_BII_LYMPHOCYTE_UP	150	-0.434735	-1.58392	0	0.330217	1	2655	tags=33%, list=22%, signal=42%
73	PID_AURORA_B_PATHWAY	37	-0.541458	-1.54963	0.00536193	0.330966	1	1627	tags=22%, list=14%, signal=25%
74	BIOCARTA_CELLCYCLE_PATHWAY	22	-0.624021	-1.57623	0.0190024	0.331532	1	1716	tags=36%, list=14%, signal=42%
75	BURTON_ADIPOGENESIS_3	92	-0.460709	-1.58535	0.00314465	0.331984	1	1823	tags=33%, list=15%, signal=38%
76	FERRANDO_HOX11_NEIGHBORS	16	-0.655034	-1.56416	0.0436893	0.333221	1	2428	tags=50%, list=20%, signal=63%
77	POOLA_INVASIVE_BREAST_CANCER_UP	129	-0.437309	-1.54733	0	0.333492	1	1713	tags=36%, list=14%, signal=41%
78	CAIRO_PML_TARGETS_BOUND_BY_MYC_UP	23	-0.600878	-1.56249	0.036855	0.333523	1	1501	tags=22%, list=13%, signal=25%
79	ZIRN_TRETINOIN_RESPONSE_WT1_UP	19	-0.625334	-1.56557	0.0278481	0.333629	1	2223	tags=58%, list=19%, signal=71%
80	RUIZ_TNC_TARGETS_DN	130	-0.445469	-1.57912	0	0.333655	1	1820	tags=33%, list=15%, signal=39%
81	LI_WILMS_TUMOR_ANAPLASTIC_UP	18	-0.63184	-1.56673	0.0316302	0.335293	1	2655	tags=50%, list=22%, signal=64%
82	STEIN_ESRRA_TARGETS_RESPONSIVE_TO_ESTROGEN_DN	36	-0.549072	-1.56929	0.0101266	0.337383	1	2247	tags=42%, list=19%, signal=51%
83	AMUNDSON_GENOTOXIC_SIGNATURE	83	-0.476592	-1.56724	0	0.338613	1	1563	tags=20%, list=13%, signal=23%
84	VALK_AML_CLUSTER_1	18	-0.623031	-1.53326	0.035545	0.356475	1	1586	tags=33%, list=13%, signal=38%
85	FUJII_YBX1_TARGETS_DN	188	-0.419211	-1.53716	0	0.357475	1	1600	tags=24%, list=13%, signal=28%
86	VANASSE_BCL2_TARGETS_UP	19	-0.596932	-1.51767	0.0443925	0.358427	1	116	tags=16%, list=1%, signal=16%
87	REACTOME_CHROMOSOME_MAINTENANCE	85	-0.464126	-1.53391	0.00632911	0.358597	1	1730	tags=31%, list=15%, signal=36%
88	REACTOME_MITOTIC_M_M_G1_PHASES	164	-0.418677	-1.52354	0.00325733	0.360464	1	2390	tags=27%, list=20%, signal=33%
89	REACTOME_HOMOLOGOUS_RECOMBINATION_REPAIR_OF_REPLICATION_INDEPENDENT_DOUBLE_STRAND_BREAKS	16	-0.628174	-1.52047	0.0369458	0.361775	1	2389	tags=56%, list=20%, signal=70%
90	NGUYEN_NOTCH1_TARGETS_UP	20	-0.610402	-1.51773	0.0362319	0.36194	1	965	tags=15%, list=8%, signal=16%
91	MORI_IMMATURE_B_LYMPHOCYTE_DN	86	-0.457914	-1.53415	0.0155763	0.362206	1	1504	tags=23%, list=13%, signal=26%
92	HUNSBERGER_EXERCISE_REGULATED_GENES	16	-0.630178	-1.52365	0.055814	0.36413	1	329	tags=19%, list=3%, signal=19%
93	RIZ_ERYTHROID_DIFFERENTIATION_HEMGN	17	-0.625285	-1.52066	0.0520095	0.365015	1	841	tags=24%, list=7%, signal=25%
94	ZHANG_TLX_TARGETS_36HR_UP	174	-0.407933	-1.51792	0.0033557	0.365312	1	1980	tags=23%, list=17%, signal=27%
95	YANG_BREAST_CANCER_ESR1_LASER_DN	42	-0.528289	-1.52379	0.0178571	0.367744	1	1135	tags=17%, list=10%, signal=18%
96	LI_INDUCED_T_TO_NATURAL_KILLER_DN	70	-0.46791	-1.52621	0.0116279	0.368391	1	1336	tags=23%, list=11%, signal=26%
97	HORIUCHI_WTAP_TARGETS_DN	295	-0.389815	-1.52476	0	0.368679	1	1811	tags=21%, list=15%, signal=24%
98	MANTOVANI_VIRAL_GPCR_SIGNALING_DN	31	-0.56076	-1.5266	0.0186667	0.371554	1	2222	tags=42%, list=19%, signal=51%
99	SONG_TARGETS_OF_IE86_CMV_PROTEIN	59	-0.485427	-1.5084	0.0108992	0.376242	1	2875	tags=49%, list=24%, signal=65%
100	GAZIN_EPIGENETIC_SILENCING_BY_KRAS	20	-0.596597	-1.50851	0.0407674	0.379767	1	786	tags=20%, list=7%, signal=21%
101	REACTOME_TAK1_ACTIVATES_NFKB_BY_PHOSPHORYLATION_AND_ACTIVATION_OF_IKKS_COMPLEX	18	-0.622405	-1.50103	0.0488998	0.382472	1	1179	tags=33%, list=10%, signal=37%
102	BIOCARTA_ETS_PATHWAY	16	-0.63105	-1.50287	0.0419753	0.384229	1	1960	tags=44%, list=17%, signal=52%
103	FINETTI_BREAST_CANCER_KINOME_RED	16	-0.626947	-1.50361	0.0583942	0.385764	1	1093	tags=44%, list=9%, signal=48%
104	COLIN_PILOCYTIC_ASTROCYTOMA_VS_GLIOBLASTOMA_UP	21	-0.583924	-1.50109	0.027027	0.386054	1	760	tags=19%, list=6%, signal=20%
105	MISSIAGLIA_REGULATED_BY_METHYLATION_DN	113	-0.426753	-1.49517	0.00355872	0.396509	1	2443	tags=29%, list=21%, signal=36%
106	BIOCARTA_SPRY_PATHWAY	16	-0.626962	-1.48789	0.0551559	0.402955	1	624	tags=19%, list=5%, signal=20%
107	PRAMOONJAGO_SOX4_TARGETS_UP	50	-0.493794	-1.48885	0.0210526	0.403786	1	532	tags=14%, list=4%, signal=15%
108	LINDGREN_BLADDER_CANCER_CLUSTER_1_DN	290	-0.382205	-1.48964	0	0.405056	1	2453	tags=33%, list=21%, signal=41%
109	REACTOME_CELL_CYCLE_MITOTIC	296	-0.385671	-1.49054	0	0.406243	1	2079	tags=24%, list=18%, signal=28%
110	PID_ATR_PATHWAY	37	-0.517951	-1.48391	0.0440415	0.40687	1	2747	tags=49%, list=23%, signal=63%
111	REACTOME_DNA_STRAND_ELONGATION	30	-0.54022	-1.48417	0.0268817	0.409896	1	2580	tags=53%, list=22%, signal=68%
112	REICHERT_MITOSIS_LIN9_TARGETS	27	-0.566202	-1.4795	0.0314961	0.410011	1	3176	tags=59%, list=27%, signal=81%
113	LI_WILMS_TUMOR_VS_FETAL_KIDNEY_2_UP	19	-0.585287	-1.48011	0.0509259	0.411494	1	1093	tags=21%, list=9%, signal=23%
114	LY_AGING_MIDDLE_DN	16	-0.636955	-1.48014	0.0550239	0.415008	1	2655	tags=63%, list=22%, signal=80%
115	KEGG_MISMATCH_REPAIR	22	-0.581202	-1.47594	0.0545024	0.417034	1	2791	tags=50%, list=24%, signal=65%
116	KIM_GERMINAL_CENTER_T_HELPER_UP	57	-0.465446	-1.4745	0.0243902	0.417698	1	330	tags=11%, list=3%, signal=11%
117	GROSS_HYPOXIA_VIA_ELK3_ONLY_DN	43	-0.496764	-1.46886	0.0284238	0.421402	1	892	tags=21%, list=8%, signal=23%
118	TAVOR_CEBPA_TARGETS_UP	28	-0.541767	-1.47219	0.0461538	0.421605	1	1286	tags=36%, list=11%, signal=40%
119	LI_CISPLATIN_RESISTANCE_DN	15	-0.626992	-1.46921	0.0672854	0.42374	1	1558	tags=47%, list=13%, signal=54%
120	MEISSNER_NPC_HCP_WITH_H3K27ME3	15	-0.619587	-1.46961	0.0592593	0.426092	1	1973	tags=47%, list=17%, signal=56%
121	MORI_PRE_BI_LYMPHOCYTE_UP	64	-0.457337	-1.46323	0.025	0.42838	1	1600	tags=27%, list=13%, signal=31%
122	MOLENAAR_TARGETS_OF_CCND1_AND_CDK4_DN	54	-0.478017	-1.46523	0.0157895	0.429045	1	2424	tags=50%, list=20%, signal=63%
123	KEGG_CELL_CYCLE	113	-0.424206	-1.46355	0.0125	0.430842	1	1840	tags=24%, list=15%, signal=28%
124	REACTOME_G_ALPHA_Q_SIGNALLING_EVENTS	57	-0.459574	-1.46071	0.0237467	0.432848	1	885	tags=18%, list=7%, signal=19%
125	MORI_LARGE_PRE_BII_LYMPHOCYTE_UP	81	-0.437061	-1.45794	0.0229226	0.438453	1	1544	tags=22%, list=13%, signal=25%
126	VERRECCHIA_RESPONSE_TO_TGFB1_C1	17	-0.583781	-1.44744	0.0719425	0.469752	1	88	tags=12%, list=1%, signal=12%
127	KEGG_TRYPTOPHAN_METABOLISM	20	-0.569491	-1.44549	0.0572792	0.472502	1	51	tags=10%, list=0%, signal=10%
128	OHM_METHYLATED_IN_ADULT_CANCERS	16	-0.595035	-1.44032	0.0817308	0.478178	1	1273	tags=44%, list=11%, signal=49%
129	SHETH_LIVER_CANCER_VS_TXNIP_LOSS_PAM6	32	-0.519468	-1.44243	0.0551378	0.47882	1	1288	tags=25%, list=11%, signal=28%
130	WANG_MLL_TARGETS	112	-0.414663	-1.44129	0.012987	0.478941	1	1369	tags=27%, list=12%, signal=30%
131	REACTOME_TRANSPORT_OF_INORGANIC_CATIONS_ANIONS_AND_AMINO_ACIDS_OLIGOPEPTIDES	38	-0.491464	-1.43296	0.0439276	0.481385	1	1073	tags=29%, list=9%, signal=32%
132	PID_P73PATHWAY	66	-0.450332	-1.42461	0.0197183	0.481524	1	2174	tags=30%, list=18%, signal=37%
133	REACTOME_ACTIVATION_OF_ATR_IN_RESPONSE_TO_REPLICATION_STRESS	35	-0.500159	-1.42317	0.0439024	0.482939	1	2609	tags=54%, list=22%, signal=69%
134	OSADA_ASCL1_TARGETS_DN	15	-0.598188	-1.4335	0.0811456	0.48309	1	305	tags=20%, list=3%, signal=21%
135	MULLIGHAN_NPM1_MUTATED_SIGNATURE_2_DN	55	-0.454763	-1.42618	0.0329949	0.483109	1	398	tags=7%, list=3%, signal=7%
136	NAKAYAMA_SOFT_TISSUE_TUMORS_PCA2_UP	57	-0.466878	-1.43014	0.0193906	0.483665	1	1750	tags=42%, list=15%, signal=49%
137	UZONYI_RESPONSE_TO_LEUKOTRIENE_AND_THROMBIN	31	-0.514529	-1.42695	0.0588235	0.483927	1	1045	tags=35%, list=9%, signal=39%
138	MARIADASON_RESPONSE_TO_CURCUMIN_SULINDAC_5	20	-0.575453	-1.43412	0.0567901	0.48479	1	3779	tags=60%, list=32%, signal=88%
139	FARMER_BREAST_CANCER_CLUSTER_2	32	-0.508255	-1.42463	0.0603015	0.484844	1	3636	tags=69%, list=31%, signal=99%
140	MARCINIAK_ER_STRESS_RESPONSE_VIA_CHOP	21	-0.5577	-1.42131	0.0744417	0.485288	1	1758	tags=33%, list=15%, signal=39%
141	VECCHI_GASTRIC_CANCER_EARLY_DN	121	-0.40691	-1.43688	0.00626959	0.486029	1	997	tags=21%, list=8%, signal=22%
142	VANTVEER_BREAST_CANCER_POOR_PROGNOSIS	36	-0.503781	-1.42708	0.0570652	0.486954	1	2091	tags=42%, list=18%, signal=50%
143	WANG_METASTASIS_OF_BREAST_CANCER_ESR1_UP	19	-0.577148	-1.43022	0.0792079	0.486996	1	1866	tags=42%, list=16%, signal=50%
144	REACTOME_NEGATIVE_REGULATORS_OF_RIG_I_MDA5_SIGNALING	30	-0.54054	-1.4342	0.0522193	0.488188	1	2090	tags=27%, list=18%, signal=32%
145	JIANG_TIP30_TARGETS_UP	41	-0.484234	-1.42725	0.0579345	0.489811	1	1410	tags=22%, list=12%, signal=25%
146	BASAKI_YBX1_TARGETS_UP	259	-0.369169	-1.43436	0.00393701	0.491309	1	1855	tags=26%, list=16%, signal=30%
147	SCIAN_INVERSED_TARGETS_OF_TP53_AND_TP73_DN	28	-0.52182	-1.41688	0.0560976	0.497026	1	1292	tags=21%, list=11%, signal=24%
148	BURTON_ADIPOGENESIS_2	60	-0.45506	-1.41574	0.0257732	0.497428	1	810	tags=15%, list=7%, signal=16%
149	BROWNE_HCMV_INFECTION_2HR_UP	22	-0.544705	-1.41268	0.0649351	0.504123	1	1244	tags=36%, list=10%, signal=41%
150	PETRETTO_HEART_MASS_QTL_CIS_UP	18	-0.567009	-1.40866	0.0759804	0.50754	1	1609	tags=22%, list=14%, signal=26%
151	TORCHIA_TARGETS_OF_EWSR1_FLI1_FUSION_UP	177	-0.382096	-1.40933	0.00377358	0.508623	1	1780	tags=23%, list=15%, signal=27%
152	WANG_BARRETTS_ESOPHAGUS_DN	15	-0.587969	-1.40705	0.0876404	0.509649	1	1379	tags=27%, list=12%, signal=30%
153	ZHOU_CELL_CYCLE_GENES_IN_IR_RESPONSE_24HR	119	-0.39717	-1.4094	0.00323625	0.511849	1	2424	tags=34%, list=20%, signal=43%
154	REACTOME_ACTIVATION_OF_THE_PRE_REPLICATIVE_COMPLEX	28	-0.517634	-1.3914	0.04914	0.515339	1	2609	tags=54%, list=22%, signal=68%
155	COATES_MACROPHAGE_M1_VS_M2_UP	58	-0.447147	-1.39214	0.0335052	0.515802	1	929	tags=16%, list=8%, signal=17%
156	BREDEMEYER_RAG_SIGNALING_NOT_VIA_ATM_DN	36	-0.482869	-1.39019	0.0558376	0.516215	1	453	tags=14%, list=4%, signal=14%
157	PYEON_HPV_POSITIVE_TUMORS_UP	67	-0.420263	-1.38263	0.0338983	0.517322	1	1429	tags=22%, list=12%, signal=25%
158	SHEPARD_BMYB_TARGETS	52	-0.45305	-1.38336	0.0464481	0.517744	1	2428	tags=46%, list=20%, signal=58%
159	WINNEPENNINCKX_MELANOMA_METASTASIS_UP	154	-0.375011	-1.38083	0.00350877	0.517805	1	2428	tags=31%, list=20%, signal=39%
160	RHODES_UNDIFFERENTIATED_CANCER	67	-0.432218	-1.39609	0.0380435	0.518051	1	1795	tags=27%, list=15%, signal=31%
161	YANG_BCL3_TARGETS_UP	230	-0.365468	-1.38414	0.00729927	0.518087	1	1605	tags=27%, list=14%, signal=31%
162	WAKASUGI_HAVE_ZNF143_BINDING_SITES	54	-0.443346	-1.39975	0.046832	0.518364	1	1382	tags=24%, list=12%, signal=27%
163	HOEBEKE_LYMPHOID_STEM_CELL_UP	67	-0.422732	-1.40246	0.0271739	0.518554	1	322	tags=7%, list=3%, signal=8%
164	KEGG_ALDOSTERONE_REGULATED_SODIUM_REABSORPTION	23	-0.544251	-1.38142	0.0869565	0.518661	1	901	tags=22%, list=8%, signal=23%
165	REACTOME_MITOTIC_G1_G1_S_PHASES	126	-0.390714	-1.3922	0.0104167	0.518753	1	2500	tags=29%, list=21%, signal=37%
166	FISCHER_G2_M_CELL_CYCLE	215	-0.371535	-1.38763	0.00732601	0.518844	1	1838	tags=27%, list=15%, signal=32%
167	KEGG_HOMOLOGOUS_RECOMBINATION	25	-0.530803	-1.40048	0.0894118	0.519134	1	2832	tags=60%, list=24%, signal=79%
168	BEIER_GLIOMA_STEM_CELL_DN	50	-0.449803	-1.37939	0.0673854	0.519804	1	1442	tags=28%, list=12%, signal=32%
169	PEREZ_TP63_TARGETS	179	-0.37858	-1.39466	0.0035461	0.519995	1	1678	tags=27%, list=14%, signal=31%
170	PID_IL8_CXCR2_PATHWAY	23	-0.531573	-1.38814	0.0883721	0.520027	1	255	tags=13%, list=2%, signal=13%
171	TURASHVILI_BREAST_DUCTAL_CARCINOMA_VS_LOBULAR_NORMAL_DN	26	-0.523144	-1.3973	0.0742706	0.520263	1	987	tags=31%, list=8%, signal=33%
172	MITSIADES_RESPONSE_TO_APLIDIN_DN	234	-0.365554	-1.39354	0	0.520688	1	2354	tags=24%, list=20%, signal=29%
173	MATZUK_SPERMATOZOA	62	-0.434739	-1.39256	0.0205656	0.520737	1	1321	tags=21%, list=11%, signal=23%
174	GRADE_COLON_AND_RECTAL_CANCER_DN	60	-0.434166	-1.38423	0.042328	0.520795	1	2115	tags=30%, list=18%, signal=36%
175	FRASOR_RESPONSE_TO_SERM_OR_FULVESTRANT_DN	48	-0.45293	-1.39805	0.0456989	0.520852	1	2428	tags=48%, list=20%, signal=60%
176	ZHANG_TLX_TARGETS_36HR_DN	176	-0.383542	-1.40273	0.0108303	0.520902	1	1713	tags=16%, list=14%, signal=19%
177	REACTOME_GPCR_LIGAND_BINDING	64	-0.439073	-1.39612	0.0384615	0.521209	1	885	tags=23%, list=7%, signal=25%
178	SIG_INSULIN_RECEPTOR_PATHWAY_IN_CARDIAC_MYOCYTES	46	-0.463744	-1.40055	0.038674	0.52225	1	260	tags=7%, list=2%, signal=7%
179	REACTOME_MEIOSIS	61	-0.441664	-1.38446	0.0339506	0.523077	1	1730	tags=30%, list=15%, signal=34%
180	IKEDA_MIR30_TARGETS_DN	17	-0.566562	-1.38512	0.0709046	0.523877	1	1393	tags=35%, list=12%, signal=40%
181	EGUCHI_CELL_CYCLE_RB1_TARGETS	23	-0.530798	-1.37737	0.0872818	0.523895	1	3164	tags=70%, list=27%, signal=95%
182	WU_APOPTOSIS_BY_CDKN1A_VIA_TP53	52	-0.441361	-1.37548	0.0630373	0.524544	1	3164	tags=58%, list=27%, signal=78%
183	SEITZ_NEOPLASTIC_TRANSFORMATION_BY_8P_DELETION_DN	20	-0.556947	-1.3755	0.0845771	0.52738	1	1404	tags=30%, list=12%, signal=34%
184	TAVAZOIE_METASTASIS	45	-0.462357	-1.37372	0.0706806	0.52777	1	2213	tags=47%, list=19%, signal=57%
185	BIOCARTA_G1_PATHWAY	26	-0.503096	-1.37067	0.0769231	0.532339	1	1840	tags=31%, list=15%, signal=36%
186	PETROVA_PROX1_TARGETS_UP	25	-0.508432	-1.37131	0.0595533	0.532857	1	2428	tags=56%, list=20%, signal=70%
187	BENPORATH_PROLIFERATION	139	-0.382475	-1.36696	0.0132013	0.539965	1	1169	tags=17%, list=10%, signal=18%
188	MORI_IMMATURE_B_LYMPHOCYTE_UP	38	-0.474568	-1.3675	0.0629921	0.541122	1	2290	tags=37%, list=19%, signal=45%
189	AUNG_GASTRIC_CANCER	37	-0.472078	-1.36569	0.0859375	0.541338	1	887	tags=14%, list=7%, signal=15%
190	JEPSEN_SMRT_TARGETS	25	-0.518035	-1.36297	0.091133	0.542149	1	1048	tags=24%, list=9%, signal=26%
191	REACTOME_RIG_I_MDA5_MEDIATED_INDUCTION_OF_IFN_ALPHA_BETA_PATHWAYS	54	-0.443782	-1.36383	0.0633245	0.542204	1	1800	tags=19%, list=15%, signal=22%
192	OXFORD_RALA_OR_RALB_TARGETS_UP	46	-0.448725	-1.36427	0.0385675	0.543512	1	2346	tags=48%, list=20%, signal=59%
193	DAUER_STAT3_TARGETS_UP	39	-0.467671	-1.35545	0.0670103	0.553269	1	1016	tags=23%, list=9%, signal=25%
194	YU_MYC_TARGETS_UP	42	-0.457858	-1.35573	0.0697674	0.555094	1	2558	tags=40%, list=22%, signal=51%
195	REACTOME_EXTRACELLULAR_MATRIX_ORGANIZATION	35	-0.479138	-1.35607	0.0818713	0.556825	1	507	tags=20%, list=4%, signal=21%
196	SCHUETZ_BREAST_CANCER_DUCTAL_INVASIVE_DN	51	-0.446667	-1.35674	0.06469	0.557142	1	1870	tags=25%, list=16%, signal=30%
197	PEREZ_TP53_AND_TP63_TARGETS	104	-0.392075	-1.35758	0.0235988	0.557292	1	1408	tags=25%, list=12%, signal=28%
198	CHOW_RASSF1_TARGETS_UP	26	-0.499156	-1.35334	0.0959233	0.55861	1	1559	tags=31%, list=13%, signal=35%
199	GARGALOVIC_RESPONSE_TO_OXIDIZED_PHOSPHOLIPIDS_GREY_UP	17	-0.551035	-1.34831	0.0855107	0.573386	1	675	tags=24%, list=6%, signal=25%
200	GOLDRATH_ANTIGEN_RESPONSE	273	-0.343077	-1.32177	0.0131579	0.574601	1	1839	tags=22%, list=15%, signal=25%
201	WANG_METHYLATED_IN_BREAST_CANCER	31	-0.472414	-1.32209	0.094431	0.575929	1	1918	tags=29%, list=16%, signal=35%
202	LIU_VAV3_PROSTATE_CARCINOGENESIS_UP	41	-0.46682	-1.34522	0.0802139	0.576	1	1499	tags=29%, list=13%, signal=33%
203	ZHANG_TLX_TARGETS_UP	77	-0.414498	-1.34599	0.036036	0.576112	1	1918	tags=25%, list=16%, signal=29%
204	YIH_RESPONSE_TO_ARSENITE_C2	15	-0.567708	-1.32386	0.143868	0.576973	1	38	tags=7%, list=0%, signal=7%
205	MARKEY_RB1_ACUTE_LOF_UP	213	-0.35908	-1.33803	0.00392157	0.577267	1	2439	tags=27%, list=21%, signal=33%
206	PARK_APL_PATHOGENESIS_DN	33	-0.468268	-1.34099	0.0666667	0.57767	1	3072	tags=45%, list=26%, signal=61%
207	GARGALOVIC_RESPONSE_TO_OXIDIZED_PHOSPHOLIPIDS_BLACK_UP	31	-0.480458	-1.33713	0.0932643	0.577789	1	1411	tags=23%, list=12%, signal=26%
208	KEGG_JAK_STAT_SIGNALING_PATHWAY	71	-0.409482	-1.32223	0.0695187	0.577853	1	1057	tags=18%, list=9%, signal=20%
209	LU_TUMOR_ANGIOGENESIS_UP	19	-0.551502	-1.34396	0.138958	0.577867	1	1097	tags=26%, list=9%, signal=29%
210	AMIT_EGF_RESPONSE_240_MCF10A	16	-0.566344	-1.34626	0.103118	0.578015	1	377	tags=25%, list=3%, signal=26%
211	AMIT_EGF_RESPONSE_120_MCF10A	36	-0.45687	-1.32427	0.0954774	0.578083	1	1064	tags=17%, list=9%, signal=18%
212	ST_GA12_PATHWAY	16	-0.569926	-1.33934	0.100775	0.578085	1	624	tags=25%, list=5%, signal=26%
213	CHEN_LIVER_METABOLISM_QTL_CIS	61	-0.422349	-1.34007	0.0668449	0.578309	1	1114	tags=18%, list=9%, signal=20%
214	PID_KIT_PATHWAY	41	-0.447071	-1.34156	0.0625	0.57844	1	1057	tags=12%, list=9%, signal=13%
215	NIKOLSKY_BREAST_CANCER_16P13_AMPLICON	69	-0.414372	-1.3227	0.0621302	0.578473	1	2032	tags=30%, list=17%, signal=37%
216	MISSIAGLIA_REGULATED_BY_METHYLATION_UP	98	-0.390848	-1.34228	0.0246914	0.578567	1	2770	tags=39%, list=23%, signal=50%
217	LINDGREN_BLADDER_CANCER_HIGH_RECURRENCE	39	-0.45934	-1.343	0.0909091	0.57865	1	1959	tags=36%, list=16%, signal=43%
218	TANG_SENESCENCE_TP53_TARGETS_DN	47	-0.444043	-1.33839	0.0763158	0.578662	1	2795	tags=49%, list=24%, signal=64%
219	REACTOME_CLASS_B_2_SECRETIN_FAMILY_RECEPTORS	23	-0.507234	-1.3198	0.116625	0.578805	1	87	tags=17%, list=1%, signal=17%
220	APRELIKOVA_BRCA1_TARGETS	40	-0.45105	-1.33122	0.0725389	0.57976	1	448	tags=10%, list=4%, signal=10%
221	SMID_BREAST_CANCER_LUMINAL_A_DN	16	-0.560398	-1.32437	0.13486	0.58021	1	2376	tags=44%, list=20%, signal=55%
222	REACTOME_REGULATION_OF_APOPTOSIS	53	-0.424058	-1.31643	0.0708661	0.580679	1	175	tags=4%, list=1%, signal=4%
223	BIOCARTA_ECM_PATHWAY	23	-0.507192	-1.33142	0.117096	0.581705	1	1627	tags=26%, list=14%, signal=30%
224	PID_NETRIN_PATHWAY	27	-0.490888	-1.31759	0.121891	0.581739	1	1225	tags=15%, list=10%, signal=16%
225	IKEDA_MIR30_TARGETS_UP	100	-0.38656	-1.32454	0.0244648	0.582224	1	551	tags=7%, list=5%, signal=7%
226	KAUFFMANN_DNA_REPLICATION_GENES	127	-0.374197	-1.33276	0.0210526	0.582468	1	1912	tags=21%, list=16%, signal=25%
227	RICKMAN_TUMOR_DIFFERENTIATED_WELL_VS_MODERATELY_DN	61	-0.420194	-1.31661	0.0748663	0.582586	1	700	tags=16%, list=6%, signal=17%
228	LEIN_CEREBELLUM_MARKERS	43	-0.435997	-1.31801	0.0871935	0.582861	1	867	tags=21%, list=7%, signal=22%
229	REACTOME_SYNTHESIS_OF_DNA	87	-0.399469	-1.33176	0.0391566	0.583187	1	3344	tags=40%, list=28%, signal=56%
230	PID_TAP63_PATHWAY	42	-0.448448	-1.33397	0.0844327	0.583551	1	706	tags=10%, list=6%, signal=10%
231	SHETH_LIVER_CANCER_VS_TXNIP_LOSS_PAM3	42	-0.44892	-1.32625	0.0904393	0.583727	1	1568	tags=36%, list=13%, signal=41%
232	JISON_SICKLE_CELL_DISEASE_DN	154	-0.368428	-1.33315	0.0147601	0.583741	1	1207	tags=12%, list=10%, signal=13%
233	CHIANG_LIVER_CANCER_SUBCLASS_PROLIFERATION_UP	150	-0.369916	-1.33466	0.0330033	0.583896	1	1965	tags=33%, list=17%, signal=39%
234	CHEN_ETV5_TARGETS_TESTIS	15	-0.56215	-1.32844	0.139759	0.584045	1	1439	tags=33%, list=12%, signal=38%
235	KEGG_VALINE_LEUCINE_AND_ISOLEUCINE_DEGRADATION	41	-0.439179	-1.30115	0.0824176	0.584274	1	809	tags=12%, list=7%, signal=13%
236	BOYLAN_MULTIPLE_MYELOMA_PCA1_UP	43	-0.441055	-1.3005	0.0899183	0.584411	1	1535	tags=23%, list=13%, signal=27%
237	CONCANNON_APOPTOSIS_BY_EPOXOMICIN_DN	116	-0.379485	-1.32461	0.0361842	0.58454	1	1470	tags=20%, list=12%, signal=22%
238	REACTOME_G2_M_CHECKPOINTS	41	-0.450109	-1.32668	0.0734177	0.584793	1	2609	tags=51%, list=22%, signal=65%
239	REACTOME_G1_S_TRANSITION	103	-0.384901	-1.30675	0.0491228	0.585478	1	2389	tags=28%, list=20%, signal=35%
240	ONO_AML1_TARGETS_DN	18	-0.536775	-1.32873	0.101655	0.585793	1	445	tags=22%, list=4%, signal=23%
241	REACTOME_PURINE_METABOLISM	28	-0.482929	-1.32697	0.097619	0.586335	1	41	tags=7%, list=0%, signal=7%
242	PID_PLK1_PATHWAY	42	-0.446425	-1.3012	0.10411	0.586366	1	1739	tags=31%, list=15%, signal=36%
243	KIM_BIPOLAR_DISORDER_OLIGODENDROCYTE_DENSITY_CORR_DN	20	-0.514604	-1.32464	0.131313	0.587035	1	1124	tags=35%, list=9%, signal=39%
244	REACTOME_GASTRIN_CREB_SIGNALLING_PATHWAY_VIA_PKC_AND_MAPK	78	-0.394101	-1.30166	0.0636943	0.58708	1	885	tags=14%, list=7%, signal=15%
245	KEGG_CARDIAC_MUSCLE_CONTRACTION	35	-0.452162	-1.30687	0.120603	0.587392	1	2154	tags=17%, list=18%, signal=21%
246	SARTIPY_NORMAL_AT_INSULIN_RESISTANCE_UP	28	-0.479799	-1.30213	0.119681	0.587743	1	1552	tags=21%, list=13%, signal=25%
247	BASSO_HAIRY_CELL_LEUKEMIA_UP	60	-0.414782	-1.3136	0.070028	0.588122	1	1462	tags=23%, list=12%, signal=26%
248	YAUCH_HEDGEHOG_SIGNALING_PARACRINE_DN	85	-0.386308	-1.30858	0.0477612	0.588598	1	1637	tags=24%, list=14%, signal=27%
249	KAMMINGA_EZH2_TARGETS	39	-0.444916	-1.30788	0.113636	0.588638	1	1591	tags=21%, list=13%, signal=24%
250	AKL_HTLV1_INFECTION_DN	44	-0.440339	-1.31064	0.104396	0.588662	1	1604	tags=20%, list=14%, signal=24%
251	DAVICIONI_TARGETS_OF_PAX_FOXO1_FUSIONS_DN	35	-0.457383	-1.30714	0.0839506	0.58889	1	362	tags=11%, list=3%, signal=12%
252	KEGG_DNA_REPLICATION	34	-0.461432	-1.3022	0.132468	0.589741	1	2580	tags=41%, list=22%, signal=52%
253	KEGG_SPHINGOLIPID_METABOLISM	29	-0.480973	-1.30482	0.0997625	0.589752	1	2195	tags=45%, list=18%, signal=55%
254	WHITFIELD_CELL_CYCLE_G1_S	125	-0.375369	-1.3089	0.0237288	0.589807	1	1795	tags=27%, list=15%, signal=32%
255	RICKMAN_HEAD_AND_NECK_CANCER_A	19	-0.530863	-1.3122	0.136476	0.590379	1	1691	tags=26%, list=14%, signal=31%
256	ST_PHOSPHOINOSITIDE_3_KINASE_PATHWAY	34	-0.468561	-1.30939	0.101235	0.590553	1	418	tags=9%, list=4%, signal=9%
257	SMID_BREAST_CANCER_BASAL_UP	351	-0.333222	-1.31072	0	0.590781	1	1782	tags=23%, list=15%, signal=26%
258	FIRESTEIN_CTNNB1_PATHWAY	26	-0.484219	-1.3114	0.102981	0.590803	1	403	tags=15%, list=3%, signal=16%
259	SCHAEFFER_SOX9_TARGETS_IN_PROSTATE_DEVELOPMENT_DN	32	-0.467141	-1.30384	0.105691	0.590909	1	1232	tags=13%, list=10%, signal=14%
260	ZHAN_MULTIPLE_MYELOMA_MS_UP	32	-0.482297	-1.30227	0.107692	0.591819	1	1492	tags=34%, list=13%, signal=39%
261	OUILLETTE_CLL_13Q14_DELETION_DN	42	-0.443138	-1.30245	0.0899743	0.593539	1	1578	tags=24%, list=13%, signal=27%
262	REACTOME_G_BETA_GAMMA_SIGNALLING_THROUGH_PI3KGAMMA	15	-0.549994	-1.29604	0.160377	0.595194	1	255	tags=13%, list=2%, signal=14%
263	NABA_ECM_REGULATORS	73	-0.39978	-1.29536	0.0714286	0.59545	1	924	tags=19%, list=8%, signal=21%
264	GARGALOVIC_RESPONSE_TO_OXIDIZED_PHOSPHOLIPIDS_TURQUOISE_DN	49	-0.434368	-1.29614	0.0992167	0.597147	1	1439	tags=24%, list=12%, signal=28%
265	BILANGES_SERUM_SENSITIVE_GENES	58	-0.416336	-1.29429	0.080429	0.597162	1	2223	tags=26%, list=19%, signal=32%
266	REACTOME_NETRIN1_SIGNALING	21	-0.513332	-1.29277	0.159524	0.597699	1	1120	tags=14%, list=9%, signal=16%
267	RIGGI_EWING_SARCOMA_PROGENITOR_UP	220	-0.341605	-1.29293	0.0215517	0.59937	1	1528	tags=24%, list=13%, signal=27%
268	TIMOFEEVA_GROWTH_STRESS_VIA_STAT1_DN	15	-0.557571	-1.2911	0.143921	0.601139	1	57	tags=7%, list=0%, signal=7%
269	KYNG_NORMAL_AGING_DN	24	-0.496324	-1.28613	0.148058	0.609938	1	1079	tags=17%, list=9%, signal=18%
270	PYEON_CANCER_HEAD_AND_NECK_VS_CERVICAL_UP	166	-0.350192	-1.28479	0.025	0.610299	1	1429	tags=19%, list=12%, signal=22%
271	WIERENGA_STAT5A_TARGETS_DN	114	-0.366552	-1.28629	0.0432099	0.611663	1	2051	tags=28%, list=17%, signal=34%
272	LI_DCP2_BOUND_MRNA	84	-0.39051	-1.28497	0.0714286	0.611755	1	3893	tags=38%, list=33%, signal=56%
273	SHIN_B_CELL_LYMPHOMA_CLUSTER_7	21	-0.488842	-1.28749	0.151961	0.611873	1	2911	tags=48%, list=25%, signal=63%
274	PEDRIOLI_MIR31_TARGETS_DN	240	-0.335912	-1.2867	0.0158103	0.612506	1	1244	tags=20%, list=10%, signal=22%
275	MARIADASON_RESPONSE_TO_BUTYRATE_SULINDAC_4	16	-0.547467	-1.28125	0.166271	0.620784	1	1035	tags=19%, list=9%, signal=21%
276	PUJANA_BRCA_CENTERED_NETWORK	117	-0.367683	-1.27954	0.0628931	0.622275	1	2403	tags=22%, list=20%, signal=28%
277	GARGALOVIC_RESPONSE_TO_OXIDIZED_PHOSPHOLIPIDS_YELLOW_DN	23	-0.497119	-1.28018	0.146766	0.622339	1	3404	tags=52%, list=29%, signal=73%
278	TAKEDA_TARGETS_OF_NUP98_HOXA9_FUSION_6HR_DN	29	-0.464941	-1.27806	0.120567	0.622733	1	1541	tags=24%, list=13%, signal=28%
279	REACTOME_METABOLISM_OF_NUCLEOTIDES	59	-0.40956	-1.27862	0.0982143	0.623273	1	2428	tags=32%, list=20%, signal=40%
280	SCHUETZ_BREAST_CANCER_DUCTAL_INVASIVE_UP	214	-0.33843	-1.27601	0.023622	0.623279	1	1059	tags=17%, list=9%, signal=18%
281	LY_AGING_OLD_DN	51	-0.409162	-1.27397	0.094086	0.623729	1	2664	tags=31%, list=22%, signal=40%
282	MORI_SMALL_PRE_BII_LYMPHOCYTE_DN	64	-0.401442	-1.27714	0.084507	0.623818	1	100	tags=6%, list=1%, signal=6%
283	NAKAYAMA_SOFT_TISSUE_TUMORS_PCA2_DN	30	-0.448459	-1.27424	0.110588	0.624878	1	935	tags=27%, list=8%, signal=29%
284	KEGG_DILATED_CARDIOMYOPATHY	37	-0.446508	-1.27607	0.113924	0.625338	1	1258	tags=22%, list=11%, signal=24%
285	PID_EPHRINB_REV_PATHWAY	17	-0.529153	-1.27223	0.155718	0.625683	1	1000	tags=24%, list=8%, signal=26%
286	NAGASHIMA_EGF_SIGNALING_UP	44	-0.426685	-1.27464	0.118785	0.625765	1	925	tags=20%, list=8%, signal=22%
287	MATTIOLI_MULTIPLE_MYELOMA_WITH_14Q32_TRANSLOCATIONS	25	-0.481463	-1.27269	0.139594	0.626157	1	1042	tags=20%, list=9%, signal=22%
288	ONDER_CDH1_TARGETS_3_DN	24	-0.484309	-1.26934	0.158291	0.629455	1	454	tags=25%, list=4%, signal=26%
289	REACTOME_EXTENSION_OF_TELOMERES	26	-0.477076	-1.2699	0.163317	0.629586	1	2873	tags=46%, list=24%, signal=61%
290	ZHOU_INFLAMMATORY_RESPONSE_FIMA_UP	263	-0.329828	-1.27006	0.0158103	0.631217	1	1067	tags=16%, list=9%, signal=17%
291	SMID_BREAST_CANCER_RELAPSE_IN_BONE_DN	143	-0.345895	-1.26735	0.038835	0.632118	1	1782	tags=20%, list=15%, signal=24%
292	SHEDDEN_LUNG_CANCER_POOR_SURVIVAL_A6	404	-0.319774	-1.26761	0.010582	0.633309	1	2451	tags=29%, list=21%, signal=35%
293	BURTON_ADIPOGENESIS_PEAK_AT_8HR	32	-0.453087	-1.26585	0.12933	0.635995	1	584	tags=16%, list=5%, signal=16%
294	HELLEBREKERS_SILENCED_DURING_TUMOR_ANGIOGENESIS	59	-0.408729	-1.26459	0.113573	0.63846	1	1604	tags=32%, list=14%, signal=37%
295	ROYLANCE_BREAST_CANCER_16Q_COPY_NUMBER_UP	39	-0.432713	-1.26282	0.121813	0.642531	1	1419	tags=23%, list=12%, signal=26%
296	BIOCARTA_BAD_PATHWAY	21	-0.499146	-1.26121	0.173028	0.644167	1	657	tags=19%, list=6%, signal=20%
297	REACTOME_CELL_CELL_JUNCTION_ORGANIZATION	25	-0.474927	-1.25993	0.147959	0.644385	1	647	tags=20%, list=5%, signal=21%
298	FIGUEROA_AML_METHYLATION_CLUSTER_5_DN	20	-0.501569	-1.2605	0.147959	0.644507	1	982	tags=20%, list=8%, signal=22%
299	REACTOME_G_PROTEIN_BETA_GAMMA_SIGNALLING	17	-0.523946	-1.26164	0.183771	0.644686	1	255	tags=12%, list=2%, signal=12%
300	ULE_SPLICING_VIA_NOVA2	32	-0.455643	-1.25811	0.139423	0.648992	1	999	tags=16%, list=8%, signal=17%
301	ALCALAY_AML_BY_NPM1_LOCALIZATION_DN	131	-0.352643	-1.25748	0.0449827	0.64912	1	2365	tags=38%, list=20%, signal=47%
302	ZHAN_MULTIPLE_MYELOMA_LB_UP	26	-0.462786	-1.25326	0.130751	0.660764	1	1652	tags=31%, list=14%, signal=36%
303	TANG_SENESCENCE_TP53_TARGETS_UP	21	-0.487854	-1.25337	0.137306	0.662482	1	553	tags=14%, list=5%, signal=15%
304	SABATES_COLORECTAL_ADENOMA_UP	48	-0.418295	-1.24902	0.109333	0.669756	1	1291	tags=31%, list=11%, signal=35%
305	FURUKAWA_DUSP6_TARGETS_PCI35_DN	61	-0.399747	-1.24957	0.118902	0.669966	1	1793	tags=34%, list=15%, signal=40%
306	REACTOME_SIGNAL_AMPLIFICATION	19	-0.50714	-1.24977	0.175743	0.671442	1	624	tags=16%, list=5%, signal=17%
307	MCLACHLAN_DENTAL_CARIES_DN	43	-0.427879	-1.24752	0.13089	0.673057	1	913	tags=21%, list=8%, signal=23%
308	KEGG_HEMATOPOIETIC_CELL_LINEAGE	25	-0.466582	-1.24107	0.159145	0.673844	1	2140	tags=44%, list=18%, signal=54%
309	VECCHI_GASTRIC_CANCER_EARLY_UP	342	-0.312956	-1.24046	0.0144928	0.673942	1	1716	tags=20%, list=14%, signal=23%
310	KUROKAWA_LIVER_CANCER_CHEMOTHERAPY_DN	31	-0.443295	-1.23982	0.17942	0.674308	1	164	tags=6%, list=1%, signal=7%
311	DAZARD_UV_RESPONSE_CLUSTER_G4	15	-0.535377	-1.24585	0.211165	0.674907	1	925	tags=13%, list=8%, signal=14%
312	BIOCARTA_TPO_PATHWAY	20	-0.483747	-1.24124	0.188586	0.675315	1	1540	tags=20%, list=13%, signal=23%
313	GAUSSMANN_MLL_AF4_FUSION_TARGETS_G_DN	26	-0.463622	-1.24445	0.14899	0.675652	1	337	tags=15%, list=3%, signal=16%
314	LIANG_HEMATOPOIESIS_STEM_CELL_NUMBER_LARGE_VS_TINY_UP	35	-0.432771	-1.2417	0.165375	0.675703	1	993	tags=20%, list=8%, signal=22%
315	REACTOME_SPHINGOLIPID_METABOLISM	48	-0.408039	-1.23376	0.16156	0.676368	1	2195	tags=33%, list=18%, signal=41%
316	REACTOME_BASIGIN_INTERACTIONS	16	-0.530153	-1.24478	0.175556	0.676695	1	2355	tags=31%, list=20%, signal=39%
317	GRADE_COLON_VS_RECTAL_CANCER_UP	32	-0.436079	-1.23582	0.137203	0.676838	1	2426	tags=31%, list=20%, signal=39%
318	DELASERNA_MYOD_TARGETS_UP	57	-0.402063	-1.24589	0.114667	0.676969	1	2803	tags=37%, list=24%, signal=48%
[truncated: 1,254 more rows]
