# Supplementary material for: Three-dimensional CRISPR screening reveals epigenetic interaction with anti-angiogenic therapy
Source: Commun Biol. 2021 Jul 15;4:878. doi: 10.1038/s42003-021-02397-3 (PMC8282794; doi:10.1038/s42003-021-02397-3)
Supplement: Supplementary file 9 — Supplementary Data 6 [file 42003_2021_2397_MOESM9_ESM.xlsx]

## Sheet: Fig. 1c
Fig. 1c
Day	Microcarrier (3D)			Monolayer (2D)
0	0	0	0	0	0	0
1	0.402	0.5605	0.5328	0.6057	0.758	0.7594
3	0.7727	0.9046	0.8204	1.3483	1.2105	1.374
5	2.055	1.7153	1.708	1.8993	1.9255	2.061
7	3.1712	2.5473	2.2298	2.1565	2.1779	2.4621
9	3.3354	2.9425	2.3285	2.3171	2.627	2.7628

## Sheet: Fig. 2b, c
Fig. 2b										Fig. 2c
Day	Spinner flask 1		Spinner flask 2							Day	ESFM + B	ESFM + P
-9	0	0	0	0						0	1	1
-8	0.4982	0.4214	0.4702	0.4206						3	0.92	1.16
-5	1.4515	1.2885	1.3792	1.3211						6	0.76	1.04
-3	2.3982	1.9905	2.3016	2.0583						9	0.66	0.83
0	2.1898	1.6944	1.9031	1.714						12	0.65	0.75
										15	0.59	0.79
										18	0.61	0.78
										21	0.55	0.74

## Sheet: Fig. 3d, f
Fig. 3d
siBRD2	siMAP3K11	siCDK12	siYES1	siBRD3	siTGFBR2	siPTK2	siTLK1	siTAOK1	siLATS2	siACTR2	siCDKL3	siTLK2	siABL1	siC17orf75	siSTK25	siTRRAP	siDYRK4	siBRD4
1.204	1.03	0.991	1.025	1.152	0.984	0.99	0.82	1.499	1.064	1.188	0.948	0.892	0.942	1	0.993	1.151	0.881	1.166
1.209	0.952	0.9	0.998	1.136	1.007	1.181	0.792	1.357	0.929	1.187	0.995	0.916	0.857	0.991	1.082	1.241	0.751	1.172
Fig. 3f
JQ1	0	100	300	500	1000
	1	2.26	2.49	2.47	2.71
	1	2.48	2.73	2.6	3.17
I-BET762	0	100	300	500	1000
	1	1.14	1.26	1.34	1.68
	1	1.21	1.61	1.63	2.17
Compound 43	0	1	5	10	20
	1	1.11	1.39	1.31	1.62
	1	1.13	1.33	1.49	1.65
THD	0	1	3	5
	1	1.26	1.46	1.36
	1	1.32	1.35	1.48

## Sheet: Fig. 4a–c, e, f
Fig. 4a										Fig. 4b
Day	OTP-NT		siBRD2		siBRD3		siBRD4			Day	DMSO				JQ1		I-BET762
2	1	1	1	1	1	1	1	1		0	1	1	1	1	1	1	1	1
3	0.88	0.82	0.89	0.67	0.85	1.37	0.77	1.51		1	1.65	1.98	2.61	1.93	1.27	1.54	1.99	1.57
5	1.98	1.45	1.41	1.5	1.32	1.12	0.87	0.72		3	4.46	4.34	7.24	5.27	1.54	1.23	2.82	2.2
7	6.34	5.06	5.71	6.12	4.13	3.1	1.37	1.29		5	8.68	6.36	10.72	8.18	1.59	1.35	3.47	3.21
9	14.1	9.38	12.79	11.22	9.63	6.74	1.88	2.16		7	8	11.04	11.6	9.2	1.54	1.45	4.14	3.69
11	21.19	12.03	16.95	13.87	16.44	10.13	4.04	3.32		9	13.55	12.85	13.84	9.49	1.37	1.44	4.48	4.3
Fig. 4c
	G1			S			G2/M
DMSO (0.1% v/v)	72.6	72.3	71	7.73	8.75	7.73	19.1	18.6	21.1
I-BET762 (1000 nM)	75.3	77.2	–	6.86	5.45	–	17.6	17.4	–
JQ1 (300 nM)	77.8	76.4	–	7.18	9.49	–	14.9	13.9	–
JQ1 (1000 nM)	78	79.6	–	9.22	7.14	–	12.8	12.2	–
Fig. 4e											Fig. 4f
DMSO	I-BET762	JQ1									DMSO	I-BET762	JQ1
67.71	45.24	40.33									1.1	1.09	1.08
70.6	42.27	44.03									1.05	0.99	1.06
73.05	43.67	35.85									0.96	1.02	0.89

## Sheet: Fig. 5b–g
Fig. 5b										Fig. 5c
Day	EGM-2MV + DMSO		EGM-2MV + JQ1							EGM-2MV + DMSO	EGM-2MV + JQ1
0	1	1	1	1						0.81	1.1
1	0.9	0.92	0.98	0.99						0.96	1.09
3	0.96	0.9	1.09	1.02
5	1.01	0.9	1.11	1
7	0.87	0.9	1.03	1.17
9	0.81	0.96	1.1	1.09
Fig. 5d																Fig. 5e
Day	ESFM + DMSO		ESFM + JQ1		ESFM + I-BET762		ESRM + DMSO		ESRM + JQ1							ESFM + DMSO	ESFM + JQ1	ESFM + I-BET762	ESRM + DMSO	ESRM + JQ1
0	1	1	1	1	1	1	1	1	1	1						0.66	1.32	1.39	0.75	1.23
1	0.97	0.94	0.9	0.99	1	0.94	0.83	0.88	0.97	0.98						0.62	1.39	1.35	0.74	1.32
3	0.92	0.9	1.02	1.01	0.91	1.04	0.78	0.91	0.97	0.91
5	0.79	0.77	1.1	0.93	0.96	0.94	0.79	0.66	1.1	1.08
6	0.76	0.79	1.05	1.15	1	1.06	–	–	–	–
7	0.76	0.79	1.2	1.31	1.21	1.21	0.67	0.72	1.15	1.13
9	0.66	0.62	1.32	1.39	1.39	1.35	0.75	0.74	1.23	1.32
Fig. 5f
Day	ESFM + B + JQ1		ESFM + P + JQ1		ESRM + B + JQ1		ESRM + P + JQ1		ESFM + B + I-BET762		ESFM + P + I-BET762					Fig. 5g
0	1	1	1	1	1	1	1	1	1	1	1	1				ESFM + P + JQ1	ESFM + B + JQ1	ESRM + P + JQ1	ESRM + B + JQ1	ESFM + P + I-BET762	ESFM + B + I-BET762
1	0.85	1	0.91	0.95	1.04	0.91	0.89	0.82	0.99	1	0.9	0.96				0.2	0.39	0.16	0.26	0.19	0.4
3	0.93	0.78	0.84	0.69	0.64	0.58	0.51	0.58	0.83	0.96	0.85	0.81				0.2	0.45	0.16	0.28	0.22	0.48
5	0.76	0.96	0.68	0.79	0.4	0.61	0.29	0.26	0.95	0.78	0.75	0.67
6	0.77	0.74	0.55	0.5	–	–	–	–	0.73	0.83	0.55	0.61
7	0.57	0.57	0.33	0.34	0.29	0.3	0.17	0.19	0.61	0.67	0.37	0.41
9	0.39	0.45	0.2	0.2	0.26	0.28	0.16	0.16	0.4	0.48	0.19	0.22

## Sheet: Fig. 7a, b
Fig. 7a									Fig. 7b
B + JQ1 + DMSO	B + JQ1 + NSC1	B + JQ1 + NSC3	B + JQ1 + NSC10	P + JQ1 + DMSO	P + JQ1 + TMP0.3	P + JQ1 + TMP1	P + JQ1 + TMP3		DMSO	NSC1	NSC3	NSC10	TMP0.3	TMP1	TMP3
0.37	0.31	0.34	0.09	0.22	0.23	0.19	0.17		0.73	0.82	0.9	1.22	0.77	0.75	0.83
0.32	0.27	0.33	0.12	0.26	0.28	0.27	0.27		0.74	0.81	0.69	0.83	0.79	0.78	0.82

## Sheet: Supplementary Figure 3d, e
Supplementary Figure 3d								Supplementary Figure 3e
Untransduced	dpi 5	dpi 6	dpi 7	dpi 10	dpi 12				Untransduced	dpi 5	dpi 6	dpi 7	dpi 10	dpi 12
0	84.3	88.9	91.6	94.7	94.9			Deletion (> 1 bp)	0	8.9	10.4	10.9	13	12.7
								Deletion (= 1 bp)	0	70	71.6	72.8	73.9	72.3
								No change	100	13.1	9.1	6.6	3.1	1.9
								Insertion (= 1 bp)	0	3.1	3.2	3.9	3.7	3.2
								Insertion (> 1 bp)	0	0	0	0	0	0

## Sheet: Supplementary Figure 5b, c
Supplementary Figure 5b							Supplementary Figure 5c
Non-targeting	1	1	1					BRD2			BRD3			BRD4
2.5 nM, Day 3	0.25	0.14	0.42				OTP-NT	1	1	1	1	1	1	1	1	1
5 nM, Day 3	0.5	0.17	0.51				siBRD2	0.56	0.539	0.483	0.858	0.792	0.758	0.943	0.789	0.794
10 nM, Day 3	0.44	0.18	0.5				siBRD3	0.88	0.871	1.086	0.253	–	0.133	1.215	1.134	0.871
20 nM, Day 3	0.42	0.2	0.5				siBRD4	1.149	1.331	1.746	1.196	–	1.036	0.068	0.076	0.079
40 nM, Day 3	0.45	0.19	–				NOTE: n = 2 for siBRD3 on BRD3 and siBRD4 on BRD3
100 nM, Day 3	0.49	0.15	–
2.5 nM, Day 7	0.38	0.06	0.23
5 nM, Day 7	0.31	0.04	0.19
10 nM, Day 7	0.2	0.04	0.17
20 nM, Day 7	0.16	0.04	0.13
40 nM, Day 7	0.14	0.04	0.2
100 nM, Day 7	0.2	0.04	0.2
NOTE: n = 2 for 40 nM, Day 3 and 100 nM, Day 3
